# Supplementary material for: Identification and characterization of constrained non-exonic bases lacking predictive epigenomic and transcription factor binding annotations
Source: Nat Commun. 2020 Dec 2;11:6168. doi: 10.1038/s41467-020-19962-9 (PMC7710766; doi:10.1038/s41467-020-19962-9)
Supplement: Supplementary file 11 — Source Data [file 41467_2020_19962_MOESM11_ESM.zip › SourceData/SupFig6e.txt]

Distance to Nearest CNE (bp)	Low_notCNE | notCNE	High_notCNE | notCNE
1	0.390617598	3.051859954
2	0.397288937	3.029396796
3	0.402678655	3.011249002
4	0.407342751	2.99554446
5	0.41153754	2.981420127
6	0.415430788	2.968311119
7	0.419084448	2.956008831
8	0.422549763	2.94434072
9	0.425843316	2.933250952
10	0.42899197	2.922649073
11	0.432007279	2.912496185
12	0.434897163	2.902765616
13	0.437675855	2.893409445
14	0.440357211	2.884381013
15	0.442945129	2.875667198
16	0.445454702	2.867217179
17	0.447882588	2.85904221
18	0.450242155	2.851097279
19	0.452530606	2.843391805
20	0.45475144	2.835914005
21	0.456911252	2.828641672
22	0.459011097	2.821571253
23	0.461055402	2.814687847
24	0.463046396	2.807983944
25	0.464993596	2.801427499
26	0.466898698	2.795012803
27	0.468756503	2.788757363
28	0.470574089	2.782637345
29	0.472352169	2.776650344
30	0.474092566	2.770790232
31	0.475797027	2.765051118
32	0.47747102	2.759414593
33	0.479109179	2.753898723
34	0.480716174	2.748487789
35	0.4822936	2.743176415
36	0.483843639	2.737957256
37	0.485364437	2.732836557
38	0.486858516	2.727805823
39	0.488327917	2.722858181
40	0.489771127	2.71799873
41	0.491191678	2.713215573
42	0.492589873	2.708507691
43	0.493967048	2.703870586
44	0.495323932	2.699301804
45	0.496662482	2.694794754
46	0.497985018	2.690341622
47	0.499287547	2.685955861
48	0.500574406	2.681622858
49	0.501843848	2.677348503
50	0.503095863	2.673132827
51	0.504329758	2.66897816
52	0.505548378	2.664874929
53	0.50675319	2.66081819
54	0.507944319	2.656807524
55	0.5091229	2.652839106
56	0.510290122	2.648908938
57	0.51144228	2.64502949
58	0.512581772	2.641192692
59	0.513708572	2.637398628
60	0.514823672	2.633643956
61	0.51592768	2.629926636
62	0.517022304	2.626240914
63	0.518107252	2.622587771
64	0.519180407	2.618974334
65	0.520242937	2.615396674
66	0.521298369	2.611842916
67	0.52234321	2.608324815
68	0.523380044	2.604833678
69	0.524406878	2.601376213
70	0.525426075	2.597944459
71	0.526437469	2.594538981
72	0.527440108	2.59116298
73	0.528435972	2.587809792
74	0.529425466	2.584478054
75	0.530408959	2.581166522
76	0.531384557	2.577881572
77	0.532353323	2.574619627
78	0.533315708	2.571379166
79	0.534270467	2.568164383
80	0.535218674	2.564971662
81	0.536160837	2.561799291
82	0.537097988	2.558643798
83	0.538028775	2.555509732
84	0.538953551	2.552395906
85	0.539871635	2.549304614
86	0.540783413	2.546234552
87	0.541691111	2.543178229
88	0.542593886	2.540138483
89	0.543491254	2.537116944
90	0.54438258	2.534115748
91	0.54526784	2.531134977
92	0.54614866	2.528169154
93	0.547024862	2.525218882
94	0.547896686	2.522283353
95	0.5487642	2.519362333
96	0.54962726	2.516456314
97	0.55048575	2.51356568
98	0.551339901	2.510689655
99	0.552188903	2.507830969
100	0.55303568	2.504979774
101	0.553877624	2.502144853
102	0.554715246	2.499324486
103	0.555547607	2.496521831
104	0.556375893	2.493732895
105	0.557200131	2.490957593
106	0.558019786	2.48819772
107	0.558835388	2.485451497
108	0.559648025	2.482715255
109	0.560456561	2.479992822
110	0.561261089	2.477283886
111	0.562061934	2.474587348
112	0.562860838	2.471897348
113	0.563656172	2.469219368
114	0.564449212	2.466549112
115	0.565238854	2.463890297
116	0.566024442	2.461245132
117	0.566806551	2.458611682
118	0.567585908	2.4559875
119	0.568361335	2.453376548
120	0.569133878	2.450775308
121	0.569903671	2.448183329
122	0.570669296	2.44560538
123	0.571432401	2.44303592
124	0.572192558	2.440476384
125	0.572948903	2.437929685
126	0.573703315	2.435389495
127	0.57445459	2.432859866
128	0.57520256	2.430341364
129	0.575948649	2.427829199
130	0.576690584	2.425331019
131	0.577430294	2.422840329
132	0.578167457	2.420358219
133	0.578901795	2.417885618
134	0.579634381	2.415418919
135	0.580364313	2.412961155
136	0.581091541	2.410512495
137	0.581817276	2.408068862
138	0.58254011	2.405634998
139	0.583260148	2.403210547
140	0.583978039	2.400793328
141	0.584693318	2.398384902
142	0.585406159	2.395984684
143	0.586116909	2.393591507
144	0.586824508	2.391208941
145	0.587529338	2.388835699
146	0.588232305	2.386468728
147	0.588932208	2.384112075
148	0.589629091	2.381765592
149	0.590324498	2.379424077
150	0.591016151	2.377095201
151	0.591706152	2.374771891
152	0.592394642	2.372453667
153	0.593080201	2.370145312
154	0.593763486	2.367844612
155	0.594444291	2.365552263
156	0.595122841	2.363267509
157	0.595798638	2.360992023
158	0.596471468	2.358726529
159	0.597142386	2.356467472
160	0.59781094	2.354216375
161	0.598477671	2.351971414
162	0.599141803	2.349735205
163	0.599803253	2.347508028
164	0.60046244	2.34528847
165	0.601119372	2.343076505
166	0.601774273	2.34087138
167	0.602427941	2.338670405
168	0.603078983	2.336478273
169	0.603727464	2.334294765
170	0.6043742	2.332117129
171	0.605019421	2.329944598
172	0.605661918	2.327781238
173	0.606302099	2.325625676
174	0.606940214	2.32347707
175	0.607576412	2.321334919
176	0.60821028	2.319200611
177	0.608841461	2.317075354
178	0.609470576	2.314957053
179	0.610097378	2.312846539
180	0.610721718	2.310744315
181	0.611344272	2.308648105
182	0.611964426	2.306559973
183	0.612582646	2.304478356
184	0.613198941	2.302403222
185	0.613812731	2.300336521
186	0.614424889	2.298275316
187	0.615033947	2.296224547
188	0.615641729	2.294178076
189	0.616247316	2.292138995
190	0.616850432	2.290108237
191	0.617451794	2.288083382
192	0.61805098	2.286065853
193	0.618647862	2.284056083
194	0.619243584	2.282050222
195	0.619837277	2.280051188
196	0.620429653	2.278056591
197	0.621019535	2.276070392
198	0.621607242	2.274091514
199	0.622192932	2.272119431
200	0.622776952	2.270152967
201	0.623358379	2.268195238
202	0.623937644	2.266244787
203	0.624515137	2.264300301
204	0.625090691	2.262362345
205	0.625664651	2.260429756
206	0.626236399	2.258504615
207	0.626805937	2.256586917
208	0.627373554	2.254675684
209	0.62793989	2.252768769
210	0.628503987	2.25086939
211	0.629066469	2.248975448
212	0.629627157	2.247087548
213	0.630186451	2.24520434
214	0.630743479	2.243328763
215	0.631298718	2.24145921
216	0.631852463	2.239594689
217	0.632404033	2.237737489
218	0.632953809	2.235886331
219	0.633501653	2.234041676
220	0.634047743	2.23220293
221	0.634592653	2.230368158
222	0.635135039	2.22854188
223	0.635676074	2.226720154
224	0.636215748	2.224903011
225	0.636753312	2.223092971
226	0.637289707	2.221286869
227	0.6378246	2.219485824
228	0.638357919	2.217690078
229	0.638890012	2.215898461
230	0.639420008	2.214113904
231	0.639948087	2.212335802
232	0.640474432	2.210563536
233	0.640999347	2.208796087
234	0.641522524	2.207034491
235	0.642044077	2.205278364
236	0.642564375	2.203526462
237	0.64308286	2.201780663
238	0.643599929	2.200039632
239	0.644115523	2.19830357
240	0.64462948	2.196573018
241	0.645142085	2.194847019
242	0.64565287	2.193127146
243	0.646161155	2.191415692
244	0.646667796	2.189709776
245	0.647173111	2.188008321
246	0.647677694	2.186309334
247	0.648179856	2.184618497
248	0.648680868	2.182931532
249	0.649180547	2.181249058
250	0.649678958	2.179570849
251	0.650175444	2.177899124
252	0.650671012	2.17623049
253	0.651164977	2.174567255
254	0.651656881	2.172910956
255	0.652147678	2.171258388
256	0.652637171	2.16961021
257	0.653125653	2.167965436
258	0.653612383	2.166326561
259	0.654097929	2.164691672
260	0.654581743	2.163062613
261	0.655064652	2.161436604
262	0.655546233	2.159815065
263	0.656026426	2.158198201
264	0.65650518	2.156586184
265	0.656982601	2.15497865
266	0.65745878	2.153375304
267	0.657933357	2.151777348
268	0.658406874	2.150182962
269	0.658878932	2.148593488
270	0.659349862	2.147007813
271	0.659818657	2.145429328
272	0.660286539	2.143853915
273	0.660752988	2.14228333
274	0.661217678	2.140718665
275	0.661680522	2.139160216
276	0.662142111	2.137605993
277	0.662602402	2.136056141
278	0.663061568	2.134510076
279	0.66351959	2.132967864
280	0.663976253	2.131430229
281	0.664431972	2.129895772
282	0.664886495	2.128365341
283	0.665339797	2.126839021
284	0.665791813	2.125317032
285	0.666242402	2.123799847
286	0.666691738	2.122286883
287	0.667139632	2.120778773
288	0.667586816	2.119273053
289	0.66803292	2.117770969
290	0.668477802	2.116273002
291	0.668921853	2.114777831
292	0.669364691	2.113286745
293	0.669806821	2.111798042
294	0.670247395	2.11031458
295	0.67068685	2.108834884
296	0.671124899	2.107359923
297	0.671561653	2.105889323
298	0.671997426	2.104422026
299	0.672432441	2.102957281
300	0.672866622	2.101495343
301	0.673299682	2.100037181
302	0.673731715	2.098582479
303	0.674162077	2.097133399
304	0.674591372	2.095687915
305	0.675019301	2.094247028
306	0.675446248	2.092809449
307	0.675872134	2.091375444
308	0.676296587	2.08994626
309	0.67671985	2.088521085
310	0.677142209	2.087098956
311	0.677563436	2.085680637
312	0.677983837	2.084265097
313	0.678403199	2.082853058
314	0.678821265	2.081445381
315	0.679238519	2.080040441
316	0.679654727	2.078639023
317	0.680069662	2.077241888
318	0.68048312	2.075849727
319	0.680895949	2.074459685
320	0.681307532	2.073073839
321	0.681717623	2.071693017
322	0.682126254	2.070317108
323	0.682534104	2.068943832
324	0.682941236	2.06757297
325	0.68334715	2.066206211
326	0.683752016	2.064842981
327	0.684155845	2.063483243
328	0.684558221	2.062128398
329	0.684959636	2.06077679
330	0.6853597	2.059429726
331	0.685759026	2.058085151
332	0.686157206	2.056744435
333	0.686554127	2.055407955
334	0.686950268	2.054074102
335	0.687344991	2.052745028
336	0.687738574	2.051419788
337	0.688131292	2.050097462
338	0.688522907	2.048778849
339	0.688914007	2.047461971
340	0.689304101	2.04614848
341	0.689693301	2.044837999
342	0.690081236	2.043531776
343	0.690468335	2.04222837
344	0.69085387	2.040930232
345	0.691238862	2.039633918
346	0.691623007	2.038340459
347	0.692005934	2.037051101
348	0.692387935	2.03576486
349	0.692769074	2.03448152
350	0.693148697	2.033203288
351	0.693527913	2.031926425
352	0.693905724	2.030654292
353	0.694282493	2.029385666
354	0.694658473	2.028119698
355	0.695033299	2.026857617
356	0.695406871	2.02559976
357	0.695779043	2.024346611
358	0.696150117	2.023097164
359	0.696520663	2.021849493
360	0.69689006	2.020605691
361	0.697258722	2.019364364
362	0.697626058	2.018127502
363	0.697992344	2.016894175
364	0.69835791	2.015663273
365	0.698722467	2.01443577
366	0.699086121	2.013211305
367	0.699449021	2.01198938
368	0.6998108	2.010771226
369	0.70017185	2.009555532
370	0.70053185	2.00834337
371	0.700890877	2.007134485
372	0.701249035	2.005928526
373	0.701606454	2.004725055
374	0.701963035	2.003524409
375	0.702318794	2.002326527
376	0.702673803	2.001131171
377	0.703027644	1.999939746
378	0.703380581	1.998751368
379	0.703732629	1.997565983
380	0.704083586	1.99638427
381	0.704433649	1.995205568
382	0.704782924	1.99402952
383	0.705131471	1.992855921
384	0.705479037	1.991685628
385	0.705825639	1.99051858
386	0.70617166	1.989353488
387	0.706516769	1.988191468
388	0.70686093	1.987032635
389	0.707204121	1.985877072
390	0.707546234	1.984725141
391	0.70788753	1.983575958
392	0.708227968	1.982429665
393	0.708567625	1.981285999
394	0.708906668	1.980144404
395	0.709244642	1.979006408
396	0.709582129	1.977870049
397	0.709918694	1.976736796
398	0.710254277	1.975606851
399	0.710589179	1.974479198
400	0.710923193	1.973354535
401	0.711256277	1.972233004
402	0.711588246	1.971115227
403	0.711919456	1.970000005
404	0.712249819	1.968887634
405	0.712579234	1.967778456
406	0.712907761	1.966672269
407	0.713235515	1.965568684
408	0.71356299	1.964466037
409	0.713889411	1.96336694
410	0.714214985	1.962270696
411	0.714539694	1.961177364
412	0.714863683	1.960086457
413	0.715187061	1.958997604
414	0.715509904	1.957910556
415	0.715832276	1.956825092
416	0.716153675	1.955742905
417	0.716474451	1.954662815
418	0.716794665	1.953584619
419	0.717114064	1.952509168
420	0.717432604	1.951436606
421	0.717749943	1.950368091
422	0.718066499	1.949302209
423	0.718382402	1.948238528
424	0.71869775	1.947176717
425	0.719012113	1.946118218
426	0.719325791	1.94506203
427	0.719638526	1.944009017
428	0.719950461	1.942958694
429	0.720261634	1.941910939
430	0.720571962	1.940866031
431	0.720881688	1.939823147
432	0.721190645	1.938782855
433	0.721498704	1.937745585
434	0.721806072	1.93671064
435	0.722112755	1.935678006
436	0.722418529	1.93464843
437	0.72272351	1.933621525
438	0.72302786	1.932596744
439	0.723331565	1.931574132
440	0.723634411	1.930554416
441	0.723936635	1.929536793
442	0.72423825	1.92852122
443	0.72453918	1.927507955
444	0.724839508	1.926496719
445	0.725139164	1.925487742
446	0.725437946	1.924481707
447	0.725736037	1.923478002
448	0.726033119	1.922477694
449	0.726329685	1.921479123
450	0.726625874	1.92048182
451	0.72692102	1.919488029
452	0.727215303	1.918497144
453	0.727509034	1.91750812
454	0.727802078	1.916521408
455	0.728094598	1.915536458
456	0.728386317	1.914554206
457	0.728677451	1.913573925
458	0.728967858	1.912596092
459	0.729257628	1.911620405
460	0.729546803	1.91064672
461	0.729835063	1.909676113
462	0.730122854	1.90870709
463	0.730410008	1.907740211
464	0.730696384	1.906775947
465	0.730982014	1.905814201
466	0.731266969	1.904854722
467	0.731551017	1.903898303
468	0.731834415	1.902944068
469	0.732117085	1.901992288
470	0.73239899	1.901043081
471	0.732680222	1.900096141
472	0.732960774	1.89915149
473	0.733240757	1.898208753
474	0.733520257	1.897267648
475	0.733799084	1.896328803
476	0.734077294	1.895392038
477	0.734355093	1.894456659
478	0.734632097	1.893523956
479	0.734908465	1.892593392
480	0.735184195	1.891664977
481	0.735459407	1.890738308
482	0.73573399	1.889813754
483	0.736007852	1.888891632
484	0.73628112	1.887971505
485	0.736553393	1.887054733
486	0.736824828	1.886140779
487	0.737095744	1.885228576
488	0.737366169	1.884318023
489	0.737635936	1.883409686
490	0.737904978	1.882503791
491	0.738173475	1.881599733
492	0.738441267	1.880698045
493	0.738708615	1.879797854
494	0.738975233	1.87890012
495	0.739241163	1.878004704
496	0.739506477	1.877111362
497	0.73977138	1.876219405
498	0.740035663	1.875329531
499	0.740299042	1.874442704
500	0.740562047	1.873557138
501	0.740824681	1.87267282
502	0.741086389	1.871791617
503	0.74134754	1.870912293
504	0.741607998	1.870035301
505	0.741868004	1.869159832
506	0.74212738	1.868286482
507	0.742386142	1.867415201
508	0.742644252	1.866546117
509	0.742901795	1.865678939
510	0.743158369	1.864815025
511	0.743414457	1.863952747
512	0.743670131	1.863091863
513	0.743925195	1.862233033
514	0.744179608	1.861376396
515	0.744433223	1.860522446
516	0.744686446	1.859669815
517	0.744938977	1.858819516
518	0.745191082	1.85797065
519	0.745442291	1.8571248
520	0.745693076	1.856280377
521	0.745943341	1.855437707
522	0.746192912	1.854597375
523	0.746442044	1.853758517
524	0.746690572	1.852921697
525	0.746938644	1.85208641
526	0.747186403	1.851252175
527	0.74743339	1.850420543
528	0.747679985	1.849590228
529	0.747925771	1.848762642
530	0.748170875	1.847937347
531	0.748415646	1.847113175
532	0.748659788	1.846291122
533	0.748903242	1.845471383
534	0.749146082	1.844653713
535	0.74938848	1.843837531
536	0.749630303	1.843023286
537	0.749871632	1.842210705
538	0.750112548	1.841399512
539	0.750352989	1.84058992
540	0.750592617	1.839783065
541	0.750831865	1.83897749
542	0.75107052	1.838173913
543	0.751308589	1.837372308
544	0.751546011	1.836572881
545	0.751782876	1.835775328
546	0.752019136	1.834979814
547	0.752255015	1.834185584
548	0.752490337	1.833393228
549	0.752725148	1.83260259
550	0.752959402	1.831813831
551	0.753193329	1.831026173
552	0.753426457	1.830241205
553	0.753658678	1.829459289
554	0.753890385	1.828679105
555	0.754121697	1.827900253
556	0.754352556	1.827122924
557	0.754583044	1.826346845
558	0.75481308	1.825572286
559	0.755042754	1.824798949
560	0.75527176	1.824027859
561	0.755500367	1.823258114
562	0.755728108	1.822491284
563	0.75595551	1.821725593
564	0.756182481	1.820961356
565	0.756409007	1.820198618
566	0.756634862	1.819438138
567	0.756860081	1.818679802
568	0.757084821	1.817923074
569	0.757308933	1.817168465
570	0.757532598	1.81641536
571	0.757755772	1.815663906
572	0.757978534	1.814913843
573	0.75820075	1.814165615
574	0.758422762	1.813418076
575	0.758644322	1.812672059
576	0.758865268	1.811928107
577	0.75908588	1.811185283
578	0.759306023	1.810444036
579	0.759525611	1.809704658
580	0.75974458	1.808967365
581	0.75996329	1.808230944
582	0.760181584	1.807495921
583	0.76039942	1.806762444
584	0.760616747	1.806030679
585	0.76083384	1.805299702
586	0.761050611	1.804569809
587	0.761266883	1.803841598
588	0.761482486	1.803115637
589	0.761697429	1.8023919
590	0.761911926	1.801669664
591	0.762126102	1.800948507
592	0.762339839	1.800228831
593	0.762553164	1.799510543
594	0.762765871	1.798794334
595	0.762978321	1.79807899
596	0.763190145	1.797365754
597	0.763401883	1.796652807
598	0.763613032	1.795941846
599	0.763823574	1.795232925
600	0.764033972	1.794524493
601	0.764243819	1.793817913
602	0.764453365	1.793112347
603	0.764662534	1.792408051
604	0.764871255	1.791705264
605	0.765079363	1.791004542
606	0.765287165	1.790304849
607	0.765494574	1.789606478
608	0.765701497	1.788909746
609	0.765907957	1.788214573
610	0.766113906	1.787521118
611	0.766319363	1.786829322
612	0.766524493	1.786138625
613	0.766729437	1.785448554
614	0.766933846	1.784760288
615	0.767137902	1.784073208
616	0.767341453	1.783387826
617	0.767544648	1.782703646
618	0.767747418	1.782020897
619	0.76794986	1.781339252
620	0.768151821	1.780659228
621	0.768353367	1.779980599
622	0.768554512	1.779303321
623	0.768755283	1.778627302
624	0.768955688	1.777952513
625	0.769155772	1.777278809
626	0.769355299	1.776606978
627	0.769554656	1.775935721
628	0.769753451	1.775266356
629	0.769951775	1.774598575
630	0.770149796	1.773931815
631	0.770347313	1.773266753
632	0.770544463	1.772602927
633	0.770741197	1.771940502
634	0.77093767	1.771278956
635	0.77113395	1.770618058
636	0.771329998	1.769957942
637	0.771525486	1.769299712
638	0.771720526	1.76864299
639	0.771915146	1.767987683
640	0.772109271	1.767334042
641	0.77230297	1.766681833
642	0.77249631	1.766030838
643	0.77268941	1.765380647
644	0.77288206	1.764731973
645	0.773074399	1.764084345
646	0.773266346	1.763438039
647	0.77345773	1.762793626
648	0.773648918	1.762149874
649	0.773839685	1.761507539
650	0.774030065	1.76086651
651	0.774219892	1.760227341
652	0.77440964	1.759588438
653	0.77459906	1.75895064
654	0.774788056	1.758314266
655	0.774976726	1.757678992
656	0.775165045	1.757044903
657	0.775352975	1.756412121
658	0.775540473	1.755780793
659	0.775727666	1.755150492
660	0.775914586	1.754521112
661	0.776100881	1.753893835
662	0.776286825	1.753267739
663	0.776472328	1.752643132
664	0.77665747	1.752019737
665	0.776842313	1.751397349
666	0.777026926	1.750775738
667	0.777211136	1.750155481
668	0.777394837	1.749536938
669	0.777578146	1.748919716
670	0.777760911	1.748304327
671	0.777943173	1.747690627
672	0.778124973	1.747078488
673	0.778306372	1.746467695
674	0.778487542	1.745857675
675	0.778668373	1.745248797
676	0.778848835	1.744641163
677	0.779028928	1.744034769
678	0.779208748	1.743429294
679	0.779388249	1.742824894
680	0.779567255	1.742222158
681	0.779746025	1.74162022
682	0.779924347	1.741019792
683	0.780102237	1.740420815
684	0.780279976	1.739822346
685	0.780457316	1.739225223
686	0.780634498	1.738628631
687	0.780811208	1.738033628
688	0.780987559	1.737439834
689	0.781163589	1.736847121
690	0.781339157	1.736255963
691	0.78151457	1.735665327
692	0.781689478	1.735076393
693	0.781863803	1.734489421
694	0.782037989	1.733902915
695	0.782212015	1.73331695
696	0.782385657	1.73273228
697	0.782559029	1.732148516
698	0.782732124	1.731565686
699	0.78290472	1.730984535
700	0.783076886	1.730404833
701	0.783248764	1.7298261
702	0.783420366	1.729248296
703	0.783591766	1.728671171
704	0.78376292	1.728094876
705	0.783933693	1.727519865
706	0.784104199	1.726945753
707	0.784274401	1.726372663
708	0.78444426	1.725800728
709	0.784613727	1.725230112
710	0.784782805	1.724660808
711	0.784951785	1.724091833
712	0.785120318	1.723524364
713	0.785288546	1.722957921
714	0.78545648	1.72239247
715	0.785624111	1.721828035
716	0.785791369	1.721264858
717	0.785958351	1.720702611
718	0.786124911	1.720141785
719	0.78629101	1.719582509
720	0.786456777	1.719024355
721	0.786622238	1.718467227
722	0.786787433	1.717910998
723	0.786952446	1.717355381
724	0.787117173	1.716800725
725	0.78728146	1.716247554
726	0.787445232	1.715696114
727	0.787608853	1.715145182
728	0.787772195	1.714595191
729	0.787935261	1.71404613
730	0.788098016	1.713498114
731	0.788260452	1.712951175
732	0.788422672	1.712404961
733	0.788584691	1.711859425
734	0.788746296	1.711315282
735	0.78890746	1.710772624
736	0.789068391	1.710230754
737	0.789229164	1.709689412
738	0.789389591	1.709149235
739	0.789549873	1.708609549
740	0.789709902	1.708070712
741	0.789869413	1.707533619
742	0.790028708	1.706997254
743	0.79018744	1.706462788
744	0.790345922	1.705929161
745	0.790504276	1.705395963
746	0.790662214	1.70486417
747	0.790819825	1.704333475
748	0.79097706	1.703804047
749	0.791134064	1.703275397
750	0.791290792	1.702747675
751	0.791447205	1.702221015
752	0.791603334	1.701695312
753	0.791759292	1.701170182
754	0.791914935	1.700646115
755	0.79207047	1.70012241
756	0.792225643	1.699599927
757	0.792380574	1.699078257
758	0.792535118	1.698557889
759	0.792689506	1.698038045
760	0.792843593	1.697519218
761	0.792997524	1.697000914
762	0.793151164	1.696483589
763	0.793304504	1.695967278
764	0.793457406	1.695452439
765	0.793610123	1.694938225
766	0.793762485	1.694425203
767	0.793914742	1.693912537
768	0.794066819	1.693400477
769	0.7942185	1.69288975
770	0.794369907	1.692379944
771	0.794520979	1.691871266
772	0.794671891	1.691363128
773	0.794822611	1.690855637
774	0.794973096	1.690348938
775	0.795123312	1.689843145
776	0.795273168	1.68933856
777	0.795422773	1.688834823
778	0.795572004	1.688332348
779	0.795721072	1.687830417
780	0.795869939	1.687329165
781	0.7960184	1.68682928
782	0.796166653	1.686330097
783	0.796314735	1.685831486
784	0.79646238	1.68533435
785	0.796609855	1.684837783
786	0.796757139	1.684341863
787	0.796904037	1.68384724
788	0.797050771	1.683353169
789	0.797196997	1.682860809
790	0.797343152	1.682368689
791	0.797489022	1.68187753
792	0.797634631	1.681387246
793	0.797780118	1.680897376
794	0.797925401	1.680408191
795	0.798070404	1.679919951
796	0.798215093	1.679432764
797	0.798359451	1.678946696
798	0.798503599	1.678461332
799	0.798647521	1.677976731
800	0.798791393	1.677492297
801	0.79893516	1.677008218
802	0.799078638	1.676525111
803	0.799221684	1.676043459
804	0.799364498	1.675562586
805	0.799507075	1.675082513
806	0.799649416	1.674603238
807	0.799791458	1.674124965
808	0.799933208	1.673647677
809	0.800074718	1.673171196
810	0.800216009	1.672695452
811	0.800357073	1.672220473
812	0.800497986	1.671746003
813	0.800638548	1.671272715
814	0.800778789	1.670800507
815	0.800918796	1.67032909
816	0.801058732	1.669857907
817	0.801198408	1.669387603
818	0.801337746	1.668918438
819	0.801476789	1.668450263
820	0.801615519	1.667983142
821	0.801754019	1.667516798
822	0.801892433	1.667050742
823	0.802030617	1.666585462
824	0.802168472	1.666121287
825	0.802306107	1.665657853
826	0.802443374	1.665195661
827	0.802580472	1.664734035
828	0.802717261	1.664273452
829	0.80285387	1.663813473
830	0.802990208	1.66335441
831	0.803126254	1.662896328
832	0.803262047	1.662439096
833	0.803397476	1.66198309
834	0.803532673	1.661527866
835	0.80366761	1.661073519
836	0.803802307	1.660619981
837	0.803936814	1.660167078
838	0.804071231	1.659714482
839	0.804205477	1.659262461
840	0.804339548	1.658811027
841	0.804473383	1.65836039
842	0.804607052	1.657910312
843	0.804740434	1.657461199
844	0.804873584	1.657012867
845	0.805006612	1.656564948
846	0.805139384	1.656117888
847	0.805272027	1.655671265
848	0.805404263	1.655226012
849	0.80553627	1.654781527
850	0.805668118	1.65433758
851	0.805799579	1.653894938
852	0.805930877	1.653452842
853	0.806062072	1.653011092
854	0.806193122	1.652569832
855	0.806324002	1.652129146
856	0.806454696	1.651689082
857	0.806585276	1.651249405
858	0.806715522	1.650810851
859	0.806845576	1.650372944
860	0.806975383	1.649935871
861	0.807104981	1.649499499
862	0.80723448	1.649063462
863	0.807363643	1.648628553
864	0.807492718	1.648193946
865	0.807621506	1.647760303
866	0.807750203	1.647326964
867	0.807878695	1.646894316
868	0.808006861	1.646462766
869	0.808134813	1.64603194
870	0.808262463	1.645602127
871	0.808389941	1.645172892
872	0.80851707	1.644744837
873	0.80864413	1.644317009
874	0.808770967	1.643889935
875	0.808897675	1.643463296
876	0.809024087	1.643037652
877	0.809150294	1.642612699
878	0.809276225	1.642188673
879	0.809402061	1.641764969
880	0.809527613	1.641342221
881	0.809653015	1.640919979
882	0.809778259	1.64049827
883	0.809903209	1.640077547
884	0.810027937	1.639657574
885	0.810152424	1.639238411
886	0.810276568	1.638820406
887	0.810400625	1.63840269
888	0.810524449	1.637985762
889	0.810648065	1.637569531
890	0.810771381	1.637154313
891	0.810894506	1.636739737
892	0.811017492	1.636325631
893	0.811140284	1.635912176
894	0.811263031	1.63549887
895	0.811385603	1.635086156
896	0.811507898	1.634674376
897	0.811629886	1.634263629
898	0.811751663	1.633853592
899	0.811873263	1.633444149
900	0.811994646	1.63303544
901	0.812115855	1.632627315
902	0.812236874	1.632219832
903	0.812357828	1.631812564
904	0.812478629	1.631405816
905	0.812599304	1.630999487
906	0.812719745	1.630593949
907	0.812839944	1.630189225
908	0.812959851	1.629785485
909	0.813079567	1.629382388
910	0.813199146	1.62897975
911	0.813318538	1.628577746
912	0.813437681	1.628176576
913	0.813556742	1.627775684
914	0.813675591	1.627375506
915	0.813794324	1.626975718
916	0.813912922	1.626576388
917	0.814031354	1.626177613
918	0.814149529	1.625779705
919	0.814267585	1.625382197
920	0.81438519	1.624986206
921	0.814502577	1.624590953
922	0.814619832	1.62419614
923	0.814736902	1.623801954
924	0.814853793	1.623408369
925	0.814970375	1.623015822
926	0.815086806	1.622623785
927	0.815203052	1.622232371
928	0.815319092	1.621841651
929	0.815434966	1.62145149
930	0.815550613	1.621062095
931	0.815666161	1.620673033
932	0.815781576	1.620284415
933	0.81589678	1.619896513
934	0.81601182	1.619509158
935	0.816126731	1.619122239
936	0.816241281	1.618736538
937	0.816355611	1.618351573
938	0.816469858	1.617966894
939	0.816583949	1.617582736
940	0.816697839	1.617199254
941	0.816811462	1.616816674
942	0.816924896	1.616434729
943	0.817038143	1.616053411
944	0.817151122	1.615672999
945	0.817263999	1.615292928
946	0.817376715	1.6149134
947	0.817489273	1.614534407
948	0.81760181	1.614155479
949	0.817714295	1.613776732
950	0.81782667	1.613398353
951	0.817938858	1.613020602
952	0.818050898	1.61264335
953	0.818162732	1.612266792
954	0.818274415	1.611890741
955	0.818385974	1.611515112
956	0.818497329	1.611140165
957	0.818608383	1.610766233
958	0.818719237	1.610392976
959	0.818829933	1.61002025
960	0.818940505	1.609647942
961	0.819050897	1.609276239
962	0.819161226	1.608904751
963	0.819271403	1.608533769
964	0.819381561	1.608162858
965	0.819491536	1.607792559
966	0.819601252	1.607423131
967	0.819710766	1.607054385
968	0.819820183	1.606685966
969	0.819929471	1.60631798
970	0.820038581	1.605950594
971	0.820147497	1.605583863
972	0.820256185	1.605217898
973	0.820364695	1.604852533
974	0.820473057	1.604487664
975	0.820581284	1.604123252
976	0.820689377	1.603759292
977	0.820797258	1.603396042
978	0.820904913	1.603033557
979	0.821012409	1.602671607
980	0.821119628	1.602310588
981	0.821226773	1.601949819
982	0.821333727	1.601589692
983	0.821440524	1.601230095
984	0.821547115	1.600871188
985	0.821653615	1.600512593
986	0.821759971	1.60015448
987	0.821866151	1.599796958
988	0.821972246	1.599439725
989	0.82207811	1.599083269
990	0.822183839	1.598727267
991	0.822289422	1.598371757
992	0.8223949	1.5980166
993	0.82250025	1.597661875
994	0.822605565	1.597307267
995	0.822710653	1.596953425
996	0.822815685	1.596599771
997	0.822920458	1.596246988
998	0.823025082	1.595894705
999	0.823129584	1.595542835
1000	0.82323397	1.595191356
1001	0.823338226	1.594840313
1002	0.823442249	1.594490057
1003	0.823546085	1.594140428
1004	0.823649849	1.593791046
1005	0.823753504	1.593442025
1006	0.823856896	1.593093893
1007	0.823960098	1.592746402
1008	0.824063231	1.592399141
1009	0.824166042	1.592052965
1010	0.824268786	1.591707015
1011	0.824371318	1.591361777
1012	0.824473737	1.59101692
1013	0.824575852	1.590673088
1014	0.824677821	1.590329746
1015	0.824779586	1.58998709
1016	0.82488129	1.589644641
1017	0.824982894	1.589302531
1018	0.825084333	1.588960975
1019	0.82518534	1.588620873
1020	0.825286302	1.588280921
1021	0.825387296	1.587940861
1022	0.825488069	1.587601549
1023	0.825588726	1.587262626
1024	0.825689264	1.586924101
1025	0.825789618	1.586586198
1026	0.825889869	1.586248644
1027	0.825990007	1.585911467
1028	0.826089955	1.585574928
1029	0.826189764	1.585238862
1030	0.826289344	1.584903563
1031	0.826388912	1.584568307
1032	0.826488368	1.584233428
1033	0.826587602	1.583899296
1034	0.826686537	1.583566168
1035	0.82678535	1.583233455
1036	0.82688398	1.582901357
1037	0.826982424	1.582569886
1038	0.827080698	1.582238984
1039	0.827178971	1.58190809
1040	0.827277067	1.581577788
1041	0.827375209	1.581247334
1042	0.827473242	1.580917246
1043	0.827571162	1.580587535
1044	0.827668772	1.580258874
1045	0.827766178	1.579930896
1046	0.827863481	1.579603265
1047	0.827960744	1.579275771
1048	0.82805788	1.578948702
1049	0.828154813	1.578622316
1050	0.828251621	1.578296355
1051	0.828348265	1.577970943
1052	0.828444619	1.577646507
1053	0.828540945	1.577322166
1054	0.828637185	1.576998116
1055	0.828733246	1.576674669
1056	0.828829151	1.576351746
1057	0.828924918	1.576029287
1058	0.829020596	1.575707127
1059	0.829116173	1.57538531
1060	0.829211578	1.575064068
1061	0.829306823	1.574743367
1062	0.829401911	1.574423196
1063	0.829496833	1.574103584
1064	0.829591758	1.573783959
1065	0.829686625	1.573464531
1066	0.829781369	1.573145518
1067	0.829875972	1.572826978
1068	0.829970458	1.572508834
1069	0.830064844	1.572191027
1070	0.830159188	1.571873358
1071	0.830253359	1.571556274
1072	0.830347453	1.57123945
1073	0.830441372	1.570923214
1074	0.830535196	1.570607296
1075	0.830628791	1.570292152
1076	0.830722255	1.569977448
1077	0.830815532	1.569663374
1078	0.830908745	1.569349514
1079	0.83100174	1.569036392
1080	0.831094532	1.56872395
1081	0.831187145	1.568412111
1082	0.831279648	1.568100644
1083	0.831372044	1.567789534
1084	0.831464325	1.567478815
1085	0.831556505	1.567168434
1086	0.831648516	1.566858622
1087	0.831740361	1.566549368
1088	0.83183216	1.566240271
1089	0.831923743	1.565931901
1090	0.832015254	1.565623773
1091	0.832106766	1.565315641
1092	0.832198139	1.56500798
1093	0.832289454	1.564700512
1094	0.832380596	1.564393625
1095	0.832471571	1.564087301
1096	0.832562283	1.563781865
1097	0.832652834	1.563476967
1098	0.832743375	1.563172107
1099	0.832833801	1.562867631
1100	0.83292414	1.56256345
1101	0.833014414	1.562259487
1102	0.833104442	1.561956352
1103	0.833194345	1.561653641
1104	0.833284177	1.561351165
1105	0.833373938	1.561048928
1106	0.833463622	1.560746951
1107	0.833553252	1.560445158
1108	0.833642759	1.560143777
1109	0.833732174	1.559842708
1110	0.833821492	1.559541965
1111	0.833910615	1.559241878
1112	0.833999648	1.558942094
1113	0.834088622	1.558642505
1114	0.834177291	1.558343949
1115	0.834265803	1.558045917
1116	0.834354212	1.557748234
1117	0.834442464	1.557451082
1118	0.834530634	1.557154201
1119	0.834618616	1.556857957
1120	0.834706489	1.556562077
1121	0.834794137	1.556266957
1122	0.834881726	1.555972036
1123	0.834969142	1.555677696
1124	0.83505638	1.555383957
1125	0.835143501	1.555090608
1126	0.835230476	1.554797753
1127	0.835317329	1.554505311
1128	0.83540412	1.554213074
1129	0.835490727	1.553921459
1130	0.835577204	1.553630282
1131	0.835663785	1.553338755
1132	0.83575019	1.553047817
1133	0.835836443	1.552757394
1134	0.835922434	1.552467852
1135	0.836008354	1.552178552
1136	0.836094183	1.551889553
1137	0.836180005	1.551600582
1138	0.836265793	1.551311725
1139	0.836351484	1.551023192
1140	0.836437109	1.550734885
1141	0.83652253	1.550447261
1142	0.836607822	1.550160074
1143	0.836693055	1.549873083
1144	0.836778165	1.549586509
1145	0.836863174	1.549300273
1146	0.836947928	1.549014898
1147	0.837032603	1.548729788
1148	0.837117111	1.548445239
1149	0.837201581	1.54816082
1150	0.837286023	1.547876493
1151	0.83737039	1.547592419
1152	0.837454695	1.547308555
1153	0.837538801	1.547025362
1154	0.83762272	1.546742796
1155	0.837706486	1.546460746
1156	0.837790165	1.546178989
1157	0.83787366	1.545897854
1158	0.837957274	1.545616317
1159	0.838040701	1.545335405
1160	0.838123917	1.545055209
1161	0.838207008	1.544775433
1162	0.838289969	1.544496092
1163	0.83837278	1.54421726
1164	0.838455604	1.54393838
1165	0.838538237	1.543660145
1166	0.838620896	1.543381823
1167	0.838703544	1.543103538
1168	0.838785997	1.54282591
1169	0.838868319	1.542548723
1170	0.838950578	1.542271746
1171	0.839032761	1.541995028
1172	0.839114846	1.541718639
1173	0.839196818	1.54144263
1174	0.839278769	1.541166689
1175	0.839360573	1.540891248
1176	0.839442314	1.540616018
1177	0.839524012	1.540340928
1178	0.839605603	1.540066202
1179	0.83968714	1.539791658
1180	0.83976856	1.539517509
1181	0.839849927	1.539243536
1182	0.839931064	1.53897034
1183	0.840011993	1.538697841
1184	0.84009285	1.538425587
1185	0.840173537	1.538153904
1186	0.840254152	1.537882466
1187	0.84033455	1.537611755
1188	0.840414919	1.537341144
1189	0.840495208	1.537070803
1190	0.840575498	1.536800455
1191	0.840655794	1.536530091
1192	0.840736003	1.536260018
1193	0.8408161	1.535990323
1194	0.840896105	1.535720937
1195	0.840976064	1.535451704
1196	0.841055892	1.535182914
1197	0.841135706	1.534914172
1198	0.841215415	1.534645782
1199	0.841294962	1.534377938
1200	0.841374437	1.534110338
1201	0.841453647	1.533843628
1202	0.841532825	1.533577028
1203	0.841611875	1.533310856
1204	0.841690906	1.533044751
1205	0.841769826	1.53277902
1206	0.841848596	1.532513789
1207	0.84192733	1.532248685
1208	0.842006102	1.531983451
1209	0.842084816	1.531718411
1210	0.842163362	1.531453939
1211	0.842241757	1.531189973
1212	0.842320013	1.530926475
1213	0.842398201	1.530663209
1214	0.842476334	1.530400126
1215	0.842554398	1.530137274
1216	0.842632481	1.529874361
1217	0.842710486	1.529611708
1218	0.842788441	1.529349224
1219	0.842866252	1.529087228
1220	0.842943823	1.528826036
1221	0.843021313	1.52856512
1222	0.843098769	1.528304317
1223	0.843176105	1.528043918
1224	0.843253404	1.527783641
1225	0.843330566	1.527523828
1226	0.843407653	1.527264267
1227	0.843484614	1.527005133
1228	0.843561514	1.526746202
1229	0.843638308	1.526487625
1230	0.843715031	1.526229293
1231	0.843791669	1.525971241
1232	0.843868157	1.525713698
1233	0.843944616	1.525456254
1234	0.844020952	1.52519922
1235	0.844097224	1.524942405
1236	0.844173434	1.524685796
1237	0.844249532	1.524429565
1238	0.844325558	1.524173578
1239	0.844401435	1.523918091
1240	0.844477246	1.523662828
1241	0.844552859	1.52340823
1242	0.844628381	1.523153936
1243	0.84470382	1.522899927
1244	0.84477913	1.522646348
1245	0.84485429	1.522393277
1246	0.84492927	1.52214081
1247	0.845004212	1.521888471
1248	0.845079083	1.521636372
1249	0.845153908	1.521384429
1250	0.845228625	1.521132848
1251	0.845303259	1.520881546
1252	0.845377873	1.520630315
1253	0.845452451	1.520379199
1254	0.845526914	1.520128476
1255	0.845601335	1.519877891
1256	0.845675813	1.519627116
1257	0.845750174	1.519376734
1258	0.845824411	1.519126769
1259	0.845898639	1.518876834
1260	0.845972873	1.51862688
1261	0.846046994	1.518377308
1262	0.846121053	1.518127942
1263	0.84619492	1.517879223
1264	0.846268687	1.517630841
1265	0.846342399	1.517382644
1266	0.846416012	1.517134782
1267	0.846489524	1.516887259
1268	0.846563001	1.516639851
1269	0.846636327	1.516392955
1270	0.846709614	1.516146189
1271	0.846782805	1.515899747
1272	0.84685594	1.515653495
1273	0.846928941	1.515407692
1274	0.847001868	1.515162137
1275	0.847074669	1.514917008
1276	0.84714734	1.514672315
1277	0.847219992	1.514427689
1278	0.847292476	1.514183627
1279	0.847364813	1.51394006
1280	0.847437138	1.513696534
1281	0.847509417	1.513453162
1282	0.847581623	1.513210037
1283	0.847653786	1.512967054
1284	0.847725881	1.512724302
1285	0.847797965	1.512481586
1286	0.847869907	1.512239351
1287	0.847941733	1.511997504
1288	0.848013458	1.511755999
1289	0.848085144	1.511514625
1290	0.848156823	1.511273273
1291	0.848228378	1.511032337
1292	0.848299882	1.510791577
1293	0.848371299	1.510551107
1294	0.848442811	1.510310318
1295	0.848514172	1.510070037
1296	0.848585417	1.509830148
1297	0.848656537	1.509590679
1298	0.848727636	1.509351279
1299	0.848798535	1.509112553
1300	0.848869404	1.508873932
1301	0.848940226	1.508635465
1302	0.849010997	1.50839717
1303	0.849081735	1.508158986
1304	0.84915237	1.507921151
1305	0.849223003	1.507683322
1306	0.849293613	1.507445572
1307	0.849364152	1.507208059
1308	0.849434545	1.506971035
1309	0.849504892	1.506734169
1310	0.849575173	1.506497525
1311	0.849645291	1.506261431
1312	0.849715318	1.506025642
1313	0.849785233	1.50579023
1314	0.849855094	1.505555
1315	0.849924866	1.505320068
1316	0.849994641	1.505085129
1317	0.850064419	1.50485018
1318	0.850134098	1.504615563
1319	0.850203741	1.504381066
1320	0.85027327	1.504146953
1321	0.850342692	1.503913203
1322	0.850412041	1.503679697
1323	0.850481261	1.503446624
1324	0.850550468	1.503213596
1325	0.850619527	1.502981068
1326	0.850688534	1.502748714
1327	0.850757452	1.502516658
1328	0.850826272	1.502284932
1329	0.850894985	1.50205357
1330	0.850963662	1.501822325
1331	0.851032277	1.50159129
1332	0.851100799	1.50136057
1333	0.851169281	1.501129981
1334	0.851237569	1.500900048
1335	0.851305822	1.500670235
1336	0.851374035	1.500440553
1337	0.85144209	1.500211404
1338	0.85151004	1.499982607
1339	0.851577964	1.499753901
1340	0.85164576	1.499525623
1341	0.851713528	1.49929744
1342	0.85178127	1.499069346
1343	0.851849012	1.498841251
1344	0.851916665	1.498613454
1345	0.851984225	1.498385973
1346	0.852051684	1.498158831
1347	0.852119009	1.49793214
1348	0.852186241	1.497705762
1349	0.852253475	1.497479378
1350	0.852320651	1.497253189
1351	0.852387737	1.497027301
1352	0.852454778	1.496801569
1353	0.852521654	1.49657639
1354	0.85258849	1.496351344
1355	0.852655183	1.496126783
1356	0.852721829	1.495902378
1357	0.852788441	1.495678085
1358	0.85285498	1.495454042
1359	0.852921506	1.495230041
1360	0.852988012	1.49500611
1361	0.853054398	1.49478258
1362	0.853120639	1.494559538
1363	0.85318682	1.4943367
1364	0.853252959	1.494114001
1365	0.853319031	1.49389153
1366	0.853385036	1.493669284
1367	0.853450946	1.493447358
1368	0.853516758	1.493225761
1369	0.853582509	1.493004368
1370	0.853648334	1.49278273
1371	0.853713992	1.492561649
1372	0.853779492	1.492341104
1373	0.853844979	1.492120604
1374	0.85391044	1.49190019
1375	0.853975704	1.491680436
1376	0.854040745	1.491461436
1377	0.854105725	1.491242641
1378	0.854170641	1.491024061
1379	0.854235473	1.490805766
1380	0.854300276	1.490587564
1381	0.854364957	1.490369777
1382	0.854429629	1.490152019
1383	0.854494229	1.489934504
1384	0.854558736	1.489717303
1385	0.854623137	1.489500455
1386	0.854687456	1.489283887
1387	0.854751732	1.489067461
1388	0.854815939	1.488851269
1389	0.854880092	1.488635259
1390	0.854944237	1.488419275
1391	0.855008292	1.488203595
1392	0.855072253	1.487988232
1393	0.855136158	1.487773054
1394	0.85520001	1.487558058
1395	0.855263931	1.487342829
1396	0.85532771	1.487128077
1397	0.855391375	1.48691371
1398	0.855454982	1.48669954
1399	0.855518516	1.486485614
1400	0.855581957	1.486272
1401	0.85564533	1.486058614
1402	0.855708634	1.485845464
1403	0.855771903	1.485632429
1404	0.855835094	1.485419658
1405	0.855898185	1.485207224
1406	0.855961073	1.484995473
1407	0.856023974	1.484783679
1408	0.856086877	1.484571876
1409	0.856149705	1.484360328
1410	0.856212453	1.484149049
1411	0.856275142	1.483937968
1412	0.856337654	1.483727483
1413	0.85640004	1.483517421
1414	0.856462395	1.483307465
1415	0.856524598	1.48309802
1416	0.856586757	1.482888725
1417	0.856648868	1.482679588
1418	0.856710881	1.482470786
1419	0.856772884	1.482262014
1420	0.856834895	1.482053214
1421	0.856896786	1.481844822
1422	0.856958648	1.481636526
1423	0.857020437	1.481428474
1424	0.857082138	1.48122072
1425	0.857143859	1.481012897
1426	0.857205538	1.480805219
1427	0.857267115	1.480597882
1428	0.857328652	1.480390677
1429	0.857390106	1.480183755
1430	0.8574515	1.479977035
1431	0.857512873	1.479770387
1432	0.857574184	1.479563946
1433	0.857635434	1.479357709
1434	0.857696542	1.479151951
1435	0.857757613	1.478946317
1436	0.857818687	1.478740674
1437	0.857879709	1.478535207
1438	0.85794061	1.478330147
1439	0.858001515	1.478125071
1440	0.858062387	1.47792011
1441	0.858123088	1.477715723
1442	0.858183714	1.477511588
1443	0.858244319	1.477307523
1444	0.858304901	1.477103537
1445	0.858365407	1.476899808
1446	0.858425845	1.476696306
1447	0.858486258	1.476492886
1448	0.85854663	1.476289607
1449	0.858606932	1.476086564
1450	0.858667118	1.475883912
1451	0.8587272	1.475681607
1452	0.858787226	1.475479494
1453	0.85884719	1.475277588
1454	0.858907078	1.47507594
1455	0.858966845	1.474874695
1456	0.859026692	1.474673185
1457	0.859086434	1.474472026
1458	0.859146102	1.474271119
1459	0.859205757	1.474070252
1460	0.859265374	1.473869515
1461	0.85932495	1.473668916
1462	0.859384494	1.473468424
1463	0.859443971	1.473268158
1464	0.859503341	1.473068253
1465	0.859562606	1.472868701
1466	0.859621847	1.472669228
1467	0.859681088	1.472469758
1468	0.8597402	1.472270724
1469	0.859799255	1.472071878
1470	0.859858345	1.471872915
1471	0.859917406	1.471674049
1472	0.859976407	1.471475386
1473	0.860035259	1.471277225
1474	0.860094043	1.471079292
1475	0.860152784	1.470881504
1476	0.860211467	1.470683913
1477	0.860270161	1.470486282
1478	0.860328773	1.470288929
1479	0.86038731	1.47009183
1480	0.860445799	1.469894888
1481	0.860504286	1.469697956
1482	0.860562728	1.469501176
1483	0.860621149	1.469304465
1484	0.860679562	1.469107783
1485	0.860737871	1.46891145
1486	0.8607961	1.468715385
1487	0.860854347	1.468519261
1488	0.860912536	1.468323333
1489	0.860970688	1.468127527
1490	0.861028727	1.467932104
1491	0.861086779	1.467736636
1492	0.861144743	1.467541467
1493	0.861202704	1.467346306
1494	0.861260623	1.467151284
1495	0.861318555	1.46695622
1496	0.861376323	1.466761711
1497	0.861434025	1.46656742
1498	0.861491711	1.466373186
1499	0.861549291	1.466179306
1500	0.86160681	1.465985633
1501	0.861664312	1.465792016
1502	0.861721675	1.465598871
1503	0.861778976	1.465405929
1504	0.861836244	1.465213102
1505	0.861893446	1.465020497
1506	0.861950638	1.464827925
1507	0.862007698	1.464635798
1508	0.862064704	1.464443853
1509	0.862121674	1.464252026
1510	0.862178597	1.46406036
1511	0.862235474	1.46386885
1512	0.862292255	1.463677662
1513	0.862348912	1.463486893
1514	0.862405502	1.463296346
1515	0.862462069	1.46310588
1516	0.86251867	1.462915298
1517	0.862575271	1.462724714
1518	0.862631844	1.462534227
1519	0.862688324	1.462344054
1520	0.862744762	1.462154018
1521	0.862801173	1.461964078
1522	0.86285756	1.461774215
1523	0.862913921	1.461584441
1524	0.862970247	1.461394787
1525	0.863026518	1.461205315
1526	0.863082693	1.461016167
1527	0.863138822	1.460827173
1528	0.863194903	1.460638344
1529	0.863250939	1.460449662
1530	0.86330694	1.460261102
1531	0.863362922	1.460072603
1532	0.863418813	1.459884414
1533	0.863474624	1.459696492
1534	0.863530357	1.459508831
1535	0.863586071	1.459321235
1536	0.863641655	1.459134078
1537	0.863697276	1.458946795
1538	0.863752872	1.4587596
1539	0.863808293	1.458572989
1540	0.863863686	1.458386474
1541	0.863919131	1.458199784
1542	0.863974452	1.458013515
1543	0.864029652	1.45782765
1544	0.864084841	1.45764182
1545	0.864140001	1.45745609
1546	0.864195035	1.457270784
1547	0.864250057	1.457085519
1548	0.864304995	1.456900539
1549	0.86435997	1.456715432
1550	0.864414871	1.456530572
1551	0.864469723	1.456345879
1552	0.864524413	1.456161731
1553	0.864579123	1.455977518
1554	0.864633761	1.455793545
1555	0.864688345	1.455609753
1556	0.86474288	1.455426127
1557	0.864797412	1.455242515
1558	0.864851925	1.455058962
1559	0.864906376	1.454875619
1560	0.864960756	1.454692515
1561	0.865015044	1.454509722
1562	0.865069306	1.454327017
1563	0.865123448	1.454144711
1564	0.865177599	1.45396238
1565	0.865231658	1.453780357
1566	0.865285732	1.453598283
1567	0.865339723	1.453416489
1568	0.865393637	1.453234957
1569	0.865447537	1.453053469
1570	0.865501348	1.452872281
1571	0.865555161	1.452691087
1572	0.865608957	1.45250995
1573	0.86566264	1.452329193
1574	0.865716233	1.452148738
1575	0.865769818	1.451968311
1576	0.865823352	1.451788057
1577	0.865876834	1.451607977
1578	0.86593032	1.451427884
1579	0.865983779	1.451247881
1580	0.866037176	1.451068085
1581	0.866090543	1.450888394
1582	0.86614391	1.450708702
1583	0.866197179	1.450529337
1584	0.866250415	1.450350087
1585	0.866303609	1.450170976
1586	0.866356792	1.449991904
1587	0.86640986	1.449813216
1588	0.866462847	1.449634804
1589	0.866515843	1.449456361
1590	0.866568871	1.44927781
1591	0.866621837	1.449099465
1592	0.866674696	1.448921484
1593	0.866727565	1.448743469
1594	0.866780347	1.448565746
1595	0.866833138	1.448387991
1596	0.866885937	1.448210213
1597	0.866938671	1.448032649
1598	0.866991352	1.447855268
1599	0.867044009	1.447677966
1600	0.867096621	1.447500814
1601	0.867149135	1.447323996
1602	0.867201544	1.447147528
1603	0.867253885	1.446971288
1604	0.867306154	1.446795293
1605	0.867358308	1.446619685
1606	0.86741043	1.446444183
1607	0.867462444	1.446269046
1608	0.86751448	1.446093834
1609	0.8675665	1.445918679
1610	0.867618463	1.445743713
1611	0.86767034	1.445569037
1612	0.867722235	1.4453943
1613	0.867774077	1.445219743
1614	0.867825848	1.445045425
1615	0.867877527	1.444871414
1616	0.867929219	1.444697364
1617	0.867980899	1.444523351
1618	0.868032508	1.444349575
1619	0.868084083	1.444175918
1620	0.868135619	1.444002391
1621	0.868187059	1.443829184
1622	0.868238486	1.443656026
1623	0.868289815	1.443483196
1624	0.868341216	1.44331012
1625	0.868392511	1.443137404
1626	0.868443788	1.442964751
1627	0.868495056	1.442792125
1628	0.868546253	1.442619739
1629	0.868597422	1.442447447
1630	0.868648523	1.442275382
1631	0.868699497	1.44210375
1632	0.86875049	1.441932049
1633	0.868801472	1.441760386
1634	0.868852443	1.441588762
1635	0.868903408	1.441417158
1636	0.868954386	1.441245508
1637	0.869005308	1.441074048
1638	0.869056141	1.440902888
1639	0.869106902	1.440731968
1640	0.869157643	1.440561118
1641	0.869208303	1.44039054
1642	0.869258854	1.440220329
1643	0.869309357	1.440050279
1644	0.869359785	1.439880482
1645	0.869410124	1.439710985
1646	0.86946045	1.439541535
1647	0.869510639	1.439372541
1648	0.869560789	1.439203681
1649	0.869610941	1.439034813
1650	0.869661077	1.438865999
1651	0.869711117	1.43869751
1652	0.869761165	1.438528993
1653	0.869811112	1.438360815
1654	0.869861091	1.438192528
1655	0.869910985	1.438024531
1656	0.86996086	1.437856596
1657	0.870010682	1.437688838
1658	0.870060488	1.437521135
1659	0.870110283	1.437353471
1660	0.870160027	1.437185979
1661	0.870209741	1.437018585
1662	0.870259425	1.436851294
1663	0.870309096	1.436684045
1664	0.870358653	1.436517183
1665	0.870408198	1.436350358
1666	0.870457692	1.436183707
1667	0.870507103	1.436017332
1668	0.870556435	1.435851227
1669	0.870605776	1.435685091
1670	0.870655056	1.435519159
1671	0.870704306	1.435353328
1672	0.870753526	1.435187597
1673	0.870802687	1.435022068
1674	0.870851845	1.434856549
1675	0.870900895	1.43469139
1676	0.870949968	1.434526158
1677	0.870998982	1.434361119
1678	0.871047899	1.434196411
1679	0.871096715	1.434032041
1680	0.87114553	1.433867676
1681	0.871194331	1.433703359
1682	0.8712431	1.433539149
1683	0.871291818	1.433375107
1684	0.871340545	1.433211041
1685	0.871389246	1.433047058
1686	0.871437931	1.432883128
1687	0.87148652	1.432719523
1688	0.87153509	1.432555986
1689	0.871583625	1.432392563
1690	0.871632046	1.432229521
1691	0.871680404	1.432066694
1692	0.871728679	1.431904147
1693	0.871777004	1.431741434
1694	0.871825315	1.431578764
1695	0.871873559	1.431416319
1696	0.87192175	1.431254057
1697	0.871969886	1.431091977
1698	0.872018049	1.430929807
1699	0.872066134	1.4307679
1700	0.872114199	1.430606059
1701	0.872162216	1.430444379
1702	0.872210169	1.430282917
1703	0.8722581	1.430121528
1704	0.872306003	1.429960232
1705	0.872353857	1.429799101
1706	0.872401693	1.429638032
1707	0.872449496	1.429477075
1708	0.872497293	1.429316138
1709	0.872545011	1.429155464
1710	0.872592687	1.428994935
1711	0.872640349	1.428834451
1712	0.872687933	1.428674229
1713	0.872735484	1.428514122
1714	0.872782983	1.428354184
1715	0.872830475	1.428194274
1716	0.872877957	1.428034396
1717	0.872925369	1.427874757
1718	0.87297273	1.427715287
1719	0.873020039	1.427555991
1720	0.873067327	1.427396768
1721	0.873114588	1.427237636
1722	0.873161785	1.427078718
1723	0.873208865	1.426920193
1724	0.873255887	1.426761863
1725	0.873302817	1.426603846
1726	0.873349746	1.426445832
1727	0.873396567	1.42628818
1728	0.87344336	1.426130623
1729	0.873490115	1.425973191
1730	0.873536806	1.425815978
1731	0.873583502	1.425658748
1732	0.873630128	1.425501752
1733	0.873676732	1.425344831
1734	0.873723288	1.425188073
1735	0.873769824	1.425031378
1736	0.873816362	1.42487468
1737	0.873862846	1.424718164
1738	0.873909334	1.424561636
1739	0.873955749	1.42440535
1740	0.874002164	1.424249064
1741	0.874048546	1.424092891
1742	0.87409493	1.423936713
1743	0.874141297	1.423780589
1744	0.87418755	1.42362485
1745	0.874233813	1.423469076
1746	0.874279989	1.423313597
1747	0.874326146	1.42315818
1748	0.874372272	1.423002871
1749	0.87441832	1.42284782
1750	0.874464313	1.422692958
1751	0.874510275	1.422538197
1752	0.87455613	1.422383798
1753	0.874601977	1.422229426
1754	0.874647825	1.422075052
1755	0.874693626	1.421920834
1756	0.874739396	1.421766721
1757	0.874785069	1.421612933
1758	0.874830708	1.421459264
1759	0.87487632	1.421305682
1760	0.874921907	1.421152184
1761	0.874967449	1.420998842
1762	0.875012973	1.420845554
1763	0.875058423	1.420692521
1764	0.875103845	1.420539579
1765	0.875149225	1.42038678
1766	0.875194564	1.420234118
1767	0.875239855	1.420081618
1768	0.875285062	1.419929401
1769	0.875330279	1.41977715
1770	0.875375451	1.419625052
1771	0.875420624	1.419472948
1772	0.875465737	1.419321049
1773	0.875510826	1.419169229
1774	0.875555823	1.41901772
1775	0.87560076	1.418866408
1776	0.875645671	1.418715188
1777	0.875690544	1.418564098
1778	0.875735366	1.418413178
1779	0.875780117	1.418262495
1780	0.87582487	1.418111805
1781	0.875869557	1.41796134
1782	0.875914218	1.41781096
1783	0.875958915	1.417660462
1784	0.876003591	1.417510032
1785	0.876048246	1.417359675
1786	0.876092877	1.417209396
1787	0.876137482	1.417059206
1788	0.876182022	1.416909234
1789	0.876226496	1.416759487
1790	0.876270925	1.416609889
1791	0.876315332	1.416460365
1792	0.876359717	1.416310915
1793	0.876404082	1.416161532
1794	0.876448457	1.416012119
1795	0.876492754	1.415862966
1796	0.876536965	1.415714101
1797	0.876581105	1.415565477
1798	0.876625226	1.415416917
1799	0.8766693	1.415268515
1800	0.876713261	1.415120493
1801	0.876757176	1.414972624
1802	0.876801088	1.414824768
1803	0.876844945	1.414677097
1804	0.876888831	1.414529329
1805	0.876932682	1.414381678
1806	0.876976466	1.414234252
1807	0.877020251	1.414086822
1808	0.877063988	1.413939556
1809	0.877107756	1.413792182
1810	0.877151482	1.413644954
1811	0.877195186	1.413497797
1812	0.877238885	1.413350657
1813	0.877282548	1.413203639
1814	0.877326161	1.413056788
1815	0.877369782	1.41290991
1816	0.877413322	1.412763307
1817	0.877456816	1.412616858
1818	0.877500299	1.412470446
1819	0.877543811	1.412323935
1820	0.877587222	1.412177766
1821	0.877630569	1.412031812
1822	0.877673934	1.411885796
1823	0.877717253	1.411739936
1824	0.877760536	1.411594199
1825	0.877803746	1.411448707
1826	0.877846903	1.411303392
1827	0.877890051	1.411158107
1828	0.877933196	1.411012833
1829	0.877976238	1.410867905
1830	0.878019312	1.410722868
1831	0.878062312	1.410578085
1832	0.878105295	1.410433356
1833	0.878148199	1.410288892
1834	0.878191033	1.410144665
1835	0.878233836	1.410000543
1836	0.878276581	1.409856615
1837	0.878319292	1.409712803
1838	0.878361966	1.409569115
1839	0.878404696	1.409425239
1840	0.878447339	1.409281653
1841	0.878489955	1.409138162
1842	0.878532554	1.408994725
1843	0.878575075	1.408851552
1844	0.878617531	1.408708598
1845	0.878660022	1.408565526
1846	0.878702513	1.408422455
1847	0.878744928	1.408279638
1848	0.878787335	1.40813685
1849	0.87882964	1.407994402
1850	0.878871957	1.407851918
1851	0.878914275	1.407709427
1852	0.87895652	1.407567183
1853	0.87899873	1.407425058
1854	0.879040866	1.407283182
1855	0.879082966	1.407141425
1856	0.879125046	1.406999737
1857	0.879167126	1.406858049
1858	0.879209156	1.406716528
1859	0.879251116	1.406575245
1860	0.879293042	1.406434076
1861	0.879335022	1.406292723
1862	0.879376866	1.406151832
1863	0.879418681	1.406011037
1864	0.879460442	1.405870421
1865	0.879502209	1.405729786
1866	0.879543925	1.405589323
1867	0.879585611	1.405448962
1868	0.879627322	1.405308518
1869	0.879669049	1.405168018
1870	0.87971076	1.405027572
1871	0.879752425	1.404887281
1872	0.879794016	1.40474724
1873	0.879835602	1.404607216
1874	0.87987712	1.40446742
1875	0.879918682	1.404327476
1876	0.879960198	1.404187687
1877	0.880001682	1.404048003
1878	0.88004308	1.403908614
1879	0.8800845	1.403769147
1880	0.880125885	1.4036298
1881	0.880167232	1.40349058
1882	0.880208569	1.403351392
1883	0.880249848	1.4032124
1884	0.880291073	1.403073593
1885	0.880332269	1.40293488
1886	0.880373455	1.402796202
1887	0.880414582	1.402657723
1888	0.88045568	1.40251934
1889	0.880496741	1.402381084
1890	0.880537723	1.402243093
1891	0.880578646	1.402105301
1892	0.880619558	1.401967545
1893	0.8806605	1.401829688
1894	0.880701385	1.401692025
1895	0.880742288	1.4015543
1896	0.880783175	1.401416628
1897	0.880824029	1.401279067
1898	0.880864814	1.401141742
1899	0.880905555	1.401004561
1900	0.880946323	1.400867289
1901	0.880986971	1.400730423
1902	0.881027611	1.400593586
1903	0.88106822	1.400456851
1904	0.881108736	1.400320426
1905	0.881149274	1.400183933
1906	0.881189736	1.400047691
1907	0.881230076	1.399911862
1908	0.881270421	1.399776015
1909	0.881310749	1.399640226
1910	0.881351013	1.399504653
1911	0.88139126	1.399369135
1912	0.881431453	1.399233802
1913	0.881471601	1.399098619
1914	0.881511765	1.398963383
1915	0.881551893	1.398828268
1916	0.881592042	1.398693081
1917	0.881632112	1.39855816
1918	0.881672164	1.398423302
1919	0.88171211	1.398288798
1920	0.881752006	1.398154465
1921	0.881791912	1.398020096
1922	0.881831811	1.397885751
1923	0.881871681	1.397751503
1924	0.881911514	1.397617384
1925	0.881951337	1.397483295
1926	0.881991132	1.3973493
1927	0.882030914	1.397215351
1928	0.88207062	1.397081655
1929	0.882110321	1.396947977
1930	0.882149981	1.396814439
1931	0.882189583	1.396681092
1932	0.88222919	1.396547733
1933	0.882268772	1.396414455
1934	0.882308328	1.396281264
1935	0.882347833	1.396148247
1936	0.882387247	1.396015535
1937	0.88242666	1.395882828
1938	0.882466069	1.395750132
1939	0.882505474	1.395617451
1940	0.882544821	1.395484965
1941	0.882584127	1.395352617
1942	0.882623395	1.395220399
1943	0.882662657	1.395088198
1944	0.882701855	1.394956214
1945	0.882741056	1.39482422
1946	0.882780239	1.394692288
1947	0.882819346	1.394560609
1948	0.882858398	1.394429117
1949	0.882897406	1.394297771
1950	0.882936435	1.394166356
1951	0.882975382	1.394035218
1952	0.883014327	1.393904084
1953	0.883053307	1.393772836
1954	0.883092234	1.393641765
1955	0.883131177	1.393510637
1956	0.883170145	1.39337943
1957	0.88320905	1.393248432
1958	0.883247904	1.393117605
1959	0.883286751	1.392986802
1960	0.883325538	1.392856201
1961	0.883364276	1.392725767
1962	0.883402943	1.392595571
1963	0.883441561	1.392465539
1964	0.883480136	1.392335653
1965	0.883518662	1.392205932
1966	0.883557221	1.392076098
1967	0.883595775	1.391946283
1968	0.883634338	1.391816437
1969	0.883672914	1.391686547
1970	0.88371144	1.391556828
1971	0.883749886	1.391427375
1972	0.883788323	1.391297952
1973	0.883826702	1.391168727
1974	0.883865092	1.391039463
1975	0.883903417	1.390910419
1976	0.883941728	1.390781421
1977	0.883979956	1.390652701
1978	0.884018104	1.390524252
1979	0.884056208	1.390395954
1980	0.88409433	1.390267594
1981	0.884132427	1.390139315
1982	0.884170516	1.390011064
1983	0.884208533	1.389883057
1984	0.884246587	1.389754927
1985	0.884284658	1.389626735
1986	0.884322667	1.389498757
1987	0.884360657	1.38937084
1988	0.884398589	1.389243119
1989	0.884436497	1.389115479
1990	0.88447437	1.388987954
1991	0.884512238	1.388860449
1992	0.884550072	1.388733056
1993	0.884587939	1.388605556
1994	0.884625801	1.388478067
1995	0.884663575	1.388350878
1996	0.88470132	1.388223789
1997	0.884739059	1.388096715
1998	0.8847768	1.387969639
1999	0.884814471	1.387842795
[truncated: 1,001 more rows]
