# Supplementary material for: Identification and characterization of constrained non-exonic bases lacking predictive epigenomic and transcription factor binding annotations
Source: Nat Commun. 2020 Dec 2;11:6168. doi: 10.1038/s41467-020-19962-9 (PMC7710766; doi:10.1038/s41467-020-19962-9)
Supplement: Supplementary file 11 — Source Data [file 41467_2020_19962_MOESM11_ESM.zip › SourceData/SupFig6f.txt]

Distance to Nearest CNE (bp)	Low_notCNE	High_notCNE
1	0.000800834	0.006256846
2	0.00156428	0.011927905
3	0.002302124	0.017215386
4	0.003019011	0.022201404
5	0.003717885	0.026934548
6	0.004400863	0.031444783
7	0.005069355	0.035756652
8	0.005724678	0.039889747
9	0.006368153	0.043864471
10	0.007000934	0.047696165
11	0.007623862	0.051398367
12	0.008237714	0.054983464
13	0.008843342	0.058462009
14	0.009441408	0.061842108
15	0.010032495	0.065132486
16	0.010617338	0.068339638
17	0.011196165	0.071470313
18	0.011769589	0.074529326
19	0.012337788	0.077522195
20	0.012901051	0.080453338
21	0.013459799	0.083326788
22	0.014014234	0.086146415
23	0.014564697	0.088915727
24	0.015111331	0.091637413
25	0.015654589	0.09431355
26	0.016194745	0.096947196
27	0.01673162	0.099540868
28	0.017265577	0.10209623
29	0.017796755	0.104615513
30	0.018325322	0.107100651
31	0.018851355	0.109552936
32	0.019375106	0.111973186
33	0.019896347	0.114363335
34	0.020415307	0.116724222
35	0.020932114	0.119057109
36	0.021446887	0.121362885
37	0.021959608	0.123643215
38	0.022470432	0.12589895
39	0.02297952	0.128131058
40	0.023486801	0.13034067
41	0.023992511	0.132528413
42	0.024496684	0.134695132
43	0.024999376	0.13684127
44	0.02550061	0.138967327
45	0.02600055	0.141073968
46	0.026499316	0.143161362
47	0.026996747	0.145231082
48	0.027493081	0.147282949
49	0.027988226	0.149317829
50	0.028482185	0.151336294
51	0.028974885	0.153338829
52	0.029466521	0.155325577
53	0.029957198	0.157296805
54	0.030446942	0.159253017
55	0.030935844	0.161194512
56	0.031423959	0.163121337
57	0.031911054	0.165034611
58	0.032397337	0.166934554
59	0.032882788	0.168821441
60	0.033367436	0.17069523
61	0.033851331	0.172556192
62	0.03433458	0.174404232
63	0.034817224	0.176240008
64	0.03529907	0.178064034
65	0.035780174	0.179876247
66	0.036260781	0.181676118
67	0.036740715	0.183465043
68	0.03722014	0.185242589
69	0.037698912	0.187009473
70	0.03817717	0.188765218
71	0.03865489	0.19051003
72	0.039132027	0.192244498
73	0.039608703	0.193968231
74	0.040084933	0.195681238
75	0.040560801	0.197383885
76	0.041036132	0.199076707
77	0.041510997	0.200759576
78	0.041985418	0.202432494
79	0.042459296	0.204095974
80	0.042932734	0.205750005
81	0.04340571	0.207394329
82	0.043878348	0.209029015
83	0.044350555	0.210654672
84	0.044822334	0.212271246
85	0.045293624	0.213879074
86	0.045764463	0.215478237
87	0.046235013	0.217068131
88	0.046705233	0.218649276
89	0.047175109	0.220222068
90	0.047644546	0.221786662
91	0.048113558	0.223343282
92	0.048582277	0.224891544
93	0.04905064	0.226431393
94	0.04951872	0.227963128
95	0.049986515	0.229486806
96	0.050454015	0.231002599
97	0.050921209	0.232510657
98	0.051388092	0.23401091
99	0.051854609	0.235503818
100	0.052321025	0.236988525
101	0.052787093	0.238465947
102	0.053252859	0.239936033
103	0.05371823	0.241399175
104	0.054183331	0.242855155
105	0.054648145	0.244303982
106	0.055112636	0.245746011
107	0.055576833	0.247181057
108	0.056040827	0.248608784
109	0.056504484	0.250029575
110	0.056967847	0.251443637
111	0.057430975	0.252851075
112	0.057894039	0.25425134
113	0.058356816	0.255644821
114	0.058819444	0.257031182
115	0.059281862	0.258411118
116	0.059743965	0.259784795
117	0.060205824	0.261152138
118	0.060667514	0.262512958
119	0.061128914	0.263867778
120	0.061590115	0.265216214
121	0.062051145	0.266558343
122	0.06251183	0.267894679
123	0.062972343	0.269224665
124	0.063432682	0.270548717
125	0.06389271	0.271867059
126	0.064352653	0.273179134
127	0.064812387	0.274485499
128	0.065271901	0.275786326
129	0.065731344	0.277081085
130	0.066190461	0.278370728
131	0.066649422	0.279654373
132	0.067108213	0.280932302
133	0.067566789	0.282204631
134	0.068025295	0.283471081
135	0.068483624	0.284732059
136	0.068941786	0.285987707
137	0.06939991	0.287237537
138	0.069857814	0.288482113
139	0.070315524	0.289721509
140	0.070773112	0.290955488
141	0.071230523	0.292184307
142	0.071687785	0.293407975
143	0.072144931	0.294626363
144	0.07260181	0.295839887
145	0.073058469	0.297048449
146	0.073515034	0.298251775
147	0.073971369	0.299450482
148	0.074427466	0.30064456
149	0.074883517	0.301833388
150	0.075339195	0.303017843
151	0.075794754	0.304197025
152	0.076250208	0.305370899
153	0.0767054	0.306540234
154	0.077160388	0.307704689
155	0.077615146	0.308864407
156	0.078069716	0.310019395
157	0.078524063	0.31117004
158	0.078978123	0.312316352
159	0.079432042	0.313457942
160	0.079885728	0.314594925
161	0.080339279	0.315727212
162	0.080792584	0.316855171
163	0.081245609	0.317978802
164	0.081698441	0.319098082
165	0.082151083	0.32021306
166	0.082603566	0.321323679
167	0.083055984	0.322429554
168	0.083508147	0.323531373
169	0.083960064	0.324629159
170	0.084411873	0.325722665
171	0.08486357	0.326811684
172	0.085314983	0.32789682
173	0.085766152	0.328977858
174	0.086217125	0.330054769
175	0.086667916	0.331127502
176	0.087118506	0.332196446
177	0.087568789	0.333261607
178	0.088018877	0.334322819
179	0.088468727	0.335380214
180	0.088918296	0.336433829
181	0.089367685	0.337483391
182	0.089816834	0.338529342
183	0.090265823	0.339571543
184	0.090714624	0.340609919
185	0.091163141	0.341644758
186	0.091611505	0.342675671
187	0.092059481	0.343703371
188	0.092507358	0.344727043
189	0.092954975	0.345747102
190	0.09340227	0.346763651
191	0.093849372	0.347776444
192	0.094296222	0.348785749
193	0.094742768	0.34979155
194	0.095189195	0.350793339
195	0.095635366	0.35179157
196	0.0960814	0.352785955
197	0.096527117	0.353777135
198	0.096972535	0.354764882
199	0.097417723	0.355749304
200	0.097862697	0.35673011
201	0.098307322	0.357707874
202	0.098751675	0.358682426
203	0.099195795	0.359653523
204	0.099639642	0.36062123
205	0.100083301	0.361585508
206	0.100526657	0.362546665
207	0.100969719	0.363504767
208	0.101412529	0.364459677
209	0.101855196	0.365411098
210	0.102297545	0.366359511
211	0.102739685	0.367304634
212	0.103181565	0.368246519
213	0.103623285	0.369185102
214	0.104064677	0.370120802
215	0.104505829	0.371053427
216	0.104946777	0.371982793
217	0.105387397	0.372909275
218	0.105827786	0.37383281
219	0.106267879	0.374753357
220	0.106707712	0.375670871
221	0.107147399	0.376585113
222	0.107586715	0.377496888
223	0.108025813	0.378405394
224	0.108464729	0.379310797
225	0.108903326	0.380213522
226	0.10934177	0.381113073
227	0.109779987	0.382009607
228	0.110217949	0.38290314
229	0.110655723	0.383793518
230	0.111093149	0.384681245
231	0.111530261	0.385566259
232	0.111967119	0.386448575
233	0.112403753	0.387327961
234	0.112840101	0.388204598
235	0.113276185	0.38907846
236	0.11371209	0.389949412
237	0.114147694	0.390817733
238	0.114583043	0.391683131
239	0.115018147	0.392545738
240	0.115452979	0.393405678
241	0.115887581	0.394262778
242	0.116321867	0.395117338
243	0.116755719	0.395969818
244	0.11718929	0.396819719
245	0.117622614	0.397666798
246	0.118055832	0.398510816
247	0.118488648	0.399352879
248	0.118921271	0.400192153
249	0.119353674	0.401028791
250	0.119785859	0.40186274
251	0.120217677	0.402694344
252	0.120649321	0.403523017
253	0.121080691	0.404349304
254	0.121511676	0.405173427
255	0.121942476	0.405994888
256	0.122373038	0.406813779
257	0.122803405	0.407629889
258	0.12323345	0.408443754
259	0.123663268	0.409254998
260	0.124092756	0.410063991
261	0.124522092	0.410870296
262	0.124951188	0.41167418
263	0.125380031	0.412475697
264	0.125808587	0.41327482
265	0.126236873	0.414071494
266	0.126664918	0.414865715
267	0.127092643	0.415657705
268	0.127520156	0.416447149
269	0.1279474	0.417234391
270	0.128374396	0.418019092
271	0.12880094	0.418801912
272	0.129227287	0.419582119
273	0.129653329	0.42036006
274	0.13007902	0.421136027
275	0.130504324	0.421910045
276	0.130929332	0.422681656
277	0.131354062	0.423451
278	0.131778547	0.424217975
279	0.132202805	0.42498268
280	0.132626772	0.425745213
281	0.133050536	0.426505325
282	0.133474067	0.42726327
283	0.133897321	0.428018958
284	0.134320276	0.428772425
285	0.134742909	0.429523802
286	0.135165256	0.430272995
287	0.135587283	0.431020162
288	0.136009145	0.431764842
289	0.136430771	0.432507316
290	0.136852102	0.433247608
291	0.13727324	0.43398553
292	0.137694102	0.434721346
293	0.138114802	0.43545476
294	0.138535172	0.436186393
295	0.138955283	0.436915898
296	0.139375061	0.437643454
297	0.139794552	0.438369065
298	0.140213826	0.439092549
299	0.140632932	0.439813773
300	0.14105184	0.440532752
301	0.141470483	0.441249687
302	0.141888871	0.441964496
303	0.142306875	0.442677675
304	0.14272465	0.443388897
305	0.143142103	0.444098301
306	0.143559312	0.444805615
307	0.143976244	0.44551087
308	0.144392823	0.446214348
309	0.144809082	0.44691584
310	0.145225102	0.447615218
311	0.145640847	0.448312702
312	0.14605639	0.449008102
313	0.146471672	0.449701549
314	0.146886655	0.450393299
315	0.147301405	0.451082897
316	0.147715856	0.45177048
317	0.14813	0.452456354
318	0.148543766	0.45314061
319	0.148957342	0.453822646
320	0.149370612	0.454502987
321	0.14978351	0.455181797
322	0.150196057	0.45585911
323	0.150608388	0.456534398
324	0.151020521	0.457207635
325	0.151432331	0.457879165
326	0.151843857	0.458548882
327	0.15225509	0.459216756
328	0.152665922	0.459883066
329	0.153076481	0.460547515
330	0.153486702	0.461210481
331	0.153896707	0.461871466
332	0.154306391	0.462530756
333	0.154715718	0.463188415
334	0.155124817	0.463844159
335	0.155533549	0.464498504
336	0.155941955	0.465151185
337	0.156350102	0.465802022
338	0.156757961	0.466451285
339	0.157165659	0.467098517
340	0.157573073	0.467744068
341	0.157980229	0.46838787
342	0.158387018	0.469030146
343	0.158793552	0.469670629
344	0.159199673	0.470309917
345	0.159605622	0.47094725
346	0.160011307	0.471582809
347	0.160416637	0.472216885
348	0.160821673	0.472849242
349	0.161226441	0.473479876
350	0.161630799	0.474109341
351	0.162034988	0.47473673
352	0.162438781	0.475362858
353	0.162842288	0.475987525
354	0.163245547	0.476610483
355	0.163648462	0.477232
356	0.164051025	0.47785222
357	0.164453196	0.478471251
358	0.164855019	0.479088795
359	0.165256659	0.479704493
360	0.165657947	0.480318789
361	0.166058993	0.480931398
362	0.166459645	0.481542775
363	0.166859965	0.482152697
364	0.167260035	0.482760923
365	0.167659773	0.483367659
366	0.168059216	0.483972868
367	0.16845843	0.48457652
368	0.168857317	0.4851789
369	0.169255949	0.485779638
370	0.169654237	0.486378974
371	0.170052208	0.486976877
372	0.170449909	0.487573339
373	0.170847355	0.488168219
374	0.171244511	0.488761573
375	0.171641397	0.489353447
376	0.17203805	0.489943845
377	0.172434343	0.490533053
378	0.172830325	0.49112082
379	0.173226014	0.491707191
380	0.173621351	0.49229231
381	0.174016378	0.49287601
382	0.174411102	0.493458161
383	0.174805559	0.494038781
384	0.175199681	0.494618079
385	0.175593479	0.495196069
386	0.175987055	0.495772462
387	0.176380328	0.496347543
388	0.176773268	0.496921299
389	0.177165883	0.497493798
390	0.177558148	0.49806515
391	0.177950123	0.498635123
392	0.178341796	0.499203762
393	0.178733167	0.499770959
394	0.179124298	0.500336635
395	0.179515079	0.500901201
396	0.179905642	0.501464125
397	0.180295885	0.502025813
398	0.180685798	0.502586345
399	0.181075436	0.503145408
400	0.181464775	0.503703269
401	0.181853773	0.504259891
402	0.182242388	0.504815458
403	0.182630709	0.505369667
404	0.183018718	0.505922615
405	0.183406379	0.506474373
406	0.183793722	0.507024941
407	0.184180772	0.507574217
408	0.184567671	0.508121814
409	0.184954188	0.508668334
410	0.185340381	0.509213621
411	0.185726267	0.509757757
412	0.186111867	0.510300577
413	0.186497182	0.510841923
414	0.186882249	0.511381779
415	0.187267088	0.511920108
416	0.187651559	0.512457337
417	0.188035749	0.51299315
418	0.188419696	0.513527567
419	0.18880332	0.514060778
420	0.189186607	0.514592824
421	0.189569455	0.515123992
422	0.189951996	0.515653976
423	0.190334257	0.51618265
424	0.190716269	0.516709951
425	0.191097898	0.51723621
426	0.19147923	0.517761194
427	0.191860215	0.518285188
428	0.192240856	0.518807977
429	0.192621152	0.519329509
430	0.19300111	0.519849949
431	0.193380777	0.520369033
432	0.193760113	0.520886935
433	0.194139097	0.521403816
434	0.19451779	0.521919514
435	0.194896204	0.522434055
436	0.195274257	0.522947597
437	0.195652002	0.523460103
438	0.196029462	0.523971372
439	0.196406629	0.524481415
440	0.196783463	0.52499049
441	0.197160036	0.525498401
442	0.197536357	0.52600516
443	0.197912402	0.526510835
444	0.198288184	0.527015336
445	0.198663678	0.527518712
446	0.19903884	0.528021189
447	0.199413706	0.528522571
448	0.199788192	0.529023171
449	0.200162442	0.529522558
450	0.200536487	0.530020595
451	0.200910122	0.530517846
452	0.201283398	0.531014162
453	0.201656394	0.531509239
454	0.202029073	0.532003212
455	0.202401469	0.532495907
456	0.202773516	0.532987618
457	0.203145299	0.533478216
458	0.203516764	0.533967807
459	0.203887922	0.534456272
460	0.204258798	0.534943612
461	0.204629293	0.535430116
462	0.204999537	0.535915385
463	0.205369477	0.536399562
464	0.205739075	0.536882798
465	0.206108344	0.537365081
466	0.206477326	0.537846403
467	0.206845927	0.538326925
468	0.207214223	0.538806414
469	0.2075822	0.539284974
470	0.207949838	0.539762625
471	0.208317146	0.540239239
472	0.208684126	0.540714841
473	0.209050837	0.541189404
474	0.2094173	0.541662845
475	0.209783455	0.542135328
476	0.210149315	0.542606809
477	0.210514918	0.543077038
478	0.210880161	0.543546406
479	0.211245083	0.544014755
480	0.2116097	0.544482132
481	0.211974041	0.544948416
482	0.212338071	0.545413712
483	0.212701765	0.545878124
484	0.213065157	0.546341519
485	0.213428139	0.546804323
486	0.213790745	0.547266361
487	0.214153064	0.547727318
488	0.214515096	0.548187153
489	0.214876803	0.548646063
490	0.215238168	0.549104126
491	0.215599234	0.549561146
492	0.215959963	0.550017312
493	0.216320447	0.55047241
494	0.216680584	0.550926684
495	0.217040407	0.551380153
496	0.217399905	0.551832668
497	0.217759152	0.552284067
498	0.218118081	0.55273455
499	0.218476621	0.553184437
500	0.218834924	0.553633196
501	0.219193	0.554080856
502	0.219550683	0.554527965
503	0.219908065	0.554974125
504	0.220265122	0.555419514
505	0.220621908	0.555863855
506	0.220978378	0.556307351
507	0.221334525	0.556749961
508	0.221690344	0.557191751
509	0.222045856	0.557632622
510	0.222400945	0.558073005
511	0.22275576	0.558512423
512	0.223110306	0.558950775
513	0.223464529	0.55938827
514	0.223818414	0.55982495
515	0.224171924	0.560260992
516	0.224525188	0.560696005
517	0.224878115	0.561130295
518	0.225230772	0.56156357
519	0.225583016	0.561996306
520	0.225935009	0.562428079
521	0.22628672	0.562858985
522	0.226638075	0.563289162
523	0.226989173	0.563718396
524	0.227339952	0.564146845
525	0.227690459	0.564574358
526	0.228040747	0.565000818
527	0.228390667	0.565426683
528	0.228740318	0.565851522
529	0.229089584	0.566275801
530	0.229438484	0.566699344
531	0.229787149	0.567121857
532	0.230135478	0.567543624
533	0.230483448	0.567964704
534	0.230831093	0.568385048
535	0.231178479	0.568804522
536	0.231525578	0.569223297
537	0.23187238	0.569641207
538	0.232218918	0.57005819
539	0.232565165	0.570474303
540	0.232911027	0.570889926
541	0.233256654	0.57130465
542	0.233601965	0.571718669
543	0.233946973	0.572132007
544	0.234291629	0.572544657
545	0.234635981	0.572956578
546	0.234980011	0.573367826
547	0.235323786	0.573778156
548	0.235667255	0.574187771
549	0.236010414	0.574596581
550	0.236353274	0.575004702
551	0.236695907	0.575411896
552	0.237038143	0.575818613
553	0.237379958	0.576224997
554	0.237721463	0.576630608
555	0.238062701	0.577035343
556	0.238403671	0.577439301
557	0.238744393	0.577842389
558	0.239084851	0.57824472
559	0.239425049	0.578646143
560	0.239764887	0.579046983
561	0.240104457	0.579446972
562	0.240443602	0.579846595
563	0.240782494	0.5802453
564	0.241121107	0.580643203
565	0.241459447	0.581040348
566	0.241797463	0.581437029
567	0.242135142	0.581833159
568	0.242472549	0.582228609
569	0.24280962	0.582623505
570	0.243146411	0.583017651
571	0.243482893	0.583411064
572	0.243819103	0.583803689
573	0.244154993	0.584195667
574	0.244490682	0.58458665
575	0.244826092	0.584976917
576	0.245161162	0.585366624
577	0.245495981	0.585755473
578	0.245830487	0.586143565
579	0.24616468	0.586531068
580	0.24649853	0.586918037
581	0.246832167	0.587304109
582	0.247165537	0.587689453
583	0.247498623	0.588074117
584	0.247831413	0.588458165
585	0.248164005	0.588841322
586	0.248496352	0.589223644
587	0.248828395	0.589605327
588	0.249160102	0.589986619
589	0.24949145	0.590367451
590	0.2498225	0.59074757
591	0.2501533	0.591126863
592	0.250483827	0.5915055
593	0.250814093	0.591883459
594	0.251144022	0.592260956
595	0.251473749	0.592637631
596	0.251803146	0.593013882
597	0.252132359	0.59338904
598	0.252461244	0.593763717
599	0.252789779	0.5941379
600	0.253118134	0.594511119
601	0.253446176	0.59488383
602	0.253773987	0.595255761
603	0.254101545	0.595627005
604	0.254428827	0.595997648
605	0.254755753	0.596367819
606	0.25508243	0.596737188
607	0.255408838	0.597105879
608	0.255734957	0.597474028
609	0.256060793	0.597841604
610	0.256386317	0.598208637
611	0.256711524	0.598575086
612	0.257036467	0.598940759
613	0.257361194	0.599305504
614	0.257685587	0.599669718
615	0.2580097	0.600033179
616	0.258333506	0.600396117
617	0.258657067	0.600758402
618	0.258980346	0.601120079
619	0.259303379	0.601481048
620	0.259626102	0.601841462
621	0.259948535	0.602201238
622	0.260270691	0.602560389
623	0.260592577	0.602918878
624	0.260914173	0.603276647
625	0.261235519	0.603633711
626	0.261556536	0.603990337
627	0.261877345	0.604346071
628	0.26219781	0.604701349
629	0.262517953	0.605056058
630	0.262837861	0.605410071
631	0.263157458	0.605763612
632	0.263476763	0.606116459
633	0.263795786	0.606468733
634	0.264114577	0.606820254
635	0.264433173	0.607170975
636	0.264751544	0.607520904
637	0.265069596	0.607870471
638	0.265387358	0.608219523
639	0.265704829	0.608568012
640	0.266021987	0.608916031
641	0.266338864	0.609263527
642	0.266655466	0.609610389
643	0.266971845	0.6099565
644	0.267287912	0.610302075
645	0.267603737	0.610647001
646	0.267919305	0.61099141
647	0.268234536	0.611335451
648	0.268549561	0.611678714
649	0.268864297	0.612021449
650	0.269178765	0.612363647
651	0.269492886	0.61270545
652	0.269806835	0.61304633
653	0.270120526	0.613386586
654	0.270433912	0.613726298
655	0.270747043	0.614065394
656	0.271059901	0.614403889
657	0.271372483	0.614741845
658	0.271684772	0.615079318
659	0.271996815	0.615416162
660	0.272308631	0.615752367
661	0.272620097	0.616088345
662	0.272931283	0.616423722
663	0.273242177	0.616758651
664	0.273552796	0.617093013
665	0.273863159	0.617426732
666	0.274173304	0.617759761
667	0.274483161	0.618092287
668	0.274792686	0.618424425
669	0.275101922	0.618756042
670	0.275410809	0.619087309
671	0.275719379	0.619418218
672	0.276027648	0.619748734
673	0.276335642	0.620078787
674	0.276643414	0.620408166
675	0.276950929	0.620737008
676	0.277258162	0.621065322
677	0.277565122	0.62139313
678	0.277871847	0.621720328
679	0.278178317	0.622046966
680	0.27848447	0.622373259
681	0.278790396	0.622698899
682	0.279096009	0.623024115
683	0.279401332	0.623348929
684	0.279706454	0.623672981
685	0.280011283	0.623996567
686	0.280315896	0.624319376
687	0.280620189	0.624641809
688	0.280924225	0.624963783
689	0.281227995	0.625285204
690	0.281531464	0.625606279
691	0.281834726	0.625926605
692	0.282137667	0.626246636
693	0.282440246	0.626566438
694	0.282742629	0.62688549
695	0.28304481	0.627203823
696	0.28334671	0.627521716
697	0.283648372	0.627839037
698	0.283949788	0.628155782
699	0.284250878	0.628472229
700	0.28455166	0.628788279
701	0.284852181	0.629103754
702	0.28515247	0.629418693
703	0.285452527	0.629732949
704	0.285752342	0.630046594
705	0.286051887	0.630359839
706	0.286351197	0.630672536
707	0.286650259	0.63098473
708	0.286949065	0.631296487
709	0.287247573	0.631607815
710	0.287545799	0.631918751
711	0.287843855	0.632228946
712	0.288141594	0.632538792
713	0.288439065	0.632848109
714	0.288736286	0.633156919
715	0.28903326	0.633465245
716	0.289329957	0.633773171
717	0.289626408	0.634080567
718	0.289922546	0.634387588
719	0.29021836	0.634694291
720	0.290513904	0.635000539
721	0.290809206	0.635306333
722	0.291104274	0.635611618
723	0.291399127	0.635916263
724	0.29169374	0.636220427
725	0.291988068	0.636524336
726	0.292282068	0.636828045
727	0.292575884	0.637131129
728	0.292869444	0.637433694
729	0.293162768	0.637735779
730	0.293455815	0.63803737
731	0.293748603	0.638338525
732	0.294041163	0.6386391
733	0.294333498	0.638939074
734	0.294625514	0.639238684
735	0.294917214	0.639537995
736	0.29520868	0.639836761
737	0.295499931	0.640134864
738	0.295790917	0.640432589
739	0.296081713	0.640729685
740	0.296372266	0.641026263
741	0.296662466	0.641322636
742	0.296952431	0.641618436
743	0.297242024	0.641914092
744	0.297531385	0.642209256
745	0.297820551	0.642503755
746	0.298109419	0.642797972
747	0.29839802	0.643091788
748	0.298686325	0.643385246
749	0.298974417	0.643678223
750	0.29926227	0.643970762
751	0.299549851	0.644262875
752	0.299837176	0.644554533
753	0.300124304	0.644845626
754	0.30041119	0.645136365
755	0.30069791	0.645426479
756	0.300984356	0.645716273
757	0.301270566	0.646005574
758	0.301556489	0.646294582
759	0.301842219	0.646583016
760	0.302127704	0.64687107
761	0.302412994	0.64715855
762	0.302698031	0.647445614
763	0.302982799	0.647732253
764	0.30326725	0.648018651
765	0.303551481	0.648304493
766	0.303835408	0.648589954
767	0.304119145	0.648874754
768	0.30440266	0.649158985
769	0.30468586	0.649442905
770	0.304968802	0.649726379
771	0.305251456	0.650009478
772	0.305533905	0.650292011
773	0.30581614	0.650574023
774	0.306098144	0.650855577
775	0.306379905	0.651136716
776	0.306661386	0.651417557
777	0.306942636	0.651697977
778	0.30722359	0.651978101
779	0.30750435	0.652257698
780	0.307784909	0.652536838
781	0.308065173	0.652815757
782	0.308345215	0.653094191
783	0.30862504	0.653372073
784	0.308904549	0.653649765
785	0.309183855	0.653926934
786	0.309462961	0.65420364
787	0.309741787	0.654480124
788	0.310020404	0.654756068
789	0.310298677	0.655031924
790	0.310576792	0.655307151
791	0.310854656	0.655582016
792	0.311132281	0.655856491
793	0.311409726	0.656130404
794	0.311686957	0.656403864
795	0.311963941	0.656676963
796	0.312240663	0.656949741
797	0.312517124	0.657222247
798	0.312793365	0.657494303
799	0.31306937	0.657765916
800	0.313345217	0.658036871
801	0.313620874	0.658307219
802	0.313896288	0.658577245
803	0.314171395	0.658847128
804	0.314446268	0.65911659
805	0.314720905	0.659385641
806	0.314995322	0.659654314
807	0.315269466	0.659922631
808	0.315543346	0.660190604
809	0.31581698	0.660458157
810	0.316090382	0.660725277
811	0.316363555	0.660991988
812	0.31663655	0.661258238
813	0.316909274	0.66152426
814	0.317181738	0.661790018
815	0.317453978	0.662055401
816	0.317726052	0.662320177
817	0.317997875	0.662584578
818	0.318269435	0.662848757
819	0.31854074	0.663112629
820	0.318811789	0.66337624
821	0.319082614	0.663639478
822	0.319353271	0.663902146
823	0.319623689	0.664164413
824	0.31989383	0.664426411
825	0.320163729	0.664687985
826	0.320433341	0.664949361
827	0.320702747	0.665210276
828	0.320971888	0.665470916
829	0.321240823	0.665731123
830	0.321509518	0.665991028
831	0.321777956	0.666250641
832	0.322046156	0.666509917
833	0.322314059	0.66676898
834	0.322581744	0.667027706
835	0.322849189	0.667286116
836	0.323116404	0.667544187
837	0.323383404	0.667801837
838	0.323650229	0.668058937
839	0.323916855	0.668315616
840	0.324183287	0.66857189
841	0.324449509	0.668827863
842	0.32471552	0.669083385
843	0.324981273	0.669338618
844	0.325246798	0.669593511
845	0.325512154	0.669847944
846	0.325777271	0.670102068
847	0.326042203	0.670355717
848	0.326306837	0.670609269
849	0.326571231	0.670862456
850	0.326835402	0.67111516
851	0.327099279	0.67136774
852	0.327362964	0.671619911
853	0.327626475	0.67187158
854	0.327889795	0.672122805
855	0.32815292	0.672373638
856	0.32841585	0.672624112
857	0.328678606	0.672874114
858	0.328941095	0.673123938
859	0.329203374	0.673373392
860	0.329465425	0.67362256
861	0.329727246	0.673871354
862	0.329988887	0.67411964
863	0.330250268	0.674367772
864	0.330511476	0.674615389
865	0.33077242	0.674862742
866	0.331033214	0.675109629
867	0.331293794	0.675356176
868	0.331554109	0.67560255
869	0.33181423	0.675848648
870	0.332074091	0.676094531
871	0.332333753	0.676340036
872	0.332593144	0.676585414
873	0.332852397	0.67683031
874	0.333111438	0.677074924
875	0.333370294	0.677319097
876	0.333628908	0.677563087
877	0.333887304	0.677806743
878	0.334145463	0.678050185
879	0.334403438	0.678293122
880	0.334661172	0.678535855
881	0.334918694	0.67877815
882	0.335176008	0.679020035
883	0.33543309	0.67926176
884	0.335689938	0.679503169
885	0.335946547	0.679744289
886	0.336202887	0.679985295
887	0.33645906	0.680225818
888	0.336715007	0.680466072
889	0.336970747	0.680706033
890	0.337226221	0.680945795
891	0.337481485	0.681185226
892	0.337736551	0.681424236
893	0.337991394	0.681662898
894	0.338246105	0.681901062
895	0.338500617	0.682138888
896	0.338754876	0.682376495
897	0.339008867	0.682613925
898	0.339262624	0.682851026
899	0.339516171	0.683087778
900	0.339769484	0.683324219
901	0.340022604	0.68356034
902	0.340275516	0.683796148
903	0.340528257	0.684031432
904	0.34078081	0.684266362
905	0.34103319	0.684500904
906	0.341285346	0.684735203
907	0.341537283	0.68496929
908	0.341788975	0.685203224
909	0.342040464	0.685436864
910	0.342291765	0.685670116
911	0.342542843	0.685903033
912	0.342793703	0.686135754
913	0.343044409	0.686368041
914	0.343294893	0.686600048
915	0.343545202	0.686831655
916	0.343795305	0.687062842
917	0.344045235	0.687293746
918	0.344294922	0.687524437
919	0.344544437	0.687754744
920	0.344793642	0.687985144
921	0.34504262	0.68821528
922	0.345291414	0.688445039
923	0.345540014	0.688674527
924	0.345788403	0.688903693
925	0.346036528	0.689132732
926	0.346284448	0.689361399
927	0.346532153	0.689589759
928	0.346779641	0.689817853
929	0.347026933	0.690045633
930	0.347273994	0.690273172
931	0.34752088	0.690500287
932	0.347767588	0.690727051
933	0.348014075	0.690953562
934	0.348260365	0.691179756
935	0.348506462	0.691405564
936	0.348752283	0.691631356
937	0.34899788	0.691856908
938	0.349243322	0.69208205
939	0.349488589	0.692306907
940	0.349733651	0.692531524
941	0.34997846	0.692755962
942	0.35022306	0.692980126
943	0.350467446	0.693204004
944	0.350711589	0.693427727
945	0.350955555	0.693651043
946	0.351199318	0.693874041
947	0.351442889	0.694096736
948	0.351686329	0.694318931
949	0.351929624	0.694540674
950	0.35217275	0.694762051
951	0.352415672	0.694983168
952	0.352658423	0.695204006
953	0.35290097	0.695424629
954	0.353143325	0.695644939
955	0.353385499	0.695864898
956	0.353627446	0.696084595
957	0.353869137	0.696304201
958	0.354110615	0.696523572
959	0.35435191	0.696742666
960	0.354593049	0.696961463
961	0.354833984	0.697179994
962	0.355074767	0.697398097
963	0.355315353	0.697615884
964	0.355555807	0.697833182
965	0.355796057	0.698050229
966	0.356036058	0.698267106
967	0.356275851	0.698483774
968	0.356515484	0.698700078
969	0.356754941	0.698916061
970	0.356994207	0.699131812
971	0.357233272	0.699347348
972	0.35747211	0.699562696
973	0.35771074	0.699777783
974	0.357949167	0.699992545
975	0.358187409	0.70020699
976	0.358425457	0.700421102
977	0.358663303	0.70063504
978	0.358900932	0.700848818
979	0.35913837	0.701062326
980	0.359375558	0.701275725
981	0.359612591	0.701488728
982	0.359849409	0.701701495
983	0.360086037	0.701913994
984	0.360322452	0.702126294
985	0.360558701	0.702338226
986	0.360794758	0.702549855
987	0.361030624	0.702761263
988	0.361266339	0.702972317
989	0.361501839	0.703183233
990	0.361737164	0.703393864
991	0.361972296	0.703604205
992	0.362207262	0.703814211
993	0.362442046	0.704023906
994	0.362676682	0.704233139
995	0.362911114	0.704442254
996	0.36314542	0.704651
997	0.363379494	0.704859646
998	0.363613381	0.705068025
999	0.363847103	0.705276119
1000	0.364080651	0.705483894
1001	0.364314011	0.705691359
1002	0.364547143	0.705898678
1003	0.364780083	0.706105812
1004	0.365012876	0.706312584
1005	0.365245497	0.706519028
1006	0.36547788	0.706725381
1007	0.365710057	0.706931536
1008	0.365942086	0.707137318
1009	0.366173838	0.707343078
1010	0.366405432	0.707548443
1011	0.366636812	0.70775365
1012	0.366868012	0.70795853
1013	0.367098948	0.708163373
1014	0.367329708	0.708367978
1015	0.367560267	0.708572435
1016	0.367790695	0.708776541
1017	0.368020963	0.708980335
1018	0.368251028	0.709183884
1019	0.368480781	0.709387615
1020	0.368710409	0.709590971
1021	0.368939939	0.709793824
1022	0.369169256	0.709996553
1023	0.369398406	0.710198996
1024	0.36962739	0.710401163
1025	0.369856162	0.710603124
1026	0.370084767	0.710804772
1027	0.370313169	0.711006062
1028	0.370541347	0.711207133
1029	0.370769359	0.711407988
1030	0.37099717	0.711608762
1031	0.371224865	0.711809111
1032	0.371452399	0.712009183
1033	0.371679703	0.712209111
1034	0.371906764	0.712409048
1035	0.372133657	0.712608727
1036	0.372360344	0.712808216
1037	0.372586815	0.713007504
1038	0.372813093	0.713206597
1039	0.373039262	0.713405258
1040	0.373265233	0.713603731
1041	0.373491117	0.713801704
1042	0.373716828	0.713999377
1043	0.373942383	0.714196792
1044	0.374167673	0.714394219
1045	0.374392748	0.714591494
1046	0.374617658	0.714788476
1047	0.374842427	0.71498506
1048	0.375067013	0.715181376
1049	0.375291396	0.715377564
1050	0.375515608	0.715573505
1051	0.375739629	0.715769251
1052	0.375963411	0.715965012
1053	0.376187085	0.716160416
1054	0.376410612	0.716355525
1055	0.376633934	0.716550454
1056	0.376857066	0.716745173
1057	0.377080006	0.716939642
1058	0.377302789	0.717133804
1059	0.377525418	0.7173277
1060	0.377747858	0.717521429
1061	0.377970095	0.717714944
1062	0.378192134	0.717908243
1063	0.378413992	0.718101381
1064	0.378635731	0.718294069
1065	0.378857325	0.718486408
1066	0.379078765	0.718678536
1067	0.379300038	0.718870473
1068	0.379521151	0.719062175
1069	0.379742102	0.719253598
1070	0.379962915	0.719444645
1071	0.380183521	0.719635507
1072	0.380403979	0.719826065
1073	0.380624249	0.720016474
1074	0.380844379	0.720206636
1075	0.381064283	0.720396715
1076	0.38128401	0.720586567
1077	0.381503549	0.720776303
1078	0.381722954	0.720965732
1079	0.381942152	0.721155092
1080	0.382161137	0.721344331
1081	0.382379922	0.721533416
1082	0.382598537	0.721722244
1083	0.382816989	0.721910813
1084	0.383035278	0.722099152
1085	0.383253411	0.722287235
1086	0.38347136	0.722475175
1087	0.383689121	0.722662957
1088	0.383906747	0.722850398
1089	0.384124168	0.72303777
1090	0.384341435	0.723224826
1091	0.3845586	0.723411485
1092	0.384775588	0.723597948
1093	0.384992449	0.723784111
1094	0.38520913	0.723970152
1095	0.385425624	0.724156049
1096	0.385641869	0.724341919
1097	0.385857932	0.724527635
1098	0.386073875	0.724712956
1099	0.386289654	0.724898047
1100	0.386505298	0.725082901
1101	0.386720803	0.725267454
1102	0.386936087	0.725451993
1103	0.387151188	0.725636302
1104	0.387366144	0.725820312
1105	0.387580947	0.726004011
1106	0.387795604	0.72618743
1107	0.388010123	0.726370531
1108	0.388224473	0.726553416
1109	0.388438673	0.726736055
1110	0.388652725	0.726918459
1111	0.388866577	0.727100773
1112	0.389080274	0.727282822
1113	0.389293821	0.727464541
1114	0.389507111	0.727646336
1115	0.389720226	0.727827996
1116	0.38993318	0.728009415
1117	0.390145946	0.728190681
1118	0.390358549	0.728371649
1119	0.390570955	0.728552524
1120	0.39078318	0.728733136
1121	0.390995195	0.728913722
1122	0.391207062	0.729093989
1123	0.391418739	0.729274139
1124	0.391630226	0.729454185
1125	0.391841553	0.729634031
1126	0.392052712	0.729813737
1127	0.392263701	0.729993245
1128	0.392474554	0.730172462
1129	0.392685204	0.730351571
1130	0.392895666	0.730530466
1131	0.393106067	0.730708809
1132	0.393316276	0.730887041
1133	0.393526299	0.731065121
1134	0.393736078	0.731243209
1135	0.393945715	0.731421028
1136	0.39415521	0.731598623
1137	0.39436459	0.731775841
1138	0.394573846	0.731952735
1139	0.394782958	0.732129416
1140	0.394991928	0.73230582
1141	0.395200702	0.73248218
1142	0.395409305	0.732658362
1143	0.395617774	0.732834263
1144	0.395826075	0.733009979
1145	0.396034207	0.733185453
1146	0.39624212	0.733360974
1147	0.39644988	0.733536228
1148	0.396657446	0.733711359
1149	0.396864888	0.73388618
1150	0.397072214	0.734060679
1151	0.397279405	0.734234937
1152	0.397486472	0.734408945
1153	0.397693332	0.734582888
1154	0.397900005	0.734756772
1155	0.398106497	0.734930528
1156	0.398312844	0.735104058
1157	0.398518992	0.735277506
1158	0.398725101	0.735450413
1159	0.39893102	0.735623256
1160	0.399136725	0.735796059
1161	0.399342263	0.735968695
1162	0.399547636	0.736141175
1163	0.399752843	0.736313553
1164	0.399957947	0.736485535
1165	0.400162852	0.736657458
1166	0.40036767	0.736828986
1167	0.400572372	0.737000158
1168	0.400776876	0.737171281
1169	0.400981212	0.737342253
1170	0.401185421	0.737512979
1171	0.40138948	0.737683451
1172	0.401593385	0.737853716
1173	0.401797133	0.738023805
1174	0.40200077	0.738193575
1175	0.40220423	0.738363223
1176	0.402407571	0.738532642
1177	0.402610789	0.738701774
1178	0.402813851	0.738870721
1179	0.403016786	0.739039405
1180	0.403219565	0.739207932
1181	0.403422221	0.739376197
1182	0.403624656	0.73954447
1183	0.403826875	0.739712702
1184	0.404028954	0.739880693
1185	0.404230856	0.740048623
1186	0.404432614	0.740216308
1187	0.404634157	0.740383976
1188	0.404835573	0.740551327
1189	0.405036867	0.740718491
1190	0.405238064	0.740885314
1191	0.40543917	0.741051794
1192	0.405640127	0.74121806
1193	0.405840929	0.741384161
1194	0.406041581	0.74155006
1195	0.406242091	0.741715653
1196	0.406442427	0.741881098
1197	0.40664265	0.742046215
1198	0.406842724	0.742211162
1199	0.407042613	0.742376019
1200	0.407242368	0.742540656
1201	0.407441899	0.742705391
1202	0.40764132	0.74286985
1203	0.407840589	0.743034195
1204	0.408039764	0.743198263
1205	0.408238788	0.743362176
1206	0.408437634	0.743525985
1207	0.408636362	0.743689516
1208	0.408835018	0.743852665
1209	0.409033524	0.744015529
1210	0.409231845	0.744178327
1211	0.409429989	0.744341026
1212	0.409627962	0.744503612
1213	0.409825786	0.744665946
1214	0.410023473	0.744828014
1215	0.410221006	0.744989823
1216	0.410418447	0.745151265
1217	0.410615758	0.745312515
1218	0.410812943	0.745473507
1219	0.411009956	0.745634403
1220	0.411206746	0.745795345
1221	0.411403396	0.745956089
1222	0.411599935	0.746116565
1223	0.411796318	0.746276912
1224	0.411992586	0.746436991
1225	0.412188693	0.746596975
1226	0.412384664	0.746756754
1227	0.412580473	0.746916411
1228	0.412776141	0.747075815
1229	0.412971648	0.747235046
1230	0.413167029	0.747394084
1231	0.413362253	0.747552901
1232	0.413557317	0.747711664
1233	0.413752264	0.747870142
1234	0.41394706	0.748028507
1235	0.414141717	0.74818664
1236	0.414336254	0.748344565
1237	0.41453063	0.748502338
1238	0.414724862	0.748659886
1239	0.414918923	0.748817359
1240	0.415112862	0.748974635
1241	0.415306606	0.749131916
1242	0.41550021	0.74928903
1243	0.415693669	0.749445951
1244	0.415886955	0.749602742
1245	0.416080065	0.749759457
1246	0.416273001	0.749916172
1247	0.416465821	0.75007263
1248	0.416658505	0.750228882
1249	0.416851062	0.750384881
1250	0.417043478	0.750540758
1251	0.417235746	0.750696438
1252	0.417427908	0.75085184
1253	0.417619956	0.751006983
1254	0.417811838	0.751161982
1255	0.418003592	0.751316715
1256	0.418195275	0.751471036
1257	0.418386804	0.751625239
1258	0.418578167	0.751779317
1259	0.418769426	0.751933094
1260	0.4189606	0.752086561
1261	0.419151616	0.752239896
1262	0.419342515	0.752393038
1263	0.419533231	0.752546204
1264	0.419723801	0.752699225
1265	0.419914251	0.752852033
1266	0.42010456	0.753004707
1267	0.420294725	0.75315724
1268	0.420484776	0.75330952
1269	0.420674659	0.75346175
1270	0.420864434	0.753613751
1271	0.421054072	0.753765614
1272	0.421243594	0.753917279
1273	0.421432945	0.754068842
1274	0.421622167	0.754220231
1275	0.421811236	0.754371532
1276	0.422000146	0.754522747
1277	0.422188952	0.754673692
1278	0.422377585	0.754824624
1279	0.422566039	0.754975477
1280	0.422754384	0.755126035
1281	0.422942614	0.755276371
1282	0.423130722	0.755426544
1283	0.423318709	0.755576475
1284	0.423506556	0.755726201
1285	0.4236943	0.755875636
1286	0.423881868	0.756024993
1287	0.424069298	0.756174269
1288	0.42425659	0.756323427
1289	0.424443761	0.756472339
1290	0.424630836	0.756620965
1291	0.424817761	0.756769509
1292	0.42500456	0.756917834
1293	0.425191211	0.757065986
1294	0.425377797	0.757213649
1295	0.425564225	0.757361287
1296	0.425750504	0.75750883
1297	0.42593664	0.757656313
1298	0.426122667	0.757803524
1299	0.426308497	0.75795077
1300	0.426494211	0.758097765
1301	0.4266798	0.758244525
1302	0.426865264	0.758391068
1303	0.427050616	0.758537366
1304	0.427235799	0.758683507
1305	0.427420895	0.758829367
1306	0.427605885	0.758974974
1307	0.427790747	0.759120408
1308	0.42797544	0.759265791
1309	0.428160023	0.759410973
1310	0.428344467	0.759555952
1311	0.428528722	0.759700892
1312	0.428712841	0.759845702
1313	0.428896806	0.759990401
1314	0.429080648	0.760134898
1315	0.429264353	0.760279257
1316	0.429447969	0.760423326
1317	0.429631508	0.760567127
1318	0.429814904	0.760710805
1319	0.429998193	0.760854262
1320	0.430181336	0.760997633
1321	0.430364327	0.76114089
1322	0.430547206	0.761284015
1323	0.430729926	0.761427068
1324	0.430912548	0.761569859
1325	0.431094988	0.761712594
1326	0.431277307	0.761855125
1327	0.431459492	0.761997527
1328	0.431641546	0.76213983
1329	0.431823451	0.76228203
1330	0.432005237	0.762423988
1331	0.432186908	0.762565784
1332	0.432368445	0.762707468
1333	0.432549876	0.762848943
1334	0.432731114	0.762990466
1335	0.432912232	0.76313175
1336	0.433093247	0.763272833
1337	0.433274096	0.763413916
1338	0.433454802	0.7635549
1339	0.433635408	0.76369566
1340	0.433815861	0.763836362
1341	0.433996206	0.76397683
1342	0.434176442	0.764117054
1343	0.434356606	0.764257033
1344	0.434536644	0.764396904
1345	0.434716543	0.764536657
1346	0.434896291	0.764676287
1347	0.435075875	0.764815865
1348	0.435255321	0.764955325
1349	0.435434682	0.765094511
1350	0.435613923	0.765233525
1351	0.435793026	0.76537241
1352	0.435972016	0.765511104
1353	0.436150842	0.765649822
1354	0.436329567	0.765788352
1355	0.436508122	0.765926842
1356	0.436686543	0.766065106
1357	0.436864855	0.76620315
1358	0.437043037	0.766341045
1359	0.437221128	0.766478698
1360	0.437399122	0.76661612
1361	0.437576972	0.766753488
1362	0.437754642	0.766890808
1363	0.437932189	0.767027956
1364	0.438109637	0.767164925
1365	0.43828696	0.76730174
1366	0.438464152	0.767438388
1367	0.43864121	0.767574937
1368	0.438818119	0.767711371
1369	0.438994894	0.767847616
1370	0.439171621	0.767983473
1371	0.439348172	0.768119345
1372	0.439524551	0.768255222
1373	0.43970084	0.768390866
1374	0.439877031	0.768526294
1375	0.440053038	0.768661806
1376	0.440228839	0.768797437
1377	0.440404521	0.768932911
1378	0.44058008	0.769068226
1379	0.440755511	0.769203432
1380	0.440930835	0.769338414
1381	0.441106018	0.769473364
1382	0.441281104	0.76960806
1383	0.441456074	0.769742631
1384	0.441630904	0.769877098
1385	0.441805595	0.770011489
1386	0.441980146	0.770145748
1387	0.442154607	0.770279852
1388	0.442328954	0.770413833
1389	0.442503186	0.770547649
1390	0.442677332	0.770681227
1391	0.442851343	0.770814701
1392	0.443025211	0.770948068
1393	0.443198969	0.77108128
1394	0.443372621	0.771214345
1395	0.443546237	0.771347055
1396	0.443719703	0.771479774
1397	0.443893029	0.771612446
1398	0.44406625	0.771744982
1399	0.444239355	0.771877403
1400	0.444412332	0.772009741
1401	0.444585174	0.77214192
1402	0.444757897	0.772273971
1403	0.444930527	0.772405845
1404	0.445103024	0.772537591
1405	0.445275382	0.772669256
1406	0.445447558	0.77280104
1407	0.445619663	0.772932561
1408	0.445791672	0.773063805
1409	0.445963556	0.773194929
1410	0.446135323	0.773325959
1411	0.446306983	0.773456854
1412	0.446478473	0.773587822
1413	0.446649808	0.773718753
1414	0.446821044	0.773849494
1415	0.446992118	0.773980253
1416	0.447163084	0.774110842
1417	0.447333953	0.774241286
1418	0.447504678	0.774371643
1419	0.447675316	0.774501771
1420	0.447845881	0.774631648
1421	0.448016289	0.774761475
1422	0.448186591	0.774891094
1423	0.448356772	0.775020595
1424	0.448526827	0.775150011
1425	0.448696815	0.775279159
1426	0.448866701	0.775408143
1427	0.449036445	0.77553705
1428	0.449206086	0.775665785
1429	0.449375604	0.77579443
1430	0.449544994	0.775922914
1431	0.449714281	0.776051179
1432	0.449883454	0.77617931
1433	0.450052507	0.776307298
1434	0.450221405	0.776435298
1435	0.450390202	0.776563123
1436	0.450558917	0.776690699
1437	0.450727526	0.776818135
1438	0.450895997	0.776945558
1439	0.451064393	0.77707274
1440	0.451232698	0.777199758
1441	0.45140083	0.777326834
1442	0.45156884	0.777453806
1443	0.451736769	0.777580593
1444	0.451904609	0.777707195
1445	0.452072324	0.777833687
1446	0.452239921	0.777960058
1447	0.452407431	0.77808625
1448	0.452574848	0.778212295
1449	0.452742145	0.778338226
1450	0.452909288	0.778464107
1451	0.453076285	0.778589919
1452	0.453243162	0.778715579
1453	0.453409911	0.778841088
1454	0.453576534	0.778966492
1455	0.45374302	0.779091884
1456	0.453909466	0.779216902
1457	0.454075775	0.779341869
1458	0.454241958	0.779466726
1459	0.454408052	0.779591369
1460	0.454574043	0.779715842
1461	0.454739934	0.77984016
1462	0.454905727	0.779964299
1463	0.455071404	0.780088328
1464	0.455236958	0.780212337
1465	0.455402377	0.780336305
1466	0.455567711	0.780460097
1467	0.455732967	0.780583661
1468	0.455898073	0.780707225
1469	0.456063072	0.780830664
1470	0.456228007	0.780953806
1471	0.456392847	0.781076769
1472	0.456557573	0.781199606
1473	0.456722144	0.781322488
1474	0.456886607	0.781445274
1475	0.457050964	0.781567905
1476	0.457215212	0.781690414
1477	0.457379386	0.781812671
1478	0.457543432	0.78193484
1479	0.457707363	0.782056926
1480	0.457871193	0.782178874
1481	0.458034956	0.782300623
1482	0.458198626	0.782422243
1483	0.458362213	0.782543687
1484	0.458525718	0.78266492
1485	0.458689096	0.782786127
1486	0.458852351	0.782907249
1487	0.459015543	0.783028125
1488	0.459178611	0.783148856
1489	0.45934159	0.783269445
1490	0.459504432	0.783390015
1491	0.459667202	0.783510337
1492	0.459829848	0.783630598
1493	0.459992417	0.783750643
1494	0.460154877	0.783870527
1495	0.460317261	0.783990156
1496	0.46047949	0.784109879
1497	0.460641608	0.784229499
1498	0.460803639	0.784348929
1499	0.460965534	0.784468322
1500	0.461127316	0.784587602
1501	0.46128901	0.784706687
1502	0.461450543	0.784825791
1503	0.461611969	0.784944788
1504	0.461773304	0.785063636
1505	0.461934533	0.785182394
1506	0.46209568	0.785300951
1507	0.46225668	0.785419531
1508	0.462417577	0.785537994
1509	0.462578387	0.785656318
1510	0.462739087	0.785774497
1511	0.462899688	0.785892549
1512	0.463060146	0.786010529
1513	0.46322045	0.7861285
1514	0.463380635	0.786246363
1515	0.463540738	0.786364066
1516	0.463700786	0.786481496
1517	0.463860747	0.78659869
1518	0.464020617	0.786715723
1519	0.464180365	0.786832717
1520	0.464340009	0.786949559
1521	0.464499578	0.787066266
1522	0.464659071	0.787182821
1523	0.464818468	0.787299201
1524	0.464977781	0.787415451
1525	0.465136993	0.78753159
1526	0.465296062	0.787647667
1527	0.46545503	0.787763612
1528	0.465613899	0.787879437
1529	0.465772659	0.787995115
1530	0.465931327	0.788110649
1531	0.466089902	0.788225993
1532	0.466248358	0.788341303
1533	0.466406694	0.788456541
1534	0.466564906	0.788571698
1535	0.466723024	0.788686666
1536	0.466880987	0.788801646
1537	0.467038894	0.788916344
1538	0.46719671	0.789030877
1539	0.467354357	0.789145517
1540	0.467511925	0.789260016
1541	0.467669443	0.789374208
1542	0.467826824	0.789488429
1543	0.467984062	0.789602653
1544	0.468141218	0.789716685
1545	0.468298285	0.789830568
1546	0.468455221	0.78994449
1547	0.468612081	0.790058238
1548	0.46876882	0.79017193
1549	0.468925511	0.790285359
1550	0.469082104	0.79039874
1551	0.469238606	0.790512024
1552	0.469394943	0.790625391
1553	0.469551216	0.790738517
1554	0.469707366	0.790851552
1555	0.469863411	0.790964475
1556	0.470019356	0.791077286
1557	0.4701752	0.791189856
1558	0.470330954	0.791302244
1559	0.470486606	0.791414552
1560	0.470642151	0.791526794
1561	0.470797579	0.791639013
1562	0.470952923	0.791751083
1563	0.471108138	0.791863183
1564	0.471263283	0.791975064
1565	0.471418303	0.792086908
1566	0.47157325	0.792198507
1567	0.471728075	0.792310053
1568	0.471882787	0.792421544
1569	0.472037412	0.792532845
1570	0.472191908	0.792644096
1571	0.472346339	0.792755156
1572	0.472500689	0.792866047
1573	0.472654896	0.792976932
1574	0.472808972	0.793087766
1575	0.472962974	0.793198419
1576	0.473116871	0.79330896
1577	0.473270674	0.793419409
1578	0.473424401	0.793529643
1579	0.473578045	0.793639732
1580	0.473731581	0.793749734
1581	0.473885028	0.793859595
1582	0.474038388	0.793969232
1583	0.474191619	0.794078844
1584	0.474344758	0.79418832
1585	0.474497815	0.794297694
1586	0.47465079	0.794406888
1587	0.474803623	0.794516082
1588	0.474956328	0.794625212
1589	0.475108955	0.794734109
1590	0.475261533	0.794842761
1591	0.475413992	0.794951306
1592	0.475566322	0.795059858
1593	0.475718572	0.795168174
1594	0.475870702	0.795276451
1595	0.476022761	0.795384509
1596	0.476174754	0.795492362
1597	0.476326639	0.795600137
1598	0.47647843	0.795707828
1599	0.476630136	0.795815367
1600	0.476781743	0.795922789
1601	0.476933228	0.796030207
1602	0.477084571	0.796137602
1603	0.477235802	0.796244924
1604	0.477386917	0.796352179
1605	0.477537895	0.796459448
1606	0.477688779	0.796566576
1607	0.477839536	0.796673716
1608	0.477990234	0.796780625
1609	0.478140852	0.796887374
1610	0.47829137	0.796994038
1611	0.478441771	0.797100671
1612	0.478592113	0.797207083
1613	0.478742353	0.797313401
1614	0.478892481	0.797419656
1615	0.479042494	0.7975259
1616	0.479192453	0.797631948
1617	0.479342336	0.79773783
1618	0.479492108	0.797843648
1619	0.479641786	0.797949334
1620	0.479791379	0.798054916
1621	0.479940849	0.798160485
1622	0.480090243	0.798265895
1623	0.480239503	0.798371281
1624	0.480388737	0.798476351
1625	0.480537844	0.798581434
1626	0.480686877	0.798686374
1627	0.480835838	0.798791145
1628	0.480984687	0.798895857
1629	0.481133437	0.799000412
1630	0.481282066	0.799104882
1631	0.481430559	0.799209412
1632	0.481578983	0.799313702
1633	0.481727331	0.799417825
1634	0.481875593	0.799521766
1635	0.482023786	0.799625539
1636	0.48217192	0.799729105
1637	0.482319955	0.799832594
1638	0.482467867	0.799936057
1639	0.482615669	0.800039467
1640	0.482763394	0.800142736
1641	0.482911011	0.800245982
1642	0.483058511	0.800349268
1643	0.483205924	0.800452474
1644	0.483353226	0.800555636
1645	0.483500408	0.800658779
1646	0.483647513	0.800761763
1647	0.483794472	0.800864816
1648	0.483941337	0.800967756
1649	0.484088138	0.801070515
1650	0.484234862	0.80117312
1651	0.484381463	0.801275724
1652	0.484527999	0.801378129
1653	0.484674412	0.801480543
1654	0.484820777	0.801582719
1655	0.484967031	0.801684884
1656	0.485113215	0.801786917
1657	0.485259297	0.801888861
1658	0.485405306	0.801990661
1659	0.485551246	0.802092312
1660	0.485697084	0.802193871
1661	0.485842838	0.802295303
1662	0.485988489	0.802396584
1663	0.486134066	0.80249771
1664	0.486279511	0.802598873
1665	0.486424878	0.80269987
1666	0.486570145	0.802800781
1667	0.486715295	0.802901662
1668	0.486860332	0.803002514
1669	0.487005303	0.803103164
1670	0.487150169	0.803203745
1671	0.487294954	0.803304209
1672	0.487439662	0.803404564
1673	0.487584268	0.803504853
1674	0.487728809	0.803604975
1675	0.487873235	0.803705145
1676	0.488017602	0.803805089
1677	0.488161872	0.803904968
1678	0.48830602	0.804004857
1679	0.488450042	0.804104755
1680	0.488593989	0.804204467
1681	0.488737851	0.804304015
1682	0.488881633	0.804403455
1683	0.489025327	0.804502826
1684	0.489168955	0.804602003
1685	0.489312504	0.804701053
1686	0.489455976	0.804799958
1687	0.489599327	0.804898869
1688	0.489742605	0.804997651
1689	0.489885794	0.805096319
1690	0.490028848	0.805195019
1691	0.490171793	0.805293655
1692	0.490314625	0.805392276
1693	0.490457419	0.80549063
1694	0.490600137	0.805588833
1695	0.490742755	0.805686995
1696	0.490885273	0.805785081
1697	0.491027692	0.805883095
1698	0.491170069	0.8059809
1699	0.491312337	0.806078683
1700	0.491454529	0.806176334
1701	0.491596637	0.806273917
1702	0.491738662	0.806371484
1703	0.491880615	0.80646893
1704	0.492022485	0.806566256
1705	0.492164257	0.806663496
1706	0.492305947	0.80676059
1707	0.492447551	0.806857575
1708	0.492589093	0.806954412
1709	0.492730521	0.80705122
1710	0.492871852	0.807147929
1711	0.493013111	0.807244495
1712	0.493154264	0.807341045
1713	0.493295339	0.807437502
1714	0.493436321	0.807533885
1715	0.493577224	0.807630102
1716	0.493718054	0.807726162
1717	0.493858786	0.807822202
1718	0.493999428	0.807918176
1719	0.494139982	0.808014089
1720	0.494280462	0.808109881
1721	0.494420855	0.808205547
1722	0.494561147	0.808301165
1723	0.49470132	0.808396858
1724	0.494841399	0.808492501
1725	0.494981369	0.808588169
1726	0.495121259	0.808683646
1727	0.495261009	0.808779139
1728	0.49540068	0.808874521
1729	0.495540261	0.808969804
1730	0.495679743	0.809065047
1731	0.495819166	0.809160119
1732	0.495958492	0.809255171
1733	0.496097742	0.809350101
1734	0.496236899	0.809444958
1735	0.496375979	0.809539682
1736	0.496515005	0.809634255
1737	0.49665394	0.809728773
1738	0.496792808	0.80982311
1739	0.496931565	0.809917414
1740	0.49707027	0.810011572
1741	0.497208895	0.810105635
1742	0.497347461	0.810199538
1743	0.497485958	0.810293317
1744	0.49762432	0.810387139
1745	0.497762634	0.810480796
1746	0.497900843	0.810574472
1747	0.49803898	0.810668023
1748	0.498177034	0.810761471
1749	0.498315	0.810854936
1750	0.498452868	0.810948343
1751	0.498590648	0.811041633
1752	0.498728293	0.811134951
1753	0.498865874	0.811228128
1754	0.499003384	0.811321133
1755	0.499140807	0.811414067
1756	0.499278153	0.811506907
1757	0.499415382	0.811599775
1758	0.499552532	0.811692557
1759	0.499689611	0.811785239
1760	0.49982661	0.811877806
1761	0.499963524	0.811970307
1762	0.500100374	0.812062694
1763	0.500237118	0.812155067
1764	0.500373776	0.81224732
1765	0.500510349	0.8123395
1766	0.500646837	0.812431599
1767	0.500783241	0.812523643
1768	0.500919535	0.812615691
1769	0.50105578	0.812707574
1770	0.501191932	0.81279938
1771	0.501328043	0.812891055
1772	0.501464058	0.812982694
1773	0.501599981	0.813074193
1774	0.501735796	0.813165725
1775	0.501871518	0.813257218
1776	0.502007171	0.81334862
1777	0.502142746	0.813439949
1778	0.502278241	0.813531238
1779	0.502413629	0.813622499
1780	0.502548961	0.813713607
1781	0.5026842	0.813804699
1782	0.50281937	0.813895697
1783	0.502954501	0.813986476
1784	0.50308956	0.81407714
1785	0.503224549	0.814167697
1786	0.503359463	0.814258145
1787	0.503494309	0.814348501
1788	0.503629055	0.814438828
1789	0.503763703	0.81452913
1790	0.50389827	0.814619374
1791	0.50403277	0.814709518
1792	0.504167192	0.814799544
1793	0.504301536	0.814889445
1794	0.504435825	0.814979177
1795	0.504570011	0.815068908
1796	0.50470408	0.815158643
1797	0.504838039	0.815248349
1798	0.504971926	0.815337942
1799	0.505105729	0.815427477
1800	0.505239406	0.815517078
1801	0.505373002	0.815606626
1802	0.50550654	0.815696037
1803	0.505639984	0.8157854
1804	0.505773391	0.815874567
1805	0.505906723	0.815963658
1806	0.506039949	0.816052719
1807	0.506173127	0.816141643
1808	0.506306218	0.816230514
1809	0.506439266	0.816319169
1810	0.506572225	0.816407752
1811	0.506705112	0.816496227
1812	0.506837941	0.81658457
1813	0.50697069	0.816672833
1814	0.507103354	0.816761051
1815	0.507235966	0.816849107
1816	0.50736846	0.816937154
1817	0.507500878	0.81702516
1818	0.50763324	0.817113054
1819	0.507765555	0.817200734
1820	0.507897765	0.817288485
1821	0.508029874	0.817376204
1822	0.50816193	0.817463733
1823	0.508293895	0.817551197
1824	0.508425781	0.817638585
1825	0.508557574	0.817725981
1826	0.508689277	0.817813334
1827	0.508820922	0.817900565
1828	0.508952514	0.817987668
1829	0.509083987	0.818074826
1830	0.509215415	0.818161766
1831	0.509346743	0.818248709
1832	0.509478009	0.818335548
1833	0.509609171	0.818422395
1834	0.509740237	0.818509241
1835	0.509871234	0.818596013
1836	0.510002142	0.818682757
1837	0.510132975	0.818769429
1838	0.510263732	0.818856036
1839	0.510394473	0.818942404
1840	0.510525108	0.819028798
1841	0.510655664	0.819115095
1842	0.510786166	0.819201304
1843	0.510916569	0.819287527
1844	0.511046871	0.819373726
1845	0.511177139	0.81945972
1846	0.511307352	0.819545575
1847	0.511437462	0.819631432
1848	0.511567509	0.819717163
1849	0.511697444	0.819802956
1850	0.511827343	0.819888609
1851	0.511957193	0.819974128
1852	0.512086941	0.820059646
1853	0.512216609	0.820145087
1854	0.512346176	0.820230531
1855	0.512475665	0.820315903
1856	0.512605089	0.82040118
1857	0.512734455	0.820486315
1858	0.512863728	0.820571394
1859	0.512992903	0.820656472
1860	0.513122006	0.820741483
1861	0.513251088	0.820826251
1862	0.513380033	0.820911149
1863	0.513508905	0.820995964
1864	0.513637692	0.821080749
1865	0.513766428	0.821165385
1866	0.513895076	0.821249981
1867	0.51402365	0.821334497
1868	0.514152196	0.821418847
1869	0.514280694	0.821503024
1870	0.514409121	0.821587084
1871	0.514537467	0.821671101
1872	0.51466571	0.821755119
1873	0.514793885	0.821838993
1874	0.514921969	0.821922872
1875	0.515050028	0.822006535
1876	0.515178015	0.822090166
1877	0.515305936	0.822173736
1878	0.51543376	0.822257356
1879	0.515561548	0.822340804
1880	0.515689258	0.822424182
1881	0.51581689	0.822507496
1882	0.515944459	0.822590692
1883	0.516071941	0.822673868
1884	0.516199341	0.822757025
1885	0.516326671	0.822840104
1886	0.516453941	0.822923071
1887	0.516581126	0.823006025
1888	0.516708231	0.823088888
1889	0.516835258	0.823171689
1890	0.516962188	0.823254516
1891	0.517089026	0.823337323
1892	0.517215807	0.823420022
1893	0.517342554	0.823502531
1894	0.517469205	0.82358501
1895	0.517595803	0.823667301
1896	0.517722327	0.823749474
1897	0.517848777	0.823831579
1898	0.517975124	0.823913677
1899	0.518101392	0.823995727
1900	0.518227619	0.824077586
1901	0.518353711	0.824159536
1902	0.518479748	0.824241375
1903	0.518605717	0.824323149
1904	0.518731584	0.824404983
1905	0.518857408	0.824486643
1906	0.518983128	0.824568309
1907	0.519108719	0.824650081
1908	0.51923426	0.824731713
1909	0.519359728	0.824813232
1910	0.519485107	0.82489475
1911	0.519610433	0.824976189
1912	0.519735684	0.825057619
1913	0.51986086	0.825139018
1914	0.519985986	0.825220244
1915	0.520111034	0.825301406
1916	0.520236044	0.8253824
1917	0.52036095	0.825463413
1918	0.520485785	0.825544323
1919	0.520610503	0.825625311
1920	0.520735139	0.82570627
1921	0.52085973	0.825787082
1922	0.520984268	0.825867785
1923	0.521108732	0.82594841
1924	0.521233116	0.826028975
1925	0.521357442	0.82610943
1926	0.521481703	0.826189818
1927	0.521605909	0.826270113
1928	0.521730011	0.826350419
1929	0.52185405	0.826430597
1930	0.52197801	0.826510726
1931	0.522101886	0.826590843
1932	0.522225699	0.826670806
1933	0.522349439	0.826750681
1934	0.522473105	0.826830467
1935	0.522596684	0.826910225
1936	0.522720145	0.826990016
1937	0.522843546	0.827069671
1938	0.522966884	0.827149193
1939	0.523090157	0.827228582
1940	0.523213349	0.827307966
1941	0.523336459	0.8273873
1942	0.523459496	0.827466585
1943	0.523582483	0.827545764
1944	0.523705375	0.827624937
1945	0.523828212	0.82770397
1946	0.523950979	0.827782904
1947	0.524073646	0.827861856
1948	0.524196229	0.827940796
1949	0.524318744	0.828019712
1950	0.524441228	0.828098475
1951	0.52456361	0.828177276
1952	0.52468594	0.828255955
1953	0.524808238	0.82833444
1954	0.524930453	0.828412905
1955	0.525052618	0.828491199
1956	0.525174737	0.828569308
1957	0.525296763	0.82864741
1958	0.525418704	0.828725485
1959	0.525540596	0.828803458
1960	0.525662402	0.828881431
1961	0.525784128	0.82895938
1962	0.52590576	0.829037348
1963	0.526027306	0.829115278
1964	0.526148767	0.829193161
1965	0.526270145	0.829271016
1966	0.52639149	0.829348676
1967	0.526512781	0.829426224
1968	0.526634025	0.829503631
1969	0.526755224	0.829580885
1970	0.526876345	0.829658124
1971	0.526997367	0.829735398
1972	0.527118333	0.829812567
1973	0.527239206	0.82988972
1974	0.527360037	0.829966732
1975	0.527480777	0.830043752
1976	0.527601452	0.830120668
1977	0.527722014	0.830197607
1978	0.527842484	0.830274597
1979	0.527962877	0.830351556
1980	0.528083217	0.830428336
1981	0.52820349	0.830505042
1982	0.528323713	0.83058165
1983	0.528443841	0.830658283
1984	0.52856393	0.830734703
1985	0.528683975	0.83081096
1986	0.528803929	0.83088722
1987	0.528923815	0.830963386
1988	0.529043613	0.831039544
1989	0.529163345	0.831115626
1990	0.529283007	0.831191661
1991	0.529402606	0.831267573
1992	0.529522138	0.831343437
1993	0.529641643	0.831419124
1994	0.529761099	0.831494702
1995	0.529880448	0.831570334
1996	0.529999724	0.8316459
1997	0.530118941	0.831721345
1998	0.530238098	0.831796654
1999	0.530357166	0.831871986
[truncated: 1,001 more rows]
