# Supplementary material for: Identification and characterization of constrained non-exonic bases lacking predictive epigenomic and transcription factor binding annotations
Source: Nat Commun. 2020 Dec 2;11:6168. doi: 10.1038/s41467-020-19962-9 (PMC7710766; doi:10.1038/s41467-020-19962-9)
Supplement: Supplementary file 11 — Source Data [file 41467_2020_19962_MOESM11_ESM.zip › SourceData/SupFig6g.txt]

Distance to Nearest CNE (bp)	Low_notCNE | notCNE	High_notCNE | notCNE
1	0.438211274	2.958494834
2	0.443497429	2.940066363
3	0.448212595	2.92362846
4	0.452455219	2.908837925
5	0.456352354	2.895251824
6	0.459959108	2.88267804
7	0.463364823	2.870805115
8	0.466589041	2.859564922
9	0.469638654	2.848933431
10	0.472552669	2.838774659
11	0.475343264	2.829046153
12	0.478026256	2.819692767
13	0.4805998	2.81072094
14	0.48307222	2.802101645
15	0.485453126	2.793801387
16	0.487750278	2.785793109
17	0.489971097	2.778050941
18	0.492120426	2.770557999
19	0.494204131	2.763293835
20	0.49622143	2.756261174
21	0.498181816	2.749426923
22	0.500085515	2.74279029
23	0.501936136	2.736338699
24	0.503734731	2.730068479
25	0.505493577	2.723936831
26	0.507211376	2.717948279
27	0.508887809	2.712103935
28	0.510526543	2.706391019
29	0.512125602	2.700816418
30	0.513690268	2.695361716
31	0.515219488	2.690030585
32	0.516717401	2.684808596
33	0.518185472	2.679690639
34	0.519626513	2.674666915
35	0.521041873	2.66973272
36	0.522431343	2.664888783
37	0.523793828	2.660138919
38	0.525131309	2.655476222
39	0.526444491	2.650898238
40	0.52773637	2.646394521
41	0.529008094	2.641961067
42	0.530259373	2.637598887
43	0.531491684	2.633302831
44	0.532704917	2.629073287
45	0.53390167	2.624901193
46	0.535081383	2.620788506
47	0.53624112	2.616745459
48	0.537385764	2.612755027
49	0.538514848	2.608818841
50	0.539627136	2.604941209
51	0.540722741	2.601121735
52	0.54180509	2.597348475
53	0.542875751	2.593615963
54	0.543931596	2.589935101
55	0.544973629	2.586302387
56	0.546004302	2.582709281
57	0.547023812	2.579155086
58	0.548031932	2.575640603
59	0.54902867	2.572165798
60	0.550014925	2.568727537
61	0.550990997	2.565324781
62	0.55195735	2.561955902
63	0.55291354	2.558622453
64	0.553859809	2.555323593
65	0.554797083	2.55205609
66	0.55572608	2.548817441
67	0.55664567	2.545611588
68	0.557556537	2.542436145
69	0.558458525	2.539291657
70	0.559353384	2.536172018
71	0.560241742	2.533075045
72	0.561121511	2.530008015
73	0.561995434	2.526961365
74	0.562862224	2.523939583
75	0.563720746	2.520946624
76	0.564573083	2.517975225
77	0.565418499	2.515027956
78	0.566256973	2.512104886
79	0.567090208	2.509200082
80	0.567916613	2.506319088
81	0.568736558	2.503460617
82	0.56955041	2.500623384
83	0.570358133	2.497807519
84	0.571161047	2.495008418
85	0.57195975	2.492223998
86	0.57275425	2.489454229
87	0.573542773	2.486705302
88	0.574327611	2.483969215
89	0.575106201	2.481254915
90	0.575880373	2.478556013
91	0.576649809	2.475873624
92	0.577413837	2.473210085
93	0.578176058	2.470552848
94	0.57893296	2.467914156
95	0.579686609	2.4652868
96	0.580435145	2.462677272
97	0.581179965	2.460080697
98	0.581920322	2.457499684
99	0.5826575	2.454929749
100	0.58339008	2.452375847
101	0.584118622	2.44983602
102	0.584843033	2.447310595
103	0.585562534	2.444802287
104	0.586279021	2.442304489
105	0.586992715	2.439816426
106	0.587702955	2.437340403
107	0.588410541	2.434873633
108	0.589113749	2.432422126
109	0.589812925	2.429984673
110	0.59050805	2.427561345
111	0.591199628	2.425150382
112	0.591888076	2.42275033
113	0.592574778	2.420356364
114	0.593257501	2.417976273
115	0.593937	2.41560742
116	0.594613308	2.41324969
117	0.595286641	2.410902332
118	0.595957701	2.408562899
119	0.596625026	2.406236486
120	0.597289742	2.403919168
121	0.597951567	2.401611928
122	0.598610566	2.39931454
123	0.599266309	2.397028506
124	0.599919229	2.394752312
125	0.600569202	2.392486391
126	0.601216209	2.390230808
127	0.601860802	2.387983643
128	0.602502719	2.385745809
129	0.603142556	2.383515222
130	0.603780114	2.381292582
131	0.604415357	2.379078015
132	0.605048928	2.376869273
133	0.605679628	2.374670542
134	0.606308527	2.372478089
135	0.606934536	2.370295711
136	0.607558379	2.368120884
137	0.608179689	2.365954888
138	0.608799198	2.363795168
139	0.609416204	2.361644177
140	0.610030395	2.359502996
141	0.610642756	2.3573682
142	0.611254189	2.355236635
143	0.61186346	2.353112611
144	0.612470086	2.350997805
145	0.613074978	2.348889043
146	0.613678042	2.346786657
147	0.614278625	2.344692918
148	0.614877134	2.342606408
149	0.615473522	2.340527296
150	0.616068448	2.338453277
151	0.616661617	2.336385386
152	0.617253081	2.334323437
153	0.617842809	2.332267541
154	0.618430288	2.330219486
155	0.619016072	2.32817734
156	0.619599904	2.326141998
157	0.620181756	2.324113559
158	0.620761794	2.322091445
159	0.62134001	2.320075682
160	0.621916881	2.318064606
161	0.62249167	2.31606079
162	0.623064371	2.314064252
163	0.623635238	2.31207411
164	0.624204746	2.310088704
165	0.624772018	2.308111094
166	0.625336915	2.306141764
167	0.625900211	2.304178013
168	0.626461982	2.302219581
169	0.627021902	2.3002676
170	0.627579834	2.29832255
171	0.628135767	2.29638447
172	0.628690151	2.294451789
173	0.629242397	2.292526564
174	0.629792462	2.290608939
175	0.630340673	2.288697777
176	0.630886647	2.286794415
177	0.631431085	2.284896409
178	0.631973648	2.283004938
179	0.632514483	2.281119493
180	0.633053042	2.279241981
181	0.633590532	2.277368195
182	0.634126327	2.275500319
183	0.634660678	2.273637476
184	0.635193258	2.271780809
185	0.635724231	2.269929741
186	0.636253263	2.268085445
187	0.636780163	2.266248578
188	0.637305291	2.264417888
189	0.63782892	2.262592426
190	0.638351073	2.260772108
191	0.638871584	2.258957512
192	0.63939014	2.257149736
193	0.639906657	2.255349065
194	0.640421559	2.253554025
195	0.640934852	2.251764597
196	0.641446053	2.24998246
197	0.641955424	2.248206703
198	0.642463075	2.246436942
199	0.64296934	2.244672012
200	0.643474312	2.242911588
201	0.643977526	2.241157297
202	0.644479003	2.239409059
203	0.644978776	2.237666764
204	0.645477453	2.235928285
205	0.645974614	2.234195095
206	0.646470282	2.232467108
207	0.64696432	2.230744805
208	0.647456815	2.229027879
209	0.647947036	2.227318883
210	0.648436112	2.225613877
211	0.648923666	2.223914178
212	0.64940941	2.222220789
213	0.649893895	2.220531788
214	0.650376545	2.218849184
215	0.65085811	2.217170364
216	0.651338091	2.215497067
217	0.651816362	2.213829728
218	0.652293118	2.212167673
219	0.6527685	2.210510408
220	0.653242286	2.208858705
221	0.653714791	2.20721147
222	0.654185913	2.205569054
223	0.654655226	2.203932945
224	0.655123688	2.202299804
225	0.655591131	2.200670216
226	0.656057251	2.19904524
227	0.65652158	2.197426505
228	0.656984061	2.195814216
229	0.657445706	2.19420484
230	0.657905661	2.192601357
231	0.658364269	2.191002565
232	0.658822251	2.189405962
233	0.659278674	2.187814788
234	0.65973397	2.186227547
235	0.660187789	2.184645455
236	0.660639757	2.183069813
237	0.661090104	2.181499825
238	0.661539154	2.179934355
239	0.661986487	2.178374873
240	0.662432757	2.176819098
241	0.662877336	2.175269219
242	0.663320762	2.173723357
243	0.663763046	2.172181475
244	0.664203573	2.170645719
245	0.664643225	2.169113017
246	0.665081919	2.167583651
247	0.6655186	2.166061306
248	0.665954056	2.164543229
249	0.666388526	2.163028589
250	0.666821087	2.161520603
251	0.667252404	2.160016955
252	0.667682651	2.158517039
253	0.66811184	2.157020811
254	0.668539907	2.155528494
255	0.668967071	2.154039326
256	0.669393101	2.15255411
257	0.669817984	2.151072892
258	0.67024154	2.149596299
259	0.670663801	2.148124224
260	0.671084581	2.146657312
261	0.671504421	2.145193675
262	0.671923226	2.143733645
263	0.6723408	2.142277908
264	0.672757497	2.140825231
265	0.673172732	2.139377648
266	0.673587241	2.137932594
267	0.674000805	2.136490838
268	0.674413371	2.135052561
269	0.674824146	2.133620525
270	0.675233883	2.13219211
271	0.67564192	2.130769619
272	0.676048695	2.12935153
273	0.676454348	2.127937352
274	0.676858586	2.126528109
275	0.677261555	2.125123287
276	0.677663496	2.12372205
277	0.67806485	2.12232286
278	0.678465015	2.120927813
279	0.678864184	2.11953624
280	0.679262206	2.118148662
281	0.679659349	2.116764151
282	0.680055551	2.115382922
283	0.680450588	2.114005755
284	0.680844896	2.112631128
285	0.6812381	2.111260347
286	0.68163038	2.109892791
287	0.682021769	2.108528337
288	0.682412065	2.107167698
289	0.682801365	2.105810531
290	0.683189661	2.104456862
291	0.683576409	2.103108589
292	0.68396231	2.10176327
293	0.684347107	2.100421799
294	0.684730741	2.099084384
295	0.685113544	2.097749866
296	0.685495445	2.09641849
297	0.685876365	2.095090535
298	0.686256072	2.093766809
299	0.686635027	2.092445706
300	0.687012718	2.091129008
301	0.687389284	2.089816232
302	0.687764815	2.088507063
303	0.688139553	2.087200661
304	0.688513244	2.08589791
305	0.688885724	2.084599379
306	0.689257484	2.083303358
307	0.689628123	2.082011244
308	0.689997671	2.080722932
309	0.690366314	2.079437781
310	0.690734267	2.07815503
311	0.691101207	2.076875814
312	0.691466659	2.075601783
313	0.691831412	2.074330187
314	0.692195058	2.073062455
315	0.692557759	2.071798014
316	0.692919381	2.070537336
317	0.693280292	2.069279136
318	0.693640043	2.06802498
319	0.693999088	2.066773286
320	0.694356904	2.065525877
321	0.694713232	2.064283655
322	0.695068535	2.063045004
323	0.695422932	2.061809514
324	0.695776347	2.060577447
325	0.696128856	2.059348539
326	0.696480482	2.058122707
327	0.696831299	2.0568997
328	0.697181097	2.055680242
329	0.697529441	2.054465853
330	0.697877175	2.05325359
331	0.698223774	2.052045285
332	0.698569161	2.050841203
333	0.69891348	2.049640848
334	0.699256904	2.048443612
335	0.699599338	2.047249825
336	0.699940836	2.046059304
337	0.700281578	2.044871414
338	0.700621397	2.043686745
339	0.700960517	2.042504514
340	0.701298875	2.041324938
341	0.701636296	2.040148629
342	0.701973	2.03897482
343	0.702308835	2.037804039
344	0.702643593	2.036637014
345	0.702977686	2.035472308
346	0.703310947	2.0343105
347	0.703643081	2.033152623
348	0.703974536	2.031997109
349	0.704305307	2.030843985
350	0.704635219	2.029693853
351	0.704963922	2.028547935
352	0.705291714	2.027405196
353	0.705618671	2.026265366
354	0.705944784	2.025128477
355	0.706270286	2.023993722
356	0.706594795	2.022862425
357	0.706918399	2.021734284
358	0.7072413	2.020608594
359	0.707563656	2.019484804
360	0.707885211	2.018363807
361	0.708205589	2.017246911
362	0.708524985	2.016133441
363	0.708843554	2.015022854
364	0.709161228	2.013915384
365	0.709478099	2.012810718
366	0.709793862	2.011709913
367	0.710108845	2.010611825
368	0.710423057	2.009516427
369	0.710736525	2.008423622
370	0.711049347	2.007333071
371	0.711361212	2.006245851
372	0.71167228	2.005161416
373	0.711982468	2.004080043
374	0.712292128	2.003000515
375	0.712600867	2.001924196
376	0.712908628	2.000851286
377	0.71321576	1.99978057
378	0.713521899	1.998713317
379	0.713827342	1.997648488
380	0.714132161	1.996585833
381	0.714436229	1.9955258
382	0.714739328	1.994469144
383	0.715041415	1.993416014
384	0.715342719	1.992365613
385	0.715643273	1.991317831
386	0.715942864	1.990273404
387	0.716241809	1.989231227
388	0.716540214	1.988190935
389	0.716837713	1.987153803
390	0.717134388	1.986119542
391	0.717430277	1.985088018
392	0.717725498	1.984058828
393	0.718019887	1.983032534
394	0.718313646	1.982008438
395	0.718606469	1.980987605
396	0.7188987	1.979968835
397	0.719189992	1.97895334
398	0.719480897	1.977939195
399	0.719770918	1.976928131
400	0.720060288	1.975919336
401	0.720348813	1.974913486
402	0.720636477	1.97391064
403	0.720923405	1.972910358
404	0.721209429	1.971913227
405	0.721494578	1.970919148
406	0.721778847	1.969928135
407	0.722062574	1.968939011
408	0.722345911	1.96795125
409	0.722628412	1.9669664
410	0.722910452	1.965983158
411	0.72319168	1.96500275
412	0.723472293	1.964024484
413	0.723752114	1.963048977
414	0.724031498	1.962074994
415	0.72431021	1.961103355
416	0.724588222	1.960134155
417	0.724865481	1.959167582
418	0.725141914	1.958203889
419	0.725417731	1.957242343
420	0.725692753	1.956283567
421	0.725967059	1.955327289
422	0.726240782	1.954373042
423	0.726513862	1.953421037
424	0.726786335	1.952471146
425	0.727058008	1.951524045
426	0.727329113	1.950578926
427	0.72759944	1.949636519
428	0.727868963	1.948696914
429	0.728138027	1.947758908
430	0.728406391	1.946823343
431	0.728674042	1.945890264
432	0.728941374	1.944958299
433	0.729208052	1.944028614
434	0.729473838	1.943102036
435	0.729739111	1.942177246
436	0.730003793	1.941254519
437	0.73026781	1.940334108
438	0.730531218	1.939415821
439	0.73079405	1.938499544
440	0.731056347	1.93758513
441	0.73131812	1.936672544
442	0.731579172	1.935762471
443	0.731839554	1.934854732
444	0.732099447	1.933948698
445	0.732358764	1.933044675
446	0.732617523	1.932142594
447	0.732875499	1.931243243
448	0.733132858	1.930346044
449	0.733389725	1.929450561
450	0.73364598	1.928557211
451	0.733901671	1.927665829
452	0.734156771	1.926776502
453	0.73441129	1.925889205
454	0.734665147	1.925004215
455	0.734918376	1.924121413
456	0.735170624	1.923242033
457	0.735422333	1.92236453
458	0.735673524	1.921488835
459	0.73592437	1.920614341
460	0.73617445	1.919742518
461	0.736423945	1.918872735
462	0.736672837	1.918005051
463	0.736921074	1.917139655
464	0.737168837	1.916275909
465	0.737416093	1.915413931
466	0.737662526	1.91455482
467	0.737908477	1.913697392
468	0.738153684	1.912842557
469	0.738398543	1.911988937
470	0.738642958	1.911136861
471	0.738886645	1.910287325
472	0.739129835	1.909439523
473	0.73937246	1.908593691
474	0.739614703	1.907749188
475	0.739856171	1.906907388
476	0.740097221	1.906067043
477	0.740337738	1.905228558
478	0.740577761	1.904391796
479	0.740817011	1.903557728
480	0.741055756	1.902725422
481	0.741294019	1.901894796
482	0.74153165	1.901066371
483	0.741768599	1.900240324
484	0.742004865	1.899416659
485	0.742240549	1.898595024
486	0.742475757	1.897775047
487	0.742710594	1.896956362
488	0.742944726	1.89614014
489	0.743178416	1.895325454
490	0.743411464	1.894513007
491	0.743644079	1.893702069
492	0.743875808	1.892894221
493	0.74410704	1.892088105
494	0.744337632	1.891284221
495	0.74456778	1.890481884
496	0.744797346	1.889681578
497	0.745026368	1.888883165
498	0.745254948	1.888086296
499	0.745483083	1.887290978
500	0.745710604	1.886497799
501	0.745937516	1.885706741
502	0.746163831	1.884917768
503	0.746389739	1.884130215
504	0.74661523	1.883344114
505	0.746840105	1.882560158
506	0.747064459	1.881778022
507	0.747288258	1.880997819
508	0.747511751	1.880218682
509	0.747735	1.879440395
510	0.747957732	1.878663914
511	0.74817986	1.877889535
512	0.748401534	1.877116742
513	0.748622677	1.876345798
514	0.748843338	1.875576534
515	0.749063568	1.874808772
516	0.749283347	1.874042584
517	0.749502498	1.873278585
518	0.749721181	1.872516216
519	0.749939457	1.87175527
520	0.750157377	1.870995563
521	0.750374823	1.870237507
522	0.750591743	1.869481286
523	0.750808225	1.868726589
524	0.751024224	1.86797358
525	0.751239787	1.86722209
526	0.75145488	1.866472238
527	0.751669337	1.865724602
528	0.751883346	1.864978529
529	0.752096666	1.864234858
530	0.752309459	1.863493022
531	0.752521749	1.862752941
532	0.752733588	1.862014435
533	0.752945121	1.861276994
534	0.753156159	1.860541276
535	0.753366746	1.859807135
536	0.753576962	1.859074283
537	0.753786812	1.85834271
538	0.753996152	1.857612913
539	0.754204957	1.856884981
540	0.754413323	1.856158581
541	0.754621214	1.855433836
542	0.75482862	1.854710784
543	0.755035524	1.853989479
544	0.755242021	1.853269595
545	0.755448105	1.852551148
546	0.755653595	1.851834772
547	0.755858723	1.851119662
548	0.756063519	1.850405706
549	0.75626778	1.849693617
550	0.756471653	1.84898288
551	0.756675086	1.848273677
552	0.756878056	1.847566085
553	0.757080666	1.846859751
554	0.757282944	1.846154576
555	0.757484644	1.845451414
556	0.7576858	1.844750147
557	0.757886403	1.844050811
558	0.758086527	1.843353143
559	0.758286285	1.842656752
560	0.758485732	1.841961443
561	0.758684613	1.841268109
562	0.758883126	1.840576058
563	0.759081186	1.839885586
564	0.759278794	1.83919669
565	0.759475969	1.838509302
566	0.759672603	1.837823803
567	0.759868794	1.837139844
568	0.760064763	1.836456662
569	0.760260204	1.835775321
570	0.760455138	1.835095745
571	0.760649617	1.834417756
572	0.760843709	1.833741117
573	0.761037296	1.833066239
574	0.761230693	1.832392024
575	0.761423283	1.831720622
576	0.761615429	1.831050765
577	0.761807434	1.830381403
578	0.761999124	1.829713136
579	0.762190198	1.829047021
580	0.762381096	1.828381516
581	0.762571644	1.82771723
582	0.76276171	1.827054628
583	0.762951456	1.826393138
584	0.763140869	1.825732812
585	0.763329977	1.82507355
586	0.763518685	1.824415679
587	0.76370702	1.823759109
588	0.763894627	1.823105078
589	0.764081801	1.822452556
590	0.764268652	1.821801161
591	0.764455077	1.821151251
592	0.764641067	1.820502856
593	0.764826651	1.81985588
594	0.765011917	1.819210008
595	0.765196678	1.8185659
596	0.765381035	1.817923199
597	0.765565042	1.817281717
598	0.765748722	1.816641376
599	0.765931847	1.816002971
600	0.76611453	1.815366104
601	0.766296852	1.814730499
602	0.766478564	1.814097017
603	0.766659898	1.813464855
604	0.766840868	1.812833961
605	0.767021399	1.8122046
606	0.767201559	1.811576529
607	0.7673814	1.810949571
608	0.767561077	1.810323186
609	0.767740289	1.809698422
610	0.767919111	1.809075016
611	0.768097603	1.808452762
612	0.768275833	1.80783142
613	0.768453732	1.807211232
614	0.768631248	1.806592382
615	0.768808315	1.805975093
616	0.768984977	1.80535922
617	0.769161291	1.804744558
618	0.769337282	1.80413102
619	0.769512748	1.803519316
620	0.769687923	1.802908626
621	0.769862679	1.802299395
622	0.770037126	1.801691242
623	0.770211201	1.801084387
624	0.770384953	1.800478653
625	0.770558086	1.799875082
626	0.770730874	1.799272715
627	0.77090341	1.798671222
628	0.771075557	1.798071086
629	0.771247353	1.797472176
630	0.771418744	1.796874676
631	0.771589724	1.79627861
632	0.771760525	1.795683166
633	0.771930942	1.795089065
634	0.772101108	1.794495834
635	0.772270913	1.793903865
636	0.772440415	1.79331295
637	0.772609647	1.792722977
638	0.772778518	1.792134264
639	0.772947139	1.791546422
640	0.773115286	1.790960229
641	0.773283223	1.790374772
642	0.773450815	1.789790517
643	0.773618196	1.789206999
644	0.773785171	1.788624895
645	0.773951764	1.78804412
646	0.77411801	1.787464557
647	0.774284012	1.786885847
648	0.774449822	1.786307802
649	0.774615209	1.785731234
650	0.774780164	1.785156174
651	0.774944837	1.784582092
652	0.775109265	1.784008866
653	0.775273328	1.783436914
654	0.775437165	1.782865749
655	0.77560055	1.782296161
656	0.77576365	1.781727567
657	0.775926518	1.781159781
658	0.776089051	1.78059316
659	0.776251147	1.780028065
660	0.776412908	1.779464137
661	0.776574441	1.778901005
662	0.776735666	1.778338946
663	0.776896531	1.777778144
664	0.777057234	1.777217904
665	0.777217629	1.776658738
666	0.777377794	1.776100374
667	0.777537643	1.775543114
668	0.777697229	1.774986767
669	0.777856433	1.774431755
670	0.778015287	1.773877959
671	0.778173644	1.773325902
672	0.778331693	1.772774913
673	0.778489484	1.772224828
674	0.778647066	1.771675467
675	0.778804198	1.771127677
676	0.778961078	1.770580767
677	0.779117733	1.770034639
678	0.7792739	1.769490213
679	0.77942979	1.768946753
680	0.779585368	1.768404382
681	0.779740815	1.767862466
682	0.779895894	1.767321832
683	0.780050775	1.76678189
684	0.780205479	1.766242565
685	0.780359797	1.765704584
686	0.780513774	1.765167794
687	0.780667498	1.764631884
688	0.780820809	1.764097416
689	0.780973758	1.763564207
690	0.781126495	1.76303174
691	0.781279062	1.762499866
692	0.781431282	1.761969198
693	0.781583297	1.761439246
694	0.781735249	1.760909514
695	0.781886815	1.760381131
696	0.782038069	1.759853831
697	0.782189165	1.759327083
698	0.782340033	1.75880113
699	0.782490415	1.758276874
700	0.782640433	1.757753884
701	0.78279032	1.757231353
702	0.782940044	1.756709386
703	0.7830893	1.756189055
704	0.783238375	1.755669353
705	0.783387267	1.755150289
706	0.783535814	1.754632428
707	0.783684113	1.754115433
708	0.783832202	1.753599167
709	0.783980008	1.75308389
710	0.784127468	1.752569817
711	0.784274579	1.752056963
712	0.784421325	1.751545379
713	0.784567962	1.751034176
714	0.784714335	1.750523895
715	0.784860478	1.750014414
716	0.78500638	1.749505774
717	0.785152044	1.748997964
718	0.785297428	1.748491129
719	0.785442531	1.747985274
720	0.785587401	1.747480232
721	0.785732057	1.746975935
722	0.78587635	1.746472905
723	0.786020528	1.745970276
724	0.78616449	1.745468398
725	0.786308093	1.744967772
726	0.786451484	1.744467885
727	0.786594669	1.743968717
728	0.786737709	1.743470054
729	0.78688049	1.742972296
730	0.787023115	1.742475081
731	0.787165384	1.741979105
732	0.787307491	1.741483694
733	0.787449343	1.740989174
734	0.787590761	1.740496164
735	0.787731927	1.740004036
736	0.78787277	1.739513034
737	0.78801338	1.73902284
738	0.788153883	1.738533021
739	0.788294209	1.738043823
740	0.788434167	1.737555902
741	0.788573842	1.737068971
742	0.788713198	1.736583151
743	0.788852398	1.736097876
744	0.788991356	1.735613445
745	0.789130096	1.735129771
746	0.789268695	1.734646592
747	0.789407067	1.734164202
748	0.789545319	1.733682231
749	0.78968329	1.733201239
750	0.789821013	1.732721113
751	0.789958557	1.73224161
752	0.790095787	1.731763201
753	0.79023286	1.73128534
754	0.79036961	1.730808608
755	0.790506011	1.730333089
756	0.790642301	1.729857959
757	0.790778348	1.729383672
758	0.790914245	1.728909913
759	0.791049875	1.728437084
760	0.791185336	1.727964843
761	0.791320668	1.727493049
762	0.791455769	1.727022066
763	0.791590582	1.726552084
764	0.791725178	1.726082857
765	0.791859484	1.725614642
766	0.791993549	1.725147268
767	0.792127514	1.724680242
768	0.79226126	1.724213982
769	0.79239488	1.723748158
770	0.792528131	1.72328362
771	0.792661231	1.722819611
772	0.792794104	1.722356391
773	0.792926745	1.721893981
774	0.793059214	1.721432171
775	0.793191416	1.720971291
776	0.793323363	1.720511302
777	0.793454998	1.7200524
778	0.793586498	1.719593967
779	0.793717803	1.719136213
780	0.793848744	1.718679729
781	0.793979548	1.718223724
782	0.794110264	1.717768026
783	0.794240619	1.717313586
784	0.7943708	1.71685975
785	0.794500777	1.716406627
786	0.794630533	1.715954275
787	0.79476003	1.715502826
788	0.794889358	1.715051965
789	0.795018444	1.71460195
790	0.79514749	1.714152073
791	0.795276322	1.713702943
792	0.795404917	1.713254637
793	0.795533189	1.712807457
794	0.795661323	1.712360759
795	0.795789169	1.711915065
796	0.79591701	1.711469391
797	0.796044426	1.711025196
798	0.796171784	1.710581203
799	0.796299017	1.710137646
800	0.796426028	1.709694862
801	0.796552883	1.709252624
802	0.796679435	1.708811442
803	0.796805906	1.708370541
804	0.796932265	1.707930032
805	0.797058294	1.707490672
806	0.797184209	1.70705171
807	0.797309906	1.706613509
808	0.797435338	1.706176229
809	0.797560566	1.705739663
810	0.797685682	1.705303485
811	0.797810497	1.70486836
812	0.797935091	1.704434004
813	0.798059498	1.704000298
814	0.798183578	1.703567734
815	0.798307509	1.703135687
816	0.798431326	1.702704041
817	0.798554991	1.702272923
818	0.798678316	1.70184299
819	0.798801534	1.701413429
820	0.798924507	1.700984722
821	0.799047171	1.700557095
822	0.799169658	1.700130083
823	0.799292001	1.699703574
824	0.799414207	1.699277543
825	0.799536102	1.698852596
826	0.799657826	1.698428243
827	0.799779352	1.698004583
828	0.799900798	1.6975812
829	0.800021951	1.69715884
830	0.800142978	1.696736918
831	0.800263788	1.696315752
832	0.800384351	1.695895447
833	0.800504745	1.695475733
834	0.800624961	1.69505664
835	0.800745018	1.694638101
836	0.800864927	1.694220075
837	0.800984658	1.693802673
838	0.801104192	1.693385956
839	0.801223589	1.692969716
840	0.801342751	1.692554298
841	0.801461716	1.692139563
842	0.801580526	1.691725371
843	0.801699061	1.691312139
844	0.80181749	1.690899272
845	0.80193576	1.690486964
846	0.802053813	1.690075409
847	0.802171753	1.689664248
848	0.802289509	1.689253731
849	0.802407023	1.688844057
850	0.80252445	1.688434684
851	0.802641723	1.688025852
852	0.802758765	1.687617823
853	0.80287565	1.687210341
854	0.802992396	1.686803344
855	0.80310898	1.68639691
856	0.803225226	1.685991657
857	0.803341448	1.685586487
858	0.803457405	1.685182239
859	0.803573351	1.68477803
860	0.803689068	1.684374621
861	0.803804579	1.68397193
862	0.8039199	1.6835699
863	0.804035024	1.683168559
864	0.804149859	1.682768221
865	0.804264607	1.682368189
866	0.804379271	1.681968451
867	0.804493732	1.681569419
868	0.804607849	1.681171587
869	0.804721902	1.680773981
870	0.804835824	1.680376826
871	0.804949457	1.679980681
872	0.805062861	1.679585337
873	0.805176127	1.67919047
874	0.805289202	1.67879627
875	0.805402199	1.678402344
876	0.805515	1.678009099
877	0.805627566	1.677616675
878	0.805739927	1.677224963
879	0.805852216	1.676833503
880	0.805964234	1.67644299
881	0.806076119	1.676052938
882	0.806187763	1.675663727
883	0.806299196	1.675275253
884	0.80641052	1.67488716
885	0.806521586	1.674499963
886	0.80663247	1.674113403
887	0.806743132	1.673727613
888	0.8068536	1.673342503
889	0.806964039	1.672957495
890	0.80707428	1.672573175
891	0.807184288	1.672189667
892	0.807294186	1.671806542
893	0.807403816	1.671424352
894	0.807513417	1.671042263
895	0.807622888	1.67066063
896	0.80773213	1.670279791
897	0.807841175	1.66989964
898	0.80794996	1.669520397
899	0.808058484	1.669142066
900	0.808166839	1.668764319
901	0.808275149	1.668386731
902	0.808383396	1.668009362
903	0.808491408	1.667632813
904	0.808599328	1.667256585
905	0.808707039	1.666881087
906	0.808814456	1.666506613
907	0.808921711	1.666132702
908	0.809028822	1.665759293
909	0.809135887	1.665386047
910	0.809242695	1.665013697
911	0.809349296	1.664642065
912	0.809455784	1.664270829
913	0.809562032	1.663900429
914	0.809668026	1.663530918
915	0.809773981	1.663161539
916	0.80987979	1.662792668
917	0.80998551	1.662424111
918	0.810090985	1.662056408
919	0.810196441	1.661688768
920	0.810301802	1.661321462
921	0.81040708	1.660954445
922	0.810512191	1.660588008
923	0.810617065	1.660222399
924	0.810721752	1.659857441
925	0.810826302	1.65949296
926	0.810930932	1.659128202
927	0.81103541	1.658763975
928	0.811139679	1.658400474
929	0.811243872	1.65803724
930	0.811347857	1.657674728
931	0.811451688	1.657312754
932	0.811555314	1.656951498
933	0.811658965	1.65659015
934	0.811762337	1.656229779
935	0.811865469	1.655870242
936	0.811968505	1.65551104
937	0.812071423	1.655152249
938	0.812174088	1.654794339
939	0.812276655	1.654436773
940	0.812378968	1.654080094
941	0.812481053	1.653724206
942	0.812583084	1.653368509
943	0.812684862	1.653013692
944	0.812786467	1.652659481
945	0.812887874	1.652305958
946	0.812988877	1.651953844
947	0.813089944	1.651601506
948	0.813190879	1.651249626
949	0.813291681	1.650898213
950	0.813392407	1.650547067
951	0.813493012	1.650196338
952	0.813593389	1.649846408
953	0.81369362	1.649496983
954	0.813793754	1.6491479
955	0.813893766	1.648799238
956	0.813993692	1.648450879
957	0.814093531	1.648102823
958	0.814193194	1.64775538
959	0.8142927	1.647408484
960	0.814392124	1.647061874
961	0.814491403	1.646715772
962	0.814590505	1.646370283
963	0.814689432	1.646025408
964	0.814788196	1.645681097
965	0.814886774	1.645337438
966	0.814985317	1.6449939
967	0.815083716	1.644650863
968	0.815182001	1.644308225
969	0.815280049	1.643966411
970	0.815377979	1.64362501
971	0.815475735	1.643284216
972	0.815573363	1.642943867
973	0.815670806	1.642604164
974	0.815768034	1.64226521
975	0.815865219	1.641926405
976	0.815962185	1.641588364
977	0.816059007	1.641250826
978	0.816155719	1.640913673
979	0.816252335	1.640576851
980	0.816348899	1.64024021
981	0.816445347	1.639903975
982	0.816541701	1.639568069
983	0.816637913	1.639232656
984	0.816733913	1.638897984
985	0.816829807	1.638563682
986	0.816925484	1.638230136
987	0.817021048	1.637896981
988	0.817116464	1.637564343
989	0.817211887	1.637231681
990	0.817307137	1.636899623
991	0.817402238	1.636568086
992	0.817497285	1.636236736
993	0.817592131	1.635906086
994	0.817686795	1.635576068
995	0.817781429	1.635246157
996	0.817875964	1.634916595
997	0.817970371	1.634587474
998	0.818064598	1.634258983
999	0.818158818	1.633930513
1000	0.818252857	1.633602676
1001	0.818346743	1.633275373
1002	0.818440455	1.632948678
1003	0.818534016	1.632622507
1004	0.818627459	1.63229675
1005	0.818720786	1.631971393
1006	0.818813899	1.631646786
1007	0.818906884	1.631322623
1008	0.818999714	1.630999001
1009	0.819092528	1.630675436
1010	0.819185253	1.63035218
1011	0.819277685	1.630029947
1012	0.819369979	1.629708191
1013	0.819462253	1.629386509
1014	0.819554426	1.629065176
1015	0.819646524	1.628744109
1016	0.819738517	1.628423405
1017	0.819830366	1.628103202
1018	0.819922171	1.627783153
1019	0.820013846	1.627463557
1020	0.820105297	1.627144743
1021	0.820196721	1.626826024
1022	0.820288016	1.626507753
1023	0.820379231	1.626189762
1024	0.820470367	1.625872046
1025	0.820561345	1.625554878
1026	0.820652267	1.625237908
1027	0.820743046	1.624921436
1028	0.820833687	1.624605447
1029	0.820924266	1.624289674
1030	0.821014698	1.62397441
1031	0.821105026	1.623659512
1032	0.821195192	1.623345179
1033	0.821285218	1.62303133
1034	0.821375124	1.622717901
1035	0.821464926	1.622404835
1036	0.821554575	1.622092303
1037	0.821644089	1.621780243
1038	0.821733446	1.621468728
1039	0.821822651	1.621157743
1040	0.821911812	1.620846912
1041	0.822000844	1.620536531
1042	0.822089812	1.620226375
1043	0.822178568	1.619916955
1044	0.822267214	1.619607919
1045	0.82235568	1.619299511
1046	0.822444071	1.618991365
1047	0.822532484	1.618683141
1048	0.822620756	1.618375409
1049	0.822708908	1.618068097
1050	0.822796902	1.617761332
1051	0.822884782	1.617454968
1052	0.82297253	1.617149064
1053	0.823060284	1.616843136
1054	0.823147899	1.616537694
1055	0.823235393	1.616232677
1056	0.823322653	1.615928472
1057	0.823409815	1.615624609
1058	0.823496881	1.615321082
1059	0.823583854	1.615017878
1060	0.823670756	1.614714923
1061	0.82375755	1.614412344
1062	0.823844247	1.614110103
1063	0.823930985	1.613807719
1064	0.824017596	1.613505778
1065	0.824104104	1.613204195
1066	0.82419048	1.612903074
1067	0.824276752	1.612602314
1068	0.824362881	1.612302052
1069	0.824449053	1.612001642
1070	0.824535012	1.611701974
1071	0.82462091	1.611402519
1072	0.824706776	1.611103175
1073	0.824792423	1.610804596
1074	0.824878014	1.610506207
1075	0.824963371	1.61020864
1076	0.825048649	1.609911346
1077	0.82513385	1.60961432
1078	0.825218964	1.609317596
1079	0.825303834	1.609021726
1080	0.825388617	1.608726157
1081	0.825473202	1.608431279
1082	0.825557666	1.60813682
1083	0.825642021	1.607842745
1084	0.825726272	1.607549031
1085	0.825810428	1.607255647
1086	0.82589454	1.60696242
1087	0.8259786	1.606669373
1088	0.826062587	1.606376577
1089	0.826146489	1.60608408
1090	0.826230277	1.605791982
1091	0.826313892	1.605500484
1092	0.826397459	1.605209154
1093	0.826480898	1.604918271
1094	0.826564202	1.604627859
1095	0.826647293	1.604338189
1096	0.826730309	1.604048779
1097	0.826813206	1.603759786
1098	0.826896142	1.603470657
1099	0.826978938	1.603182015
1100	0.827061592	1.602893868
1101	0.82714418	1.602605952
1102	0.827226687	1.602318319
1103	0.827309083	1.602031073
1104	0.827391371	1.601744201
1105	0.827473632	1.601457425
1106	0.827555705	1.601171304
1107	0.827637741	1.600885311
1108	0.827719633	1.600599823
1109	0.82780149	1.600314453
1110	0.827883375	1.600028988
1111	0.827965125	1.599743993
1112	0.828046715	1.599459557
1113	0.828128217	1.599175426
1114	0.828209593	1.598891736
1115	0.828290989	1.598607973
1116	0.828372283	1.59832457
1117	0.828453574	1.598041176
1118	0.828534698	1.597758362
1119	0.828615692	1.597476002
1120	0.828696525	1.597194203
1121	0.82877733	1.596912505
1122	0.828858108	1.596630897
1123	0.828938802	1.596349585
1124	0.829019267	1.59606907
1125	0.829099705	1.595788648
1126	0.829179992	1.595508753
1127	0.829260184	1.595229188
1128	0.829340254	1.594950051
1129	0.829420307	1.594670972
1130	0.829500189	1.594392489
1131	0.829579964	1.59411438
1132	0.829659549	1.593836933
1133	0.829739039	1.593559816
1134	0.829818548	1.593282635
1135	0.829897846	1.593006187
1136	0.829977066	1.59273001
1137	0.830056246	1.592453976
1138	0.830135335	1.592178258
1139	0.830214323	1.591902893
1140	0.830293189	1.591627953
1141	0.830371974	1.591353292
1142	0.830450792	1.591078521
1143	0.830529531	1.590804021
1144	0.830608183	1.590529827
1145	0.830686669	1.590256209
1146	0.830765109	1.589982755
1147	0.830843427	1.589709724
1148	0.83092159	1.589437233
1149	0.830999656	1.589165081
1150	0.831077689	1.588893045
1151	0.831155615	1.588621383
1152	0.831233499	1.588349864
1153	0.83131124	1.588078845
1154	0.831388834	1.587808339
1155	0.831466371	1.58753803
1156	0.831543797	1.587268109
1157	0.831621201	1.586998266
1158	0.831698528	1.586728689
1159	0.831775759	1.586459449
1160	0.831852921	1.586190451
1161	0.831929945	1.585921931
1162	0.832006943	1.5856535
1163	0.832083763	1.585385693
1164	0.832160462	1.585118308
1165	0.832237047	1.584851317
1166	0.83231365	1.584584268
1167	0.832390184	1.584317455
1168	0.832466614	1.584051009
1169	0.832542922	1.583784985
1170	0.832619158	1.58351921
1171	0.832695306	1.583253746
1172	0.832771493	1.582988146
1173	0.8328476	1.582722823
1174	0.832923515	1.58245817
1175	0.832999351	1.58219379
1176	0.833075238	1.581929237
1177	0.833151017	1.581665056
1178	0.833226713	1.581401169
1179	0.833302355	1.581137468
1180	0.833377819	1.580874387
1181	0.833453123	1.580611862
1182	0.833528256	1.580349936
1183	0.833603392	1.580087998
1184	0.833678354	1.579826668
1185	0.83375322	1.579565673
1186	0.833827972	1.579305072
1187	0.833902685	1.579044611
1188	0.833977294	1.57878451
1189	0.834051814	1.578524718
1190	0.834126247	1.578265234
1191	0.834200625	1.578005936
1192	0.834275009	1.577746621
1193	0.834349251	1.577487803
1194	0.834423361	1.577229441
1195	0.834497409	1.576971298
1196	0.834571425	1.576713265
1197	0.834645242	1.576455923
1198	0.834718978	1.576198868
1199	0.83479264	1.57594207
1200	0.834866273	1.575685373
1201	0.834939758	1.575429188
1202	0.835013238	1.575173026
1203	0.835086703	1.574916915
1204	0.835160137	1.574660909
1205	0.835233409	1.574405471
1206	0.835306591	1.574150344
1207	0.83537967	1.573895578
1208	0.835452658	1.573641129
1209	0.835525609	1.573386809
1210	0.835598365	1.573133169
1211	0.835670988	1.572879991
1212	0.835743481	1.572627269
1213	0.835815939	1.572374669
1214	0.835888292	1.572122434
1215	0.835960579	1.571870426
1216	0.836032765	1.571618773
1217	0.836104971	1.571367051
1218	0.836177073	1.571115691
1219	0.836249078	1.570864668
1220	0.836321013	1.57061389
1221	0.836392889	1.570363317
1222	0.836464681	1.570113039
1223	0.836536336	1.569863235
1224	0.836607904	1.569613739
1225	0.836679471	1.569364242
1226	0.836750922	1.569115151
1227	0.836822332	1.568866205
1228	0.836893702	1.568617394
1229	0.83696496	1.568368977
1230	0.837036168	1.568120733
1231	0.837107391	1.567872437
1232	0.837178554	1.567624351
1233	0.837249675	1.567376412
1234	0.837320641	1.56712901
1235	0.837391483	1.566882043
1236	0.837462328	1.566635064
1237	0.837533079	1.566388414
1238	0.837603776	1.566141951
1239	0.83767437	1.565895847
1240	0.837744916	1.565649913
1241	0.837815403	1.565404183
1242	0.83788585	1.565158594
1243	0.8379562	1.564913339
1244	0.838026424	1.564668525
1245	0.83809655	1.564424054
1246	0.8381666	1.564179849
1247	0.83823654	1.563936023
1248	0.83830641	1.563692447
1249	0.838376223	1.563449064
1250	0.838445972	1.563205908
1251	0.838515666	1.562962941
1252	0.838585311	1.562720147
1253	0.838654945	1.562477392
1254	0.838724551	1.562234731
1255	0.838794095	1.56199229
1256	0.838863616	1.561749928
1257	0.838933071	1.561507794
1258	0.839002401	1.561266097
1259	0.839071666	1.561024627
1260	0.839140892	1.560783293
1261	0.839210014	1.560542322
1262	0.839279046	1.560301664
1263	0.839347864	1.560061754
1264	0.839416662	1.55982191
1265	0.839485382	1.559582342
1266	0.839554005	1.559343108
1267	0.839622507	1.559104298
1268	0.839690936	1.558865744
1269	0.839759265	1.558627535
1270	0.839827515	1.558389606
1271	0.839895673	1.558151993
1272	0.839963771	1.557914593
1273	0.840031878	1.55767716
1274	0.840099889	1.557440061
1275	0.84016774	1.557203521
1276	0.840235402	1.556967638
1277	0.840303121	1.556731557
1278	0.840370768	1.556495727
1279	0.840438351	1.556260121
1280	0.840505822	1.556024906
1281	0.840573257	1.555789817
1282	0.840640616	1.555554992
1283	0.840707895	1.555320445
1284	0.840775123	1.555086077
1285	0.840842322	1.554851808
1286	0.840909492	1.554617643
1287	0.840976689	1.55438338
1288	0.841043812	1.554149377
1289	0.841110873	1.553915592
1290	0.841177882	1.553681986
1291	0.841244914	1.553448302
1292	0.841311765	1.553215247
1293	0.841378625	1.552982162
1294	0.841445434	1.552749253
1295	0.841512149	1.552516671
1296	0.841578838	1.552284182
1297	0.841645451	1.552051958
1298	0.841712035	1.551819833
1299	0.841778458	1.551588272
1300	0.841844798	1.551356999
1301	0.841911064	1.551125985
1302	0.841977263	1.550895202
1303	0.842043397	1.550664648
1304	0.842109469	1.550434309
1305	0.842175427	1.550204369
1306	0.842241401	1.54997437
1307	0.842307305	1.549744619
1308	0.842373077	1.549515326
1309	0.842438814	1.549286155
1310	0.842504399	1.549057515
1311	0.84256992	1.548829095
1312	0.842635452	1.548600639
1313	0.842700857	1.548372628
1314	0.842766171	1.54814493
1315	0.842831441	1.547917389
1316	0.842896668	1.547689996
1317	0.842961643	1.547463481
1318	0.84302665	1.547236854
1319	0.84309154	1.547010637
1320	0.843156357	1.546784672
1321	0.843220973	1.546559409
1322	0.843285474	1.546334549
1323	0.843349963	1.546109729
1324	0.843414484	1.545884797
1325	0.84347887	1.545660335
1326	0.843543181	1.545436135
1327	0.843607428	1.54521216
1328	0.843671679	1.544988169
1329	0.843735842	1.544764486
1330	0.843799972	1.544540915
1331	0.843864058	1.544317502
1332	0.843928068	1.54409435
1333	0.843991908	1.543871795
1334	0.844055655	1.543649561
1335	0.8441193	1.543427685
1336	0.844182902	1.543205957
1337	0.844246451	1.542984412
1338	0.844310004	1.542762855
1339	0.844373453	1.542541662
1340	0.84443694	1.542320334
1341	0.844500258	1.542099595
1342	0.844563592	1.541878802
1343	0.844626931	1.541657992
1344	0.84469024	1.541437287
1345	0.844753571	1.541216502
1346	0.844816806	1.540996055
1347	0.844879918	1.540776034
1348	0.844942912	1.540556426
1349	0.845005822	1.540337112
1350	0.845068701	1.540117904
1351	0.845131484	1.539899032
1352	0.845194234	1.539680272
1353	0.845256913	1.539461762
1354	0.845319684	1.539242933
1355	0.845382304	1.539024629
1356	0.845444825	1.538806667
1357	0.845507343	1.53858872
1358	0.845569717	1.538371274
1359	0.845632014	1.538154093
1360	0.845694209	1.537937271
1361	0.845756387	1.537720509
1362	0.845818483	1.537504032
1363	0.845880563	1.537287608
1364	0.84594254	1.537071548
1365	0.846004378	1.536855967
1366	0.846066218	1.536640382
1367	0.846127942	1.536425203
1368	0.846189635	1.536210129
1369	0.846251226	1.535995411
1370	0.846312767	1.535780871
1371	0.846374202	1.535566697
1372	0.846435673	1.535352398
1373	0.846497017	1.53513854
1374	0.846558353	1.534924714
1375	0.846619614	1.534711147
1376	0.846680852	1.53449766
1377	0.846742023	1.534284407
1378	0.846803053	1.534071646
1379	0.846863955	1.533859332
1380	0.846924818	1.53364715
1381	0.846985594	1.533435274
1382	0.847046408	1.533223267
1383	0.847107063	1.533011814
1384	0.847167681	1.532800486
1385	0.847228176	1.532589592
1386	0.847288571	1.532379044
1387	0.847348945	1.53216857
1388	0.847409276	1.531958245
1389	0.847469561	1.53174808
1390	0.847529875	1.531537817
1391	0.847590125	1.531327774
1392	0.847650237	1.531118211
1393	0.847710258	1.53090897
1394	0.847770232	1.530699888
1395	0.847830069	1.530491288
1396	0.847889872	1.530282804
1397	0.847949708	1.530074202
1398	0.848009436	1.529865982
1399	0.848069088	1.529658023
1400	0.848128599	1.529450557
1401	0.848188051	1.5292433
1402	0.848247449	1.529036225
1403	0.848306768	1.52882943
1404	0.848366008	1.528622907
1405	0.848425241	1.528416411
1406	0.848484405	1.528210156
1407	0.848543462	1.528004271
1408	0.848602451	1.527798628
1409	0.848661446	1.527592961
1410	0.848720442	1.527387287
1411	0.848779405	1.527181733
1412	0.848838247	1.5269766
1413	0.848897073	1.526771522
1414	0.848955873	1.526566534
1415	0.849014601	1.526361799
1416	0.849073255	1.526157321
1417	0.849131879	1.525952947
1418	0.849190479	1.525748658
1419	0.849249025	1.525544557
1420	0.849307569	1.525340461
1421	0.849366061	1.525136546
1422	0.849424541	1.524932676
1423	0.849482938	1.524729093
1424	0.849541236	1.524525856
1425	0.849599482	1.524322801
1426	0.849657631	1.524120083
1427	0.849715711	1.523917604
1428	0.849773775	1.523715183
1429	0.849831673	1.523513339
1430	0.849889442	1.523311946
1431	0.849947155	1.523110752
1432	0.850004852	1.52290961
1433	0.850062537	1.522708507
1434	0.850120181	1.522507551
1435	0.850177783	1.522306739
1436	0.850235261	1.522106362
1437	0.850292657	1.521906269
1438	0.850349966	1.52170648
1439	0.850407323	1.521506522
1440	0.850464615	1.521306793
1441	0.850521757	1.521107585
1442	0.85057887	1.520908481
1443	0.850635982	1.520709376
1444	0.850692936	1.520510824
1445	0.850749836	1.520312463
1446	0.850806747	1.520114061
1447	0.850863649	1.519915692
1448	0.850920527	1.519717402
1449	0.8509774	1.519519134
1450	0.85103417	1.519321225
1451	0.851090912	1.519123413
1452	0.851147574	1.518925876
1453	0.851204167	1.518728583
1454	0.85126071	1.518531465
1455	0.851317211	1.518334494
1456	0.851373647	1.518137746
1457	0.851430087	1.517940987
1458	0.851486431	1.517744563
1459	0.851542724	1.517548314
1460	0.851598964	1.517352252
1461	0.851655161	1.51715634
1462	0.851711335	1.516960508
1463	0.851767471	1.516764805
1464	0.851823577	1.516569211
1465	0.85187958	1.516373976
1466	0.851935598	1.516178686
1467	0.851991628	1.515983357
1468	0.852047654	1.515788039
1469	0.852103636	1.515592878
1470	0.852159599	1.515397778
1471	0.852215457	1.515203047
1472	0.852271306	1.515008348
1473	0.852327063	1.514813969
1474	0.85238278	1.514619732
1475	0.852438436	1.514425706
1476	0.852494126	1.514231559
1477	0.852549791	1.5140375
1478	0.852605334	1.513843869
1479	0.852660805	1.513650485
1480	0.852716219	1.513457305
1481	0.852771599	1.513264238
1482	0.852826887	1.513071497
1483	0.852882118	1.512878949
1484	0.852937289	1.512686615
1485	0.852992443	1.512494339
1486	0.853047556	1.512302204
1487	0.853102649	1.512110141
1488	0.85315775	1.51191805
1489	0.853212775	1.511726221
1490	0.85326777	1.511534499
1491	0.853322687	1.511343049
1492	0.853377518	1.511151899
1493	0.853432331	1.510960811
1494	0.853487036	1.510770098
1495	0.853541796	1.510579197
1496	0.853596458	1.510388634
1497	0.853651021	1.51019842
1498	0.853705569	1.510008254
1499	0.853760081	1.509818217
1500	0.853814594	1.509628176
1501	0.853869032	1.509438392
1502	0.853923311	1.509249168
1503	0.853977611	1.509059868
1504	0.854031872	1.508870705
1505	0.854086147	1.508681492
1506	0.854140395	1.508492373
1507	0.85419453	1.508303649
1508	0.854248552	1.50811532
1509	0.854302511	1.507927208
1510	0.854356462	1.507739127
1511	0.854410382	1.507551151
1512	0.854464248	1.507363366
1513	0.854518085	1.507175681
1514	0.854571848	1.506988252
1515	0.854625592	1.50680089
1516	0.854679277	1.506613737
1517	0.85473287	1.506426901
1518	0.854786436	1.506240161
1519	0.854839911	1.506053738
1520	0.854893376	1.505867349
1521	0.854946743	1.505681301
1522	0.855000134	1.505495171
1523	0.855053422	1.505309401
1524	0.855106719	1.505123598
1525	0.85515993	1.504938096
1526	0.855213003	1.504753072
1527	0.855266057	1.504568118
1528	0.855319153	1.504383016
1529	0.855372149	1.504198263
1530	0.855425072	1.504013764
1531	0.855477982	1.503829308
1532	0.855530827	1.503645081
1533	0.85558365	1.503460933
1534	0.855636382	1.503277098
1535	0.855689105	1.503093299
1536	0.855741798	1.5029096
1537	0.855794498	1.502725879
1538	0.855847113	1.502542455
1539	0.85589971	1.50235909
1540	0.85595224	1.502175964
1541	0.856004756	1.501992881
1542	0.856057238	1.50180992
1543	0.856109651	1.501627199
1544	0.856162062	1.501444487
1545	0.856214374	1.501262115
1546	0.856266623	1.501079969
1547	0.856318792	1.500898099
1548	0.856370922	1.500716364
1549	0.856423043	1.50053466
1550	0.856475116	1.500353125
1551	0.856527206	1.500171529
1552	0.856579245	1.499990111
1553	0.856631183	1.499809045
1554	0.856683088	1.499628095
1555	0.856734923	1.499447389
1556	0.856786732	1.499266775
1557	0.856838487	1.49908635
1558	0.856890166	1.498906188
1559	0.856941792	1.49872621
1560	0.856993394	1.498546315
1561	0.857044872	1.498366855
1562	0.857096317	1.498187506
1563	0.857147785	1.49800808
1564	0.857199163	1.497828967
1565	0.857250526	1.497649907
1566	0.857301821	1.497471086
1567	0.857353092	1.497292343
1568	0.857404297	1.497113834
1569	0.85745542	1.496935612
1570	0.857506476	1.49675762
1571	0.85755746	1.49657988
1572	0.857608385	1.496402348
1573	0.857659286	1.496224897
1574	0.857710139	1.496047617
1575	0.85776092	1.495870584
1576	0.857811672	1.495693653
1577	0.857862243	1.495517353
1578	0.857912824	1.495341019
1579	0.857963371	1.495164804
1580	0.858013945	1.494988496
1581	0.858064498	1.494812257
1582	0.85811506	1.494635988
1583	0.858165504	1.494460133
1584	0.858215863	1.494284571
1585	0.85826625	1.494108915
1586	0.858316644	1.493933232
1587	0.858366943	1.493757881
1588	0.858417189	1.493582714
1589	0.85846737	1.493407775
1590	0.858517582	1.493232727
1591	0.858567794	1.493057678
1592	0.858617993	1.492882675
1593	0.858668185	1.492707699
1594	0.858718351	1.492532811
1595	0.858768468	1.492358092
1596	0.858818566	1.492183443
1597	0.858868581	1.492009083
1598	0.858918534	1.491834936
1599	0.85896848	1.491660816
1600	0.859018407	1.491486763
1601	0.859068253	1.491312991
1602	0.859118048	1.491139394
1603	0.859167783	1.490966012
1604	0.859217475	1.490792775
1605	0.859267187	1.490619469
1606	0.859316815	1.49044646
1607	0.85936642	1.490273528
1608	0.859416002	1.490100677
1609	0.859465529	1.489928014
1610	0.859515005	1.489755532
1611	0.859564485	1.489583037
1612	0.85961389	1.489410804
1613	0.859663259	1.489238695
1614	0.859712591	1.489066715
1615	0.859761841	1.48889502
1616	0.85981108	1.488723365
1617	0.859860211	1.488552086
1618	0.859909277	1.488381031
1619	0.859958296	1.488210144
1620	0.860007305	1.48803929
1621	0.860056326	1.487868393
1622	0.860105286	1.487697709
1623	0.860154183	1.487527245
1624	0.860203086	1.487356762
1625	0.860251969	1.487186348
1626	0.860300775	1.487016201
1627	0.860349489	1.486846374
1628	0.860398166	1.486676678
1629	0.860446828	1.486507032
1630	0.86049545	1.486337528
1631	0.8605441	1.486167926
1632	0.860592752	1.485998316
1633	0.860641371	1.485828822
1634	0.86068994	1.485659501
1635	0.860738504	1.485490201
1636	0.860787048	1.485320965
1637	0.86083557	1.48515181
1638	0.860884029	1.484982874
1639	0.860932507	1.48481387
1640	0.860980953	1.484644979
1641	0.861029338	1.484476301
1642	0.86107772	1.484307632
1643	0.861126002	1.484139313
1644	0.861174236	1.483971162
1645	0.861222434	1.483803133
1646	0.861270574	1.48363531
1647	0.861318646	1.483467721
1648	0.861366649	1.483300376
1649	0.861414568	1.483133322
1650	0.861462559	1.482966014
1651	0.861510465	1.482799006
1652	0.861558295	1.482632262
1653	0.861606133	1.482465491
1654	0.861653912	1.482298925
1655	0.861701688	1.48213237
1656	0.861749412	1.481965995
1657	0.861797074	1.481799836
1658	0.861844665	1.481633926
1659	0.861892223	1.48146813
1660	0.861939749	1.481302448
1661	0.861987244	1.481136872
1662	0.862034669	1.480971538
1663	0.862082067	1.480806301
1664	0.862129424	1.480641206
1665	0.862176756	1.480476199
1666	0.86222405	1.480311324
1667	0.862271311	1.480146562
1668	0.862318598	1.479981714
1669	0.862365813	1.479817112
1670	0.862413018	1.479652549
1671	0.862460149	1.479488239
1672	0.862507228	1.479324116
1673	0.862554249	1.479160192
1674	0.862601284	1.478996218
1675	0.862648223	1.47883258
1676	0.862695127	1.478669065
1677	0.862741995	1.478505675
1678	0.862788788	1.478342546
1679	0.862835589	1.478179389
1680	0.862882313	1.478016503
1681	0.862928969	1.477853852
1682	0.862975561	1.477691424
1683	0.863022094	1.4775292
1684	0.863068588	1.477367114
1685	0.863115018	1.477205252
1686	0.863161383	1.477043614
1687	0.863207734	1.476882027
1688	0.863254085	1.476720439
1689	0.863300417	1.476558917
1690	0.863346751	1.476397389
1691	0.863393069	1.476235916
1692	0.863439351	1.476074571
1693	0.863485548	1.475913518
1694	0.863531708	1.475752596
1695	0.863577862	1.475591695
1696	0.863623987	1.475430895
1697	0.86367005	1.475270312
1698	0.863716064	1.475109898
1699	0.863762004	1.474949745
1700	0.863807921	1.47478967
1701	0.863853748	1.474629909
1702	0.863899551	1.474470232
1703	0.863945358	1.47431054
1704	0.863991157	1.474150878
1705	0.864036873	1.473991501
1706	0.864082565	1.473832212
1707	0.864128305	1.473672753
1708	0.864173903	1.473513791
1709	0.864219481	1.473354897
1710	0.864265009	1.47319618
1711	0.864310499	1.473037592
1712	0.864355971	1.472879068
1713	0.864401363	1.472720825
1714	0.864446692	1.472562801
1715	0.864492081	1.472404567
1716	0.864537403	1.472246567
1717	0.864582624	1.472088917
1718	0.864627775	1.471931513
1719	0.864672939	1.471774062
1720	0.864718085	1.471616676
1721	0.864763213	1.471459353
1722	0.864808291	1.471302203
1723	0.864853306	1.471145272
1724	0.864898236	1.470988638
1725	0.864943086	1.470832282
1726	0.864987961	1.470675842
1727	0.865032774	1.470519615
1728	0.865077558	1.47036349
1729	0.865122294	1.470207531
1730	0.865166938	1.470051895
1731	0.86521154	1.469896406
1732	0.865256041	1.469741266
1733	0.865300511	1.469586238
1734	0.865344951	1.46943131
1735	0.865389379	1.469276428
1736	0.865433751	1.469121739
1737	0.865478041	1.468967337
1738	0.865522282	1.468813105
1739	0.865566448	1.468659134
1740	0.8656106	1.468505211
1741	0.865654772	1.468351219
1742	0.865698891	1.468197412
1743	0.865743033	1.468043525
1744	0.865787107	1.467889876
1745	0.865831115	1.467736459
1746	0.865875117	1.467583057
1747	0.865919094	1.467429748
1748	0.865963026	1.467276593
1749	0.866006941	1.467123495
1750	0.866050801	1.466970594
1751	0.866094615	1.466817848
1752	0.866138389	1.466665247
1753	0.866182123	1.466512781
1754	0.866225898	1.466360175
1755	0.866269652	1.466207641
1756	0.866313312	1.466055433
1757	0.86635694	1.465903339
1758	0.866400547	1.465751316
1759	0.866444199	1.465599136
1760	0.866487785	1.465447189
1761	0.866531371	1.465295241
1762	0.866574958	1.465143288
1763	0.866618521	1.464991419
1764	0.866662042	1.4648397
1765	0.866705538	1.464688065
1766	0.866749084	1.464536254
1767	0.866792509	1.464384868
1768	0.86683588	1.464233667
1769	0.866879247	1.464082483
1770	0.866922547	1.463931531
1771	0.866965801	1.463780741
1772	0.867009029	1.463630041
1773	0.867052175	1.463479627
1774	0.867095336	1.463329159
1775	0.867138411	1.463178993
1776	0.867181501	1.463028772
1777	0.867224545	1.462878715
1778	0.867267486	1.462729012
1779	0.867310437	1.462579277
1780	0.867353298	1.462429859
1781	0.867396122	1.462280565
1782	0.867438889	1.462131474
1783	0.867481615	1.461982522
1784	0.867524328	1.461833617
1785	0.867567055	1.461684663
1786	0.86760974	1.461535854
1787	0.867652365	1.461387258
1788	0.867694938	1.461238842
1789	0.867737465	1.461090584
1790	0.867780052	1.460942118
1791	0.867822601	1.460793783
1792	0.867865148	1.460645458
1793	0.867907623	1.460497381
1794	0.867949987	1.460349695
1795	0.867992321	1.460202111
1796	0.868034618	1.460054657
1797	0.868076938	1.459907122
1798	0.868119176	1.459759871
1799	0.868161365	1.459612793
1800	0.868203579	1.459465627
1801	0.868245723	1.459318707
1802	0.86828789	1.459171706
1803	0.868330044	1.459024748
1804	0.868372176	1.458877868
1805	0.868414283	1.458731075
1806	0.868456377	1.458584329
1807	0.86849843	1.458437725
1808	0.868540417	1.45829135
1809	0.868582324	1.458145256
1810	0.868624219	1.457999203
1811	0.868666076	1.457853283
1812	0.868707988	1.457707169
1813	0.868749875	1.457561145
1814	0.868791663	1.457415464
1815	0.868833399	1.457269965
1816	0.868875138	1.457124454
1817	0.868916885	1.456978918
1818	0.868958614	1.456833442
1819	0.869000314	1.456688069
1820	0.869041955	1.456542901
1821	0.869083562	1.456397851
1822	0.869125094	1.456253063
1823	0.869166665	1.456108141
1824	0.8692082	1.455963343
1825	0.869249718	1.455818604
1826	0.869291182	1.455674052
1827	0.869332597	1.455529672
1828	0.869374024	1.455385249
1829	0.869415466	1.455240776
1830	0.869456842	1.455096531
1831	0.869498276	1.454952086
1832	0.869539696	1.454807688
1833	0.86958112	1.454663277
1834	0.869622452	1.454519187
1835	0.869663773	1.454375134
1836	0.869705053	1.454231224
1837	0.869746314	1.45408738
1838	0.869787477	1.453943878
1839	0.869828596	1.453800533
1840	0.869869691	1.453657265
1841	0.869910799	1.453513956
1842	0.869951825	1.453370932
1843	0.869992811	1.453228049
1844	0.870033749	1.453085333
1845	0.870074688	1.45294261
1846	0.870115562	1.452800116
1847	0.870156399	1.452657754
1848	0.870197253	1.452515327
1849	0.870238065	1.452373052
1850	0.870278803	1.452231031
1851	0.870319496	1.452089167
1852	0.870360203	1.451947257
1853	0.870400899	1.451805383
1854	0.870441584	1.451663546
1855	0.870482255	1.45152176
1856	0.870522873	1.451380161
1857	0.870563425	1.451238787
1858	0.87060396	1.451097477
1859	0.870644422	1.450956417
1860	0.87068488	1.450815374
1861	0.870725253	1.450674627
1862	0.870765641	1.450533827
1863	0.870805933	1.450393364
1864	0.870846189	1.450253021
1865	0.87088647	1.450112595
1866	0.870926726	1.449972254
1867	0.870966958	1.449832
1868	0.87100723	1.449691605
1869	0.871047438	1.449551432
1870	0.871087606	1.449411399
1871	0.871127779	1.449271351
1872	0.871167908	1.449131455
1873	0.871207974	1.448991777
1874	0.871248064	1.448852014
1875	0.871288143	1.448712291
1876	0.87132823	1.448572542
1877	0.871368243	1.44843305
1878	0.871408176	1.448293836
1879	0.871448086	1.448154703
1880	0.871487961	1.448015691
1881	0.871527758	1.447876952
1882	0.871567545	1.447738249
1883	0.871607342	1.447599508
1884	0.871647069	1.447461011
1885	0.871686801	1.4473225
1886	0.871726503	1.447184092
1887	0.87176616	1.447045841
1888	0.871805771	1.446907749
1889	0.871845362	1.446769727
1890	0.871884921	1.44663182
1891	0.871924501	1.446493835
1892	0.871963991	1.446356166
1893	0.872003465	1.446218553
1894	0.872042898	1.446081083
1895	0.872082265	1.445943844
1896	0.87212166	1.445806506
1897	0.872161043	1.445669209
1898	0.872200381	1.445532071
1899	0.872239698	1.445395003
1900	0.872278964	1.445258116
1901	0.872318133	1.445121567
1902	0.87235732	1.444984951
1903	0.872396485	1.444848415
1904	0.87243568	1.444711775
1905	0.872474844	1.444575244
1906	0.872513969	1.444438845
1907	0.872553061	1.444302563
1908	0.872592127	1.444166375
1909	0.872631158	1.444030305
1910	0.872670129	1.443894445
1911	0.872709044	1.44375878
1912	0.87274789	1.443623356
1913	0.87278674	1.443487917
1914	0.872825521	1.443352722
1915	0.872864309	1.4432175
1916	0.872903065	1.44308239
1917	0.872941814	1.442947303
1918	0.872980547	1.442812273
1919	0.87301926	1.442677313
1920	0.873057903	1.442542598
1921	0.873096529	1.442407939
1922	0.87313511	1.44227344
1923	0.873173673	1.442139
1924	0.873212205	1.442004672
1925	0.87325069	1.441870506
1926	0.873289177	1.441736335
1927	0.873327684	1.441602092
1928	0.873366169	1.441467926
1929	0.87340459	1.441333985
1930	0.873442964	1.441200206
1931	0.873481317	1.441066501
1932	0.873519682	1.440932753
1933	0.873558003	1.44079916
1934	0.873596309	1.440665616
1935	0.873634568	1.440532239
1936	0.873672797	1.440398966
1937	0.873711019	1.440265719
1938	0.873749232	1.440132501
1939	0.873787426	1.439999349
1940	0.873825568	1.439866381
1941	0.873863683	1.439733503
1942	0.873901766	1.439600742
1943	0.873939878	1.439467876
1944	0.873977904	1.439335312
1945	0.874015878	1.439202926
1946	0.874053818	1.439070659
1947	0.874091758	1.438938394
1948	0.874129688	1.438806164
1949	0.874167663	1.438673776
1950	0.874205525	1.438541782
1951	0.874243376	1.438409827
1952	0.87428118	1.438278037
1953	0.874318942	1.438146391
1954	0.874356671	1.438014861
1955	0.874394349	1.437883509
1956	0.874431981	1.437752317
1957	0.874469619	1.437621105
1958	0.874507193	1.437490114
1959	0.874544686	1.437359409
1960	0.874582117	1.437228916
1961	0.874619507	1.43709857
1962	0.874656869	1.43696832
1963	0.874694191	1.436838206
1964	0.874731508	1.436708115
1965	0.874768751	1.436578279
1966	0.874806011	1.436448383
1967	0.874843197	1.436318745
1968	0.874880347	1.436189233
1969	0.874917488	1.436059755
1970	0.874954623	1.435930294
1971	0.874991728	1.43580094
1972	0.87502879	1.435671736
1973	0.875065871	1.435542465
1974	0.875102919	1.435413307
1975	0.875139933	1.435284272
1976	0.875176951	1.435155219
1977	0.875213935	1.435026286
1978	0.875250876	1.434897505
1979	0.8752878	1.434768782
1980	0.875324691	1.434640171
1981	0.875361524	1.434511764
1982	0.875398314	1.434383509
1983	0.875435097	1.434255279
1984	0.875471892	1.434127005
1985	0.875508608	1.433999005
1986	0.875545332	1.433870978
1987	0.875582058	1.433742946
1988	0.875618775	1.433614944
1989	0.875655421	1.433487191
1990	0.875692037	1.43335954
1991	0.875728677	1.433231806
1992	0.875765238	1.433104348
1993	0.875801767	1.432977001
1994	0.875838316	1.432849586
1995	0.875874788	1.432722436
1996	0.875911233	1.432595382
1997	0.875947673	1.432468346
1998	0.875984099	1.43234136
1999	0.876020444	1.432214654
[truncated: 1,001 more rows]
