# Supplementary material for: Identification and characterization of constrained non-exonic bases lacking predictive epigenomic and transcription factor binding annotations
Source: Nat Commun. 2020 Dec 2;11:6168. doi: 10.1038/s41467-020-19962-9 (PMC7710766; doi:10.1038/s41467-020-19962-9)
Supplement: Supplementary file 11 — Source Data [file 41467_2020_19962_MOESM11_ESM.zip › SourceData/SupFig6h.txt]

Distance to Nearest CNE (bp)	Low_notCNE	High_notCNE
1	0.001239163	0.008365958
2	0.002433413	0.016131763
3	0.003589174	0.023411685
4	0.004711971	0.030293294
5	0.00580597	0.036835011
6	0.00687424	0.043082572
7	0.007919574	0.049066206
8	0.008943406	0.054811084
9	0.009946918	0.060340235
10	0.010932079	0.065672487
11	0.011900186	0.070824976
12	0.012852469	0.075811766
13	0.013789691	0.080647085
14	0.014712774	0.085342703
15	0.015622542	0.089908329
16	0.016519818	0.094353193
17	0.017405301	0.098685029
18	0.01827964	0.102911402
19	0.019143378	0.107038315
20	0.019996861	0.111072536
21	0.020840844	0.115019004
22	0.02167556	0.1188827
23	0.022501404	0.122667924
24	0.023318747	0.126379566
25	0.024128217	0.13001894
26	0.024930034	0.133590346
27	0.025724431	0.137097665
28	0.026511569	0.140542492
29	0.027291688	0.143929222
30	0.028065102	0.147259167
31	0.028831839	0.150534928
32	0.029592282	0.153758347
33	0.030346699	0.156931775
34	0.031095386	0.160056882
35	0.031838438	0.163134913
36	0.03257599	0.166168036
37	0.033308116	0.169158569
38	0.03403502	0.172107787
39	0.034756874	0.17501738
40	0.035473922	0.17788805
41	0.036186302	0.180720866
42	0.036894014	0.183517003
43	0.037597275	0.186277628
44	0.038296161	0.189004101
45	0.038990886	0.191696765
46	0.039681475	0.194356891
47	0.040367758	0.196986288
48	0.041050139	0.199584662
49	0.041728687	0.20215336
50	0.042403317	0.204693464
51	0.043074075	0.207205845
52	0.043741257	0.209690331
53	0.044404986	0.212147034
54	0.045065067	0.214577716
55	0.045721592	0.216982724
56	0.046374844	0.219362263
57	0.047024957	0.221717327
58	0.04767189	0.22404836
59	0.048315688	0.226356049
60	0.048956432	0.228640587
61	0.049594245	0.230902765
62	0.050229194	0.233142975
63	0.05086122	0.235361681
64	0.051490366	0.237559298
65	0.052116787	0.239736236
66	0.052740491	0.241892343
67	0.053361492	0.244028902
68	0.053979848	0.246146011
69	0.054595562	0.248244139
70	0.055208743	0.250322733
71	0.055819464	0.252381927
72	0.056427579	0.254423018
73	0.057033402	0.256445508
74	0.057636842	0.258450292
75	0.058237791	0.260438106
76	0.058836485	0.262408563
77	0.059432902	0.264362433
78	0.060027038	0.266299971
79	0.060619097	0.268220896
80	0.061208929	0.270126114
81	0.06179655	0.272015625
82	0.062382021	0.273889609
83	0.062965352	0.275748377
84	0.063546783	0.277592036
85	0.064126311	0.279420241
86	0.064704027	0.281233556
87	0.065279725	0.283032837
88	0.065853694	0.284817491
89	0.066425555	0.286588345
90	0.06699558	0.288345126
91	0.067563766	0.290088273
92	0.068130056	0.291818331
93	0.068694886	0.293534025
94	0.069257834	0.295236929
95	0.069819177	0.296926465
96	0.070378729	0.298603724
97	0.070936678	0.300268354
98	0.071492878	0.301920585
99	0.072047511	0.303560117
100	0.072600492	0.305188073
101	0.073151884	0.306804326
102	0.073701677	0.308409069
103	0.074249746	0.310002671
104	0.074796363	0.311584565
105	0.075341583	0.313154879
106	0.075885294	0.314713906
107	0.076427631	0.31626154
108	0.076968328	0.317798497
109	0.077507494	0.319325018
110	0.078045151	0.320841337
111	0.078581351	0.322347283
112	0.079116194	0.323842957
113	0.079649863	0.325327807
114	0.08018205	0.32680294
115	0.080712885	0.328268222
116	0.081242401	0.329723866
117	0.081770597	0.331169743
118	0.082297616	0.332605793
119	0.082823222	0.334032684
120	0.083347585	0.335450022
121	0.083870698	0.336858168
122	0.084392577	0.338257206
123	0.084913151	0.339647401
124	0.085432492	0.341028671
125	0.085950576	0.342401146
126	0.086467423	0.343765014
127	0.086983135	0.345120173
128	0.08749768	0.346466858
129	0.088011167	0.347804934
130	0.088523554	0.349134524
131	0.08903485	0.350455777
132	0.08954516	0.351768476
133	0.090054313	0.353073333
134	0.090562474	0.354369891
135	0.091069391	0.355658436
136	0.091575228	0.356938886
137	0.092079977	0.358211686
138	0.09258378	0.359476642
139	0.093086516	0.360734136
140	0.093588142	0.361984423
141	0.09408884	0.363227171
142	0.094588724	0.364461844
143	0.095087613	0.365689202
144	0.095585469	0.366909722
145	0.096082374	0.368122731
146	0.096578334	0.369328426
147	0.097073267	0.370527304
148	0.097567259	0.371719279
149	0.098060296	0.372904424
150	0.098552492	0.374082455
151	0.099043778	0.375253508
152	0.099534187	0.376417701
153	0.100023714	0.3775751
154	0.100512278	0.378726063
155	0.10099999	0.37987041
156	0.101486803	0.381008313
157	0.101972688	0.38213976
158	0.102457703	0.383264817
159	0.102941846	0.384383543
160	0.103425182	0.385495653
161	0.103907587	0.386601619
162	0.104389085	0.387701593
163	0.104869721	0.388795487
164	0.105349571	0.389883057
165	0.105828527	0.390965009
166	0.106306559	0.392041457
167	0.106783791	0.393111968
168	0.107260231	0.394176519
169	0.107735858	0.39523548
170	0.108210607	0.396288828
171	0.108684505	0.397336725
172	0.10915764	0.398378983
173	0.10962989	0.399415929
174	0.110101262	0.400447687
175	0.110571821	0.401474143
176	0.111041493	0.402495548
177	0.111510397	0.403511501
178	0.111978461	0.404522216
179	0.112445732	0.405527713
180	0.112912126	0.406528427
181	0.113377841	0.40752359
182	0.113842764	0.408513629
183	0.114306936	0.409498403
184	0.114770307	0.410478195
185	0.115232921	0.41145299
186	0.115694716	0.412423034
187	0.116155671	0.413388543
188	0.116615844	0.414349302
189	0.117075272	0.415305132
190	0.117533944	0.416255997
191	0.117991825	0.417202027
192	0.118448908	0.418143643
193	0.118905174	0.419080925
194	0.119360706	0.420013656
195	0.119815489	0.42094181
196	0.120269445	0.421865782
197	0.120722619	0.422785431
198	0.121175058	0.423700813
199	0.121626801	0.424611657
200	0.122077865	0.425517931
201	0.12252813	0.426419871
202	0.122977627	0.427317588
203	0.123426376	0.428211143
204	0.123874474	0.429100101
205	0.124321839	0.429984764
206	0.124768524	0.43086532
207	0.125214467	0.431741773
208	0.125659719	0.432614206
209	0.126104144	0.43348318
210	0.126547936	0.434347866
211	0.126991001	0.435208488
212	0.127433316	0.436065384
213	0.127874985	0.436918198
214	0.128315896	0.437767356
215	0.128756205	0.438612405
216	0.129195818	0.439453733
217	0.129634707	0.440291444
218	0.130072911	0.441125442
219	0.130510478	0.441955715
220	0.130947348	0.442782402
221	0.131383542	0.443605171
222	0.131819076	0.444424238
223	0.132253842	0.445239859
224	0.132688048	0.446051438
225	0.133121672	0.446859155
226	0.133554639	0.447663208
227	0.133986864	0.448463989
228	0.134418331	0.449261556
229	0.134849251	0.450055232
230	0.135279424	0.450845564
231	0.135708964	0.45163248
232	0.136137974	0.452415338
233	0.136566311	0.453194993
234	0.136994044	0.453971095
235	0.137421116	0.45474397
236	0.137847468	0.455513981
237	0.138273127	0.456280923
238	0.138698165	0.457044594
239	0.139122498	0.457805348
240	0.139546281	0.458562784
241	0.139969368	0.459317345
242	0.14039185	0.460068586
243	0.140813729	0.460816515
244	0.141234883	0.461561646
245	0.141655505	0.462303367
246	0.142075573	0.463041741
247	0.142494899	0.463777703
248	0.142913612	0.464510559
249	0.143331781	0.465240214
250	0.1437492	0.465967353
251	0.144166056	0.46669165
252	0.144582322	0.467412781
253	0.144998004	0.468130772
254	0.145413119	0.468845792
255	0.145827707	0.469557666
256	0.146241728	0.470266621
257	0.146655192	0.470972734
258	0.147068063	0.471676172
259	0.147480319	0.472376839
260	0.147891927	0.473074924
261	0.148302987	0.473769972
262	0.148713507	0.474462163
263	0.149123439	0.475151662
264	0.149532838	0.475838134
265	0.14994158	0.476522073
266	0.150349828	0.477202917
267	0.150757543	0.477880898
268	0.15116473	0.478556116
269	0.151571207	0.479229205
270	0.15197714	0.479899582
271	0.152382391	0.480567827
272	0.15278707	0.48123365
273	0.153191205	0.481896949
274	0.15359472	0.482557948
275	0.153997657	0.483216574
276	0.154400054	0.483872603
277	0.154802027	0.484525752
278	0.155203406	0.48517641
279	0.155604254	0.485824505
280	0.156004529	0.486470146
281	0.156404289	0.487113128
282	0.15680354	0.487753582
283	0.157202243	0.48839174
284	0.157600498	0.489027266
285	0.157998204	0.489660432
286	0.158395394	0.490291089
287	0.158792101	0.490919291
288	0.159188256	0.491545164
289	0.159583893	0.492168673
290	0.159979018	0.492789867
291	0.160373466	0.493409088
292	0.160767415	0.494025832
293	0.161160811	0.494640334
294	0.161553632	0.495252638
295	0.161945976	0.49586255
296	0.162337812	0.496470097
297	0.162729107	0.497075319
298	0.163119823	0.497678468
299	0.16351006	0.498279158
300	0.163899699	0.498877831
301	0.164288809	0.499474501
302	0.164677405	0.500069089
303	0.16506554	0.500661388
304	0.165453129	0.501251559
305	0.165840143	0.501839778
306	0.166226719	0.502425712
307	0.166612751	0.50300968
308	0.166998252	0.503591688
309	0.167383276	0.504171627
310	0.167767842	0.504749223
311	0.168151883	0.505324799
312	0.16853528	0.505898764
313	0.168918234	0.506470486
314	0.169300644	0.507040327
315	0.169682539	0.507608127
316	0.170063892	0.508174036
317	0.170444782	0.508737715
318	0.17082512	0.509299629
319	0.171205032	0.509859439
320	0.171584352	0.510417507
321	0.171963055	0.510974179
322	0.172341234	0.511529013
323	0.172718934	0.512081965
324	0.173096148	0.512633146
325	0.173472885	0.513182479
326	0.173849142	0.513729925
327	0.17422491	0.514275356
328	0.174600146	0.514818993
329	0.174974762	0.515361291
330	0.175348964	0.515901511
331	0.175722615	0.516440111
332	0.176095704	0.516977196
333	0.17646824	0.517512572
334	0.176840272	0.51804612
335	0.1772118	0.518578002
336	0.177582834	0.519108176
337	0.177953434	0.519636531
338	0.178323534	0.520163165
339	0.178693193	0.52068789
340	0.17906238	0.521210733
341	0.179431065	0.521731904
342	0.179799294	0.522251189
343	0.180167068	0.522768844
344	0.180534301	0.523284983
345	0.180901101	0.523799247
346	0.181267424	0.524311794
347	0.181633222	0.524822985
348	0.181998584	0.525332349
349	0.18236353	0.525839965
350	0.182728033	0.52634605
351	0.183091965	0.526850829
352	0.183455389	0.527354003
353	0.183818336	0.527855546
354	0.184180838	0.528355572
355	0.184542914	0.528853764
356	0.184904473	0.529350502
357	0.185265558	0.52984578
358	0.185626206	0.530339372
359	0.185986488	0.530831229
360	0.186346329	0.531321578
361	0.186705619	0.531810731
362	0.187064428	0.532298588
363	0.187422789	0.532784987
364	0.187780694	0.533270028
365	0.188138131	0.533753539
366	0.188495039	0.534235867
367	0.188851512	0.534716734
368	0.189207555	0.535196157
369	0.189563171	0.535674102
370	0.189918384	0.536150486
371	0.190273097	0.536625563
372	0.190627349	0.537099192
373	0.190981106	0.537571416
374	0.191334474	0.538041956
375	0.191687359	0.538511219
376	0.192039742	0.538979261
377	0.19239172	0.53944577
378	0.192743195	0.539911096
379	0.193094237	0.540374946
380	0.19344488	0.540837295
381	0.193795108	0.541298331
382	0.194144849	0.541758227
383	0.194494085	0.542217019
384	0.19484287	0.542674474
385	0.195191222	0.5431306
386	0.195539053	0.543585524
387	0.195886478	0.54403903
388	0.196233526	0.544491029
389	0.196580101	0.544941888
390	0.196926239	0.545391574
391	0.197271919	0.545839974
392	0.197617184	0.546287013
393	0.197961976	0.546732821
394	0.198306363	0.547177248
395	0.198650265	0.547620609
396	0.198993765	0.548062546
397	0.199336783	0.548503451
398	0.199679474	0.548942799
399	0.2000217	0.549381081
400	0.200363515	0.54981805
401	0.200704878	0.550253938
402	0.201045788	0.550688777
403	0.20138626	0.551122401
404	0.20172627	0.551555047
405	0.202065812	0.551986654
406	0.202404896	0.552417269
407	0.202743633	0.552846613
408	0.203082044	0.553274487
409	0.203419996	0.553701307
410	0.203757585	0.554126695
411	0.204094708	0.554550991
412	0.204431424	0.554974013
413	0.204767697	0.555395985
414	0.205103613	0.555816522
415	0.205439103	0.556235863
416	0.205774175	0.556654077
417	0.206108825	0.557071262
418	0.206443023	0.55748747
419	0.20677683	0.557902503
420	0.207110183	0.558316513
421	0.207443132	0.558729507
422	0.207775722	0.559141375
423	0.208107929	0.559552168
424	0.208439739	0.559961788
425	0.208771114	0.560370485
426	0.209102107	0.560777996
427	0.20943267	0.561184575
428	0.209762772	0.561590186
429	0.210092514	0.561994499
430	0.210421836	0.562397785
431	0.210750737	0.562800078
432	0.21107934	0.563201005
433	0.211407536	0.56360088
434	0.211735262	0.563999964
435	0.212062647	0.564397934
436	0.212389645	0.564794816
437	0.212716246	0.565190718
438	0.213042468	0.565585593
439	0.213368295	0.565979351
440	0.213693779	0.566372058
441	0.214018918	0.5667637
442	0.214343658	0.567154485
443	0.214668001	0.567544341
444	0.21499199	0.567933061
445	0.215315611	0.568320768
446	0.215638889	0.568707504
447	0.215961746	0.569093473
448	0.216284225	0.569478497
449	0.216606338	0.569862387
450	0.21692809	0.570245383
451	0.217249479	0.570627393
452	0.217570481	0.571008409
453	0.217891074	0.571388365
454	0.218211268	0.571767441
455	0.21853107	0.572145594
456	0.218850359	0.572523161
457	0.219169272	0.5728997
458	0.219487812	0.57327519
459	0.219806034	0.573649466
460	0.220123828	0.574023006
461	0.220441241	0.57439562
462	0.220758275	0.57476734
463	0.221074913	0.575138229
464	0.221391228	0.575508153
465	0.221707179	0.575877069
466	0.222022701	0.576245393
467	0.222337879	0.576612728
468	0.22265265	0.576979393
469	0.222967124	0.577344956
470	0.22328128	0.577709542
471	0.223595021	0.578073425
472	0.223908419	0.578436377
473	0.224221448	0.57879846
474	0.224534168	0.579159494
475	0.224846451	0.579519879
476	0.225158408	0.57987925
477	0.225469996	0.580237712
478	0.225781225	0.580595225
479	0.226092021	0.580952121
480	0.226402444	0.581308062
481	0.226712532	0.581663111
482	0.22702224	0.582017432
483	0.227331533	0.582371035
484	0.227640423	0.582723959
485	0.227948949	0.583076122
486	0.228257148	0.583427427
487	0.228565039	0.583777729
488	0.228872521	0.584127403
489	0.229179683	0.584476186
490	0.229486449	0.584824264
491	0.229792884	0.585171417
492	0.230098847	0.585518138
493	0.230404463	0.585864021
494	0.230709696	0.586209252
495	0.231014587	0.586553573
496	0.231319104	0.586897163
497	0.23162326	0.587239988
498	0.231927082	0.587581935
499	0.232230598	0.587923084
500	0.232533761	0.588263631
501	0.232836543	0.588603508
502	0.233138949	0.588942709
503	0.233441043	0.589281042
504	0.233742837	0.58961856
505	0.234044255	0.58995545
506	0.234345323	0.590291605
507	0.234646035	0.590627078
508	0.234946483	0.590961635
509	0.235246672	0.591295175
510	0.235546502	0.59162797
511	0.235845944	0.591960107
512	0.236145054	0.592291457
513	0.236443837	0.592622177
514	0.236742281	0.59295215
515	0.237040404	0.593281328
516	0.237338203	0.593609748
517	0.237635612	0.593937583
518	0.237932686	0.594264673
519	0.238229454	0.59459098
520	0.238525944	0.594916477
521	0.238822112	0.595241282
522	0.239117956	0.595565496
523	0.239413483	0.595888971
524	0.239708675	0.596211758
525	0.24000356	0.596533831
526	0.240298123	0.59685523
527	0.240592307	0.597176132
528	0.240886163	0.597496306
529	0.241179628	0.597816066
530	0.241472754	0.598135231
531	0.24176554	0.598453759
532	0.242058002	0.598771599
533	0.242350191	0.599088596
534	0.242642037	0.599404942
535	0.242933569	0.599720638
536	0.243224804	0.600035565
537	0.243515721	0.600349671
538	0.2438063	0.600663186
539	0.244096516	0.6009761
540	0.244386426	0.601288375
541	0.244676027	0.601600075
542	0.244965307	0.601911196
543	0.24525427	0.602221779
544	0.24554292	0.60253166
545	0.24583129	0.60284093
546	0.2461193	0.603149752
547	0.246407031	0.603457877
548	0.246694468	0.603765213
549	0.246981558	0.604072029
550	0.247268348	0.604378156
551	0.247554838	0.604683701
552	0.247841022	0.604988695
553	0.248126919	0.605292989
554	0.248412526	0.605596528
555	0.248697756	0.605899579
556	0.24898265	0.606202176
557	0.249267199	0.606504324
558	0.249551432	0.606805951
559	0.249835387	0.607106936
560	0.250119068	0.607407181
561	0.250402413	0.607707036
562	0.2506855	0.608006311
563	0.250968269	0.608305027
564	0.251250724	0.608603194
565	0.251532859	0.608900767
566	0.251814644	0.609197889
567	0.252096132	0.609494497
568	0.252377388	0.609790321
569	0.252658285	0.610085656
570	0.252938858	0.610380545
571	0.253219107	0.610674896
572	0.25349907	0.610968668
573	0.253778705	0.611261996
574	0.254058109	0.611554495
575	0.254337094	0.611846932
576	0.25461576	0.612138835
577	0.254894227	0.612429902
578	0.255172433	0.612720326
579	0.255450265	0.613010436
580	0.255727882	0.613299745
581	0.256005241	0.613588499
582	0.256282277	0.613876804
583	0.256559051	0.614164489
584	0.256835559	0.614451573
585	0.257111801	0.614738007
586	0.257387757	0.615023927
587	0.257663414	0.615309256
588	0.257938664	0.615594443
589	0.258213602	0.615879136
590	0.258488271	0.616163218
591	0.258762622	0.616446783
592	0.259036654	0.616729848
593	0.259310393	0.617012421
594	0.259583874	0.617294412
595	0.259857022	0.617576019
596	0.26012988	0.617857149
597	0.260402467	0.618137738
598	0.260674787	0.618417752
599	0.260946758	0.61869746
600	0.261218422	0.618976732
601	0.261489816	0.619255505
602	0.261760841	0.619534039
603	0.262031579	0.619812072
604	0.262302055	0.620089633
605	0.262572235	0.620366802
606	0.262842158	0.62064353
607	0.263111823	0.620919719
608	0.263381282	0.62119518
609	0.263650431	0.621470276
610	0.263919306	0.621744941
611	0.264187917	0.622019086
612	0.264456281	0.62229261
613	0.264724395	0.622565654
614	0.264992221	0.622838233
615	0.265259751	0.623110461
616	0.265526979	0.623382244
617	0.265793941	0.62365355
618	0.266060631	0.623924315
619	0.266326978	0.624194792
620	0.26659306	0.624464687
621	0.266858838	0.62473417
622	0.267124367	0.625003154
623	0.267389616	0.625271694
624	0.267654588	0.625539699
625	0.267919191	0.625807559
626	0.268183526	0.626074959
627	0.268447627	0.626341789
628	0.268711439	0.626608203
629	0.268974989	0.626874189
630	0.269238248	0.627139791
631	0.269501236	0.627405071
632	0.269764035	0.627669752
633	0.270026544	0.627934016
634	0.270288805	0.628197691
635	0.270550797	0.628460961
636	0.270812531	0.62872373
637	0.271074035	0.628986
638	0.271335266	0.629247858
639	0.27159627	0.629509188
640	0.271856963	0.629770252
641	0.272117458	0.63003078
642	0.272377683	0.630290879
643	0.272637674	0.630550364
644	0.27289738	0.630809514
645	0.27315681	0.631068304
646	0.27341599	0.631326728
647	0.273674938	0.63158462
648	0.273933682	0.631841935
649	0.274192135	0.63209895
650	0.274450293	0.632355677
651	0.274708188	0.632611883
652	0.274965857	0.632867582
653	0.27522327	0.633122954
654	0.275480466	0.633377801
655	0.275737358	0.633632396
656	0.275994	0.633886518
657	0.276250425	0.634140136
658	0.276506588	0.634393358
659	0.276762456	0.634646327
660	0.27701806	0.634898901
661	0.277273428	0.635150931
662	0.277528554	0.635402567
663	0.277783413	0.635653862
664	0.278038077	0.635904574
665	0.278292516	0.636154934
666	0.278546744	0.636404821
667	0.278800723	0.636654327
668	0.279054468	0.636903373
669	0.279307932	0.637152106
670	0.279561124	0.637400479
671	0.279813979	0.637648654
672	0.280066599	0.63789647
673	0.28031899	0.638143848
674	0.280571163	0.638390701
675	0.280823021	0.638637319
676	0.281074652	0.638883491
677	0.281326067	0.639129188
678	0.281577171	0.63937474
679	0.281828042	0.639619894
680	0.282078662	0.63986468
681	0.282329099	0.640108876
682	0.282579279	0.640352813
683	0.282829247	0.640596238
684	0.283079024	0.640839156
685	0.283328517	0.641081798
686	0.283577738	0.641324096
687	0.283826734	0.641565975
688	0.284075437	0.641807619
689	0.284323872	0.642048979
690	0.284572082	0.642289842
691	0.284820103	0.642530202
692	0.285067866	0.642770274
693	0.285315411	0.643009854
694	0.285562805	0.643248798
695	0.285809927	0.643487514
696	0.286056804	0.643725904
697	0.286303496	0.643963784
698	0.286549973	0.644201236
699	0.286796113	0.644438531
700	0.287041983	0.644675561
701	0.287287664	0.644912024
702	0.287533137	0.645147944
703	0.287778312	0.645383765
704	0.288023282	0.645619093
705	0.288268048	0.645853933
706	0.288512548	0.646088491
707	0.288756813	0.646322636
708	0.28900087	0.646556347
709	0.289244697	0.646789731
710	0.289488252	0.647022829
711	0.289731538	0.647255658
712	0.289974557	0.647488256
713	0.290217411	0.647720311
714	0.290460039	0.647952021
715	0.290702454	0.648183337
716	0.290944631	0.648414235
717	0.291186599	0.648644771
718	0.291428321	0.648874956
719	0.291669806	0.649104811
720	0.291911084	0.649334305
721	0.292152145	0.649563375
722	0.292392946	0.649792244
723	0.292633601	0.650020643
724	0.292874059	0.65024867
725	0.293114264	0.65047651
726	0.293354233	0.650703887
727	0.293593981	0.650930826
728	0.293833524	0.651157232
729	0.294072839	0.651383302
730	0.294311961	0.651608891
731	0.294550822	0.651834275
732	0.294789483	0.65205918
733	0.295027917	0.65228375
734	0.295266063	0.652508225
735	0.295503999	0.6527324
736	0.295741684	0.652956333
737	0.295979168	0.65317994
738	0.29621649	0.653403048
739	0.296453625	0.653625749
740	0.296690487	0.653848258
741	0.296927099	0.654070453
742	0.297163451	0.654292388
743	0.297399611	0.654513865
744	0.297635551	0.65473501
745	0.297871277	0.654955785
746	0.298106819	0.65517609
747	0.29834215	0.655396053
748	0.298577312	0.655615539
749	0.298812255	0.655834785
750	0.299046994	0.656053753
751	0.299281538	0.656272317
752	0.29951583	0.656490644
753	0.299749934	0.656708538
754	0.299983793	0.656926234
755	0.300217396	0.657143763
756	0.30045081	0.657360763
757	0.300684029	0.657577501
758	0.300917076	0.657793836
759	0.301149887	0.658009878
760	0.301382509	0.65822552
761	0.301614963	0.658440722
762	0.301847219	0.658655642
763	0.302079244	0.658870331
764	0.302311067	0.659084699
765	0.302542645	0.659298814
766	0.302774021	0.659512663
767	0.30300525	0.659726065
768	0.30323627	0.659939144
769	0.303467117	0.660151772
770	0.303697704	0.660364292
771	0.303928095	0.660576374
772	0.304158272	0.660788143
773	0.304388252	0.660999646
774	0.30461805	0.661210793
775	0.304847632	0.661421709
776	0.305077003	0.661632388
777	0.305306152	0.66184293
778	0.305535147	0.662053093
779	0.305763948	0.662262927
780	0.305992484	0.662472647
781	0.306220849	0.662681965
782	0.306449074	0.662890841
783	0.306677053	0.663099642
784	0.306904839	0.663308075
785	0.307132433	0.663516209
786	0.307359836	0.663724086
787	0.307587015	0.663931721
788	0.307814003	0.664138985
789	0.308040783	0.664346005
790	0.308267444	0.664552534
791	0.308493893	0.664758748
792	0.308720143	0.66496473
793	0.308946129	0.665170531
794	0.309171951	0.66537596
795	0.309397554	0.66558123
796	0.309623038	0.665785936
797	0.309848233	0.665990637
798	0.310073286	0.66619484
799	0.310298176	0.666398652
800	0.310522862	0.666602199
801	0.31074738	0.666805414
802	0.310971668	0.667008488
803	0.311195817	0.667211127
804	0.311419802	0.667413351
805	0.311643543	0.667615463
806	0.311867131	0.667817192
807	0.31209054	0.668018706
808	0.312313731	0.668220028
809	0.312536723	0.668421066
810	0.312759552	0.668621697
811	0.312982153	0.668822198
812	0.313204563	0.669022472
813	0.313426784	0.669222451
814	0.31364876	0.669422327
815	0.313870583	0.6696219
816	0.314092237	0.669821066
817	0.314313715	0.670019889
818	0.314534957	0.670218662
819	0.314756047	0.670417047
820	0.314976907	0.670615185
821	0.315197538	0.670813225
822	0.315417992	0.671010981
823	0.315638258	0.671208362
824	0.315858361	0.671405405
825	0.31607824	0.671602368
826	0.316297943	0.67179904
827	0.31651745	0.671995444
828	0.316736812	0.672191424
829	0.316955941	0.672387272
830	0.317174918	0.672582785
831	0.317393713	0.672778104
832	0.317612301	0.672973246
833	0.317830706	0.67316809
834	0.318048934	0.673362665
835	0.31826699	0.673556945
836	0.318484871	0.673750895
837	0.318702554	0.673944542
838	0.318920052	0.674137951
839	0.319137383	0.674331025
840	0.319354492	0.674523876
841	0.319571423	0.674716504
842	0.319788173	0.674908819
843	0.320004719	0.675101035
844	0.320221115	0.67529289
845	0.320437334	0.675484449
846	0.320653365	0.675675818
847	0.320869244	0.675866843
848	0.321084945	0.676057627
849	0.32130045	0.676248262
850	0.321515829	0.676438552
851	0.321731034	0.676628547
852	0.321946041	0.676818368
853	0.32216087	0.677007892
854	0.322375521	0.677197083
855	0.322589999	0.677385997
856	0.32280425	0.677574925
857	0.323018391	0.677763406
858	0.323232316	0.677951755
859	0.323446131	0.678139631
860	0.323659756	0.678327354
861	0.323873189	0.678514869
862	0.324086431	0.678702144
863	0.32429949	0.678889214
864	0.32451232	0.679076186
865	0.324725017	0.679262811
866	0.324937579	0.679449082
867	0.325149963	0.67963517
868	0.325362097	0.67982125
869	0.325574104	0.680006946
870	0.325785952	0.680192341
871	0.325997567	0.680377642
872	0.326209004	0.680562831
873	0.326420293	0.680747761
874	0.326631395	0.680932472
875	0.326842359	0.681116816
876	0.327053139	0.681300961
877	0.327263729	0.681484984
878	0.327474133	0.681668826
879	0.327684403	0.681852297
880	0.327894467	0.682035701
881	0.328104363	0.682218798
882	0.328314062	0.68240178
883	0.328523582	0.682584615
884	0.328732943	0.682767117
885	0.328942092	0.682949508
886	0.329151063	0.683131695
887	0.329359855	0.683313762
888	0.329568474	0.683495661
889	0.329776981	0.683677148
890	0.329985318	0.683858481
891	0.330193463	0.684039698
892	0.330401455	0.684220602
893	0.330609242	0.684401445
894	0.330816922	0.684581885
895	0.331024457	0.68476208
896	0.331231807	0.684942163
897	0.331438975	0.685122079
898	0.331645937	0.685301916
899	0.331852685	0.685481667
900	0.332059268	0.685661217
901	0.332265702	0.685840322
902	0.332472011	0.686019071
903	0.332678113	0.686197692
904	0.33288407	0.686375982
905	0.333089835	0.686554116
906	0.333295377	0.686732223
907	0.333500763	0.686910141
908	0.333705995	0.687087835
909	0.333911114	0.687265166
910	0.334116026	0.687442425
911	0.334320756	0.687619545
912	0.334525338	0.687796384
913	0.334729715	0.687973119
914	0.33493388	0.68814977
915	0.335137948	0.688326075
916	0.335341862	0.688502165
917	0.335545615	0.688677901
918	0.335749166	0.688853552
919	0.335952618	0.689028813
920	0.336155951	0.689203818
921	0.336359154	0.689378519
922	0.3365622	0.689553049
923	0.336765062	0.689727522
924	0.336967737	0.689901812
925	0.337170249	0.690075855
926	0.33737268	0.690249325
927	0.337574935	0.690422557
928	0.337776996	0.690595644
929	0.337978934	0.690768433
930	0.338180698	0.690941119
931	0.338382307	0.691113618
932	0.338583742	0.691286014
933	0.338785097	0.691457964
934	0.338986254	0.691629931
935	0.339187223	0.691801844
936	0.339388058	0.691973487
937	0.339588757	0.6921449
938	0.339789261	0.692316282
939	0.339989633	0.692487404
940	0.340189806	0.692658487
941	0.340389782	0.692829476
942	0.340589643	0.693000138
943	0.340789311	0.693170777
944	0.340988811	0.693341258
945	0.341188138	0.693511629
946	0.341387195	0.693682172
947	0.341586177	0.693852197
948	0.341784999	0.69402199
949	0.34198367	0.69419157
950	0.3421822	0.69436083
951	0.342380579	0.694529847
952	0.342578773	0.694698808
953	0.342776816	0.694867589
954	0.342974729	0.695036121
955	0.343172488	0.695204412
956	0.343370112	0.695372418
957	0.343567618	0.69554018
958	0.343764969	0.695707827
959	0.343962154	0.695875293
960	0.344159201	0.696042461
961	0.344356079	0.69620942
962	0.344552792	0.696376245
963	0.344749339	0.696542939
964	0.344945715	0.696709459
965	0.345141911	0.696875843
966	0.345338008	0.697041904
967	0.345533953	0.697207787
968	0.345729753	0.697373441
969	0.345925363	0.697539058
970	0.346120827	0.697704454
971	0.346316132	0.697869732
972	0.346511295	0.698034822
973	0.346706291	0.698199805
974	0.346901102	0.698364716
975	0.347095797	0.698529291
976	0.347290293	0.698693781
977	0.347484639	0.698858104
978	0.347678841	0.699022197
979	0.347872928	0.699186084
980	0.348066912	0.699349684
981	0.348260752	0.699513071
982	0.348454461	0.699676216
983	0.348648009	0.699839172
984	0.348841371	0.700002056
985	0.34903459	0.700164708
986	0.349227631	0.700327313
987	0.349420525	0.700489693
988	0.34961327	0.700651927
989	0.349805936	0.700813792
990	0.34999845	0.700975563
991	0.350190823	0.70113721
992	0.350383077	0.701298551
993	0.350575136	0.701459784
994	0.350767034	0.701620927
995	0.350958838	0.70178176
996	0.351150519	0.701942393
997	0.351342067	0.702102866
998	0.351533447	0.702263238
999	0.351724736	0.702423252
1000	0.351915868	0.702583192
1001	0.352106843	0.702742988
1002	0.35229766	0.702902692
1003	0.352488334	0.703062275
1004	0.352678877	0.70322169
1005	0.352869287	0.703380921
1006	0.353059525	0.703540132
1007	0.353249629	0.70369919
1008	0.353439582	0.703858128
1009	0.353629457	0.704016762
1010	0.353819217	0.704175191
1011	0.354008763	0.704333702
1012	0.354198172	0.704492081
1013	0.354387497	0.704650158
1014	0.354576704	0.704808055
1015	0.354765803	0.704965733
1016	0.354954764	0.705123199
1017	0.355143568	0.705280512
1018	0.355332261	0.705437527
1019	0.355520808	0.705594377
1020	0.355709175	0.705751219
1021	0.355897444	0.705907752
1022	0.356085574	0.706064133
1023	0.356273587	0.706220292
1024	0.356461471	0.706376202
1025	0.356649212	0.706532022
1026	0.356836844	0.706687581
1027	0.357024329	0.706843009
1028	0.357211652	0.706998268
1029	0.357398847	0.707153243
1030	0.357585896	0.707308097
1031	0.357772814	0.707462766
1032	0.357959577	0.707617337
1033	0.358146192	0.707771767
1034	0.358332674	0.707926047
1035	0.358519009	0.708080108
1036	0.358705187	0.708234049
1037	0.358891233	0.708387876
1038	0.359077128	0.708541603
1039	0.359262878	0.708695234
1040	0.359448522	0.708848587
1041	0.359634025	0.709001796
1042	0.359819412	0.709154758
1043	0.360004626	0.709307711
1044	0.360189699	0.709460475
1045	0.360374605	0.709613172
1046	0.360559384	0.709765625
1047	0.360744086	0.709917701
1048	0.360928647	0.710069668
1049	0.361113069	0.710221479
1050	0.361297339	0.710373196
1051	0.361481479	0.710524762
1052	0.361665478	0.710676198
1053	0.361849381	0.710827261
1054	0.362033142	0.71097821
1055	0.362216773	0.711129029
1056	0.362400215	0.711279865
1057	0.362583527	0.711430515
1058	0.362766717	0.71158099
1059	0.362949789	0.711731289
1060	0.363132736	0.711881348
1061	0.363315561	0.71203126
1062	0.363498262	0.712180997
1063	0.363680894	0.712330335
1064	0.363863397	0.712479558
1065	0.364045769	0.712628609
1066	0.364228003	0.712777544
1067	0.364410116	0.712926326
1068	0.364592081	0.713074999
1069	0.364773981	0.713223277
1070	0.364955702	0.713371558
1071	0.365137316	0.713519611
1072	0.365318834	0.713667391
1073	0.365500165	0.713815173
1074	0.365681377	0.713962693
1075	0.365862401	0.714110251
1076	0.366043317	0.714257627
1077	0.366224122	0.714404811
1078	0.366404806	0.714551806
1079	0.366585291	0.714698846
1080	0.366765653	0.714845695
1081	0.366945841	0.714992524
1082	0.367125881	0.715139197
1083	0.367305789	0.71528572
1084	0.367485567	0.715432083
1085	0.367665229	0.715578291
1086	0.367844796	0.715724266
1087	0.368024261	0.71587001
1088	0.368203614	0.716015554
1089	0.368382856	0.716160932
1090	0.368561963	0.71630617
1091	0.368740906	0.71645135
1092	0.368919761	0.71659632
1093	0.369098481	0.716741182
1094	0.369277057	0.716885939
1095	0.369455467	0.717030734
1096	0.36963377	0.717175349
1097	0.36981195	0.717319859
1098	0.369990075	0.717464019
1099	0.370168064	0.717608099
1100	0.37034591	0.717752092
1101	0.37052365	0.717895889
1102	0.37070128	0.718039518
1103	0.370878793	0.718183039
1104	0.371056169	0.718326403
1105	0.371233455	0.718469507
1106	0.371410575	0.718612597
1107	0.371587605	0.718755452
1108	0.371764498	0.718898242
1109	0.371941292	0.719040774
1110	0.372118031	0.719182984
1111	0.372294616	0.719325074
1112	0.372471049	0.719467113
1113	0.372647358	0.719608976
1114	0.372823528	0.719750728
1115	0.37299963	0.719892152
1116	0.373175608	0.720033439
1117	0.37335151	0.720174437
1118	0.373527254	0.720315389
1119	0.373702858	0.720456242
1120	0.373878322	0.72059707
1121	0.374053699	0.720737656
1122	0.374228988	0.720877987
1123	0.37440416	0.721018156
1124	0.374579164	0.721158411
1125	0.374754083	0.721298425
1126	0.374928838	0.721438348
1127	0.375103481	0.72157814
1128	0.375278007	0.721717864
1129	0.375452444	0.721857313
1130	0.375626741	0.721996767
1131	0.375800915	0.722136103
1132	0.375974919	0.722275435
1133	0.3761488	0.72241462
1134	0.376322617	0.722553493
1135	0.376496256	0.722692399
1136	0.376669784	0.722831141
1137	0.376843216	0.722969655
1138	0.377016529	0.723108022
1139	0.377189705	0.723246234
1140	0.377362748	0.723384348
1141	0.377535679	0.723522306
1142	0.377708554	0.723659937
1143	0.377881329	0.723797427
1144	0.378053987	0.723934769
1145	0.378226488	0.724072077
1146	0.378398891	0.724209172
1147	0.378571172	0.724346193
1148	0.378743311	0.724483184
1149	0.378915339	0.724620065
1150	0.379087276	0.724756715
1151	0.379259101	0.724893278
1152	0.379430842	0.725029643
1153	0.379602445	0.725165959
1154	0.379773904	0.725302225
1155	0.379945264	0.725438306
1156	0.380116493	0.725574274
1157	0.38028763	0.725709986
1158	0.380458661	0.725845546
1159	0.380629558	0.725980955
1160	0.380800342	0.726116181
1161	0.380970985	0.726251344
1162	0.381141539	0.726386264
1163	0.38131193	0.726521181
1164	0.381482182	0.726655998
1165	0.381652305	0.726790715
1166	0.381822363	0.726925132
1167	0.381992326	0.727059402
1168	0.382162174	0.72719358
1169	0.382331903	0.727327699
1170	0.382501519	0.727461646
1171	0.38267102	0.727595462
1172	0.382840467	0.727728947
1173	0.383009797	0.727862272
1174	0.383178955	0.727995617
1175	0.383348002	0.728128813
1176	0.383516997	0.728261653
1177	0.383685871	0.728394399
1178	0.383854622	0.728526989
1179	0.384023272	0.728659387
1180	0.384191774	0.728791818
1181	0.38436012	0.728924218
1182	0.384528315	0.729056627
1183	0.384696435	0.729188756
1184	0.384864395	0.729320885
1185	0.385032242	0.72945291
1186	0.38519997	0.729584864
1187	0.385367597	0.729716596
1188	0.385535107	0.729848234
1189	0.385702505	0.729979754
1190	0.385869794	0.730111159
1191	0.386036998	0.730242409
1192	0.386204141	0.730373404
1193	0.386371136	0.730504346
1194	0.386537996	0.730635234
1195	0.386704753	0.730765955
1196	0.386871431	0.73089648
1197	0.387037936	0.731027048
1198	0.387204323	0.731157471
1199	0.387370596	0.731287735
1200	0.38753679	0.731417799
1201	0.387702837	0.731547827
1202	0.387868823	0.731677631
1203	0.38803472	0.73180718
1204	0.388200523	0.731936501
1205	0.38836617	0.73206581
1206	0.388531703	0.732195006
1207	0.388697118	0.732324112
1208	0.388862424	0.732453117
1209	0.389027635	0.732581913
1210	0.389192681	0.732710762
1211	0.389357596	0.732839575
1212	0.389522376	0.732968338
1213	0.389687077	0.733096918
1214	0.389851652	0.733225402
1215	0.390016125	0.733353735
1216	0.390180486	0.733481991
1217	0.390344782	0.733609953
1218	0.390508961	0.733737837
1219	0.390673037	0.733865647
1220	0.390837018	0.733993336
1221	0.391000906	0.734120874
1222	0.391164675	0.734248283
1223	0.391328306	0.734375656
1224	0.391491815	0.734502901
1225	0.391655247	0.734629881
1226	0.39181857	0.734756829
1227	0.391981796	0.734883582
1228	0.392144936	0.735010152
1229	0.392307947	0.735136645
1230	0.392470874	0.735262989
1231	0.392633745	0.735389071
1232	0.392796517	0.735515
1233	0.392959186	0.735640728
1234	0.393121718	0.735766467
1235	0.39328412	0.735892159
1236	0.393446458	0.736017604
1237	0.393608683	0.736142961
1238	0.393770816	0.736268163
1239	0.393932837	0.736393299
1240	0.39409477	0.736518277
1241	0.394256604	0.736643101
1242	0.394418349	0.736767745
1243	0.394579992	0.736892325
1244	0.394741508	0.737016871
1245	0.394902904	0.737141326
1246	0.39506419	0.737265653
1247	0.395225352	0.737389908
1248	0.395386415	0.737514044
1249	0.395547378	0.737638021
1250	0.395708257	0.737761891
1251	0.395869048	0.737885619
1252	0.396029747	0.738009188
1253	0.396190382	0.738132553
1254	0.396350947	0.738255741
1255	0.39651141	0.738378786
1256	0.396671795	0.73850163
1257	0.396832086	0.738624351
1258	0.396992248	0.738747036
1259	0.397152305	0.738869579
1260	0.39731227	0.738991937
1261	0.397472122	0.739114236
1262	0.397631867	0.739236452
1263	0.397791445	0.739358789
1264	0.397950951	0.739480927
1265	0.398110351	0.739602961
1266	0.398269633	0.739724906
1267	0.398428788	0.739846814
1268	0.398587836	0.739968597
1269	0.398746771	0.740090311
1270	0.398905594	0.740211913
1271	0.399064311	0.740333439
1272	0.399222944	0.740454853
1273	0.399381511	0.740576011
1274	0.399539969	0.740697103
1275	0.399698289	0.740818237
1276	0.399856452	0.740939448
1277	0.400014579	0.741060342
1278	0.400172613	0.741181139
1279	0.400330551	0.741301811
1280	0.400488366	0.741422432
1281	0.400646097	0.741542884
1282	0.400803727	0.741663234
1283	0.400961245	0.741783473
1284	0.401118668	0.741903559
1285	0.401276012	0.742023464
1286	0.401433275	0.742143189
1287	0.401590483	0.742262633
1288	0.401747596	0.742381987
1289	0.401904605	0.7425012
1290	0.402061528	0.742620278
1291	0.402218391	0.742739084
1292	0.402375095	0.742857949
1293	0.402531744	0.742976585
1294	0.402688301	0.743095077
1295	0.402844754	0.743213508
1296	0.403001126	0.743331752
1297	0.403157393	0.743449894
1298	0.403313574	0.743567843
1299	0.403469615	0.743685844
1300	0.403625545	0.743803745
1301	0.403781382	0.743921562
1302	0.40393712	0.744039261
1303	0.404092757	0.744156838
1304	0.404248297	0.744274293
1305	0.404403717	0.744391713
1306	0.404559078	0.744508879
1307	0.404714338	0.74462594
1308	0.404869459	0.744742977
1309	0.405024499	0.74485985
1310	0.405179394	0.744976745
1311	0.40533419	0.745093518
1312	0.405488923	0.745210048
1313	0.405643537	0.745326582
1314	0.405798045	0.745443051
1315	0.405952463	0.745559368
1316	0.406106794	0.745675533
1317	0.406260932	0.745791889
1318	0.406415022	0.745907975
1319	0.406568991	0.746024037
1320	0.406722866	0.746140013
1321	0.406876588	0.746256124
1322	0.407030191	0.746372215
1323	0.407183733	0.746488123
1324	0.407337231	0.746603769
1325	0.407490604	0.746719434
1326	0.407643883	0.746835018
1327	0.40779707	0.746950502
1328	0.407950187	0.747065746
1329	0.408103204	0.747180936
1330	0.408256142	0.747295965
1331	0.408408983	0.747410835
1332	0.408561724	0.747525616
1333	0.408714313	0.747640463
1334	0.408866795	0.747755252
1335	0.409019165	0.747870002
1336	0.409171445	0.747984601
1337	0.409323641	0.748099086
1338	0.409475783	0.748213363
1339	0.409627812	0.748327607
1340	0.409779798	0.748441577
1341	0.409931642	0.748555626
1342	0.410083438	0.74866945
1343	0.410235172	0.748783052
1344	0.410386835	0.748896507
1345	0.410538447	0.749009713
1346	0.410689946	0.749122865
1347	0.41084133	0.749236029
1348	0.410992594	0.749349183
1349	0.411143743	0.749462252
1350	0.411294817	0.749575166
1351	0.411445786	0.749688042
1352	0.411596673	0.749800758
1353	0.411747471	0.749913401
1354	0.411898253	0.750025686
1355	0.412048903	0.750138022
1356	0.41219945	0.750250333
1357	0.412349932	0.750362441
1358	0.412500282	0.750474587
1359	0.412650542	0.750586674
1360	0.412800691	0.75069873
1361	0.412950777	0.750810621
1362	0.413100758	0.750922443
1363	0.413250676	0.751034095
1364	0.413400474	0.751145707
1365	0.413550141	0.751257344
1366	0.41369975	0.751368779
1367	0.413849238	0.751480206
1368	0.41399865	0.751591479
1369	0.414147953	0.751702728
1370	0.414297169	0.751813859
1371	0.414446272	0.751924967
1372	0.414595345	0.752035834
1373	0.414744304	0.752146731
1374	0.41489319	0.752257431
1375	0.415041987	0.752368068
1376	0.415190718	0.752478555
1377	0.415339351	0.752588949
1378	0.415487851	0.752699378
1379	0.415636228	0.752809826
1380	0.415784521	0.752920131
1381	0.41593272	0.753030404
1382	0.416080887	0.75314043
1383	0.416228906	0.753250514
1384	0.416376854	0.753360472
1385	0.416524681	0.753470445
1386	0.416672407	0.753580405
1387	0.416820066	0.75369021
1388	0.416967645	0.753799894
1389	0.417115149	0.753909472
1390	0.417262609	0.754018808
1391	0.417409981	0.754128061
1392	0.417557224	0.754237352
1393	0.41770436	0.754346601
1394	0.417851402	0.754455712
1395	0.417998308	0.75456485
1396	0.418145137	0.754673849
1397	0.41829193	0.754782606
1398	0.418438612	0.754891361
1399	0.418585194	0.755000046
1400	0.418731643	0.755108772
1401	0.418877988	0.755217379
1402	0.419024233	0.755325856
1403	0.419170366	0.755434256
1404	0.4193164	0.755542594
1405	0.419462372	0.755650754
1406	0.41960825	0.755758839
1407	0.419754008	0.755866901
1408	0.419899679	0.7559749
1409	0.420045296	0.7560827
1410	0.420190862	0.756190318
1411	0.420336354	0.756297806
1412	0.420481729	0.756405315
1413	0.420627045	0.756512673
1414	0.420772282	0.756619872
1415	0.420917427	0.756727012
1416	0.421062476	0.756834086
1417	0.421207454	0.756941027
1418	0.421352363	0.757047822
1419	0.421497195	0.757154536
1420	0.421641969	0.757261066
1421	0.421786657	0.757367495
1422	0.421931285	0.757473764
1423	0.422075809	0.757579978
1424	0.422220224	0.757686173
1425	0.422364546	0.757792257
1426	0.422508759	0.757898313
1427	0.422652881	0.758004304
1428	0.422796938	0.758110138
1429	0.422940848	0.758216061
1430	0.423084629	0.758322009
1431	0.423228331	0.758427883
1432	0.423371966	0.758533594
1433	0.423515529	0.758639124
1434	0.423659009	0.758744533
1435	0.42380241	0.758849828
1436	0.423945697	0.758955165
1437	0.424088888	0.759060462
1438	0.424231985	0.759165739
1439	0.424375053	0.759270755
1440	0.424518034	0.759375707
1441	0.424660892	0.759480752
1442	0.424803666	0.759585644
1443	0.42494637	0.759690328
1444	0.425088939	0.759795109
1445	0.425231418	0.759899793
1446	0.425373846	0.760004274
1447	0.425516204	0.760108576
1448	0.425658497	0.760212739
1449	0.425800719	0.760316714
1450	0.425942827	0.760420674
1451	0.426084868	0.76052451
1452	0.426226812	0.760628301
1453	0.426368667	0.760732038
1454	0.426510443	0.760835687
1455	0.42665214	0.760939228
1456	0.426793748	0.761042699
1457	0.426935302	0.761145987
1458	0.427076764	0.761249285
1459	0.427218147	0.761352497
1460	0.427359455	0.761455636
1461	0.427500679	0.761558664
1462	0.42764184	0.76166156
1463	0.427782939	0.761764364
1464	0.42792397	0.761867052
1465	0.42806489	0.761969738
1466	0.428205766	0.762072223
1467	0.428346596	0.762174521
1468	0.428487377	0.762276662
1469	0.42862809	0.762378722
1470	0.428768745	0.762480648
1471	0.428909296	0.762582592
1472	0.429049782	0.762684366
1473	0.429190176	0.762786144
1474	0.429330499	0.762887825
1475	0.429470744	0.762989452
1476	0.429610948	0.763090837
1477	0.429751076	0.763192075
1478	0.429891088	0.763293357
1479	0.430031005	0.763394582
1480	0.430170843	0.763495745
1481	0.430310606	0.763596785
1482	0.430450268	0.763697817
1483	0.430589847	0.763798773
1484	0.430729332	0.763899648
1485	0.430868756	0.764000385
1486	0.431008103	0.764101016
1487	0.431147383	0.764201508
1488	0.43128661	0.764301808
1489	0.431425749	0.764402077
1490	0.431564809	0.764502211
1491	0.43170377	0.764602304
1492	0.431842639	0.764702385
1493	0.43198145	0.764802338
1494	0.432120149	0.764902304
1495	0.432258827	0.765002012
1496	0.432397406	0.76510173
1497	0.432535883	0.765201459
1498	0.432674306	0.765301056
1499	0.432812662	0.765400556
1500	0.432950965	0.765499887
1501	0.43308917	0.765599168
1502	0.433227255	0.765698589
1503	0.433365303	0.765797814
1504	0.433503277	0.765896937
1505	0.433641208	0.765995874
1506	0.43377908	0.766094705
1507	0.433916848	0.76619358
1508	0.434054505	0.766292488
1509	0.434192077	0.76639134
1510	0.434329589	0.766490037
1511	0.434467031	0.766588617
1512	0.43460439	0.766687124
1513	0.434741671	0.766785497
1514	0.434878853	0.76688382
1515	0.435015977	0.766982017
1516	0.435153015	0.767080153
1517	0.435289954	0.767178284
1518	0.435426827	0.7672763
1519	0.435563596	0.767374305
1520	0.435700296	0.767472141
1521	0.435836898	0.767569995
1522	0.435973464	0.767667651
1523	0.43610993	0.767765335
1524	0.436246354	0.767862849
1525	0.436382688	0.767960364
1526	0.436518898	0.768057957
1527	0.436655039	0.768155413
1528	0.436791153	0.768252634
1529	0.43692717	0.768349882
1530	0.437063086	0.768447078
1531	0.43719894	0.768544127
1532	0.437334695	0.768641107
1533	0.437470382	0.768737958
1534	0.437605971	0.768834809
1535	0.437741499	0.768931509
1536	0.437876964	0.769028105
1537	0.438012385	0.769124537
1538	0.438147712	0.769220962
1539	0.438282975	0.76931725
1540	0.438418146	0.769413492
1541	0.438553256	0.76950959
1542	0.438688293	0.769605584
1543	0.43882324	0.769701536
1544	0.438958131	0.769797326
1545	0.439092918	0.769893129
1546	0.439227621	0.769988886
1547	0.439362231	0.770084626
1548	0.439496766	0.770180271
1549	0.439631246	0.770275774
1550	0.439765655	0.770371214
1551	0.439900019	0.770466459
1552	0.440034294	0.770561619
1553	0.440168468	0.770656804
1554	0.440302568	0.77075188
1555	0.440436587	0.770846935
1556	0.440570546	0.770941888
1557	0.44070443	0.77103679
1558	0.440838227	0.771131672
1559	0.440971948	0.771226498
1560	0.441105613	0.77132122
1561	0.441239166	0.771416017
1562	0.441372644	0.771510701
1563	0.441506071	0.771605169
1564	0.441639398	0.771699637
1565	0.441772674	0.77179399
1566	0.441905865	0.771888313
1567	0.442038992	0.771982516
1568	0.442172028	0.772076676
1569	0.442304973	0.772170832
1570	0.44243782	0.772264929
1571	0.442570576	0.772358997
1572	0.442703256	0.772453025
1573	0.442835876	0.772546946
1574	0.442968417	0.772640797
1575	0.443100873	0.772734623
1576	0.443233256	0.772828338
1577	0.443365497	0.772922226
1578	0.443497694	0.773015946
1579	0.443629825	0.773109579
1580	0.443761928	0.773203024
1581	0.443893978	0.773296367
1582	0.444025981	0.77338954
1583	0.444157868	0.773482764
1584	0.44428966	0.773575988
1585	0.444421416	0.773669009
1586	0.444553125	0.773761864
1587	0.444684732	0.773854734
1588	0.44481626	0.773947546
1589	0.444947708	0.774040331
1590	0.445079114	0.774132893
1591	0.445210471	0.774225305
1592	0.445341776	0.774317597
1593	0.445473025	0.77440975
1594	0.44560421	0.774501796
1595	0.445735325	0.774593785
1596	0.445866378	0.774685659
1597	0.445997335	0.774777528
1598	0.446128218	0.774869367
1599	0.446259059	0.774961092
1600	0.446389844	0.775052709
1601	0.446520537	0.775144322
1602	0.446651147	0.775235863
1603	0.446781669	0.775327354
1604	0.446912113	0.77541876
1605	0.447042505	0.77550996
1606	0.447172801	0.775601159
1607	0.447303031	0.775692242
1608	0.447433187	0.775783198
1609	0.447563262	0.775874098
1610	0.447693257	0.775964936
1611	0.447823208	0.776055626
1612	0.447953078	0.776146316
1613	0.44808288	0.776236924
1614	0.44821261	0.776327445
1615	0.448342243	0.776417957
1616	0.448471829	0.776508359
1617	0.448601317	0.776598821
1618	0.448730724	0.776689258
1619	0.448860066	0.77677965
1620	0.448989348	0.776869903
1621	0.449118588	0.776959986
1622	0.449247742	0.777050028
1623	0.449376804	0.77714002
1624	0.449505808	0.777229836
1625	0.449634753	0.777319542
1626	0.449763606	0.777409236
1627	0.449892363	0.777498955
1628	0.450021054	0.7775886
1629	0.450149696	0.777678139
1630	0.450278277	0.777767623
1631	0.450406819	0.777856902
1632	0.450535316	0.777946036
1633	0.450663755	0.778035101
1634	0.450792124	0.77812412
1635	0.450920449	0.778213017
1636	0.451048711	0.778301796
1637	0.451176923	0.778390493
1638	0.451305049	0.778479152
1639	0.451433132	0.778567623
1640	0.451561153	0.778656015
1641	0.451689094	0.778744377
1642	0.451816985	0.7788326
1643	0.451944772	0.778920857
1644	0.452072487	0.779009062
1645	0.452200132	0.779097183
1646	0.452327696	0.779185266
1647	0.452455175	0.779273328
1648	0.452582569	0.779361373
1649	0.452709868	0.779449425
1650	0.452837153	0.779537195
1651	0.45296434	0.779624973
1652	0.453091438	0.779712746
1653	0.453218487	0.779800353
1654	0.453345457	0.779887928
1655	0.453472376	0.779975363
1656	0.453599214	0.780062744
1657	0.453725972	0.780150096
1658	0.453852643	0.780237439
1659	0.453979244	0.78032469
1660	0.45410578	0.780411861
1661	0.454232252	0.780498947
1662	0.454358642	0.780586026
1663	0.45448497	0.780673017
1664	0.454611242	0.780759963
1665	0.454737445	0.780846804
1666	0.454863568	0.780933553
1667	0.454989616	0.781020205
1668	0.455115643	0.781106693
1669	0.455241569	0.781193148
1670	0.455367436	0.781279473
1671	0.455493217	0.781365792
1672	0.45561892	0.781452068
1673	0.455744552	0.781538321
1674	0.455870146	0.781624412
1675	0.455995651	0.781710559
1676	0.456121091	0.781796634
1677	0.456246463	0.781882635
1678	0.456371744	0.781968629
1679	0.456496979	0.782054466
1680	0.456622119	0.782140296
1681	0.456747171	0.782226105
1682	0.456872128	0.782311871
1683	0.456997005	0.782397604
1684	0.457121807	0.782483262
1685	0.457246525	0.782568897
1686	0.457371154	0.782654502
1687	0.457495723	0.782739987
1688	0.457620245	0.782825336
1689	0.457744701	0.782910568
1690	0.457869101	0.782995644
1691	0.457993448	0.783080616
1692	0.458117722	0.783165511
1693	0.458241902	0.783250419
1694	0.458366004	0.783335243
1695	0.458490043	0.78341992
1696	0.458614019	0.783504514
1697	0.458737919	0.783589096
1698	0.458861754	0.783673644
1699	0.458985517	0.783758222
1700	0.459109221	0.783842704
1701	0.459232835	0.783927228
1702	0.4593564	0.784011679
1703	0.459479917	0.784095983
1704	0.459603373	0.78418015
1705	0.459726751	0.784264358
1706	0.459850069	0.784348478
1707	0.459973366	0.784432371
1708	0.460096535	0.784516389
1709	0.460219646	0.784600306
1710	0.460342689	0.784684193
1711	0.460465663	0.784768011
1712	0.46058857	0.784851712
1713	0.460711385	0.784935424
1714	0.460834102	0.785019092
1715	0.46095681	0.785102521
1716	0.461079437	0.785185945
1717	0.461201964	0.785269425
1718	0.461324408	0.785352904
1719	0.461446807	0.785436216
1720	0.461569153	0.785519435
1721	0.461691443	0.785602558
1722	0.461813664	0.785685646
1723	0.461935812	0.785768733
1724	0.462057869	0.785851846
1725	0.462179838	0.785934979
1726	0.462301768	0.786017924
1727	0.462423613	0.786100844
1728	0.462545395	0.786183683
1729	0.462667102	0.786266476
1730	0.462788724	0.786349328
1731	0.462910272	0.786432119
1732	0.463031715	0.786514958
1733	0.463153096	0.786597728
1734	0.463274418	0.786680426
1735	0.463395695	0.786763032
1736	0.463516897	0.786845613
1737	0.46363801	0.786928218
1738	0.46375905	0.787010785
1739	0.463880013	0.787093377
1740	0.464000919	0.787175858
1741	0.464121788	0.787258172
1742	0.464242583	0.787340455
1743	0.464363353	0.787422581
1744	0.464484052	0.787504724
1745	0.464604669	0.787586863
1746	0.464725242	0.787668888
1747	0.464845759	0.787750842
1748	0.464966199	0.787832736
1749	0.465086582	0.787914529
1750	0.465206893	0.787996307
1751	0.465327137	0.788078043
1752	0.465447313	0.78815973
1753	0.465567428	0.788241369
1754	0.465687523	0.788322815
1755	0.465807565	0.788404176
1756	0.465927519	0.788485599
1757	0.466047409	0.788566953
1758	0.466167247	0.788648227
1759	0.466287067	0.788729296
1760	0.466406803	0.788810356
1761	0.46652649	0.788891285
1762	0.466646138	0.788972092
1763	0.466765723	0.789052809
1764	0.466885243	0.789133488
1765	0.467004707	0.789214089
1766	0.467124164	0.789294487
1767	0.467243511	0.78937499
1768	0.467362789	0.789455473
1769	0.467482018	0.789535839
1770	0.467601165	0.789616203
1771	0.467720248	0.789696538
1772	0.467839272	0.789776796
1773	0.467958209	0.789857087
1774	0.468077108	0.789937222
1775	0.468195915	0.790017394
1776	0.468314686	0.790097412
1777	0.468433392	0.790177404
1778	0.468551992	0.79025745
1779	0.468670538	0.790337332
1780	0.468788981	0.790417245
1781	0.468907355	0.790497091
1782	0.469025651	0.790576921
1783	0.469143876	0.790656695
1784	0.469262051	0.790736374
1785	0.469380197	0.790815916
1786	0.469498277	0.790895414
1787	0.469616285	0.790974914
1788	0.469734221	0.79105439
1789	0.469852083	0.791133819
1790	0.469969937	0.79121302
1791	0.470087728	0.791292172
1792	0.470205481	0.791371218
1793	0.470323154	0.791450283
1794	0.47044071	0.791529417
1795	0.470558205	0.791608483
1796	0.470675642	0.791687507
1797	0.470793054	0.791766378
1798	0.470910381	0.791845286
1799	0.471027643	0.791924175
1800	0.471144877	0.792002901
1801	0.471262023	0.792081628
1802	0.471379144	0.792160201
1803	0.471496216	0.79223868
1804	0.471613236	0.792317085
1805	0.471730197	0.792395416
1806	0.471847123	0.792473678
1807	0.471963983	0.792551895
1808	0.472080767	0.792630125
1809	0.472197471	0.792708398
1810	0.472314136	0.792786591
1811	0.47243075	0.792864759
1812	0.472547356	0.792942713
1813	0.472663908	0.7930206
1814	0.47278036	0.793098549
1815	0.472896743	0.793176483
1816	0.473013082	0.793254288
1817	0.473129385	0.793331965
1818	0.473245636	0.793409557
1819	0.473361831	0.793487091
1820	0.473477942	0.793564605
1821	0.473593991	0.793642062
1822	0.473709956	0.793719544
1823	0.4738259	0.793796838
1824	0.473941783	0.793874084
1825	0.474057617	0.793951247
1826	0.474173388	0.794028413
1827	0.474289096	0.794105565
1828	0.474404772	0.794182581
1829	0.474520411	0.794259451
1830	0.474635981	0.794336344
1831	0.474751545	0.794413019
1832	0.474867062	0.794489608
1833	0.474982539	0.794566074
1834	0.475097916	0.794642587
1835	0.475213253	0.794719017
1836	0.475328528	0.794795413
1837	0.475443754	0.794871735
1838	0.475558882	0.794948126
1839	0.475673948	0.795024494
1840	0.475788958	0.795100786
1841	0.475903923	0.795176924
1842	0.476018806	0.795253112
1843	0.476133629	0.795329267
1844	0.476248375	0.795405384
1845	0.476363078	0.79548138
1846	0.476477703	0.795557386
1847	0.476592266	0.79563335
1848	0.476706786	0.795709146
1849	0.476821233	0.795784899
1850	0.476935594	0.795860667
1851	0.477049879	0.795936394
1852	0.477164126	0.796011976
1853	0.477278327	0.796087464
1854	0.477392475	0.796162851
1855	0.477506575	0.796238155
1856	0.477620613	0.796313461
1857	0.477734583	0.796388794
1858	0.477848497	0.796464042
1859	0.477962322	0.7965393
1860	0.47807609	0.796614433
1861	0.478189765	0.796689605
1862	0.478303407	0.796764639
1863	0.478416952	0.79683974
1864	0.478530443	0.796914804
1865	0.478643907	0.796989713
1866	0.478757321	0.797064565
1867	0.478870681	0.797139353
1868	0.478984018	0.797213945
1869	0.479097278	0.797288546
1870	0.479210473	0.797363109
1871	0.479323633	0.797437559
1872	0.479436727	0.797511979
1873	0.479549753	0.797586419
1874	0.479662754	0.797660708
1875	0.479775712	0.797734913
1876	0.479888638	0.797809001
1877	0.480001489	0.79788313
1878	0.480114247	0.797957288
1879	0.48022695	0.798031377
1880	0.480339589	0.798105417
1881	0.48045214	0.798179489
1882	0.480564649	0.798253478
1883	0.480677123	0.798327336
1884	0.480789524	0.798401228
1885	0.480901889	0.798475007
1886	0.481014197	0.798548733
1887	0.481126443	0.798622441
1888	0.481238633	0.798696144
1889	0.481350783	0.798769794
1890	0.481462882	0.798843412
1891	0.48157496	0.798916891
1892	0.48168695	0.798990436
1893	0.481798888	0.799063901
1894	0.481910766	0.799137341
1895	0.482022569	0.799210802
1896	0.482134358	0.799284117
1897	0.482246087	0.799357327
1898	0.482357748	0.799430509
1899	0.48246936	0.799503627
1900	0.4825809	0.799576731
1901	0.482692345	0.799649911
1902	0.482803769	0.799722962
1903	0.482915135	0.799795941
1904	0.483026488	0.79986877
1905	0.48313778	0.799941548
1906	0.483249012	0.800014292
1907	0.483360189	0.800086999
1908	0.483471317	0.80015966
1909	0.483582389	0.800232285
1910	0.483693389	0.800304919
1911	0.483804318	0.800377556
1912	0.483915174	0.800450228
1913	0.484025991	0.800522781
1914	0.484136722	0.800595352
1915	0.484247422	0.800667809
1916	0.484358061	0.800740216
1917	0.484468656	0.800812528
1918	0.4845792	0.800884761
1919	0.484689688	0.800956919
1920	0.484800097	0.801029107
1921	0.484910462	0.801101227
1922	0.485020765	0.801173335
1923	0.485131023	0.801245376
1924	0.485241224	0.801317375
1925	0.485351353	0.801389348
1926	0.485461444	0.801461213
1927	0.485571508	0.801532935
1928	0.485681525	0.801604603
1929	0.485791469	0.801676294
1930	0.485901353	0.801747978
1931	0.486011183	0.801819595
1932	0.486120986	0.801891091
1933	0.486230728	0.801962574
1934	0.486340421	0.802033976
1935	0.486450051	0.802105372
1936	0.486559623	0.802176718
1937	0.486669153	0.802247977
1938	0.486778638	0.802319145
1939	0.486888079	0.802390256
1940	0.486997463	0.802461384
1941	0.487106792	0.802532456
1942	0.48721606	0.802603484
1943	0.487325308	0.802674353
1944	0.487434469	0.802745287
1945	0.487543565	0.802816222
1946	0.487652607	0.802887126
1947	0.487761612	0.802957932
1948	0.487870567	0.803028646
1949	0.487979506	0.803099163
1950	0.488088346	0.803169803
1951	0.488197146	0.80324037
1952	0.488305879	0.803310922
1953	0.488414554	0.80338146
1954	0.488523173	0.803451963
1955	0.488631725	0.803522461
1956	0.488740206	0.803592937
1957	0.488848657	0.803663308
1958	0.488957032	0.803733698
1959	0.489065324	0.803804147
1960	0.48917354	0.803874608
1961	0.4892817	0.803945059
1962	0.489389799	0.804015452
1963	0.489497834	0.804085812
1964	0.489605825	0.804156083
1965	0.489713747	0.804226409
1966	0.489821652	0.804296622
1967	0.489929478	0.804366879
1968	0.490037245	0.804437106
1969	0.490144965	0.804507246
1970	0.49025264	0.804577287
1971	0.490360262	0.804647292
1972	0.490467831	0.804717298
1973	0.490575371	0.80478716
1974	0.490682854	0.804856986
1975	0.490790266	0.804926759
1976	0.490897645	0.804996425
1977	0.491004973	0.80506607
1978	0.491112239	0.8051357
1979	0.491219455	0.80520526
1980	0.491326612	0.805274775
1981	0.491433696	0.805344304
1982	0.491540716	0.805413817
1983	0.491647691	0.805483237
1984	0.49175464	0.805552544
1985	0.491861513	0.805621914
1986	0.491968362	0.805691185
1987	0.492075172	0.805760351
1988	0.492181941	0.805829439
1989	0.492288631	0.805898565
1990	0.492395261	0.805967641
1991	0.492501868	0.806036573
1992	0.492608391	0.80610556
1993	0.492714868	0.806174526
1994	0.492821313	0.806243346
1995	0.492927671	0.806312206
1996	0.49303398	0.80638103
1997	0.493140247	0.806449764
1998	0.493246471	0.806518432
1999	0.493352608	0.806587151
[truncated: 1,001 more rows]
