# Supplementary material for: Identification and characterization of constrained non-exonic bases lacking predictive epigenomic and transcription factor binding annotations
Source: Nat Commun. 2020 Dec 2;11:6168. doi: 10.1038/s41467-020-19962-9 (PMC7710766; doi:10.1038/s41467-020-19962-9)
Supplement: Supplementary file 11 — Source Data [file 41467_2020_19962_MOESM11_ESM.zip › SourceData/SupFig7a.txt]

Distance to Nearest Exon (bp)	Low_CNE | CNE	High_CNE | CNE	Low_notCNE | notCNE	High_notCNE | notCNE
1	1.75998036	0.597867283	0.869627498	1.437776443
2	1.758523471	0.598638174	0.870105174	1.43617246
3	1.748121815	0.604142061	0.869850541	1.437027492
4	1.731879194	0.612736611	0.869437216	1.438415392
5	1.718709027	0.619705417	0.868969446	1.439986112
6	1.704677753	0.627129864	0.868027814	1.443148006
7	1.691109998	0.634309047	0.866083536	1.449676676
8	1.679087127	0.640670777	0.864002955	1.456663036
9	1.668170971	0.646446905	0.862187761	1.46275826
10	1.658090478	0.651780854	0.860653984	1.467908514
11	1.648714358	0.656742093	0.859369744	1.472220848
12	1.639870123	0.661421893	0.858248331	1.475986429
13	1.631682347	0.665754337	0.857182474	1.479565458
14	1.623950307	0.669845636	0.856190831	1.482895286
15	1.616493204	0.673791455	0.855298951	1.485890121
16	1.609328324	0.677582649	0.854470912	1.488670585
17	1.602717592	0.681080623	0.853682613	1.491317604
18	1.596358297	0.684445552	0.852958393	1.493749457
19	1.590276657	0.687663565	0.852307745	1.49593426
20	1.584406829	0.6907695	0.851723787	1.497895126
21	1.578726539	0.693775144	0.851188432	1.49969279
22	1.573347805	0.696621224	0.850715654	1.501280324
23	1.568119301	0.699387813	0.85026379	1.502797636
24	1.563047151	0.702071668	0.849877502	1.504094747
25	1.558139575	0.704668442	0.849542304	1.505220305
26	1.553432853	0.707158936	0.84922621	1.506281713
27	1.548914194	0.70954992	0.848941379	1.507238146
28	1.544625165	0.711819398	0.848665208	1.508165498
29	1.540503652	0.714000237	0.848391771	1.509083669
30	1.536610987	0.716059985	0.84812071	1.50999386
31	1.532783525	0.718085232	0.847846056	1.510916117
32	1.52907089	0.72004972	0.847587832	1.511783207
33	1.525371022	0.722007452	0.84734353	1.512603545
34	1.521780873	0.723907128	0.847110893	1.513384713
35	1.518296845	0.725750651	0.846896631	1.514104181
36	1.514933281	0.727530433	0.846693504	1.51478626
37	1.511681414	0.729251112	0.846489132	1.515472519
38	1.508519253	0.730924324	0.846293528	1.516129334
39	1.50541499	0.7325669	0.846113503	1.516733839
40	1.502425329	0.734148837	0.845938077	1.517322901
41	1.499439425	0.735728785	0.84578142	1.517848937
42	1.49649549	0.737286526	0.845638708	1.518328147
43	1.493570687	0.738834144	0.845520095	1.518726438
44	1.490743394	0.740330165	0.845399796	1.519130388
45	1.487996297	0.741783752	0.845289593	1.519500437
46	1.485300344	0.743210277	0.845191588	1.519829529
47	1.482674138	0.744599896	0.845105089	1.520119981
48	1.480052894	0.74598689	0.845036421	1.520350562
49	1.477483654	0.747346366	0.844970206	1.520572903
50	1.474941633	0.748691441	0.844913118	1.5207646
51	1.4724307	0.750020065	0.844855742	1.520957262
52	1.469902325	0.751357918	0.844809731	1.521111763
53	1.467391475	0.752686498	0.844772694	1.521236129
54	1.464912942	0.753997979	0.844747434	1.521320949
55	1.462482843	0.755283831	0.844725311	1.521395236
56	1.460106041	0.756541481	0.844711554	1.52144143
57	1.457827635	0.757747067	0.844701512	1.521475148
58	1.45561463	0.758918047	0.844695117	1.521496622
59	1.453516668	0.760028154	0.844690147	1.521513311
60	1.45141027	0.761142724	0.844689563	1.521515273
61	1.449341331	0.762237474	0.844699211	1.521482876
62	1.447300667	0.763317261	0.84471049	1.521445003
63	1.445270256	0.764391624	0.844727606	1.521387529
64	1.443321594	0.765422731	0.844753766	1.521299685
65	1.441376858	0.76645176	0.844784679	1.521195885
66	1.439513055	0.767437965	0.844815869	1.521091151
67	1.437695058	0.768399932	0.844850643	1.520974383
68	1.435880759	0.769359942	0.844884298	1.520861373
69	1.434097786	0.770303377	0.844922313	1.520733725
70	1.432357232	0.771224366	0.844963053	1.520596923
71	1.430641052	0.772132458	0.845009369	1.5204414
72	1.428964359	0.773019656	0.845059801	1.520272054
73	1.427291875	0.773904627	0.845121257	1.520065691
74	1.425636159	0.774780725	0.845187022	1.519844861
75	1.424028573	0.775631357	0.845248543	1.519638278
76	1.422421116	0.776481919	0.845310324	1.519430825
77	1.420851596	0.777312409	0.845380424	1.519195437
78	1.419270001	0.778149287	0.845456467	1.518940095
79	1.41770448	0.77897766	0.845537243	1.518668857
80	1.41620217	0.779772585	0.845620293	1.518389986
81	1.414706037	0.780564243	0.845702312	1.518114572
82	1.413265313	0.781326581	0.845783926	1.517840521
83	1.411847647	0.782076719	0.845866395	1.5175636
84	1.410459553	0.782811209	0.845952183	1.517275533
85	1.409098041	0.783531634	0.846038211	1.516986661
86	1.407737242	0.784251681	0.846132696	1.516669391
87	1.406346697	0.784987468	0.846234081	1.51632895
88	1.405020511	0.7856892	0.846338105	1.51597965
89	1.403721213	0.786376705	0.846443804	1.515624727
90	1.402435676	0.787056929	0.846548796	1.515272174
91	1.401170002	0.787726642	0.846658217	1.51490475
92	1.399933501	0.788380918	0.84676783	1.514536681
93	1.398702511	0.789032279	0.846877581	1.51416815
94	1.397503582	0.789666675	0.846987821	1.513797978
95	1.396350781	0.790276664	0.847094118	1.513441043
96	1.395277014	0.790844832	0.847200315	1.513084446
97	1.394218454	0.791404954	0.847308407	1.512721483
98	1.3931891	0.791949622	0.847417063	1.51235663
99	1.392171333	0.792488158	0.847525964	1.511990951
100	1.391188239	0.793008349	0.847639072	1.511611147
101	1.390196412	0.79353316	0.847752108	1.511231585
102	1.389215374	0.794052262	0.84786793	1.510842666
103	1.388219188	0.79457938	0.847988181	1.510438878
104	1.387236943	0.795099121	0.84811242	1.510021696
105	1.386284662	0.795603006	0.848239794	1.509593989
106	1.385375889	0.79608387	0.848363994	1.50917694
107	1.384503665	0.796545395	0.848489118	1.508756786
108	1.38364874	0.796997766	0.848615671	1.508331837
109	1.382789961	0.797452177	0.848740722	1.507911928
110	1.381960282	0.79789119	0.848867457	1.507486367
111	1.381140027	0.798325216	0.848996665	1.507052501
112	1.38031801	0.798760175	0.849123574	1.506626354
113	1.379503932	0.799190932	0.849254302	1.506187384
114	1.378657791	0.799638656	0.849388769	1.50573586
115	1.377841097	0.800070798	0.849523052	1.505284953
116	1.377031826	0.800499012	0.849658924	1.504828709
117	1.376218093	0.800929587	0.849797336	1.504363936
118	1.375422409	0.801350612	0.849933928	1.503905275
119	1.374633112	0.801768257	0.850069987	1.503448402
120	1.373857575	0.802178621	0.850206821	1.50298893
121	1.373081343	0.802589353	0.85034413	1.502527861
122	1.37232197	0.802991165	0.850482618	1.502062836
123	1.371563041	0.803392741	0.850623458	1.501589908
124	1.37079634	0.80379843	0.850766486	1.501109638
125	1.370045377	0.804195791	0.850911409	1.500623003
126	1.3693101	0.804584852	0.851058138	1.500130301
127	1.3685825	0.804969851	0.85120473	1.499638063
128	1.367877921	0.805342669	0.851351259	1.499146035
129	1.367141141	0.805732526	0.851498158	1.498652763
130	1.366429392	0.806109138	0.851646587	1.498154355
131	1.365741176	0.806473298	0.85179398	1.497659426
132	1.365048597	0.806839766	0.851945876	1.497149377
133	1.364340068	0.807214673	0.852096245	1.496644455
134	1.363618626	0.807596414	0.852243304	1.496150646
135	1.362913387	0.807969581	0.852391586	1.495652732
136	1.362215272	0.808338979	0.852541369	1.495149777
137	1.361507875	0.808713288	0.852691404	1.494645976
138	1.360817721	0.809078473	0.852840363	1.494145786
139	1.360134367	0.80944006	0.852988388	1.493648736
140	1.359465212	0.809794134	0.85313921	1.493142292
141	1.358798375	0.810146981	0.853290951	1.492632761
142	1.358152158	0.810488918	0.853440906	1.492129232
143	1.357515495	0.810825799	0.853592382	1.491620592
144	1.356880537	0.811161778	0.853743537	1.491113029
145	1.356251131	0.811494819	0.853897942	1.490594553
146	1.355645586	0.811815234	0.854050424	1.490082535
147	1.355032366	0.812139711	0.854202673	1.489571302
148	1.354409594	0.812469242	0.854358354	1.489048543
149	1.353791581	0.812796254	0.854514941	1.48852274
150	1.353160401	0.813130234	0.854671094	1.487998396
151	1.352528156	0.813464778	0.854824907	1.487481908
152	1.351921107	0.813785989	0.854979969	1.486961226
153	1.351316523	0.814105896	0.855133976	1.486444089
154	1.350715785	0.814423768	0.855289171	1.485922959
155	1.3501242	0.814736797	0.855443998	1.485403068
156	1.349539048	0.815046421	0.855599856	1.484879714
157	1.348978021	0.815343281	0.855754208	1.484361418
158	1.348414436	0.815641494	0.855909537	1.483839842
159	1.347861822	0.815933902	0.856063287	1.483323565
160	1.347328134	0.816216295	0.85621771	1.48280503
161	1.346797492	0.816497076	0.856371073	1.482290054
162	1.346263913	0.816779412	0.856525436	1.481771719
163	1.345742222	0.817055458	0.856681557	1.481247482
164	1.345208628	0.817337801	0.856839861	1.480715917
165	1.34466794	0.817623899	0.856996607	1.48018958
166	1.344128478	0.817909347	0.857151821	1.479668388
167	1.343586409	0.818196175	0.857306394	1.479149349
168	1.343054689	0.818477527	0.85746265	1.47862466
169	1.342499797	0.81877114	0.857618852	1.478100148
170	1.34197631	0.819048136	0.857774294	1.477578194
171	1.341447941	0.819327715	0.85792972	1.477056288
172	1.340926931	0.8196034	0.858085384	1.476533587
173	1.340422848	0.819870128	0.858238842	1.476018294
174	1.339925342	0.820133376	0.858394069	1.475497056
175	1.339428464	0.820396292	0.858547339	1.474982394
176	1.338925236	0.820662568	0.858700948	1.47446659
177	1.338430831	0.820924175	0.858855	1.473949303
178	1.337953297	0.821176855	0.859009019	1.473432122
179	1.337485671	0.821424293	0.859163146	1.472914583
180	1.337015602	0.821673023	0.859318441	1.472393119
181	1.336539814	0.82192478	0.859472414	1.471876095
182	1.33607033	0.8221732	0.859627632	1.47135489
183	1.335589654	0.822427543	0.859781852	1.470837036
184	1.335112792	0.822679868	0.859938214	1.47031199
185	1.33463643	0.822931928	0.860094615	1.469786812
186	1.334156338	0.823185962	0.860249536	1.469266604
187	1.333676881	0.82343966	0.860404704	1.468745568
188	1.333196059	0.82369408	0.860561264	1.468219857
189	1.332728735	0.823941357	0.86071545	1.467702117
190	1.332266425	0.824185982	0.860870986	1.467179843
191	1.331808561	0.824428255	0.861025883	1.466659718
192	1.331342256	0.824674993	0.861179478	1.466143962
193	1.330875555	0.824921941	0.861334164	1.465624542
194	1.33042955	0.825157938	0.861488378	1.465106709
195	1.329980236	0.825395686	0.861643162	1.464586962
196	1.329548213	0.825624285	0.861797484	1.464068767
197	1.329107158	0.825857663	0.861952213	1.463549202
198	1.328671931	0.826087957	0.862106782	1.463030176
199	1.328232837	0.826320297	0.862260603	1.462513663
200	1.327803646	0.826547398	0.86241491	1.461995518
201	1.327393258	0.826764549	0.862568957	1.461478244
202	1.326987224	0.826979396	0.862721768	1.460965122
203	1.326560309	0.827205292	0.862875668	1.460448341
204	1.326131763	0.827432051	0.863029598	1.459931463
205	1.325695379	0.827662957	0.863184577	1.459411062
206	1.325281044	0.827882197	0.863337674	1.458896979
207	1.324867543	0.828100995	0.863490857	1.458382607
208	1.324465342	0.828313814	0.863643364	1.457870506
209	1.324058996	0.828528826	0.863796745	1.457355468
210	1.323661486	0.828739162	0.863950571	1.456838937
211	1.323278227	0.828941959	0.86410407	1.456323505
212	1.322897613	0.829143355	0.864257763	1.455807422
213	1.322515184	0.829345712	0.864411359	1.455291663
214	1.322140329	0.829544061	0.864565716	1.454773348
215	1.321768672	0.829740718	0.86471984	1.454255817
216	1.321407288	0.829931939	0.864873882	1.45373856
217	1.321028042	0.830132611	0.865027906	1.453221367
218	1.320651663	0.830331767	0.865181896	1.452704286
219	1.320261134	0.83053841	0.865335963	1.452186944
220	1.319842821	0.830759755	0.865490896	1.451666698
221	1.319429676	0.830978364	0.865644926	1.451149481
222	1.319041797	0.831183605	0.865797159	1.450638298
223	1.318657199	0.831387109	0.865948047	1.450131634
224	1.318283145	0.831585035	0.866098618	1.449626032
225	1.317907607	0.831783745	0.866247883	1.449124816
226	1.31755523	0.8319702	0.866397744	1.448621603
227	1.317179747	0.832168882	0.866547186	1.448119791
228	1.316798716	0.832370499	0.866697251	1.447615892
229	1.316412562	0.832574827	0.8668472	1.447112379
230	1.316025755	0.8327795	0.866997805	1.446606663
231	1.315643373	0.832981832	0.867147708	1.446103305
232	1.31525196	0.833188942	0.86729736	1.445600789
233	1.314877901	0.83338687	0.867446614	1.445099611
234	1.314515368	0.8335787	0.86759324	1.444607259
235	1.314154505	0.833769645	0.867739225	1.444117057
236	1.3138235	0.833944792	0.867884494	1.443629259
237	1.313487527	0.834122567	0.86803096	1.443137442
238	1.313143752	0.834304471	0.868176031	1.442650309
239	1.312812652	0.834479667	0.868320574	1.442164951
240	1.312482728	0.834654242	0.868466493	1.44167497
241	1.312171395	0.834818979	0.868610295	1.441192099
242	1.311867247	0.834979915	0.868754298	1.440708553
243	1.311552825	0.835146287	0.868899348	1.44022149
244	1.311248532	0.835307299	0.869043827	1.439736348
245	1.310951976	0.835464217	0.869187815	1.439252852
246	1.310633847	0.835632551	0.86933207	1.438768459
247	1.310310764	0.835803506	0.86947548	1.438286906
248	1.309986583	0.835975041	0.869619408	1.437803611
249	1.30963504	0.836161055	0.869764477	1.437316483
250	1.30928892	0.8363442	0.869910356	1.436826639
251	1.30895089	0.836523063	0.870055536	1.436339139
252	1.308608226	0.836704379	0.870200191	1.435853405
253	1.308277976	0.836879126	0.870344425	1.435369083
254	1.30794332	0.837056205	0.870488115	1.434886588
255	1.307623847	0.83722525	0.870630896	1.434407145
256	1.307303907	0.837394541	0.870773527	1.433928207
257	1.306979135	0.837566389	0.870916347	1.433448631
258	1.306656333	0.837737195	0.871058669	1.43297073
259	1.306343369	0.837902796	0.87120073	1.432493705
260	1.306020364	0.83807371	0.871343464	1.432014419
261	1.305705531	0.838240299	0.871485717	1.431536751
262	1.305396373	0.838403885	0.871627139	1.431061873
263	1.305082176	0.838570138	0.871768838	1.430586063
264	1.304768548	0.83873609	0.871910582	1.430110101
265	1.304453392	0.83890285	0.87205283	1.429632446
266	1.30413955	0.839068915	0.872195554	1.429153196
267	1.303839296	0.83922779	0.872336657	1.42867939
268	1.303528956	0.839392002	0.872477398	1.428206796
269	1.303221139	0.839554879	0.872617742	1.427735538
270	1.302896874	0.839726459	0.872758463	1.427263011
271	1.30258248	0.839892817	0.872898063	1.426794249
272	1.302279199	0.840053293	0.873038201	1.426323682
273	1.3019658	0.840219124	0.873178293	1.425853267
274	1.301666699	0.840377389	0.873318153	1.425383635
275	1.301377558	0.840530384	0.873457834	1.424914601
276	1.301096735	0.840678977	0.873598362	1.424442723
277	1.300822915	0.840823865	0.873738146	1.423973342
278	1.300540494	0.840973304	0.873878185	1.423503109
279	1.300247815	0.841128171	0.874018168	1.42303306
280	1.29996832	0.841276061	0.874156216	1.42256951
281	1.299681054	0.841428065	0.874294095	1.422106528
282	1.299391132	0.841581472	0.874432708	1.421641082
283	1.299106695	0.841731978	0.874570325	1.421178979
284	1.29881044	0.841888737	0.874708312	1.420715633
285	1.298505834	0.842049915	0.874846847	1.420250447
286	1.298208283	0.84220736	0.874984685	1.419787602
287	1.297908377	0.842366051	0.875121633	1.419327747
288	1.297617619	0.842519902	0.875258473	1.418868252
289	1.297332786	0.842670617	0.875394052	1.418412993
290	1.297040784	0.842825126	0.875529314	1.417958799
291	1.296759903	0.84297375	0.875664144	1.417506054
292	1.296484361	0.843119549	0.875799493	1.417051567
293	1.29620994	0.843264755	0.875934005	1.416599892
294	1.295934146	0.843410687	0.876069144	1.416146111
295	1.295670562	0.843550159	0.87620257	1.415698079
296	1.295396404	0.843695226	0.876336167	1.415249478
297	1.295123741	0.843839501	0.876468382	1.414805512
298	1.294851362	0.843983627	0.876600153	1.414363041
299	1.29459133	0.844121219	0.876731622	1.413921583
300	1.294323323	0.844263031	0.876863683	1.413478137
301	1.294055406	0.844404796	0.876995387	1.413035889
302	1.293779334	0.844550875	0.877127244	1.412593127
303	1.293512294	0.844692175	0.877259692	1.412148381
304	1.293249969	0.844830981	0.877392197	1.411703444
305	1.2929887	0.844969228	0.877523504	1.411262531
306	1.292737306	0.845102249	0.877654553	1.410822483
307	1.2924925	0.845231785	0.877785229	1.410383686
308	1.292259661	0.845354988	0.877915397	1.409946598
309	1.292015527	0.845484168	0.878045475	1.409509807
310	1.291779979	0.845608805	0.878175928	1.409071764
311	1.291528275	0.845741991	0.878306685	1.408632696
312	1.29128384	0.84587133	0.878436942	1.408195304
313	1.291044985	0.845997717	0.878566996	1.407758598
314	1.290808816	0.846122682	0.878695493	1.40732712
315	1.290569718	0.846249197	0.87882394	1.40689581
316	1.290327251	0.846377495	0.878951895	1.406466152
317	1.290080109	0.846508267	0.879080245	1.406035165
318	1.28983137	0.846639884	0.879208006	1.40560616
319	1.289585989	0.846769724	0.87933553	1.405177945
320	1.289327097	0.846906713	0.879463703	1.404747558
321	1.289068464	0.847043564	0.879592016	1.404316694
322	1.288803153	0.84718395	0.879720809	1.403884223
323	1.28853967	0.847323368	0.879848814	1.403454394
324	1.288274778	0.847463532	0.879975789	1.403028029
325	1.28801201	0.847602572	0.880102805	1.402601523
326	1.287756525	0.847737758	0.880230638	1.402172272
327	1.287504218	0.847871263	0.880358059	1.401744409
328	1.287242677	0.848009653	0.880485464	1.401316595
329	1.286989812	0.848143453	0.880612195	1.400891047
330	1.28673488	0.848278347	0.880738996	1.400465263
331	1.286477771	0.848414393	0.880865739	1.400039675
332	1.286237821	0.848541359	0.880990879	1.399619469
333	1.286007476	0.848663242	0.881115926	1.399199575
334	1.285778324	0.848784495	0.881241155	1.398779068
335	1.285542943	0.848909043	0.881366019	1.398359789
336	1.285313569	0.849030413	0.881490551	1.397941625
337	1.285093492	0.849146864	0.881614135	1.397526643
338	1.284876379	0.849261746	0.881737556	1.39711221
339	1.284662898	0.849374706	0.881860468	1.396699485
340	1.284457989	0.849483131	0.881982755	1.396288857
341	1.284246558	0.849595007	0.882105277	1.395877442
342	1.284041321	0.849703605	0.88222817	1.39546478
343	1.283830392	0.849815215	0.882349991	1.39505572
344	1.283624791	0.849924006	0.882472526	1.394644262
345	1.283410637	0.850037322	0.882594886	1.394233391
346	1.283199243	0.850149179	0.882716609	1.393824657
347	1.28298755	0.850261193	0.88283838	1.393415763
348	1.282774992	0.850373665	0.882959857	1.393007856
349	1.282556694	0.850489174	0.883082065	1.392597495
350	1.282344069	0.850601682	0.883204018	1.392187991
351	1.282123429	0.85071843	0.883325799	1.391779066
352	1.281902263	0.850835457	0.883446793	1.39137278
353	1.281690063	0.85094774	0.883567201	1.390968462
354	1.281474242	0.851061938	0.883687078	1.39056593
355	1.281256544	0.85117713	0.883807805	1.390160541
356	1.281048952	0.851286974	0.883927468	1.389758726
357	1.280844946	0.851394921	0.884047002	1.389357344
358	1.280638477	0.851504171	0.884166674	1.388955501
359	1.280431883	0.851613488	0.884286582	1.38855286
360	1.280219592	0.851725818	0.884406159	1.388151337
361	1.280002627	0.851840622	0.884525448	1.387750777
362	1.279780264	0.851958282	0.884645296	1.387348339
363	1.27956528	0.852072038	0.88476412	1.386949342
364	1.279347381	0.852187336	0.884882197	1.386552853
365	1.279131306	0.852301669	0.884999676	1.386158372
366	1.278912836	0.85241727	0.885116946	1.38576459
367	1.278702464	0.852528585	0.885234188	1.385370904
368	1.278493595	0.852639105	0.885351522	1.38497691
369	1.278278253	0.85275305	0.885468413	1.384584403
370	1.278068848	0.852863854	0.885586099	1.384189226
371	1.277867175	0.852970566	0.885703291	1.383795711
372	1.277665039	0.853077523	0.885820464	1.383402254
373	1.277453082	0.853189677	0.885937366	1.383009713
374	1.277247127	0.853298655	0.886053865	1.38261852
375	1.277041866	0.853407267	0.886170014	1.382228506
376	1.276827946	0.853520459	0.886285959	1.381839175
377	1.276625864	0.853627388	0.886401214	1.381452161
378	1.276423539	0.853734445	0.886517192	1.381062719
379	1.276223963	0.853840048	0.886632555	1.380675344
380	1.276023853	0.853945933	0.886747614	1.380288989
381	1.275834211	0.85404628	0.886862657	1.379902685
382	1.275641089	0.854148468	0.886977033	1.379518624
383	1.275445046	0.854252201	0.887091834	1.379133135
384	1.275247816	0.854356562	0.887207009	1.378746389
385	1.275062037	0.854454865	0.887321318	1.378362553
386	1.274874016	0.854554353	0.887435367	1.37797959
387	1.274702607	0.854645052	0.887548356	1.377600184
388	1.274530767	0.854735978	0.887662125	1.377218163
389	1.274357749	0.854827529	0.887775168	1.376838576
390	1.27417939	0.854921905	0.887888227	1.376458938
391	1.273995618	0.855019145	0.888001368	1.376079022
392	1.273817469	0.85511341	0.888113857	1.375701295
393	1.273634175	0.855210397	0.888226371	1.375323485
394	1.273445929	0.855310005	0.888339368	1.374944054
395	1.273260174	0.855408294	0.888452173	1.374565268
396	1.273078949	0.855504187	0.888565205	1.37418572
397	1.272907885	0.855594703	0.888677708	1.373807945
398	1.272735066	0.855686148	0.888789781	1.373431618
399	1.272555504	0.855781161	0.888902059	1.3730546
400	1.272367491	0.855880645	0.889014081	1.372678443
401	1.272175713	0.855982122	0.889126112	1.372302255
402	1.271987615	0.856081651	0.889238869	1.371923629
403	1.271802586	0.856179556	0.889351104	1.371546758
404	1.271624636	0.856273716	0.889462943	1.371171214
405	1.271449857	0.856366198	0.889574729	1.370795847
406	1.271281756	0.856455146	0.889685715	1.370423171
407	1.271125008	0.856538087	0.889796964	1.370049607
408	1.270967316	0.856621528	0.889908456	1.369675229
409	1.270810216	0.856704655	0.890020368	1.369299443
410	1.270653395	0.856787634	0.890131739	1.368925472
411	1.270498428	0.856869633	0.89024336	1.368550661
412	1.270346586	0.856949978	0.890354791	1.368176485
413	1.270188801	0.857033468	0.890465804	1.367803718
414	1.270034002	0.857115377	0.89057671	1.367431308
415	1.269871517	0.857201354	0.89068711	1.367060596
416	1.269700507	0.857291841	0.890797199	1.366690929
417	1.269535723	0.857379035	0.890907256	1.366321369
418	1.269369914	0.85746677	0.891016409	1.365954847
419	1.269203747	0.857554695	0.891124826	1.365590795
420	1.269034277	0.857644368	0.891232829	1.365228132
421	1.268858621	0.857737313	0.891340993	1.364864931
422	1.268682666	0.857830417	0.891449265	1.364501364
423	1.268517	0.857918077	0.891557841	1.364136777
424	1.268358971	0.858001696	0.891665334	1.363775828
425	1.26821196	0.858079485	0.89177279	1.363415005
426	1.268069916	0.858154645	0.891880019	1.363054942
427	1.267923839	0.85823194	0.891987344	1.362694556
428	1.267763339	0.858316866	0.892095588	1.362331084
429	1.267606098	0.858400068	0.892202594	1.36197177
430	1.26744659	0.858484469	0.892309873	1.361611539
431	1.267281028	0.858572074	0.892417022	1.361251743
432	1.267117419	0.858658645	0.892523462	1.360894329
433	1.266955831	0.858744147	0.892630011	1.360536551
434	1.266803406	0.858824801	0.892736234	1.360179863
435	1.266660978	0.858900165	0.892841943	1.359824905
436	1.266517659	0.858976	0.892947839	1.359469318
437	1.266375923	0.859050997	0.893053607	1.35911416
438	1.266232146	0.859127075	0.893159071	1.358760025
439	1.266084849	0.859205015	0.893264458	1.358406147
440	1.265945865	0.859278556	0.893368886	1.35805549
441	1.265804786	0.859353206	0.893473734	1.35770342
442	1.265666394	0.859426434	0.893578391	1.357351994
443	1.265530212	0.859498493	0.893683168	1.357000166
444	1.265394064	0.859570534	0.893787245	1.356650687
445	1.265254579	0.85964434	0.89389127	1.356301381
446	1.265117795	0.859716718	0.893994509	1.355954716
447	1.264975245	0.859792146	0.894097716	1.355608158
448	1.264831221	0.859868354	0.89420074	1.355262217
449	1.26468742	0.859944445	0.894303763	1.354916276
450	1.264539478	0.860022726	0.894407163	1.354569071
451	1.264398461	0.860097343	0.894509724	1.35422468
452	1.264258014	0.860171659	0.894612036	1.353881127
453	1.264112341	0.860248739	0.894713831	1.353539311
454	1.263971525	0.86032325	0.894815867	1.353196686
455	1.263834581	0.860395712	0.894916815	1.352857716
456	1.263699136	0.860467381	0.895017742	1.352518812
457	1.263563558	0.86053912	0.895118686	1.352179854
458	1.263425848	0.860611987	0.895219714	1.351840615
459	1.263280593	0.860688847	0.895320302	1.351502849
460	1.263137539	0.860764542	0.895420358	1.351166874
461	1.262992917	0.860841066	0.89552057	1.350830371
462	1.262858872	0.860911995	0.895620953	1.350493297
463	1.26272252	0.860984143	0.895721346	1.350156187
464	1.26258128	0.861058878	0.895821359	1.349820356
465	1.262443659	0.861131699	0.895921567	1.349483868
466	1.262303697	0.861205757	0.896022097	1.3491463
467	1.262171947	0.861275471	0.896121757	1.348811654
468	1.262042155	0.861344148	0.896220864	1.348478862
469	1.261909387	0.861414401	0.896319495	1.34814767
470	1.261777927	0.861483961	0.896418303	1.347815884
471	1.261644649	0.861554483	0.896516911	1.34748477
472	1.26150826	0.861626652	0.896615594	1.347153402
473	1.261375175	0.861697072	0.896714755	1.346820432
474	1.261238889	0.861769185	0.896813582	1.346488582
475	1.261112548	0.861836037	0.896911674	1.346159198
476	1.260981143	0.861905568	0.897009699	1.34583004
477	1.260854251	0.861972711	0.897107384	1.345502025
478	1.260730309	0.862038293	0.897204763	1.345175038
479	1.260614707	0.862099462	0.897301238	1.344851084
480	1.260501099	0.862159576	0.897397226	1.344528768
481	1.260386205	0.862220371	0.897493434	1.344205712
482	1.260264489	0.862284775	0.897588977	1.343884891
483	1.260144215	0.862348417	0.897684852	1.343562953
484	1.260022431	0.862412857	0.897780465	1.343241894
485	1.259895544	0.862479997	0.897876192	1.342920456
486	1.259775196	0.862543677	0.897972182	1.342598129
487	1.259645785	0.862612153	0.898067629	1.34227763
488	1.259512587	0.862682633	0.898162839	1.341957926
489	1.259384757	0.862750273	0.89825764	1.341639592
490	1.259257665	0.862817521	0.898352371	1.341321496
491	1.2591241	0.862888196	0.898446769	1.341004519
492	1.258990806	0.862958726	0.898541213	1.340687388
493	1.258858312	0.863028833	0.898634893	1.340372819
494	1.258720521	0.863101743	0.898728705	1.340057811
495	1.258581685	0.863175206	0.898822301	1.339743525
496	1.25844591	0.86324705	0.898915477	1.339430649
497	1.258312382	0.863317704	0.899009023	1.339116534
498	1.258176279	0.863389721	0.899103029	1.338800871
499	1.258045381	0.863458984	0.899196486	1.338487053
500	1.257913059	0.863529001	0.899289666	1.338174163
501	1.257780648	0.863599064	0.899383159	1.337860227
502	1.257645823	0.863670404	0.899476826	1.337545702
503	1.257517527	0.863738291	0.899569634	1.337234064
504	1.257392493	0.86380445	0.899662608	1.336921868
505	1.257270458	0.863869023	0.899755243	1.336610809
506	1.257151692	0.863931867	0.899847759	1.336300149
507	1.257040622	0.863990638	0.899939724	1.335991343
508	1.25693731	0.864045304	0.900031272	1.335683932
509	1.256830327	0.864101913	0.900122761	1.335376723
510	1.256723561	0.864158406	0.900214061	1.335070148
511	1.256610679	0.864218136	0.900305144	1.334764301
512	1.256489092	0.864282472	0.900395824	1.334459809
513	1.256363995	0.864348666	0.900486755	1.334154471
514	1.256242321	0.864413048	0.90057725	1.333850601
515	1.256121725	0.864476859	0.900667283	1.333548278
516	1.256005618	0.864538295	0.900757127	1.333246593
517	1.255896229	0.864596177	0.900846317	1.332947103
518	1.255785464	0.864654787	0.900935017	1.332649259
519	1.255671653	0.864715008	0.901023839	1.332351003
520	1.255557651	0.864775331	0.901112858	1.332052086
521	1.255446053	0.864834382	0.90120208	1.331752489
522	1.255332661	0.864894381	0.901290455	1.331455736
523	1.255227044	0.864950267	0.90137837	1.331160527
524	1.255125559	0.865003966	0.901466447	1.330864774
525	1.255024658	0.865057356	0.901554045	1.330570631
526	1.254925324	0.865109918	0.901642045	1.330275135
527	1.254822077	0.865164549	0.901729991	1.329979823
528	1.254722002	0.865217503	0.901817297	1.329686658
529	1.254625965	0.865268319	0.901903748	1.329396367
530	1.254527877	0.865320221	0.901990207	1.329106045
531	1.254431539	0.865371197	0.902076761	1.328815406
532	1.254340523	0.865419356	0.902163465	1.328524265
533	1.254252498	0.865465934	0.902249935	1.328233907
534	1.254162673	0.865513463	0.902336319	1.327943842
535	1.254066815	0.865564185	0.90242258	1.327654186
536	1.253971274	0.865614739	0.902508738	1.327364878
537	1.253880108	0.865662979	0.902594943	1.327075409
538	1.253787007	0.865712242	0.902680378	1.32678853
539	1.253687752	0.865764761	0.90276625	1.326500181
540	1.253585794	0.865818711	0.902851549	1.326213756
541	1.253485706	0.865871671	0.902936636	1.325928042
542	1.2533879	0.865923423	0.903020844	1.32564528
543	1.253286474	0.865977092	0.903105544	1.325360869
544	1.253180824	0.866032995	0.903189882	1.325077669
545	1.253079389	0.866086668	0.903274291	1.324794234
546	1.252979402	0.866139574	0.903358364	1.324511926
547	1.252882841	0.866190668	0.903442375	1.324229826
548	1.252791505	0.866238998	0.90352596	1.323949157
549	1.252693853	0.866290669	0.903609162	1.323669775
550	1.252604337	0.866338035	0.903691762	1.323392414
551	1.252520776	0.86638225	0.903774084	1.323115986
552	1.252438506	0.866425782	0.903856015	1.322840871
553	1.252353403	0.866470813	0.903937983	1.32256563
554	1.252262688	0.866518814	0.904020403	1.322288873
555	1.252170647	0.866567515	0.904102934	1.322011742
556	1.25207558	0.866617819	0.904185107	1.321735816
557	1.251982476	0.866667084	0.904266413	1.321462797
558	1.251883434	0.86671949	0.904347611	1.321190145
559	1.251789098	0.866769407	0.904428556	1.32091834
560	1.251691314	0.866821148	0.904509248	1.320647385
561	1.251591419	0.866874005	0.904590346	1.320375066
562	1.251482777	0.866931492	0.904671091	1.320103935
563	1.251380524	0.866985598	0.904750872	1.31983604
564	1.251273997	0.867041965	0.904830582	1.319568383
565	1.251170984	0.867096473	0.90491067	1.319299454
566	1.251065416	0.867152333	0.904990173	1.319032492
567	1.250954868	0.867210828	0.905069464	1.318766242
568	1.250838479	0.867272413	0.905148709	1.318500146
569	1.25072706	0.867331369	0.905227938	1.318234106
570	1.250616645	0.867389793	0.905306737	1.317969506
571	1.250510702	0.867445852	0.905385236	1.317705915
572	1.250403061	0.867502809	0.90546347	1.317443214
573	1.250298369	0.867558205	0.905540947	1.317183055
574	1.250196885	0.867611904	0.905618657	1.316922113
575	1.250092804	0.867666977	0.905696542	1.316660585
576	1.249986081	0.867723448	0.905774224	1.316399735
577	1.249875713	0.867781847	0.905851661	1.316139711
578	1.249770466	0.867837537	0.905928748	1.315880862
579	1.249667496	0.867892022	0.906005194	1.315624164
580	1.249570447	0.867943374	0.906081784	1.315366984
581	1.249478251	0.867992158	0.906157697	1.315112077
582	1.249387182	0.868040346	0.906234255	1.314855003
583	1.249296094	0.868088544	0.906310161	1.31460012
584	1.249212298	0.868132883	0.906385343	1.314347665
585	1.249126482	0.868178292	0.906460027	1.314096884
586	1.249043324	0.868222294	0.906534487	1.313846856
587	1.248961412	0.868265636	0.906609461	1.313595103
588	1.248878084	0.868309728	0.906683715	1.313345765
589	1.248793838	0.868354305	0.906758064	1.313096111
590	1.248713482	0.868396825	0.906832263	1.312846959
591	1.248631275	0.868440324	0.906906219	1.312598622
592	1.248543015	0.868487025	0.906980351	1.312349694
593	1.248449776	0.868536361	0.907054343	1.312101239
594	1.248352535	0.868587815	0.907128463	1.311852351
595	1.248259901	0.868636831	0.907202105	1.311605071
596	1.248165392	0.868686839	0.907275931	1.311357168
597	1.248072981	0.868735737	0.907350398	1.311107117
598	1.247981015	0.868784399	0.907424356	1.310858776
599	1.247892797	0.868831079	0.90749805	1.310611317
600	1.247799316	0.868880543	0.907571805	1.310363658
601	1.247709681	0.868927972	0.907645373	1.310116624
602	1.247633785	0.868968131	0.907718466	1.309871187
603	1.247557265	0.86900862	0.907791439	1.309626152
604	1.247483021	0.869047906	0.907864363	1.309381282
605	1.247401149	0.869091227	0.907937104	1.309137025
606	1.247313789	0.869137452	0.90800988	1.308892651
607	1.247226446	0.869183669	0.908082431	1.308649031
608	1.247134194	0.869232483	0.908155028	1.30840526
609	1.247036489	0.869284181	0.908227686	1.308161283
610	1.246938851	0.869335846	0.90830009	1.307918157
611	1.246843586	0.869386254	0.908372906	1.307673649
612	1.246752817	0.869434283	0.908445604	1.307429537
613	1.246656955	0.869485007	0.908518127	1.307186014
614	1.246568391	0.869531869	0.908590143	1.306944191
615	1.246479775	0.869578759	0.908661821	1.306703506
616	1.246386255	0.869628244	0.908733754	1.306461961
617	1.246296993	0.869675476	0.908805509	1.306221015
618	1.246210945	0.869721006	0.908876739	1.305981834
619	1.246133509	0.86976198	0.908947974	1.305742635
620	1.246054746	0.869803657	0.909019106	1.305503781
621	1.245979452	0.869843498	0.909089595	1.305267087
622	1.2459043	0.869883263	0.909159682	1.305031741
623	1.245830485	0.869922322	0.909230367	1.304794391
624	1.245753789	0.869962904	0.909300925	1.304557464
625	1.24568055	0.870001657	0.909370985	1.304322211
626	1.245612062	0.870037897	0.909441064	1.304086894
627	1.245544633	0.870073576	0.909510915	1.303852342
628	1.245484256	0.870105524	0.90958059	1.30361838
629	1.24542641	0.870136132	0.909650187	1.303384681
630	1.245374386	0.870163659	0.909719804	1.303150913
631	1.245326043	0.87018924	0.909789338	1.302917427
632	1.245275274	0.870216104	0.909858517	1.302685131
633	1.245225355	0.870242517	0.909926918	1.302455448
634	1.245174877	0.870269227	0.90999546	1.302225292
635	1.245121374	0.870297537	0.910063678	1.301996225
636	1.245067573	0.870326005	0.910131473	1.301768576
637	1.24500814	0.870357453	0.9101993	1.301540819
638	1.244942237	0.870392325	0.910267309	1.301312452
639	1.244882549	0.870423908	0.91033545	1.301083643
640	1.244823723	0.870455035	0.91040352	1.300855073
641	1.244763055	0.870487136	0.910471321	1.300627404
642	1.244707705	0.870516424	0.910538697	1.300401162
643	1.244651018	0.87054642	0.910605837	1.300175714
644	1.244590844	0.87057826	0.910672936	1.299950402
645	1.244534187	0.870608239	0.910740147	1.299724716
646	1.244475983	0.870639037	0.910807473	1.299498642
647	1.244415934	0.870670811	0.910874686	1.299272948
648	1.244355343	0.870702871	0.910941751	1.299047753
649	1.244292625	0.870736058	0.911008862	1.298822401
650	1.244233884	0.87076714	0.911075785	1.298597681
651	1.244174732	0.870798439	0.911142784	1.298372704
652	1.244116163	0.870829431	0.911209412	1.298148975
653	1.244059759	0.870859276	0.911275904	1.297925703
654	1.244000983	0.870890376	0.911342433	1.297702306
655	1.243938853	0.870923251	0.911408858	1.297479258
656	1.243875194	0.870956935	0.911475153	1.297256647
657	1.243813256	0.870989709	0.91154101	1.297035506
658	1.243749479	0.871023456	0.911607057	1.296813727
659	1.243682803	0.871058736	0.91167312	1.296591896
660	1.243607614	0.871098522	0.9117393	1.296369669
661	1.243537901	0.87113541	0.911805247	1.296148226
662	1.243467607	0.871172605	0.911871055	1.295927252
663	1.243389158	0.871214114	0.911936722	1.295706748
664	1.243317282	0.871252147	0.912002283	1.295486603
665	1.243249772	0.871287868	0.912066825	1.295269878
666	1.24318024	0.871324661	0.912131809	1.295051669
667	1.243109045	0.871362332	0.91219683	1.294833334
668	1.243040589	0.871398555	0.912261565	1.294615963
669	1.242979201	0.871431037	0.912326005	1.294399581
670	1.242919891	0.871462421	0.912389956	1.29418484
671	1.242861087	0.871493536	0.912454068	1.293969559
672	1.242797318	0.871527278	0.912517652	1.29375605
673	1.24273074	0.871562507	0.912581179	1.293542732
674	1.242660054	0.87159991	0.912644508	1.293330082
675	1.242591556	0.871636154	0.91270805	1.293116715
676	1.242522521	0.871672683	0.912771419	1.292903928
677	1.242453555	0.871709176	0.912834637	1.292691649
678	1.242380728	0.871747711	0.912897835	1.292479438
679	1.242308129	0.871786125	0.912961152	1.292266825
680	1.242245986	0.871819008	0.913023698	1.292056804
681	1.242187557	0.871849924	0.91308621	1.291846896
682	1.242129096	0.871880858	0.913148524	1.291637651
683	1.242065058	0.871914743	0.913210886	1.291428247
684	1.242001184	0.871948541	0.913273382	1.291218394
685	1.241938642	0.871981634	0.913335354	1.291010297
686	1.241882241	0.872011478	0.913396577	1.290804718
687	1.241825844	0.87204132	0.913457567	1.290599918
688	1.241772125	0.872069745	0.913518372	1.290395743
689	1.241715558	0.872099676	0.913579298	1.290191162
690	1.241657614	0.872130336	0.913640271	1.289986421
691	1.241594721	0.872163615	0.91370153	1.289780718
692	1.241530055	0.872197832	0.913762352	1.289576486
693	1.241464111	0.872232726	0.913823572	1.289370916
694	1.241397632	0.872267902	0.913884977	1.289164723
695	1.241336875	0.872300051	0.913946034	1.288959702
696	1.241275754	0.872332392	0.914007211	1.288754276
697	1.241216107	0.872363953	0.914068298	1.288549152
698	1.241150894	0.87239846	0.914129569	1.288343411
699	1.24108395	0.872433883	0.914190691	1.288138171
700	1.241011409	0.872472266	0.914251554	1.2879338
701	1.240938433	0.87251088	0.914312178	1.287730231
702	1.240867338	0.872548499	0.914372267	1.28752846
703	1.240802452	0.872582833	0.914432379	1.287326608
704	1.240734195	0.87261895	0.914492716	1.287124005
705	1.240668836	0.872653534	0.914552816	1.286922195
706	1.240606685	0.87268642	0.914612815	1.286720726
707	1.240541576	0.872720872	0.914672906	1.286518945
708	1.240478096	0.872754461	0.91473267	1.286318266
709	1.240416076	0.872787278	0.914792675	1.286116773
710	1.240354467	0.872819878	0.914852724	1.285915136
711	1.240287779	0.872855165	0.914912555	1.285714233
712	1.240216829	0.872892707	0.914972246	1.285513795
713	1.240139858	0.872933435	0.915032396	1.285311819
714	1.240063009	0.872974099	0.91509234	1.285110531
715	1.239982423	0.87301674	0.915152245	1.284909377
716	1.239904211	0.873058124	0.915212139	1.28470826
717	1.239820987	0.873102161	0.915271543	1.284508791
718	1.239736621	0.873146802	0.9153311	1.284308803
719	1.239650909	0.873192155	0.915390531	1.284109242
720	1.239569837	0.873235054	0.915449613	1.283910849
721	1.239488364	0.873278164	0.915508954	1.28371159
722	1.23940122	0.873324275	0.915568265	1.283512429
723	1.239309299	0.873372914	0.915627812	1.283312477
724	1.239220706	0.873419791	0.915687198	1.283113064
725	1.239131522	0.873466982	0.915746325	1.282914522
726	1.239049161	0.873510562	0.91580528	1.282716558
727	1.238969191	0.873552877	0.915864281	1.282518442
728	1.238889271	0.873595165	0.915923153	1.282320753
729	1.238809785	0.873637224	0.915981833	1.282123715
730	1.238729072	0.873679932	0.91604056	1.281926516
731	1.238651611	0.87372092	0.916099037	1.281730157
732	1.238572876	0.873762581	0.916157643	1.281533363
733	1.238493541	0.87380456	0.91621608	1.281337139
734	1.238415149	0.87384604	0.91627426	1.281141776
735	1.238335265	0.87388831	0.916332541	1.280946075
736	1.238260939	0.873927638	0.91639053	1.280751353
737	1.238189306	0.873965542	0.916448284	1.280557422
738	1.238119179	0.874002648	0.916505635	1.280364845
739	1.238049067	0.874039747	0.916563022	1.280172146
740	1.237978009	0.874077347	0.916620264	1.279979934
741	1.237917518	0.874109354	0.91667717	1.279788849
742	1.237857137	0.874141304	0.916734092	1.279597711
743	1.237792139	0.874175697	0.916791094	1.279406305
744	1.237727876	0.874209701	0.916847572	1.279216657
745	1.237660982	0.874245097	0.916904365	1.279025954
746	1.237592543	0.87428131	0.916961022	1.278835706
747	1.237523429	0.874317881	0.917017166	1.278647179
748	1.23745269	0.874355312	0.917073368	1.27845846
749	1.237386315	0.874390433	0.917129466	1.278270088
750	1.237330673	0.874419875	0.917185497	1.278081944
751	1.237278088	0.8744477	0.917241295	1.277894579
752	1.237223791	0.87447643	0.917297255	1.277706671
753	1.237171132	0.874504294	0.917352965	1.277519604
754	1.237118744	0.874532014	0.917408894	1.2773318
755	1.237063042	0.874561488	0.917464706	1.277144391
756	1.237004321	0.874592559	0.917520558	1.276956846
757	1.236942212	0.874625424	0.917576574	1.276768751
758	1.236878012	0.874659394	0.917632494	1.276580975
759	1.236811224	0.874694734	0.917688094	1.276394279
760	1.23674775	0.874728321	0.917743396	1.276208579
761	1.236682498	0.874762848	0.917798706	1.276022855
762	1.236614758	0.874798691	0.91785372	1.275838125
763	1.236552394	0.87483169	0.917908797	1.275653181
764	1.236489414	0.874865015	0.917964151	1.275467309
765	1.236429771	0.874896575	0.918019492	1.275281479
766	1.236370763	0.874927798	0.918075016	1.275095037
767	1.236309127	0.874960411	0.918130377	1.27490914
768	1.23625139	0.874990962	0.918185549	1.274723878
769	1.236190187	0.875023347	0.918240905	1.274537999
770	1.236125866	0.875057381	0.918295981	1.274353061
771	1.236063399	0.875090435	0.918351283	1.274167362
772	1.236003277	0.875122248	0.918406241	1.273982819
773	1.235945338	0.875152906	0.918460959	1.273799084
774	1.235883457	0.875185649	0.918515564	1.273615726
775	1.235817424	0.875220589	0.918569943	1.273433128
776	1.235750089	0.875256219	0.918623952	1.273251771
777	1.235682152	0.875292167	0.918677678	1.273071365
778	1.235619633	0.875325247	0.918731463	1.272890761
779	1.235557351	0.875358203	0.918784581	1.272712396
780	1.235496084	0.875390621	0.91883764	1.272534229
781	1.235437669	0.875421531	0.918890918	1.272355328
782	1.235380432	0.875451817	0.918944026	1.272176997
783	1.235317331	0.875485206	0.918997424	1.271997692
784	1.235259597	0.875515755	0.919050498	1.271819474
785	1.235206376	0.875543917	0.919103517	1.271641444
786	1.235152669	0.875572335	0.919156626	1.271463111
787	1.235100137	0.875600131	0.919209225	1.271286489
788	1.235046726	0.875628393	0.919261528	1.27111086
789	1.234991538	0.875657595	0.919314433	1.270933212
790	1.234938924	0.875685435	0.919367115	1.270756313
791	1.23488116	0.875716	0.919419486	1.270580455
792	1.234818628	0.875749088	0.919471528	1.270405705
793	1.234755732	0.875782368	0.919523517	1.270231132
794	1.2346918	0.875816197	0.919575509	1.270056547
795	1.234627648	0.875850142	0.919627641	1.269881493
796	1.234568001	0.875881703	0.919679199	1.269708367
797	1.234507948	0.87591348	0.919730361	1.26953657
798	1.23444704	0.875945708	0.91978155	1.269364685
799	1.234388847	0.8759765	0.919833081	1.269191647
800	1.234326396	0.876009545	0.919884418	1.269019266
801	1.234258831	0.876045297	0.9199358	1.26884673
802	1.234191158	0.876081105	0.919987198	1.268674142
803	1.234127682	0.876114692	0.920038589	1.268501577
804	1.23406475	0.876147991	0.920089766	1.268329728
805	1.234001155	0.876181642	0.920141356	1.268156496
806	1.233932386	0.87621803	0.920192492	1.267984786
807	1.233859159	0.876256777	0.920243366	1.267813959
808	1.233788912	0.876293947	0.920294242	1.26764312
809	1.233721215	0.876329768	0.920345154	1.267472165
810	1.233655179	0.87636471	0.920395935	1.267301647
811	1.233595163	0.876396467	0.920446676	1.267131264
812	1.233540164	0.876425569	0.920497251	1.26696144
813	1.233486069	0.876454192	0.920547491	1.266792739
814	1.23343433	0.876481569	0.920597265	1.266625604
815	1.233376603	0.876512115	0.920647517	1.266456864
816	1.233317707	0.876543279	0.920697952	1.266287508
817	1.233260789	0.876573396	0.920747773	1.266120215
818	1.233200375	0.876605363	0.920797462	1.265953363
819	1.233139964	0.876637329	0.920847361	1.26578581
820	1.233075859	0.876671249	0.920896858	1.265619604
821	1.233006493	0.876707953	0.920946741	1.2654521
822	1.232935854	0.876745331	0.920996663	1.26528447
823	1.232866175	0.8767822	0.921046255	1.265117946
824	1.232796791	0.876818914	0.921095938	1.264951113
825	1.232732439	0.876852965	0.92114546	1.264784824
826	1.232667907	0.876887111	0.921194553	1.264619977
827	1.23260709	0.876919291	0.921243659	1.264455083
828	1.232547277	0.876950941	0.921292777	1.264290151
829	1.232487866	0.876982377	0.92134206	1.264124665
830	1.232432368	0.877011743	0.921391142	1.263959853
831	1.232377445	0.877040805	0.921440243	1.263794977
832	1.232326647	0.877067684	0.921489073	1.263631012
833	1.232274864	0.877095084	0.921537831	1.263467285
834	1.232218106	0.877125117	0.921586593	1.263303549
835	1.23215939	0.877156186	0.921635192	1.263140361
836	1.232099707	0.877187766	0.921683787	1.262977182
837	1.232038789	0.877219999	0.92173241	1.262813911
838	1.231983573	0.877249216	0.921780872	1.262651181
839	1.231925338	0.87728003	0.9218295	1.262487895
840	1.231863193	0.877312914	0.921878137	1.262324578
841	1.231805071	0.877343668	0.9219267	1.262161508
842	1.231747165	0.877374308	0.921975056	1.261999133
843	1.231689854	0.877404634	0.922023145	1.261837655
844	1.231638494	0.87743181	0.922070822	1.261677561
845	1.231585669	0.877459762	0.922118521	1.261517394
846	1.231529112	0.877489688	0.922166258	1.2613571
847	1.231472364	0.877519715	0.922214111	1.261196412
848	1.231414823	0.877550162	0.922261611	1.261036914
849	1.231358183	0.877580133	0.922309294	1.2608768
850	1.231303729	0.877608946	0.922357055	1.260716423
851	1.231251827	0.877636409	0.922404822	1.260556027
852	1.231196751	0.877665552	0.922452342	1.26039646
853	1.231144643	0.877693124	0.922500048	1.26023627
854	1.231090187	0.877721939	0.922547288	1.260077641
855	1.231034324	0.877751498	0.922594504	1.259919095
856	1.230976543	0.877782072	0.92264151	1.259761253
857	1.230919096	0.877812469	0.922688854	1.259602279
858	1.230861376	0.877843011	0.922736317	1.259442903
859	1.230801008	0.877874954	0.922783448	1.259284644
860	1.230735366	0.877909688	0.922830581	1.259126375
861	1.230670093	0.877944226	0.922877988	1.258967189
862	1.230608176	0.877976988	0.922924911	1.258809625
863	1.23055108	0.878007199	0.922971515	1.258653136
864	1.230493829	0.878037493	0.923017992	1.258497071
865	1.230438879	0.878066569	0.923064406	1.258341217
866	1.230382773	0.878096257	0.923110588	1.258186144
867	1.230331156	0.878123569	0.923156644	1.258031491
868	1.230283904	0.878148572	0.923202584	1.257877232
869	1.230233489	0.878175249	0.923248648	1.257722552
870	1.230185291	0.878200751	0.923294699	1.257567918
871	1.230137605	0.878225984	0.92334053	1.257414022
872	1.230093551	0.878249294	0.92338589	1.257261711
873	1.230049792	0.878272449	0.923431558	1.257108361
874	1.230007417	0.878294871	0.923477568	1.256953866
875	1.229964884	0.878317377	0.92352308	1.25680104
876	1.229922295	0.878339912	0.923568487	1.25664857
877	1.229878045	0.878363326	0.923613774	1.2564965
878	1.229828457	0.878389565	0.923659003	1.256344626
879	1.22977696	0.878416814	0.923704284	1.256192576
880	1.229722898	0.87844542	0.923749772	1.256039834
881	1.229666485	0.87847527	0.923795222	1.255887216
882	1.229609393	0.87850548	0.923840215	1.255736136
883	1.229554482	0.878534535	0.923885344	1.255584597
884	1.2294974	0.878564739	0.92393022	1.25543391
885	1.229439992	0.878595116	0.923975043	1.255283399
886	1.229381712	0.878625954	0.924019864	1.255132893
887	1.229321489	0.87865782	0.924064832	1.254981896
888	1.22926517	0.878687621	0.924109307	1.254832556
889	1.229210237	0.878716687	0.924153695	1.254683505
890	1.229154857	0.878745991	0.924198092	1.254534424
891	1.229106541	0.878771557	0.924242012	1.254386946
892	1.229058937	0.878796746	0.924286044	1.25423909
893	1.229013238	0.878820926	0.924330121	1.254091087
894	1.228963948	0.878847008	0.924374144	1.25394326
895	1.228910407	0.878875338	0.924418486	1.253794367
896	1.22885807	0.878903031	0.924462731	1.253645796
897	1.228804318	0.878931474	0.924506814	1.253497771
898	1.22875284	0.878958713	0.924550649	1.253350576
899	1.228697759	0.878987858	0.924594566	1.253203109
900	1.228642597	0.879017046	0.9246382	1.253056589
901	1.22858669	0.879046628	0.924682129	1.252909081
902	1.228530613	0.879076301	0.924725921	1.252762032
903	1.228475446	0.879105491	0.924769801	1.252614687
904	1.228421184	0.879134204	0.924813439	1.252468157
905	1.228362216	0.879165406	0.92485698	1.252321953
906	1.228302968	0.879196756	0.924900241	1.252176685
907	1.228243434	0.879228257	0.924943229	1.252032339
908	1.228186255	0.879258513	0.924985847	1.251889232
909	1.228133231	0.879286569	0.925028469	1.251746111
910	1.22807826	0.879315657	0.925071258	1.251602431
911	1.22802749	0.879342521	0.925113841	1.251459439
912	1.227973814	0.879370923	0.925156318	1.251316808
913	1.227922478	0.879398086	0.925198665	1.251174611
914	1.227872277	0.87942465	0.925241301	1.251031444
915	1.227823122	0.879450659	0.92528358	1.250889475
916	1.227779184	0.879473909	0.925325484	1.250748767
917	1.227732012	0.879498869	0.925367357	1.250608162
918	1.227682826	0.879524895	0.925409207	1.250467633
919	1.227632389	0.879551583	0.925450848	1.25032781
920	1.227581557	0.87957848	0.925492201	1.25018895
921	1.227531057	0.879605202	0.925533577	1.250050014
922	1.227482952	0.879630656	0.925574482	1.249912659
923	1.227430955	0.879658169	0.925615496	1.249774938
924	1.227377439	0.879686486	0.925656437	1.249637463
925	1.227322651	0.879715477	0.925697305	1.249500234
926	1.227265193	0.87974588	0.925738381	1.249362305
927	1.227206159	0.879777117	0.925779674	1.249223648
928	1.227151957	0.879805797	0.925820596	1.249086236
929	1.227103387	0.879831497	0.925861112	1.248950187
930	1.227049419	0.879860053	0.925901268	1.248815348
931	1.22699556	0.879888552	0.9259415	1.248680255
932	1.226940173	0.879917859	0.925981908	1.248544568
933	1.226887071	0.879945957	0.926022363	1.248408723
934	1.226830577	0.879975851	0.92606282	1.248272874
935	1.226774593	0.880005474	0.926103157	1.248137427
936	1.226717792	0.880035529	0.926143521	1.24800189
937	1.226664621	0.880063663	0.926183918	1.247866241
938	1.226609534	0.880092812	0.926223967	1.24773176
939	1.226554797	0.880121776	0.926264028	1.247597241
940	1.226502959	0.880149205	0.926304141	1.247462546
941	1.226454223	0.880174993	0.926344204	1.247328017
942	1.226406081	0.880200467	0.926384158	1.247193858
943	1.226355763	0.880227092	0.926424209	1.247059369
944	1.226308563	0.880252067	0.926464424	1.246924333
945	1.226255811	0.88027998	0.926504535	1.246789643
946	1.22620438	0.880307194	0.926544071	1.246656887
947	1.226152295	0.880334754	0.926583609	1.246524123
948	1.226097582	0.880363704	0.92662333	1.246390745
949	1.226045962	0.880391018	0.926662854	1.246258028
950	1.2259993	0.880415709	0.92670204	1.246126443
951	1.225951093	0.880441217	0.926741327	1.245994522
952	1.225901331	0.880467548	0.926780436	1.245863199
953	1.225849688	0.880494874	0.92681951	1.245731992
954	1.225798032	0.880522207	0.926858744	1.245600249
955	1.22574837	0.880548485	0.926898125	1.245468013
956	1.225700771	0.880573671	0.926937514	1.245335749
957	1.2256573	0.880596673	0.926976707	1.245204143
958	1.225611835	0.88062073	0.927015536	1.245073761
959	1.225569633	0.880643061	0.927054351	1.244943424
960	1.225527509	0.88066535	0.927092969	1.244813747
961	1.225481737	0.88068957	0.927131869	1.244683127
962	1.225440152	0.880711574	0.927170807	1.244552375
963	1.225399674	0.880732992	0.92720941	1.244422752
964	1.225361282	0.880753307	0.927248008	1.244293144
965	1.225326269	0.880771834	0.927286536	1.244163771
966	1.225290274	0.880790879	0.927324731	1.244035516
967	1.225252445	0.880810897	0.927363297	1.243906016
968	1.225215615	0.880830384	0.927401397	1.243778079
969	1.225180407	0.880849014	0.927439466	1.243650249
970	1.225149048	0.880865607	0.927477384	1.243522926
971	1.225113824	0.880884246	0.927515465	1.243395053
972	1.225075468	0.880904541	0.927553674	1.243266751
973	1.225037986	0.880924374	0.927591669	1.243139167
974	1.225003885	0.880942418	0.927629744	1.243011315
975	1.224969872	0.880960416	0.927667782	1.242883589
976	1.22493284	0.880980011	0.927705842	1.242755789
977	1.224898244	0.880998317	0.927743701	1.242628661
978	1.224861968	0.881017512	0.927781749	1.2425009
979	1.224822554	0.881038367	0.927819716	1.242373413
980	1.224784496	0.881058505	0.927857261	1.242247338
981	1.224742098	0.881080939	0.927895081	1.242120344
982	1.224700754	0.881102816	0.927932863	1.241993477
983	1.224654156	0.881127472	0.92797089	1.241865785
984	1.224608463	0.88115165	0.928008628	1.241739065
985	1.224564935	0.881174682	0.928046192	1.241612931
986	1.224515919	0.881200618	0.92808389	1.241486344
987	1.22446552	0.881227286	0.928121684	1.241359437
988	1.224417375	0.881252761	0.928159282	1.241233185
989	1.224371934	0.881276806	0.928196771	1.241107301
990	1.224328454	0.881299813	0.928234314	1.240981237
991	1.224283226	0.881323745	0.928271759	1.240855503
992	1.224239273	0.881347002	0.928308877	1.240730864
993	1.224198049	0.881368815	0.928346072	1.240605965
994	1.22415789	0.881390064	0.928382982	1.240482028
995	1.224115714	0.881412381	0.928419933	1.240357948
996	1.22407494	0.881433956	0.928456739	1.24023436
997	1.224035843	0.881454644	0.928493599	1.240110586
998	1.223992666	0.88147749	0.928530248	1.239987524
999	1.223947448	0.881501417	0.928566936	1.239864328
1000	1.223902669	0.881525111	0.928603757	1.239740688
1001	1.22385107	0.881552414	0.928640454	1.239617464
1002	1.223801879	0.881578443	0.928677072	1.239494505
1003	1.223756486	0.881602462	0.928713664	1.239371632
1004	1.22371091	0.881626577	0.928750435	1.23924816
1005	1.223660863	0.881653059	0.928787382	1.239124095
1006	1.223607831	0.88168112	0.928824331	1.239000026
1007	1.223560228	0.881706309	0.928861085	1.238876609
1008	1.223512519	0.881731553	0.928897783	1.238753383
1009	1.223465192	0.881756596	0.928934356	1.238630573
1010	1.223416262	0.881782486	0.928971054	1.238507346
1011	1.223371667	0.881806083	0.929007744	1.238384145
1012	1.223327191	0.881829617	0.929044238	1.238261601
1013	1.223283936	0.881852505	0.929080814	1.238138784
1014	1.223240721	0.881875372	0.929117351	1.238016096
1015	1.223197025	0.881898493	0.929154024	1.237892952
1016	1.223151307	0.881922684	0.929190628	1.237770042
1017	1.223104536	0.881947432	0.929227142	1.237647432
1018	1.223054975	0.881973656	0.929263673	1.237524764
1019	1.223000478	0.882002492	0.929299871	1.237403214
1020	1.222946864	0.882030861	0.92933567	1.237283007
1021	1.222894824	0.882058398	0.929371357	1.237163172
1022	1.222841556	0.882086584	0.929407215	1.237042767
1023	1.222791279	0.882113187	0.92944285	1.236923108
1024	1.222741784	0.882139377	0.929478249	1.236804241
1025	1.222695787	0.882163715	0.929513713	1.236685158
1026	1.222646697	0.88218969	0.929549102	1.236566324
1027	1.222599991	0.882214404	0.929584127	1.236448715
1028	1.22255401	0.882238734	0.929619232	1.236330835
1029	1.222508519	0.882262806	0.929654154	1.236213572
1030	1.222464198	0.882286257	0.929689063	1.236096353
1031	1.222416406	0.882311546	0.92972405	1.23597887
1032	1.222368011	0.882337153	0.929759074	1.235861262
1033	1.222320061	0.882362526	0.9297941	1.235743648
1034	1.222267971	0.882390088	0.92982925	1.235625619
1035	1.222214662	0.882418295	0.929864193	1.235508282
1036	1.222164781	0.88244469	0.929898767	1.235392188
1037	1.222116975	0.882469985	0.929933427	1.235275803
1038	1.222065497	0.882497224	0.92996808	1.235159444
1039	1.222010068	0.882526554	0.930003101	1.235041847
1040	1.221955719	0.882555312	0.930037647	1.234925845
1041	1.221902564	0.882583438	0.930072418	1.234809088
1042	1.221851329	0.882610548	0.930107202	1.234692288
1043	1.221797902	0.882638818	0.930142167	1.234574878
1044	1.221746622	0.882665952	0.930176776	1.234458665
1045	1.221699681	0.882690791	0.930211276	1.234342819
1046	1.22165948	0.882712062	0.930245601	1.234227558
1047	1.221622493	0.882731633	0.930279905	1.23411237
1048	1.221587002	0.882750413	0.93031444	1.233996403
1049	1.221551957	0.882768957	0.930348624	1.233881617
1050	1.221512728	0.882789714	0.930382408	1.233768177
1051	1.221476469	0.8828089	0.9304165	1.2336537
1052	1.221435416	0.882830623	0.930450488	1.233539572
1053	1.221394507	0.882852269	0.930484481	1.233425427
1054	1.221348378	0.882876678	0.930518384	1.233311583
1055	1.221300342	0.882902095	0.930552044	1.233198558
1056	1.221254207	0.882926507	0.930585552	1.23308604
1057	1.221208695	0.882950589	0.930619105	1.232973372
1058	1.221165036	0.88297369	0.930652779	1.232860299
1059	1.221118716	0.8829982	0.930686234	1.232747963
1060	1.221072501	0.883022654	0.930719432	1.232636487
1061	1.221030288	0.88304499	0.930752685	1.232524827
1062	1.220985021	0.883068943	0.930785858	1.232413434
1063	1.220941234	0.883092112	0.930818858	1.232302624
1064	1.220893879	0.883117169	0.930852029	1.23219124
1065	1.220848557	0.883141151	0.930884892	1.232080888
1066	1.220804737	0.883164337	0.930917888	1.231970092
1067	1.22076129	0.883187327	0.93095083	1.231859476
1068	1.220716351	0.883211106	0.930983785	1.231748819
1069	1.220671078	0.883235061	0.931016527	1.231638874
1070	1.220626484	0.883258658	0.931049144	1.23152935
1071	1.220576986	0.883284849	0.931081726	1.231419943
1072	1.220528794	0.883310349	0.931114069	1.231311339
1073	1.220482468	0.883334861	0.931146073	1.231203873
1074	1.220440383	0.88335713	0.931177934	1.231096888
1075	1.220396208	0.883380505	0.93120996	1.230989346
1076	1.22035069	0.88340459	0.93124217	1.230881189
1077	1.220301719	0.883430502	0.931274715	1.230771907
1078	1.220257985	0.883453643	0.931307014	1.23066345
1079	1.220215929	0.883475896	0.93133893	1.230556282
1080	1.22017366	0.883498263	0.931370728	1.230449506
1081	1.220130934	0.88352087	0.931402763	1.230341936
1082	1.220091198	0.883541896	0.931434664	1.230234817
1083	1.220046583	0.883565504	0.931466631	1.230127473
1084	1.220004097	0.883587984	0.931498289	1.230021169
1085	1.219961808	0.883610361	0.931530132	1.229914247
1086	1.219921512	0.883631683	0.931561666	1.229808356
1087	1.219879599	0.883653861	0.931593081	1.22970287
1088	1.219834384	0.883677785	0.93162435	1.229597873
1089	1.21978547	0.883703668	0.931655831	1.229492161
1090	1.219739068	0.883728221	0.93168738	1.229386225
1091	1.219697041	0.883750459	0.931718546	1.229281572
1092	1.219653425	0.883773538	0.93174982	1.229176559
1093	1.219608327	0.883797401	0.931781009	1.229071827
1094	1.219559446	0.883823265	0.931812027	1.228967672
1095	1.219512354	0.883848183	0.931843256	1.228862811
1096	1.219463659	0.88387395	0.931874396	1.228758245
1097	1.219418331	0.883897934	0.931905636	1.228653344
1098	1.219372256	0.883922314	0.931936985	1.228548078
1099	1.219327273	0.883946116	0.931968193	1.228443284
1100	1.219285927	0.883967994	0.93199937	1.228338594
1101	1.219244281	0.88399003	0.932030435	1.228234284
1102	1.219200183	0.884013364	0.932061313	1.228130599
1103	1.219157495	0.884035952	0.932092053	1.228027376
1104	1.219115732	0.88405805	0.932122453	1.227925297
1105	1.219075692	0.884079237	0.932152821	1.227823325
1106	1.219037867	0.884099251	0.932183281	1.227721042
1107	1.219001083	0.884118715	0.932213434	1.227619793
1108	1.218965761	0.884137405	0.932243548	1.227518672
1109	1.218935254	0.884153548	0.932273723	1.227417347
1110	1.218903556	0.88417032	0.932303911	1.227315981
1111	1.218873441	0.884186255	0.932334021	1.227214874
1112	1.21884463	0.8842015	0.932364149	1.227113707
1113	1.218814488	0.884217449	0.932394249	1.227012637
1114	1.21878133	0.884234994	0.932424366	1.226911507
1115	1.218747569	0.884252858	0.932454478	1.226810393
1116	1.218711505	0.884271941	0.932484471	1.22670968
1117	1.21867221	0.884292733	0.93251461	1.226608477
1118	1.218631751	0.884314142	0.932544473	1.226508201
1119	1.218592525	0.884334898	0.932574276	1.226408126
1120	1.218554645	0.884354941	0.932604194	1.226307662
1121	1.218514734	0.88437606	0.932634432	1.226206128
1122	1.218471748	0.884398805	0.932664514	1.226105117
1123	1.218429467	0.884421178	0.932694525	1.226004342
1124	1.218391005	0.884441529	0.932724461	1.225903821
1125	1.218353996	0.884461112	0.932754418	1.225803229
1126	1.21831881	0.88447973	0.932784028	1.2257038
1127	1.218286349	0.884496906	0.932813691	1.225604196
1128	1.218251937	0.884515115	0.932843131	1.225505339
1129	1.218215711	0.884534283	0.932872703	1.225406041
1130	1.218175363	0.884555633	0.932902257	1.225306801
1131	1.218132735	0.884578189	0.932931836	1.225207477
1132	1.21809113	0.884600203	0.932961403	1.225108195
1133	1.218050166	0.884621879	0.932991162	1.225008267
1134	1.218009025	0.884643648	0.93302104	1.224907941
1135	1.217969299	0.884664669	0.933050671	1.224808443
1136	1.217932678	0.884684046	0.933080086	1.224709672
1137	1.217896111	0.884703395	0.933109317	1.224611518
1138	1.217856888	0.88472415	0.93313854	1.22451339
1139	1.217821179	0.884743044	0.933167666	1.224415588
1140	1.217785016	0.884762179	0.933196831	1.224317654
1141	1.217750188	0.884780608	0.933225921	1.224219972
1142	1.21771377	0.884799878	0.933254873	1.224122754
1143	1.217677003	0.884819333	0.933283922	1.224025211
1144	1.217642168	0.884837765	0.933312804	1.22392823
1145	1.217609576	0.884855011	0.933341634	1.223831422
1146	1.217577542	0.884871962	0.933370427	1.223734737
1147	1.217547873	0.88488766	0.933399243	1.223637975
1148	1.217518768	0.884903061	0.933428138	1.223540951
1149	1.217491	0.884917754	0.933456968	1.223444144
1150	1.21746349	0.88493231	0.933485662	1.223347792
1151	1.21743576	0.884946983	0.933514429	1.223251197
1152	1.217407835	0.884961759	0.933542949	1.223155428
1153	1.217379054	0.884976988	0.933571645	1.22305907
1154	1.217348183	0.884993323	0.933600502	1.222962173
1155	1.217314547	0.885011121	0.933629277	1.222865548
1156	1.217278897	0.885029985	0.93365814	1.222768629
1157	1.217242498	0.885049245	0.93368679	1.222672425
1158	1.217204175	0.885069523	0.933715214	1.222576981
1159	1.217164796	0.88509036	0.933743855	1.222480809
1160	1.217128162	0.885109744	0.933772633	1.222384176
1161	1.217089047	0.885130442	0.933801537	1.222287118
1162	1.217052997	0.885149517	0.933830126	1.222191121
1163	1.217016219	0.885168977	0.933858545	1.222095692
1164	1.216977169	0.88518964	0.933886853	1.222000637
1165	1.216938605	0.885210046	0.933915116	1.221905733
1166	1.216897881	0.885231594	0.93394358	1.221810153
1167	1.216855611	0.885253961	0.933971976	1.221714804
1168	1.216810274	0.88527795	0.934000433	1.221619247
1169	1.216769503	0.885299524	0.934028809	1.221523965
1170	1.216729654	0.885320609	0.934057046	1.221429147
1171	1.216695563	0.885338648	0.934085246	1.221334454
1172	1.216662009	0.885356402	0.934113369	1.221240019
1173	1.216626201	0.88537535	0.93414158	1.221145293
1174	1.216589072	0.885394996	0.93416982	1.221050463
1175	1.216550936	0.885415175	0.934198013	1.220955794
1176	1.216512329	0.885435604	0.93422607	1.220861584
1177	1.216472999	0.885456414	0.934253947	1.220767976
1178	1.216433813	0.885477149	0.934282023	1.220673699
1179	1.216395274	0.885497541	0.934309951	1.220579922
1180	1.2163606	0.885515889	0.934337394	1.22048777
1181	1.216326563	0.885533899	0.934365121	1.220394666
1182	1.21628975	0.885553378	0.934392738	1.220301931
1183	1.216256264	0.885571097	0.934420452	1.22020887
1184	1.216225119	0.885587577	0.934448056	1.220116179
1185	1.216196171	0.885602894	0.934475645	1.220023537
1186	1.216164372	0.88561972	0.934503056	1.219931494
1187	1.216133964	0.88563581	0.934530417	1.219839619
1188	1.216103175	0.885652101	0.934557829	1.219747574
1189	1.21606439	0.885672624	0.934585419	1.21965493
1190	1.216029167	0.885691262	0.934612977	1.219562394
1191	1.215990722	0.885711604	0.934640553	1.219469797
1192	1.215954302	0.885730876	0.934667837	1.219378178
1193	1.215915554	0.885751378	0.934695281	1.219286026
1194	1.215878109	0.885771192	0.934722844	1.219193472
1195	1.21584241	0.885790081	0.934750284	1.219101331
1196	1.215807761	0.885808416	0.934777689	1.219009307
1197	1.215772024	0.885827325	0.934805295	1.21891661
1198	1.215738586	0.885845018	0.93483278	1.218824318
1199	1.215705658	0.885862442	0.934860111	1.218732543
1200	1.21567528	0.885878516	0.934887195	1.2186416
1201	1.21564136	0.885896464	0.934914532	1.218549803
1202	1.21560512	0.88591564	0.934941819	1.218458178
1203	1.215569706	0.885934379	0.934969198	1.218366241
1204	1.215534942	0.885952774	0.934996448	1.218274739
1205	1.215496835	0.885972938	0.935023856	1.218182707
1206	1.215459175	0.885992865	0.935051426	1.218090131
1207	1.215423207	0.886011897	0.935079147	1.217997044
1208	1.215386758	0.886031183	0.935106654	1.217904681
1209	1.215352311	0.88604941	0.935134076	1.2178126
1210	1.215315557	0.886068858	0.935161604	1.217720165
1211	1.215278849	0.886088282	0.935189034	1.217628056
1212	1.215245292	0.886106038	0.935216392	1.217536193
1213	1.215213538	0.88612284	0.935243585	1.217444881
1214	1.215183199	0.886138893	0.935270622	1.217354092
1215	1.215151313	0.886155765	0.935297685	1.217263218
1216	1.215116422	0.886174227	0.935324868	1.217171942
1217	1.215081252	0.886192837	0.935351895	1.217081187
1218	1.215048474	0.886210181	0.935378649	1.21699135
1219	1.215013967	0.88622844	0.935405522	1.216901114
1220	1.214977831	0.886247561	0.93543235	1.216811029
1221	1.214943575	0.886265687	0.935459233	1.216720759
1222	1.21491298	0.886281876	0.935486218	1.216630147
1223	1.214881911	0.886298316	0.935513084	1.216539934
1224	1.214846564	0.886317019	0.935539942	1.216449747
1225	1.214810818	0.886335934	0.935566942	1.216359082
1226	1.214775172	0.886354795	0.935593841	1.21626876
1227	1.214743661	0.886371469	0.935620469	1.216179347
1228	1.214711359	0.886388561	0.93564715	1.216089754
1229	1.214677719	0.886406361	0.93567392	1.215999862
1230	1.214644582	0.886423895	0.935700742	1.215909797
1231	1.214609894	0.88644225	0.935727529	1.215819851
1232	1.21457295	0.886461798	0.935754217	1.215730234
1233	1.214537791	0.886480402	0.93578059	1.215641677
1234	1.214501856	0.886499417	0.935807318	1.215551927
1235	1.214466605	0.886518069	0.935833831	1.215462899
1236	1.214432464	0.886536134	0.935860196	1.215374369
1237	1.214399487	0.886553583	0.935886823	1.215284958
1238	1.214365502	0.886571566	0.935913402	1.215195709
1239	1.214331347	0.886589639	0.935939999	1.215106401
1240	1.214294993	0.886608875	0.935966532	1.215017304
1241	1.214255	0.886630037	0.935993108	1.214928065
1242	1.21421952	0.886648811	0.936019733	1.214838663
1243	1.214187756	0.886665618	0.936046116	1.214750072
1244	1.214155519	0.886682676	0.936072751	1.214660634
1245	1.214126069	0.886698259	0.93609937	1.21457125
1246	1.214095859	0.886714244	0.936125902	1.214482157
1247	1.214069246	0.886728326	0.936152323	1.21439344
1248	1.214041888	0.886742802	0.936178792	1.214304558
1249	1.214015124	0.886756964	0.936205203	1.214215874
1250	1.21398554	0.886772618	0.936231458	1.214127711
1251	1.213956013	0.886788241	0.936257822	1.214039185
1252	1.213926402	0.88680391	0.93628402	1.213951215
1253	1.213897219	0.886819351	0.936310334	1.213862854
1254	1.213871063	0.886833191	0.936336325	1.213775581
1255	1.213841652	0.886848754	0.936362376	1.213688104
1256	1.213811286	0.886864822	0.936388519	1.213600319
1257	1.213780103	0.886881322	0.936414539	1.213512946
1258	1.213742865	0.886901026	0.936440981	1.213424159
1259	1.213707005	0.88692	0.936467363	1.213335569
1260	1.213675416	0.886936715	0.936493587	1.213247513
1261	1.213639191	0.886955883	0.936519792	1.213159517
1262	1.213607506	0.886972649	0.936545795	1.213072204
1263	1.213578937	0.886987766	0.936571759	1.212985018
1264	1.213549653	0.887003261	0.936597485	1.212898633
1265	1.213520926	0.887018462	0.936623278	1.212812025
1266	1.213493094	0.887033189	0.936648977	1.212725728
1267	1.213463141	0.887049038	0.93667454	1.212639892
1268	1.213433955	0.887064481	0.936700008	1.212554372
1269	1.2134041	0.887080278	0.936725507	1.212468752
1270	1.213370826	0.887097885	0.936751081	1.212382874
1271	1.213340325	0.887114024	0.936776655	1.212297002
1272	1.213305732	0.887132328	0.936802061	1.212211692
1273	1.213271168	0.887150618	0.936827591	1.212125964
1274	1.213234924	0.887169796	0.936853032	1.212040535
1275	1.213198679	0.887188974	0.936878517	1.211954959
1276	1.213158281	0.88721035	0.936904063	1.211869178
1277	1.21311722	0.887232077	0.936929631	1.211783325
1278	1.21307864	0.887252491	0.93695515	1.211697634
1279	1.213041935	0.887271913	0.936980627	1.211612087
1280	1.213001484	0.887293317	0.937006153	1.211526373
1281	1.212961008	0.887314734	0.937031682	1.211440649
1282	1.212924703	0.887333945	0.937057141	1.21135516
1283	1.212891673	0.887351422	0.937082362	1.21127047
1284	1.212860623	0.887367852	0.93710782	1.211184985
1285	1.212829667	0.887384231	0.937133032	1.211100325
1286	1.212800175	0.887399836	0.937158359	1.211015281
1287	1.212770701	0.887415432	0.937183633	1.210930414
1288	1.212742272	0.887430475	0.937208795	1.210845921
1289	1.212716198	0.887444272	0.937233786	1.210762005
1290	1.212690283	0.887457984	0.937259021	1.210677268
1291	1.212664473	0.887471641	0.937284232	1.210592614
1292	1.212635797	0.887486815	0.937309599	1.210507435
1293	1.21260643	0.887502354	0.937334944	1.210422328
1294	1.212575838	0.887518542	0.937360179	1.210337593
1295	1.212547825	0.887533364	0.937385393	1.210252926
1296	1.212515907	0.887550253	0.937410484	1.210168675
1297	1.212481247	0.887568593	0.937435635	1.210084218
1298	1.212447156	0.887586632	0.937460787	1.209999763
1299	1.212410688	0.887605928	0.937486037	1.209914975
1300	1.212377068	0.887623718	0.937511352	1.209829969
1301	1.212345149	0.887640607	0.937536476	1.209745607
1302	1.212310998	0.887658677	0.937561671	1.209661003
1303	1.212275229	0.887677604	0.937586798	1.209576632
1304	1.212239388	0.887696569	0.937611892	1.209492368
1305	1.212202809	0.887715924	0.93763699	1.20940809
1306	1.212166286	0.88773525	0.937661804	1.209324767
1307	1.212133502	0.887752597	0.937686753	1.209240994
1308	1.212103097	0.887768686	0.937711391	1.20915826
1309	1.212070424	0.887785974	0.937736099	1.209075293
1310	1.212039195	0.887802498	0.937760957	1.208991823
1311	1.212011235	0.887817293	0.937785632	1.208908969
1312	1.211985194	0.887831072	0.937810385	1.208825849
1313	1.211957556	0.887845697	0.937835111	1.208742824
1314	1.211928175	0.887861243	0.937859998	1.208659254
1315	1.211901808	0.887875194	0.937884845	1.20857582
1316	1.211875393	0.887889172	0.937909568	1.208492805
1317	1.21184655	0.887904434	0.937934379	1.208409493
1318	1.211814099	0.887921605	0.937959421	1.208325405
1319	1.211777958	0.887940728	0.937984494	1.208241213
1320	1.211740781	0.8879604	0.938009512	1.208157202
1321	1.211704353	0.887979675	0.938034602	1.208072953
1322	1.211668127	0.887998843	0.938059365	1.207989804
1323	1.211636223	0.888015725	0.938083817	1.207907697
1324	1.211604189	0.888032676	0.938108406	1.207825127
1325	1.211572655	0.888049361	0.938132955	1.207742697
1326	1.211541168	0.888066022	0.938157369	1.207660716
1327	1.211507334	0.888083925	0.938181876	1.207578423
1328	1.211471358	0.888102961	0.938206421	1.207496004
1329	1.21143869	0.888120247	0.938230867	1.207413917
1330	1.211406368	0.888137349	0.938255299	1.207331879
1331	1.211373439	0.888154773	0.938279864	1.207249391
1332	1.211337248	0.888173923	0.938304518	1.207166605
1333	1.211300605	0.888193313	0.938329299	1.207083394
1334	1.211263872	0.88821275	0.93835396	1.207000585
1335	1.211229654	0.888230855	0.938378564	1.206917968
1336	1.211194684	0.888249359	0.938403209	1.206835214
1337	1.211162009	0.888266648	0.938427753	1.206752798
1338	1.21113012	0.888283522	0.938452273	1.206670461
1339	1.211097982	0.888300528	0.938476556	1.206588921
1340	1.211065148	0.888317901	0.938500878	1.206507252
1341	1.211031332	0.888335794	0.938525234	1.206425467
1342	1.210996361	0.888354299	0.938549597	1.206343657
1343	1.210961805	0.888372584	0.93857389	1.206262084
1344	1.210927597	0.888390684	0.938597945	1.206181312
1345	1.210893829	0.888408552	0.938621874	1.20610096
1346	1.210858475	0.888427259	0.938645859	1.20602042
1347	1.210824724	0.888445118	0.938669847	1.205939872
1348	1.210793363	0.888461713	0.938693903	1.205859096
1349	1.210762087	0.888478262	0.938717856	1.205778664
1350	1.210727472	0.888496578	0.938741684	1.205698652
1351	1.210695662	0.88851341	0.938765638	1.205618218
1352	1.210658809	0.88853291	0.938789591	1.205537785
1353	1.210625983	0.888550279	0.938813604	1.205457151
1354	1.210593758	0.888567331	0.938837591	1.205376606
1355	1.210561493	0.888584403	0.938861437	1.205296535
1356	1.210525053	0.888603685	0.93888533	1.205216305
1357	1.21049195	0.888621201	0.938908868	1.205137264
1358	1.210463164	0.888636433	0.938932022	1.205059518
1359	1.210430182	0.888653884	0.938955504	1.204980667
1360	1.210400225	0.888669736	0.938978795	1.204902458
1361	1.210371274	0.888685055	0.939002104	1.204824189
1362	1.210337135	0.888703119	0.939025607	1.20474527
1363	1.210302526	0.888721432	0.939049057	1.204666526
1364	1.210267424	0.888740005	0.939072515	1.204587757
1365	1.210233954	0.888757716	0.939095904	1.204509221
1366	1.210198542	0.888776453	0.939119157	1.204431139
1367	1.210164345	0.888794548	0.939142584	1.204352473
1368	1.210128093	0.888813731	0.939165942	1.204274039
1369	1.210090507	0.888833619	0.939189552	1.20419476
1370	1.210053094	0.888853415	0.939212941	1.204116222
1371	1.210017145	0.888872437	0.939236185	1.204038173
1372	1.209983296	0.888890348	0.93925932	1.203960487
1373	1.209949305	0.888908334	0.939282258	1.203883463
1374	1.209917826	0.88892499	0.939305117	1.203806705
1375	1.2098865	0.888941566	0.93932806	1.203729664
1376	1.209850531	0.888960599	0.939351252	1.203651789
1377	1.209812704	0.888980614	0.93937444	1.203573928
1378	1.209774823	0.889000658	0.939397792	1.203495512
1379	1.209737512	0.889020401	0.939421273	1.203416666
1380	1.209701368	0.889039526	0.939444706	1.203337981
1381	1.209666643	0.8890579	0.939468053	1.203259583
1382	1.209636933	0.889073621	0.939491402	1.203181181
1383	1.209607149	0.889089381	0.939514672	1.203103042
1384	1.2095733	0.889107291	0.939538001	1.203024707
1385	1.209541396	0.889124173	0.939561241	1.202946669
1386	1.209511067	0.889140221	0.939584589	1.20286827
1387	1.209479907	0.889156709	0.939607856	1.202790141
1388	1.209448434	0.889173362	0.939631027	1.202712335
1389	1.209418018	0.889189456	0.939654042	1.202635054
1390	1.209387861	0.889205414	0.939677129	1.202557529
1391	1.209356888	0.889221803	0.939700069	1.202480502
1392	1.20932522	0.889238559	0.939722863	1.202403959
1393	1.209292588	0.889255826	0.939745669	1.202327382
1394	1.20926106	0.889272509	0.939768329	1.202251292
1395	1.209232912	0.889287403	0.939790857	1.202175645
1396	1.209203097	0.889303179	0.939813557	1.202099418
1397	1.20917251	0.889319363	0.939836236	1.202023267
1398	1.209143007	0.889334975	0.939858995	1.201946842
1399	1.209117637	0.889348399	0.939881556	1.201871088
1400	1.209093609	0.889361113	0.939904011	1.201795684
1401	1.209067662	0.889374842	0.939926487	1.201720214
1402	1.209038007	0.889390534	0.939948999	1.201644621
1403	1.209007504	0.889406674	0.939971507	1.201569041
1404	1.20897783	0.889422376	0.939993923	1.201493771
1405	1.208948259	0.889438023	0.940016333	1.20141852
1406	1.208918931	0.889453541	0.940038468	1.201344195
1407	1.208889692	0.889469013	0.940060636	1.201269756
1408	1.208861214	0.889484081	0.940082937	1.20119487
1409	1.208835216	0.889497838	0.940105164	1.201120235
1410	1.208810433	0.889510952	0.940127569	1.201045004
1411	1.208784658	0.88952459	0.940149873	1.200970108
1412	1.208759341	0.889537986	0.940172346	1.200894645
1413	1.208738272	0.889549134	0.940194786	1.200819297
1414	1.208715433	0.88956122	0.940217066	1.200744482
1415	1.208691976	0.889573631	0.94023932	1.200669756
1416	1.20866797	0.889586334	0.940261497	1.200595287
1417	1.208648515	0.889596628	0.940283662	1.200520861
1418	1.208628091	0.889607435	0.940305706	1.200446837
1419	1.208604582	0.889619875	0.940327709	1.200372954
1420	1.208577708	0.889634094	0.940349999	1.200298106
1421	1.208547957	0.889649837	0.940372209	1.200223528
1422	1.208516293	0.889666592	0.940394565	1.200148458
1423	1.20848127	0.889685123	0.940416959	1.200073263
1424	1.208450499	0.889701405	0.940439188	1.199998619
1425	1.208415998	0.889719661	0.940461245	1.199924556
1426	1.208384016	0.889736584	0.940483146	1.199851015
1427	1.208351633	0.889753719	0.940505101	1.199777292
1428	1.20831955	0.889770695	0.940527226	1.199702999
1429	1.208289301	0.889786701	0.940549367	1.199628653
1430	1.208261201	0.88980157	0.94057154	1.199554196
1431	1.208232059	0.88981699	0.940593825	1.199479368
1432	1.208204424	0.889831613	0.940615814	1.199405529
1433	1.208178074	0.889845555	0.940637691	1.199332071
1434	1.208151165	0.889859793	0.940659658	1.199258308
1435	1.208123233	0.889874573	0.940681585	1.199184679
1436	1.208095177	0.889889419	0.940703499	1.199111093
1437	1.208070251	0.889902608	0.940725488	1.199037255
1438	1.208046199	0.889915335	0.940747445	1.198963527
1439	1.208021545	0.88992838	0.940769381	1.19888987
1440	1.207995506	0.889942158	0.940791372	1.198816024
1441	1.207969614	0.889955859	0.940813421	1.198741988
1442	1.207945899	0.889968407	0.940835214	1.198668809
1443	1.207922856	0.8899806	0.940857045	1.198595503
1444	1.207900753	0.889992296	0.94087882	1.198522384
1445	1.207879495	0.890003544	0.940900517	1.198449527
1446	1.207858609	0.890014596	0.940922148	1.198376895
1447	1.207838593	0.890025187	0.940943814	1.198304143
1448	1.20781741	0.890036395	0.940965613	1.198230942
1449	1.207792676	0.890049483	0.940987484	1.198157502
1450	1.207770313	0.890061316	0.941009327	1.198084155
1451	1.20775014	0.89007199	0.941031113	1.198011003
1452	1.207728465	0.890083459	0.941052896	1.197937857
1453	1.207707832	0.890094377	0.941074473	1.197865404
1454	1.207685452	0.890106219	0.941096209	1.197792417
1455	1.207660216	0.890119572	0.941117845	1.197719767
1456	1.20763586	0.89013246	0.941139268	1.197647829
1457	1.207608544	0.890146914	0.941160928	1.197575098
1458	1.207580875	0.890161554	0.941182552	1.197502487
1459	1.207552005	0.89017683	0.941204049	1.197430303
1460	1.207525497	0.890190857	0.941225451	1.197358436
1461	1.207502345	0.890203108	0.941246807	1.197286725
1462	1.20748189	0.890213931	0.941268183	1.197214946
1463	1.207464571	0.890223095	0.941289394	1.197143723
1464	1.207446856	0.890232469	0.941310565	1.197072633
1465	1.207428601	0.890242128	0.941331764	1.19700145
1466	1.207410455	0.89025173	0.941352826	1.196930725
1467	1.207392496	0.890261232	0.941373916	1.196859907
1468	1.207373963	0.890271039	0.941394945	1.196789294
1469	1.207358674	0.890279129	0.941415772	1.19671936
1470	1.207343366	0.890287229	0.941436578	1.196649495
1471	1.207326887	0.890295949	0.941457389	1.196579613
1472	1.207308426	0.890305717	0.941478153	1.196509891
1473	1.207289657	0.890315648	0.94149893	1.196440123
1474	1.207271183	0.890325424	0.941519805	1.196370027
1475	1.207251723	0.890335721	0.941540669	1.19629997
1476	1.207233119	0.890345565	0.941561532	1.196229914
1477	1.207214566	0.890355382	0.941582263	1.196160301
1478	1.207194103	0.890366209	0.941602995	1.196090684
1479	1.207170982	0.890378444	0.94162372	1.196021092
1480	1.207148103	0.89039055	0.941644381	1.195951715
1481	1.207124385	0.890403099	0.941665152	1.19588197
1482	1.207107286	0.890412147	0.94168568	1.195813039
1483	1.207089823	0.890421388	0.941706276	1.19574388
1484	1.207074437	0.890429529	0.941726868	1.195674733
1485	1.207057653	0.89043841	0.941747329	1.195606027
1486	1.207042059	0.890446661	0.94176766	1.195537759
1487	1.207028716	0.890453721	0.941788053	1.19546928
1488	1.207017022	0.890459909	0.941808347	1.195401135
1489	1.207002776	0.890467447	0.941828702	1.195332785
1490	1.206988163	0.890475179	0.94184908	1.19526436
1491	1.206973246	0.890483073	0.94186935	1.195196293
1492	1.20695628	0.89049205	0.94188962	1.195128229
1493	1.206938312	0.890501558	0.941910035	1.195059677
1494	1.206918436	0.890512074	0.941930612	1.194990583
1495	1.206896221	0.89052383	0.941951202	1.194921445
1496	1.206870251	0.890537571	0.941971705	1.194852597
1497	1.206846147	0.890550325	0.941992297	1.194783453
1498	1.206820553	0.890563868	0.94201289	1.194714303
1499	1.206794757	0.890577517	0.942033682	1.194644485
1500	1.206767523	0.890591928	0.942054426	1.194574831
1501	1.206741898	0.890605487	0.942075185	1.194505124
1502	1.206720078	0.890617033	0.942095798	1.194435906
1503	1.206701491	0.890626868	0.942116314	1.194367016
1504	1.206683776	0.890636242	0.942136675	1.194298648
1505	1.206664041	0.890646684	0.942157172	1.194229821
1506	1.206643535	0.890657534	0.942177527	1.19416147
1507	1.206622171	0.890668839	0.942198132	1.194092282
1508	1.206599938	0.890680603	0.942218517	1.19402383
1509	1.206578251	0.890692078	0.94223886	1.19395552
1510	1.206558042	0.890702772	0.942259451	1.193886377
1511	1.206535203	0.890714857	0.942279773	1.193818139
1512	1.206514308	0.890725913	0.942300174	1.193749637
1513	1.206492641	0.890737378	0.942320495	1.1936814
1514	1.206469268	0.890749746	0.942340731	1.19361345
1515	1.206448296	0.890760843	0.94236079	1.193546093
1516	1.206425325	0.890772997	0.942380986	1.193478277
1517	1.206405013	0.890783745	0.942401142	1.193410597
1518	1.206384626	0.890794532	0.942421135	1.193343462
1519	1.206361186	0.890806935	0.942441138	1.193276293
1520	1.206341516	0.890817344	0.942461111	1.193209225
1521	1.206322936	0.890827175	0.942480975	1.193142525
1522	1.206303103	0.890837669	0.942501048	1.193075124
1523	1.206284536	0.890847494	0.942521007	1.193008103
1524	1.206265798	0.890857408	0.94254096	1.192941102
1525	1.20624689	0.890867413	0.942560964	1.19287393
1526	1.206227259	0.890877801	0.942580928	1.192806894
1527	1.206207019	0.89088851	0.942600846	1.192740012
1528	1.2061841	0.890900638	0.942620807	1.192672986
1529	1.206160851	0.89091294	0.942640691	1.192606215
1530	1.206137685	0.890925198	0.942660533	1.192539589
1531	1.206111279	0.89093917	0.942680622	1.192472134
1532	1.206085444	0.89095284	0.942700601	1.192405047
1533	1.206062436	0.890965015	0.942720524	1.192338146
1534	1.20603826	0.890977807	0.942740376	1.192271484
1535	1.206015939	0.890989618	0.942760119	1.192205191
1536	1.205994093	0.891001177	0.942779905	1.19213875
1537	1.205972499	0.891012603	0.942799638	1.192072489
1538	1.20595228	0.891023302	0.942819323	1.192006391
1539	1.205935993	0.89103192	0.942839072	1.191940075
1540	1.205917465	0.891041724	0.94285884	1.191873695
1541	1.205899417	0.891051274	0.942878697	1.191807018
1542	1.205880057	0.891061518	0.942898277	1.191741272
1543	1.205861105	0.891071546	0.942917828	1.19167562
1544	1.205842389	0.891081449	0.942937394	1.191609921
1545	1.205819298	0.891093668	0.94295692	1.191544356
1546	1.205796317	0.891105828	0.942976535	1.19147849
1547	1.205774556	0.891117342	0.942996013	1.191413086
1548	1.2057551	0.891127637	0.943015476	1.191347729
1549	1.205734311	0.891138637	0.943034898	1.191282513
1550	1.205715139	0.891148782	0.943054091	1.191218066
1551	1.205699946	0.891156821	0.943073022	1.191154496
1552	1.205684583	0.89116495	0.943092065	1.191090551
1553	1.205666365	0.89117459	0.943111167	1.19102641
1554	1.20565212	0.891182128	0.94313021	1.190962465
1555	1.205637234	0.891190004	0.943149141	1.190898899
1556	1.20561909	0.891199605	0.943168218	1.190834838
1557	1.205599021	0.891210224	0.943187398	1.190770433
1558	1.205578718	0.891220967	0.943206564	1.190706076
1559	1.205557551	0.891232168	0.943225704	1.190641807
1560	1.205537815	0.891242611	0.943244772	1.190577778
1561	1.205518226	0.891252976	0.943263957	1.190513359
1562	1.205498363	0.891263486	0.943283144	1.190448931
1563	1.205482103	0.891272089	0.943302172	1.190385035
1564	1.205463657	0.89128185	0.943321309	1.190320775
1565	1.20544483	0.891291812	0.94334033	1.190256906
1566	1.205425753	0.891301906	0.943359294	1.190193228
1567	1.20540663	0.891312025	0.943378285	1.190129459
1568	1.205387083	0.891322368	0.943397168	1.19006605
1569	1.20536803	0.89133245	0.943416088	1.190002519
1570	1.205346439	0.891343874	0.943435102	1.189938672
1571	1.205322698	0.891356437	0.943454047	1.189875057
1572	1.205296852	0.891370113	0.943473072	1.189811174
1573	1.205270178	0.891384227	0.943492015	1.189747566
1574	1.205245327	0.891397376	0.94351086	1.189684285
1575	1.205222292	0.891409565	0.943529715	1.189620972
1576	1.205199793	0.89142147	0.943548428	1.189558137
1577	1.205182591	0.891430572	0.943566981	1.189495836
1578	1.205164606	0.891440088	0.943585506	1.189433631
1579	1.205146248	0.891449802	0.943604085	1.189371247
1580	1.205131194	0.891457768	0.943622495	1.189309428
1581	1.205111387	0.891468249	0.943640991	1.189247319
1582	1.205088973	0.891480109	0.94365957	1.189184935
1583	1.205066931	0.891491772	0.943678084	1.189122764
1584	1.205046753	0.891502449	0.943696571	1.189060689
1585	1.205024931	0.891513996	0.943715013	1.188998761
1586	1.20500296	0.891525621	0.943733462	1.188936814
1587	1.204978926	0.891538339	0.943752039	1.188874434
1588	1.20495385	0.891551607	0.943770681	1.188811834
1589	1.204930136	0.891564155	0.94378898	1.188750388
1590	1.204907956	0.891575891	0.943807422	1.188688464
1591	1.204888576	0.891586146	0.943825678	1.188627161
1592	1.204869278	0.891596357	0.943844045	1.188565486
1593	1.204850609	0.891606236	0.943862382	1.188503912
1594	1.204833504	0.891615287	0.943880741	1.188442266
1595	1.204817042	0.891623997	0.943898966	1.188381069
1596	1.204798494	0.891633812	0.943917331	1.1883194
1597	1.204777114	0.891645124	0.943935581	1.188258119
1598	1.204755991	0.891656301	0.943953945	1.188196453
1599	1.204733375	0.891668268	0.943972206	1.188135136
1600	1.204708847	0.891681247	0.943990488	1.188073748
1601	1.204686037	0.891693316	0.944008695	1.188012612
1602	1.204658029	0.891708137	0.944027018	1.187951084
1603	1.20463277	0.891721502	0.94404507	1.187890468
1604	1.204608365	0.891734415	0.944063218	1.187829529
1605	1.204586774	0.89174584	0.944081208	1.18776912
1606	1.204565957	0.891756855	0.944099193	1.187708727
1607	1.204542995	0.891769005	0.944117268	1.187648034
1608	1.204521032	0.891780627	0.944135249	1.187587655
1609	1.204497486	0.891793085	0.944153217	1.187527322
1610	1.204474516	0.89180524	0.94417125	1.187466768
1611	1.204450361	0.891818021	0.944189369	1.187405927
1612	1.204422773	0.891832619	0.944207537	1.187344923
1613	1.204396892	0.891846314	0.944225655	1.187284083
1614	1.204369872	0.891860611	0.944243837	1.187223031
1615	1.204343593	0.891874516	0.944262254	1.187161189
1616	1.204314843	0.891889729	0.944280646	1.18709943
1617	1.204287419	0.891904239	0.944298931	1.187038029
1618	1.204259575	0.891918973	0.944317413	1.186975968
1619	1.204232187	0.891933465	0.944335683	1.186914621
1620	1.204206794	0.891946901	0.944353947	1.186853294
1621	1.204185766	0.891958028	0.944372305	1.186791648
1622	1.204166093	0.891968438	0.944390545	1.1867304
1623	1.2041465	0.891978805	0.944408762	1.186669231
1624	1.204126199	0.891989547	0.94442692	1.186608257
1625	1.204105584	0.892000455	0.944444782	1.186548278
1626	1.204085369	0.892011152	0.944462714	1.186488064
1627	1.204065998	0.892021401	0.94448064	1.186427872
1628	1.20404519	0.892032411	0.944498482	1.186367961
1629	1.204021429	0.892044984	0.944516665	1.186306904
1630	1.203995567	0.892058669	0.944534909	1.186245641
1631	1.203971709	0.892071293	0.944553031	1.186184789
1632	1.203947977	0.89208385	0.944571065	1.186124235
1633	1.203923815	0.892096635	0.944589247	1.186063183
1634	1.203901714	0.89210833	0.944607279	1.186002632
1635	1.20387914	0.892120275	0.944625155	1.185942605
1636	1.203855664	0.892132696	0.944643057	1.185882494
1637	1.203831913	0.892145264	0.944660871	1.185822677
1638	1.203809638	0.89215705	0.944678712	1.185762769
1639	1.203789411	0.892167753	0.944696362	1.185703499
1640	1.203767504	0.892179345	0.944714081	1.185644002
1641	1.203743562	0.892192014	0.944731959	1.18558397
1642	1.203716357	0.892206409	0.944749856	1.185523873
1643	1.203691815	0.892219395	0.944767775	1.185463703
1644	1.203667768	0.892232119	0.944785758	1.185403318
1645	1.203639034	0.892247323	0.944803842	1.185342593
1646	1.203610489	0.892262427	0.944821803	1.185282282
1647	1.203581733	0.892277643	0.944839823	1.185221775
1648	1.203552833	0.892292935	0.944857851	1.18516124
1649	1.203522792	0.892308831	0.94487593	1.18510053
1650	1.203496891	0.892322536	0.944894068	1.185039626
1651	1.203469744	0.8923369	0.944911977	1.184979489
1652	1.203442239	0.892351454	0.944929933	1.184919195
1653	1.203409757	0.892368642	0.944947997	1.184858539
1654	1.203376648	0.892386161	0.944966096	1.184797763
1655	1.203345049	0.892402881	0.944984065	1.184737425
1656	1.203313734	0.892419451	0.945002152	1.18467669
1657	1.203283772	0.892435305	0.945020027	1.184616671
1658	1.203252706	0.892451743	0.94503799	1.184556353
1659	1.203220536	0.892468765	0.945055981	1.184495941
1660	1.203189497	0.892485189	0.945073847	1.184435946
1661	1.20316008	0.892500755	0.945091399	1.184377011
1662	1.203129798	0.892516778	0.945109078	1.184317645
1663	1.203103733	0.89253057	0.945126646	1.184258653
1664	1.203076065	0.89254521	0.945144202	1.184199704
1665	1.203049856	0.892559078	0.945161799	1.184140614
1666	1.203023789	0.892572871	0.945179368	1.184081621
1667	1.202999112	0.892585929	0.945196873	1.184022839
1668	1.202978727	0.892596715	0.945214357	1.18396413
1669	1.202955595	0.892608955	0.945231773	1.183905651
1670	1.202932094	0.89262139	0.945248982	1.183847863
1671	1.202907108	0.892634611	0.945266273	1.183789804
1672	1.202882198	0.892647792	0.945283531	1.183731853
1673	1.20285692	0.892661168	0.945300797	1.183673874
1674	1.202828679	0.892676111	0.945317974	1.183616198
1675	1.202804318	0.892689001	0.945335311	1.183557981
1676	1.202782813	0.89270038	0.945352695	1.183499605
1677	1.202760557	0.892712156	0.945369962	1.183441626
1678	1.202739851	0.892723113	0.945387172	1.183383839
1679	1.202719711	0.89273377	0.94540432	1.183326255
1680	1.202699784	0.892744314	0.945421341	1.183269101
1681	1.20267951	0.892755041	0.945438294	1.183212176
1682	1.202660624	0.892765035	0.945455256	1.183155219
1683	1.202638958	0.892776499	0.945472364	1.183097771
1684	1.202617038	0.892788098	0.945489569	1.183039999
1685	1.20259444	0.892800055	0.945506756	1.182982286
1686	1.202574417	0.89281065	0.945523912	1.182924681
1687	1.202553052	0.892821955	0.945541064	1.182867084
1688	1.202529542	0.892834395	0.945558149	1.182809714
1689	1.202502991	0.892848444	0.945575174	1.182752549
1690	1.202477927	0.892861707	0.945592277	1.182695119
1691	1.202452189	0.892875325	0.945609272	1.182638051
1692	1.202426434	0.892888953	0.945626379	1.182580606
1693	1.202401466	0.892902164	0.945643427	1.182523361
1694	1.202375338	0.89291599	0.945660638	1.182465567
1695	1.202350132	0.892929327	0.94567791	1.18240757
1696	1.20232509	0.892942578	0.945695029	1.182350086
1697	1.202303261	0.892954128	0.945712013	1.182293058
1698	1.202284485	0.892964063	0.945728862	1.18223648
1699	1.202265348	0.892974189	0.945745639	1.182180145
1700	1.202244866	0.892985027	0.945762482	1.182123589
1701	1.202222185	0.892997028	0.945779269	1.182067217
1702	1.202194063	0.893011909	0.945796118	1.182010643
1703	1.202166309	0.893026595	0.945812881	1.181954354
1704	1.202138244	0.893041445	0.945829652	1.181898037
1705	1.202114708	0.893053898	0.945846344	1.181841988
1706	1.202087753	0.893068161	0.945863038	1.181785931
1707	1.202059978	0.893082858	0.945879809	1.181729617
1708	1.202033168	0.893097044	0.94589653	1.18167347
1709	1.202003513	0.893112736	0.945913238	1.181617365
1710	1.201976258	0.893127157	0.945929827	1.181561662
1711	1.201953984	0.893138943	0.945946279	1.181506418
1712	1.201932028	0.893150561	0.945962625	1.181451531
1713	1.20191302	0.893160619	0.945978862	1.181397009
1714	1.20189209	0.893171693	0.945995084	1.181342535
1715	1.201871878	0.893182388	0.94601114	1.18128862
1716	1.201852408	0.893192691	0.946027237	1.181234569
1717	1.201832383	0.893203287	0.946043325	1.181180547
1718	1.201810628	0.893214798	0.946059389	1.181126607
1719	1.201788111	0.893226712	0.946075388	1.181072883
1720	1.201764509	0.893239201	0.946091434	1.181019004
1721	1.201742294	0.893250956	0.946107549	1.180964892
1722	1.201722747	0.893261299	0.94612362	1.180910928
1723	1.201703334	0.893271571	0.946139698	1.180856938
1724	1.2016859	0.893280796	0.946155772	1.180802965
1725	1.201669893	0.893289266	0.946171763	1.180749267
1726	1.201652496	0.893298471	0.946187699	1.180695755
1727	1.20163661	0.893306877	0.946203557	1.180642507
1728	1.201619426	0.89331597	0.946219442	1.180589168
1729	1.201604033	0.893324115	0.946235233	1.180536143
1730	1.201588961	0.89333209	0.946251126	1.180482777
1731	1.201572962	0.893340556	0.946266826	1.180430056
1732	1.201560475	0.893347163	0.94628243	1.180377661
1733	1.201545536	0.893355068	0.94629822	1.180324638
1734	1.201529683	0.893363456	0.946313964	1.180271771
1735	1.201508326	0.893374757	0.946329667	1.180219044
1736	1.201484932	0.893387135	0.946345399	1.180166218
1737	1.201461829	0.89339936	0.946361051	1.180113659
1738	1.201439091	0.893411391	0.94637684	1.18006064
1739	1.201416935	0.893423115	0.94639252	1.180007989
1740	1.201393026	0.893435766	0.946408222	1.179955262
1741	1.20136782	0.893449103	0.946423931	1.179902516
1742	1.201344246	0.893461577	0.946439673	1.179849656
1743	1.201320121	0.893474343	0.946455346	1.179797026
1744	1.201295557	0.893487341	0.946470874	1.179744885
1745	1.201272695	0.893499437	0.946486522	1.179692343
1746	1.201249108	0.893511918	0.946502108	1.179640005
1747	1.201226719	0.893523765	0.946517621	1.179587914
1748	1.201203158	0.893536232	0.946533236	1.17953548
1749	1.201178228	0.893549424	0.946548648	1.179483728
1750	1.201155315	0.893561547	0.946564022	1.179432106
1751	1.201133874	0.893572892	0.946579518	1.179380072
1752	1.201112054	0.893584439	0.946595141	1.179327611
1753	1.201091607	0.893595257	0.946610825	1.179274947
1754	1.201072245	0.893605503	0.946626294	1.179223004
1755	1.201052026	0.893616201	0.946641737	1.179171147
1756	1.201031761	0.893626924	0.946657235	1.179119108
1757	1.201013064	0.893636818	0.946672623	1.179067434
1758	1.200994017	0.893646896	0.946688149	1.1790153
1759	1.200973269	0.893657874	0.946703615	1.178963367
1760	1.200952064	0.893669095	0.946719268	1.178910807
1761	1.200930379	0.893680569	0.946734813	1.178858607
1762	1.200911531	0.893690542	0.946750356	1.178806415
1763	1.200894365	0.893699625	0.946766043	1.17875374
1764	1.200878343	0.893708103	0.946781539	1.178701707
1765	1.200862424	0.893716526	0.946796975	1.178649873
1766	1.200845513	0.893725475	0.946812108	1.178599058
1767	1.200826725	0.893735416	0.946827327	1.178547957
1768	1.200807092	0.893745804	0.946842591	1.178496702
1769	1.200784125	0.893757957	0.946857957	1.178445103
1770	1.200762843	0.893769218	0.946873151	1.178394085
1771	1.200739663	0.893781484	0.946888528	1.17834245
1772	1.200715573	0.89379423	0.946903877	1.178290908
1773	1.200692593	0.89380639	0.946919054	1.178239948
1774	1.200670203	0.893818238	0.946934238	1.17818896
1775	1.200648924	0.893829497	0.946949382	1.178138108
1776	1.200626659	0.893841278	0.946964381	1.178087745
1777	1.200604365	0.893853075	0.94697944	1.178037177
1778	1.200583211	0.893864268	0.946994425	1.177986861
1779	1.200564205	0.893874325	0.947009401	1.177936572
1780	1.200543827	0.893885108	0.947024408	1.177886181
1781	1.200522215	0.893896543	0.947039574	1.177835255
1782	1.200502417	0.893907019	0.947054577	1.177784877
1783	1.200480686	0.893918518	0.947069677	1.177734172
1784	1.200459707	0.893929618	0.947084759	1.177683526
1785	1.200441185	0.893939419	0.947099759	1.177633159
1786	1.200420604	0.893950309	0.947114817	1.177582597
1787	1.200400144	0.893961135	0.947129933	1.177531838
1788	1.200378687	0.893972489	0.947145132	1.177480803
1789	1.20035602	0.893984483	0.947160152	1.177430366
1790	1.200334554	0.893995841	0.947175042	1.177380368
1791	1.200312716	0.894007397	0.94718997	1.177330241
1792	1.200294246	0.89401717	0.947204893	1.177280131
1793	1.200275832	0.894026913	0.947219809	1.177230044
1794	1.200255666	0.894037584	0.947234779	1.177179777
1795	1.20023181	0.894050207	0.947249837	1.177129213
1796	1.200207652	0.89406299	0.947264762	1.177079099
1797	1.200184014	0.894075498	0.947279767	1.177028711
1798	1.200159806	0.894088307	0.947294611	1.176978868
1799	1.200134264	0.894101822	0.947309466	1.176928988
1800	1.200109757	0.89411479	0.947324232	1.176879405
1801	1.200083944	0.894128448	0.947338942	1.176830008
1802	1.200059756	0.894141247	0.947353678	1.176780528
1803	1.200037057	0.894153257	0.94736823	1.176731665
1804	1.200016968	0.894163887	0.94738289	1.176682436
1805	1.199996937	0.894174487	0.947397489	1.176633416
1806	1.199978394	0.894184298	0.947412022	1.176584615
1807	1.199955232	0.894196554	0.947426758	1.176535131
1808	1.199931226	0.894209257	0.947441496	1.176485644
1809	1.199909642	0.894220677	0.94745613	1.176436503
1810	1.199891739	0.89423015	0.94747075	1.176387411
1811	1.19987256	0.894240299	0.947485291	1.176338586
1812	1.199850105	0.894252181	0.947500035	1.176289077
1813	1.199823749	0.894266127	0.947514869	1.176239265
1814	1.199796523	0.894280532	0.947529637	1.176189678
1815	1.199768979	0.894295107	0.947544448	1.176139944
1816	1.199739722	0.894310588	0.947559139	1.176090613
1817	1.199712871	0.894324796	0.947573638	1.176041927
1818	1.199685417	0.894339323	0.947588085	1.175993416
1819	1.199659894	0.894352828	0.947602407	1.175945323
1820	1.199637759	0.89436454	0.947616672	1.175897421
1821	1.199615831	0.894376143	0.947630996	1.175849326
1822	1.199593347	0.89438804	0.947645291	1.175801323
1823	1.199570701	0.894400023	0.947659898	1.175752275
1824	1.199547452	0.894412325	0.947674376	1.17570366
1825	1.199524119	0.894424671	0.947688991	1.175654585
1826	1.199499607	0.894437642	0.947703633	1.175605419
1827	1.199474626	0.89445086	0.947718278	1.17555624
1828	1.199447439	0.894465245	0.947732919	1.175507079
1829	1.199420244	0.894479635	0.947747642	1.175457639
1830	1.199394279	0.894493375	0.947762455	1.1754079
1831	1.199365743	0.894508474	0.947777334	1.175357939
1832	1.199336915	0.894523728	0.947792298	1.17530769
1833	1.199309915	0.894538014	0.947806935	1.175258541
1834	1.199283894	0.894551783	0.947821448	1.175209808
1835	1.19925885	0.894565035	0.947835888	1.175161321
1836	1.199236036	0.894577106	0.947850217	1.175113206
1837	1.199211933	0.89458986	0.947864429	1.175065482
1838	1.199189081	0.894601952	0.947878618	1.175017838
1839	1.199165307	0.894614531	0.94789291	1.174969845
1840	1.199142369	0.894626669	0.947907211	1.174921824
1841	1.199119928	0.894638543	0.947921517	1.174873785
1842	1.199098434	0.894649917	0.947935693	1.174826184
1843	1.199077008	0.894661254	0.947949978	1.174778217
1844	1.199057013	0.894671834	0.947964182	1.174730523
1845	1.1990361	0.8946829	0.947978445	1.174682629
1846	1.199014349	0.894694409	0.947992667	1.174634873
1847	1.198993145	0.894705629	0.948006909	1.174587049
1848	1.198971709	0.894716971	0.948021188	1.174539104
1849	1.198948767	0.894729111	0.948035385	1.174491429
1850	1.19892645	0.89474092	0.948049664	1.174443482
1851	1.198902471	0.894753608	0.948063984	1.174395399
1852	1.198878169	0.894766467	0.948078229	1.174347564
1853	1.198853249	0.894779653	0.948092238	1.174300523
1854	1.198832058	0.894790865	0.948106222	1.174253566
1855	1.198810515	0.894802265	0.948120249	1.174206467
1856	1.198790296	0.894812963	0.948134263	1.174159411
1857	1.198766724	0.894825436	0.948148318	1.174112215
1858	1.198745289	0.894836778	0.948162591	1.174064288
1859	1.198724181	0.894847947	0.948176797	1.174016584
1860	1.198702882	0.894859217	0.948190908	1.173969203
1861	1.198680355	0.894871137	0.948204975	1.173921965
1862	1.19865772	0.894883114	0.948218927	1.173875117
1863	1.198635496	0.894894873	0.948232819	1.17382847
1864	1.198615131	0.894905649	0.948246654	1.173782012
1865	1.198593078	0.894917319	0.948260423	1.173735779
1866	1.198572432	0.894928243	0.948274102	1.173689845
1867	1.198551223	0.894939465	0.948287745	1.173644034
1868	1.198530964	0.894950185	0.948301355	1.173598332
1869	1.198509024	0.894961794	0.94831505	1.173552346
1870	1.198486098	0.894973925	0.948328783	1.173506234
1871	1.198464733	0.89498523	0.948342487	1.173460215
1872	1.198439224	0.894998728	0.948356255	1.173413985
1873	1.198412335	0.895012956	0.948370119	1.173367431
1874	1.19838505	0.895027393	0.948384137	1.173320361
1875	1.198357373	0.895042038	0.948398055	1.173273626
1876	1.198330678	0.895056163	0.948411751	1.173227634
1877	1.198304147	0.895070202	0.948425422	1.17318173
1878	1.198279598	0.895083192	0.948439135	1.173135681
1879	1.198253671	0.895096911	0.94845289	1.173089494
1880	1.198230651	0.895109091	0.948466705	1.173043106
1881	1.198207371	0.89512141	0.948480462	1.172996911
1882	1.198180586	0.895135583	0.948494283	1.172950503
1883	1.198155666	0.895148769	0.948508131	1.172904002
1884	1.198131808	0.895161393	0.948521962	1.172857558
1885	1.198111323	0.895172232	0.948535748	1.172811267
1886	1.19808926	0.895183906	0.948549534	1.172764976
1887	1.198069738	0.895194236	0.94856333	1.172718649
1888	1.198048427	0.895205513	0.948577	1.172672748
1889	1.198027853	0.895216399	0.948590639	1.17262695
1890	1.198009109	0.895226317	0.948604167	1.172581524
1891	1.197990763	0.895236025	0.948617666	1.172536197
1892	1.197972298	0.895245795	0.948631249	1.172490586
1893	1.197953302	0.895255847	0.948644815	1.172445032
1894	1.197934633	0.895265725	0.948658406	1.172399395
1895	1.197915742	0.895275721	0.948671906	1.172354064
1896	1.197896081	0.895286125	0.948685437	1.172308628
1897	1.197878824	0.895295256	0.948698829	1.17226366
1898	1.197863152	0.895303548	0.948712101	1.172219094
1899	1.197848541	0.895311279	0.948725332	1.172174666
1900	1.197832878	0.895319568	0.948738579	1.172130182
1901	1.197815607	0.895328706	0.948751833	1.172085679
1902	1.197796657	0.895338733	0.94876503	1.172041362
1903	1.197778189	0.895348506	0.948778144	1.171997328
1904	1.197757336	0.895359539	0.948791311	1.171953114
1905	1.197737039	0.895370279	0.94880458	1.171908558
1906	1.197712949	0.895383026	0.94881789	1.171863865
1907	1.197686623	0.895396956	0.948831397	1.17181851
1908	1.197660265	0.895410903	0.948844865	1.171773286
1909	1.197636745	0.895423349	0.948858175	1.171728592
1910	1.197613181	0.895435817	0.948871527	1.171683759
1911	1.197590185	0.895447985	0.948884822	1.171639115
1912	1.197568712	0.895459347	0.948897958	1.171595007
1913	1.197544793	0.895472003	0.948911178	1.171550616
1914	1.19752175	0.895484196	0.948924511	1.171505843
1915	1.197498385	0.895496559	0.948937919	1.171460822
1916	1.197473374	0.895509794	0.948951325	1.171415805
1917	1.197449616	0.895522365	0.948964662	1.171371023
1918	1.197426218	0.895534746	0.948977953	1.171326392
1919	1.197403576	0.895546727	0.948991136	1.171282126
1920	1.197381731	0.895558285	0.949004187	1.171238299
1921	1.197361848	0.895568806	0.949017095	1.171194956
1922	1.197341052	0.89557981	0.949030061	1.171151418
1923	1.197320538	0.895590665	0.949043065	1.171107754
1924	1.19729821	0.89560248	0.94905622	1.171063578
1925	1.197275746	0.895614366	0.949069383	1.171019381
1926	1.197253806	0.895625975	0.949082392	1.170975697
1927	1.19723155	0.895637751	0.94909542	1.170931952
1928	1.197205108	0.895651743	0.949108559	1.17088783
1929	1.197181109	0.895664442	0.94912159	1.170844074
1930	1.197157683	0.895676837	0.94913467	1.170800152
1931	1.197133664	0.895689547	0.949147742	1.170756257
1932	1.19711188	0.895701073	0.949160944	1.17071193
1933	1.197090322	0.89571248	0.949174128	1.170667659
1934	1.197069622	0.895723433	0.949187171	1.170623861
1935	1.197051744	0.895732893	0.949200078	1.170580521
1936	1.197034725	0.895741898	0.949213012	1.17053709
1937	1.197018006	0.895750745	0.949226014	1.170493431
1938	1.197000243	0.895760144	0.949239033	1.170449712
1939	1.196982233	0.895769674	0.94925206	1.170405969
1940	1.196962724	0.895779997	0.949265103	1.170362172
1941	1.196941802	0.895791067	0.949278155	1.170318346
1942	1.196924344	0.895800305	0.949291223	1.170274465
1943	1.196905697	0.895810172	0.949304226	1.170230804
1944	1.196890013	0.895818471	0.949317155	1.17018739
1945	1.196874908	0.895826464	0.949329956	1.170144403
1946	1.196859292	0.895834727	0.949342797	1.170101285
1947	1.196843868	0.895842888	0.949355708	1.170057931
1948	1.196827719	0.895851433	0.949368613	1.170014597
1949	1.196810708	0.895860434	0.949381547	1.169971167
1950	1.196796443	0.895867982	0.949394352	1.16992817
1951	1.19677976	0.89587681	0.949407333	1.169884582
1952	1.196761383	0.895886533	0.949420276	1.16984112
1953	1.196740598	0.895897532	0.949433309	1.169797357
1954	1.19671925	0.895908828	0.949446372	1.169753491
1955	1.196698821	0.895919637	0.949459317	1.169710024
1956	1.196677901	0.895930707	0.949472261	1.16966656
1957	1.196657024	0.895941754	0.949485203	1.169623102
1958	1.19663878	0.895951407	0.949498292	1.169579151
1959	1.196620311	0.89596118	0.949511213	1.169535765
1960	1.196602697	0.8959705	0.949524015	1.169492776
1961	1.196586365	0.895979142	0.949536708	1.169450153
1962	1.19656971	0.895987955	0.949549367	1.169407645
1963	1.196554403	0.895996054	0.94956205	1.169365058
1964	1.196538324	0.896004562	0.949574716	1.169322526
1965	1.196522079	0.896013158	0.949587306	1.169280252
1966	1.196507072	0.896021099	0.9495998	1.169238298
1967	1.196491476	0.896029351	0.949612344	1.169196178
1968	1.196477144	0.896036934	0.949624878	1.16915409
1969	1.196464417	0.896043669	0.949637483	1.169111763
1970	1.196451139	0.896050695	0.94965007	1.169069498
1971	1.196436579	0.896058399	0.949662506	1.169027739
1972	1.196419312	0.896067536	0.949674987	1.168985829
1973	1.196402615	0.896076371	0.949687428	1.168944053
1974	1.196384461	0.896085976	0.949699852	1.168902333
1975	1.196366472	0.896095495	0.949712229	1.168860774
1976	1.196347321	0.896105628	0.949724754	1.168818717
1977	1.196329544	0.896115035	0.94973729	1.168776621
1978	1.196312968	0.896123806	0.94974984	1.168734482
1979	1.196296588	0.896132473	0.94976231	1.168692609
1980	1.196283889	0.896139193	0.949774596	1.168651353
1981	1.196268182	0.896147504	0.949787018	1.16860964
1982	1.19625126	0.896156458	0.949799423	1.168567988
1983	1.196236077	0.896164492	0.949811905	1.168526073
1984	1.196218462	0.896173813	0.949824467	1.168483891
1985	1.196199713	0.896183733	0.949837057	1.168441614
1986	1.196182527	0.896192827	0.949849612	1.168399457
1987	1.196162796	0.896203268	0.949862315	1.168356803
1988	1.196141884	0.896214333	0.949874983	1.168314263
1989	1.196119075	0.896226402	0.94988768	1.168271629
1990	1.196094667	0.896239317	0.949900372	1.168229009
1991	1.196073416	0.896250561	0.949912998	1.168186614
1992	1.196051641	0.896262083	0.949925566	1.168144413
1993	1.196029771	0.896273655	0.949938101	1.168102321
1994	1.196009177	0.896284552	0.949950627	1.168060258
1995	1.195989772	0.896294821	0.94996323	1.16801794
1996	1.195971218	0.896304638	0.949975844	1.167975585
1997	1.195952833	0.896314366	0.949988457	1.16793323
1998	1.195936345	0.896323091	0.950000952	1.167891275
1999	1.195918822	0.896332363	0.950013551	1.167848969
[truncated: 1,001 more rows]
