# Supplementary material for: Identification and characterization of constrained non-exonic bases lacking predictive epigenomic and transcription factor binding annotations
Source: Nat Commun. 2020 Dec 2;11:6168. doi: 10.1038/s41467-020-19962-9 (PMC7710766; doi:10.1038/s41467-020-19962-9)
Supplement: Supplementary file 11 — Source Data [file 41467_2020_19962_MOESM11_ESM.zip › SourceData/SupFig7b.txt]

Distance to Nearest Exon (bp)	Low_CNE	High_CNE	Low_notCNE	High_notCNE
1	0.005323956	0.001808554	7.7832E-05	0.000128682
2	0.010608402	0.003611322	0.000156164	0.00025776
3	0.014977286	0.005176074	0.000251498	0.000415485
4	0.018232394	0.006450597	0.000367623	0.000608203
5	0.021290468	0.007676586	0.000487161	0.000807285
6	0.023677755	0.008710753	0.000619199	0.001029456
7	0.025390718	0.009523663	0.000763762	0.001278408
8	0.026827552	0.010236294	0.000913303	0.001539781
9	0.028129812	0.010900819	0.001065201	0.001807183
10	0.029370988	0.011545478	0.001218013	0.002077411
11	0.030553538	0.01217057	0.001371789	0.002350068
12	0.031656404	0.01276823	0.00152694	0.00262598
13	0.03268455	0.013335856	0.001683341	0.00290558
14	0.033639033	0.013875399	0.001840997	0.003188549
15	0.034528525	0.014392281	0.001999755	0.003474126
16	0.035366295	0.014890428	0.002159323	0.003762002
17	0.036166718	0.015369177	0.00231951	0.004052005
18	0.036931759	0.015834652	0.002480249	0.004343554
19	0.037672548	0.016290272	0.002641385	0.004636046
20	0.038396211	0.016739975	0.002802758	0.004929108
21	0.039105426	0.017184973	0.00296427	0.005222691
22	0.039812848	0.017627682	0.003125786	0.005516156
23	0.04051823	0.018071301	0.003287105	0.00580979
24	0.041218256	0.018513946	0.003448504	0.006103088
25	0.041909142	0.018953405	0.003610067	0.006396323
26	0.04259074	0.0193883	0.003771704	0.006689913
27	0.043256219	0.01981546	0.003933648	0.006983926
28	0.043904277	0.020232686	0.004095865	0.007278775
29	0.044534448	0.020641046	0.004258308	0.007574499
30	0.04514592	0.021037977	0.004421044	0.007871226
31	0.04573491	0.021426094	0.004584035	0.008169046
32	0.046303776	0.021804758	0.004747363	0.00846754
33	0.046848931	0.022175115	0.004911043	0.008766764
34	0.04737932	0.022538217	0.005074933	0.009066494
35	0.047895407	0.022894155	0.005239061	0.009366531
36	0.048399972	0.023243566	0.005403327	0.009666881
37	0.048896698	0.023588284	0.005567537	0.009967581
38	0.049383939	0.023928049	0.00573172	0.01026834
39	0.049862999	0.024264394	0.00589585	0.010568836
40	0.050336554	0.024596579	0.006059792	0.01086919
41	0.050802591	0.024927268	0.006223509	0.01116878
42	0.05126192	0.025255487	0.006386918	0.011467589
43	0.051715229	0.025582303	0.006550021	0.011765173
44	0.05216446	0.025905815	0.006712662	0.012062232
45	0.052608555	0.026225987	0.006874925	0.012358429
46	0.053047809	0.026543909	0.007036819	0.012653659
47	0.053482887	0.02685914	0.007198338	0.012947901
48	0.053912018	0.027173123	0.007359553	0.013240969
49	0.054338029	0.027485467	0.007520385	0.013533369
50	0.054759519	0.027796343	0.007680951	0.013824994
51	0.055176881	0.028105749	0.007841179	0.014116135
52	0.055588542	0.028414739	0.008001158	0.014406386
53	0.055995412	0.02872239	0.00816091	0.014695871
54	0.056400464	0.029029599	0.008320402	0.014984362
55	0.056803132	0.029335378	0.008479615	0.015272238
56	0.057203	0.029639246	0.00863862	0.01555934
57	0.057603703	0.029941151	0.008797319	0.015845719
58	0.058003005	0.030241196	0.008955809	0.016131539
59	0.058403781	0.030538706	0.009114043	0.016416834
60	0.058801806	0.030836606	0.009272058	0.016701494
61	0.059197914	0.031133362	0.009429959	0.016985361
62	0.059592007	0.031429273	0.009587653	0.01726874
63	0.059982881	0.031724456	0.009745173	0.017551439
64	0.060374075	0.032017597	0.009902582	0.017833356
65	0.060762738	0.03231057	0.010059832	0.018114645
66	0.061152335	0.032601735	0.010216878	0.018395491
67	0.061540064	0.032891106	0.010373784	0.018675797
68	0.061923395	0.033179204	0.010530522	0.018955807
69	0.062303606	0.033465415	0.010687186	0.019235335
70	0.062682564	0.033750184	0.0108437	0.01951434
71	0.063060907	0.034034654	0.011000079	0.019792651
72	0.063437874	0.034317667	0.011156333	0.020070369
73	0.06381118	0.034599628	0.0113126	0.020347252
74	0.064181538	0.034880301	0.011468779	0.02062356
75	0.06454934	0.035158348	0.01162478	0.020899724
76	0.064913506	0.035435472	0.011780646	0.021175509
77	0.065275141	0.035710399	0.011936513	0.021450575
78	0.065633655	0.035985247	0.012092311	0.021724946
79	0.065990475	0.036259394	0.012248035	0.021998687
80	0.066348031	0.036531773	0.012403645	0.0222719
81	0.066703179	0.036803488	0.012559111	0.022544776
82	0.067058303	0.037073318	0.012714433	0.022817271
83	0.06741178	0.037341978	0.012869644	0.023089348
84	0.067763759	0.037609182	0.013024778	0.023360867
85	0.068114067	0.037874956	0.013179803	0.023632011
86	0.068463342	0.038140989	0.013334792	0.023902246
87	0.068810456	0.038408271	0.013489727	0.024171637
88	0.069160395	0.038674578	0.01364453	0.024440385
89	0.069509474	0.038939806	0.013799216	0.024708589
90	0.069856269	0.039203837	0.01395378	0.024976439
91	0.07020321	0.039467687	0.014108246	0.025243538
92	0.070549882	0.039730587	0.014262579	0.025510179
93	0.070894243	0.039992669	0.014416806	0.025776415
94	0.071236197	0.040252384	0.014570964	0.026042283
95	0.071576725	0.04050946	0.01472498	0.026308043
96	0.071919957	0.040764325	0.014878861	0.026573376
97	0.072263114	0.041018957	0.015032623	0.026838128
98	0.072605117	0.041271924	0.015186285	0.02710245
99	0.072946776	0.041524671	0.015339815	0.027366314
100	0.07328959	0.041776702	0.015493283	0.027629471
101	0.073630757	0.042028915	0.015646622	0.027892198
102	0.073970426	0.042280258	0.0157999	0.028154341
103	0.074308423	0.042532146	0.015953117	0.028415736
104	0.074643178	0.042781967	0.016106366	0.028676577
105	0.074978792	0.043031099	0.016259544	0.028936759
106	0.075314603	0.04327832	0.016412564	0.029196741
107	0.075650906	0.043524175	0.016565481	0.029456219
108	0.075986004	0.043768822	0.016718335	0.029715215
109	0.076319947	0.04401356	0.016871062	0.029973907
110	0.076653645	0.044256893	0.017023727	0.030232088
111	0.076984665	0.044498601	0.017176377	0.030489756
112	0.077313449	0.04473962	0.017328903	0.030747211
113	0.077641471	0.044980197	0.017481397	0.031003976
114	0.077966347	0.045221451	0.017633868	0.031260064
115	0.078292183	0.045461911	0.017786211	0.031515702
116	0.078615659	0.045701019	0.017938539	0.0317709
117	0.07893717	0.04593975	0.018090823	0.032025496
118	0.079259344	0.046178194	0.018242926	0.032279725
119	0.07957965	0.046415612	0.018394932	0.032533594
120	0.079899613	0.046652406	0.018546852	0.03278698
121	0.080218691	0.046889187	0.01869866	0.033039867
122	0.080536958	0.047124849	0.018850394	0.033292246
123	0.080854267	0.047360369	0.01900206	0.033543986
124	0.08117025	0.047596071	0.019153635	0.033795063
125	0.081484586	0.047830212	0.019305191	0.034045629
126	0.081797742	0.048063053	0.019456715	0.034295668
127	0.082109719	0.048295114	0.019608163	0.034545329
128	0.082421647	0.048526019	0.019759513	0.034794564
129	0.082729251	0.048756962	0.019910792	0.035043368
130	0.083036486	0.04898641	0.020062021	0.035291639
131	0.083342713	0.049214063	0.020213149	0.035539596
132	0.083647417	0.049441509	0.020364302	0.035786783
133	0.083951507	0.049670086	0.020515284	0.03603359
134	0.084252722	0.04989826	0.020666111	0.036280268
135	0.084553569	0.050125498	0.020816881	0.036526434
136	0.08485331	0.050351981	0.020967613	0.036772084
137	0.085150741	0.05057814	0.021118293	0.037017345
138	0.085447558	0.050803115	0.021268881	0.037262319
139	0.085744227	0.051027909	0.021419346	0.037506934
140	0.086039963	0.051251519	0.02156982	0.037750944
141	0.086335109	0.051474986	0.021720222	0.037994444
142	0.086628953	0.051696569	0.021870529	0.038237744
143	0.08692287	0.051917865	0.022020752	0.038480437
144	0.087215141	0.052138407	0.022170893	0.038722762
145	0.087507609	0.052359014	0.022321021	0.038964367
146	0.087800126	0.052578256	0.022471027	0.039205747
147	0.088090604	0.052797172	0.02262096	0.039446766
148	0.088379779	0.053016349	0.02277089	0.039687047
149	0.088666719	0.053234174	0.022920796	0.039926892
150	0.088951446	0.053451986	0.023070625	0.040166391
151	0.089234995	0.053669512	0.023220306	0.040405684
152	0.08951992	0.053886322	0.023369898	0.040644381
153	0.089803222	0.054102301	0.023519385	0.040882776
154	0.090085493	0.054317694	0.023668826	0.041120656
155	0.09036801	0.054532867	0.023818123	0.041358071
156	0.090649323	0.054747142	0.023967353	0.041594954
157	0.090931593	0.054960468	0.024116438	0.041831532
158	0.091212611	0.055173535	0.024265456	0.042067588
159	0.09149358	0.055386029	0.024414343	0.042303379
160	0.091775015	0.055597639	0.024563146	0.042538663
161	0.092056991	0.055809626	0.024711791	0.042773563
162	0.092337542	0.056021262	0.024860376	0.043007949
163	0.092618683	0.056232612	0.02500889	0.043241687
164	0.092897612	0.056443832	0.025157373	0.043474777
165	0.093175239	0.056655104	0.025305707	0.043707576
166	0.093450949	0.056865401	0.025453931	0.043940147
167	0.093724719	0.057075009	0.025602079	0.044172421
168	0.09399726	0.05728333	0.025750218	0.044404158
169	0.09426867	0.057493094	0.025898247	0.044635449
170	0.094542071	0.057701843	0.026046146	0.044866369
171	0.094815079	0.057911022	0.026193946	0.045096855
172	0.09508703	0.058119239	0.026341698	0.045326961
173	0.095359865	0.058326897	0.026489285	0.045556863
174	0.095630637	0.05853302	0.026636892	0.045786262
175	0.095899222	0.058738013	0.026784409	0.046015554
176	0.096165964	0.058942654	0.026931897	0.046244485
177	0.096432067	0.059146437	0.027079329	0.046472988
178	0.096698416	0.059349232	0.027226689	0.046701113
179	0.096964961	0.059551573	0.02737398	0.046928846
180	0.097230426	0.059753692	0.027521257	0.047156103
181	0.097496308	0.059956786	0.02766839	0.047383071
182	0.097762608	0.060159854	0.027815471	0.047609485
183	0.098025615	0.060362077	0.027962495	0.047835708
184	0.098288598	0.060564209	0.028109518	0.048061315
185	0.098551801	0.060766679	0.028256442	0.048286485
186	0.098813212	0.060968603	0.028403274	0.048511484
187	0.099073492	0.06117002	0.028550055	0.048736097
188	0.099331904	0.061370644	0.028696837	0.048960217
189	0.099589776	0.06157002	0.028843494	0.049184265
190	0.099846493	0.061768486	0.028990149	0.049407824
191	0.100101859	0.061965964	0.029136755	0.049631151
192	0.100355382	0.062163259	0.029283262	0.049854275
193	0.100607971	0.062360243	0.02942972	0.050076871
194	0.100860683	0.062555731	0.029576108	0.050299174
195	0.10111251	0.062751181	0.029722445	0.050521037
196	0.101364412	0.062945382	0.029868703	0.050742589
197	0.101616387	0.063140636	0.030014869	0.050963659
198	0.101868189	0.063335488	0.030160978	0.051184402
199	0.102119452	0.06353056	0.030306986	0.051404855
200	0.102371402	0.063725398	0.030452933	0.051624863
201	0.102624114	0.063919248	0.030598808	0.051844542
202	0.102877563	0.064113372	0.030744548	0.052063961
203	0.10312917	0.064308418	0.03089024	0.052282851
204	0.103379744	0.064503178	0.031035876	0.052501388
205	0.103629139	0.064698121	0.03118148	0.052719427
206	0.10387851	0.064891269	0.031326974	0.052937373
207	0.104127904	0.06508456	0.031472383	0.053154908
208	0.104377226	0.06527698	0.031617718	0.053372191
209	0.10462436	0.065468607	0.03176305	0.053589059
210	0.104871224	0.065659454	0.031908342	0.053805527
211	0.105118457	0.065849417	0.032053558	0.054021676
212	0.105364682	0.066038691	0.032198735	0.054237474
213	0.105609974	0.06622773	0.032343849	0.054452934
214	0.105856027	0.066416731	0.032488897	0.054667888
215	0.106101147	0.06660503	0.03263389	0.054882544
216	0.106345849	0.066792288	0.032778842	0.055096896
217	0.106588634	0.066980184	0.032923733	0.0553109
218	0.106830855	0.067167638	0.033068561	0.055524556
219	0.107071895	0.067355858	0.033213308	0.055737811
220	0.107310774	0.067545522	0.033358006	0.055950568
221	0.1075498	0.067734991	0.033502593	0.056163063
222	0.107790227	0.067923146	0.033647042	0.056375431
223	0.108029204	0.068110262	0.033791396	0.056587658
224	0.108268844	0.068296974	0.033935645	0.05679953
225	0.108507772	0.068483557	0.034079787	0.057011238
226	0.108748468	0.068669216	0.034223872	0.057222495
227	0.108986684	0.068855695	0.034367879	0.057433463
228	0.109223154	0.069041783	0.034511863	0.057644029
229	0.109458126	0.069227599	0.034655784	0.057854273
230	0.109693491	0.069413908	0.034799636	0.058064029
231	0.109928856	0.06959997	0.034943391	0.058273524
232	0.110163656	0.069786735	0.035087033	0.058482644
233	0.110399709	0.069972784	0.03523056	0.058691414
234	0.110636032	0.070158054	0.035373922	0.058900211
235	0.110871176	0.070342582	0.035517204	0.059108772
236	0.111106934	0.070524731	0.035660423	0.059317145
237	0.11134139	0.070706698	0.035803622	0.059525005
238	0.111574937	0.070889016	0.035946682	0.059732693
239	0.111808532	0.071070268	0.036089672	0.059940143
240	0.112041539	0.071251182	0.036232668	0.060147087
241	0.112274766	0.071430536	0.036375537	0.060354036
242	0.112507895	0.071609252	0.036518357	0.060560631
243	0.11273982	0.071788372	0.03666116	0.060766752
244	0.112972605	0.071967167	0.036803861	0.060972594
245	0.113205169	0.072145181	0.036946487	0.06117819
246	0.113435571	0.072324132	0.037089064	0.06138342
247	0.113665038	0.072503135	0.037231536	0.061588431
248	0.113894629	0.072682475	0.037373923	0.061792965
249	0.114120584	0.072862427	0.037516319	0.06199704
250	0.11434644	0.073041924	0.037658677	0.06220065
251	0.114571878	0.073220484	0.037800937	0.062404022
252	0.114796211	0.073398967	0.037943109	0.062607137
253	0.115021501	0.073576943	0.038085201	0.062809984
254	0.115245097	0.073754437	0.038227222	0.06301261
255	0.115469036	0.073930736	0.038369155	0.063215066
256	0.115692534	0.074106943	0.038511013	0.063417211
257	0.115915023	0.07428315	0.038652811	0.06361899
258	0.116137341	0.074459189	0.038794526	0.063820523
259	0.116361133	0.074635292	0.038936143	0.064021732
260	0.11658382	0.074811877	0.039077712	0.06422249
261	0.116806236	0.074987577	0.039219214	0.064423025
262	0.117027841	0.075162302	0.039360626	0.06462338
263	0.117249053	0.075337443	0.039501979	0.064823354
264	0.117470241	0.07551265	0.039643256	0.065022977
265	0.117689462	0.075686894	0.039784536	0.065222268
266	0.117908561	0.07586106	0.039925765	0.065421148
267	0.118128717	0.076034602	0.040066859	0.065619958
268	0.118347865	0.076208703	0.040207866	0.065818493
269	0.118567136	0.076382753	0.040348777	0.066016744
270	0.118785179	0.076557907	0.040489624	0.066214589
271	0.119002017	0.076731371	0.040630397	0.066412356
272	0.119219101	0.076903938	0.04077115	0.06660975
273	0.11943449	0.077076635	0.040911845	0.066806846
274	0.119650788	0.077248513	0.041052462	0.067003655
275	0.119867061	0.077419429	0.041193011	0.06720018
276	0.120083851	0.077589903	0.041333511	0.067396211
277	0.120301426	0.077760246	0.041473888	0.067592003
278	0.120518412	0.077931266	0.041614196	0.067787409
279	0.120732671	0.078101766	0.041754482	0.067982578
280	0.120947937	0.078271603	0.041894614	0.068177746
281	0.121161999	0.078441634	0.042034672	0.068372624
282	0.121374955	0.078611367	0.04217472	0.068567099
283	0.121587887	0.078780606	0.042314661	0.068761431
284	0.121799197	0.078950222	0.042454543	0.068955367
285	0.122009205	0.079120045	0.042594392	0.069148907
286	0.122219433	0.079289362	0.042734143	0.06934225
287	0.122428901	0.079458575	0.0428738	0.069535448
288	0.122638736	0.079627137	0.043013384	0.069728346
289	0.122848597	0.07979518	0.043152861	0.069921173
290	0.123056614	0.079962949	0.04329229	0.070113796
291	0.123264337	0.080129406	0.043431662	0.070306228
292	0.123473337	0.080296213	0.043570971	0.070498228
293	0.123681871	0.080462708	0.043710181	0.070690072
294	0.123890625	0.08062962	0.043849336	0.070881468
295	0.124099282	0.080795205	0.043988369	0.07107289
296	0.124307324	0.080961701	0.044127329	0.071263953
297	0.124514309	0.081127455	0.044266178	0.071454982
298	0.124720189	0.081292572	0.04440496	0.071645817
299	0.124925897	0.081456285	0.044543674	0.071836422
300	0.125131236	0.081620778	0.044682329	0.072026583
301	0.125336797	0.081785519	0.044820878	0.072216467
302	0.125541448	0.081950714	0.04495935	0.072405993
303	0.125746714	0.082115389	0.045097775	0.072595095
304	0.125951463	0.082279297	0.045236154	0.07278391
305	0.126155992	0.082443049	0.045374408	0.072972635
306	0.126361184	0.082606203	0.045512579	0.073161097
307	0.126566228	0.082768603	0.045650689	0.073349362
308	0.126771371	0.082929781	0.045788724	0.073537445
309	0.126975629	0.083091791	0.045926669	0.073725214
310	0.127179691	0.083252774	0.04606459	0.073912653
311	0.127382548	0.083414953	0.046202446	0.074099716
312	0.12758575	0.083576611	0.046340223	0.074286589
313	0.127788485	0.083737412	0.046477943	0.074473232
314	0.127990359	0.083897433	0.046615536	0.074659889
315	0.128190588	0.084056817	0.046753083	0.074846295
316	0.128390497	0.084216486	0.046890529	0.075032481
317	0.128588956	0.084375857	0.047027957	0.075218346
318	0.128786974	0.084535228	0.047165306	0.07540405
319	0.128984868	0.084694221	0.047302571	0.075589496
320	0.129181927	0.084854372	0.04743979	0.075774508
321	0.129379108	0.085014679	0.04757694	0.075959183
322	0.129575332	0.085175258	0.047714055	0.076143486
323	0.129771801	0.08533589	0.047851047	0.076327616
324	0.129967533	0.085496314	0.04798792	0.076511647
325	0.130162282	0.085655945	0.048124746	0.076695407
326	0.130357744	0.085815276	0.048261536	0.076878701
327	0.130552444	0.085973828	0.048398269	0.07706183
328	0.130746284	0.086133029	0.048534936	0.077244672
329	0.130941574	0.086292244	0.048671474	0.077427309
330	0.131136544	0.086451602	0.048807938	0.077609624
331	0.131330286	0.086610517	0.048944357	0.077791698
332	0.131524765	0.086767938	0.049080642	0.077973818
333	0.131719195	0.086924253	0.049216865	0.078155683
334	0.131913133	0.087080191	0.049353055	0.078337264
335	0.132105819	0.087236155	0.049489172	0.078518648
336	0.132297742	0.087390976	0.049625234	0.078699856
337	0.132490722	0.087545445	0.049761162	0.078880938
338	0.132683629	0.087699589	0.049897019	0.079061773
339	0.132877297	0.087853876	0.050032771	0.079242406
340	0.133071235	0.08800737	0.05016843	0.07942289
341	0.133263576	0.088160695	0.050304054	0.079603078
342	0.133456163	0.0883135	0.050439638	0.079782918
343	0.133647522	0.088466279	0.050575107	0.079962706
344	0.133838536	0.088618252	0.050710583	0.080142125
345	0.134028273	0.088770524	0.050845987	0.080321305
346	0.134217617	0.088922276	0.050981308	0.080500359
347	0.134407034	0.089074196	0.05111656	0.080679117
348	0.134596574	0.08922639	0.051251729	0.080857652
349	0.134786139	0.089379403	0.051386853	0.081035733
350	0.134976588	0.089532377	0.051521884	0.081213567
351	0.135165588	0.089685481	0.051656857	0.081391183
352	0.135354317	0.089838559	0.05179172	0.08156868
353	0.135543268	0.08999074	0.051926505	0.081746053
354	0.135731678	0.090143103	0.052061179	0.081923233
355	0.135918662	0.090294842	0.052195852	0.082099992
356	0.136106802	0.090446152	0.052330372	0.082276651
357	0.136295114	0.090597201	0.052464821	0.082453064
358	0.136483401	0.090748628	0.052599163	0.0826291
359	0.136671835	0.09090025	0.052733452	0.082804814
360	0.13685882	0.091051716	0.052867667	0.082980339
361	0.137044625	0.091203078	0.0530018	0.08315565
362	0.137229792	0.09135479	0.053135891	0.083330562
363	0.13741545	0.09150597	0.053269853	0.083505406
364	0.137599658	0.091656643	0.053403742	0.083680191
365	0.13778335	0.091806822	0.053537548	0.083854856
366	0.137967215	0.091957507	0.053671265	0.084029279
367	0.138150981	0.092107166	0.053804941	0.084203481
368	0.138334059	0.092256253	0.053938575	0.084377423
369	0.138515466	0.092405144	0.054072141	0.08455123
370	0.138696775	0.092553282	0.054205718	0.084724649
371	0.138878477	0.092700756	0.054339206	0.084897912
372	0.139060597	0.092848646	0.054472605	0.085070878
373	0.1392422	0.092997551	0.054605913	0.08524362
374	0.139422969	0.093145194	0.054739172	0.085416243
375	0.139603172	0.093292448	0.054872371	0.085588718
376	0.139783252	0.093440832	0.055005474	0.085760942
377	0.139964758	0.093588697	0.055138467	0.085933045
378	0.140146878	0.093737081	0.055271421	0.086104703
379	0.140328801	0.09388505	0.055404293	0.08627626
380	0.140510233	0.094032836	0.055537086	0.086447629
381	0.140691714	0.094179348	0.055669838	0.086618777
382	0.140872826	0.094326147	0.055802467	0.086789781
383	0.141052882	0.094472698	0.055935077	0.086960464
384	0.141232397	0.094619119	0.056067656	0.087130825
385	0.141411765	0.094763993	0.056200142	0.08730115
386	0.141590641	0.094908906	0.056332545	0.087471269
387	0.141770992	0.095052662	0.056464813	0.087641351
388	0.141950114	0.095195716	0.056597095	0.087811054
389	0.142129138	0.095338926	0.056729254	0.087980638
390	0.142307793	0.095482669	0.056861325	0.088149924
391	0.142485072	0.095626282	0.05699335	0.088318956
392	0.142662524	0.095769323	0.057125283	0.088487896
393	0.142839483	0.095912793	0.057257157	0.08865658
394	0.143016296	0.0960569	0.057388987	0.088824889
395	0.143193698	0.096201137	0.057520733	0.088992975
396	0.143371444	0.096345062	0.05765244	0.089160772
397	0.143550615	0.096488636	0.057784035	0.08932841
398	0.143728583	0.096631703	0.057915565	0.08949593
399	0.143906058	0.09677542	0.058047038	0.089663143
400	0.144081667	0.096919098	0.058178449	0.089830188
401	0.144256293	0.097062698	0.058309804	0.089996993
402	0.144431115	0.097205999	0.058441149	0.090163393
403	0.144606379	0.097349248	0.058572391	0.090329649
404	0.144782209	0.097491977	0.058703549	0.090495751
405	0.144958161	0.09763442	0.058834641	0.090661615
406	0.145134163	0.097776044	0.058965645	0.090827452
407	0.14531154	0.097917095	0.059096603	0.09099298
408	0.145488697	0.098058186	0.059227528	0.091158228
409	0.145665657	0.098199121	0.059358435	0.09132316
410	0.145841855	0.098339562	0.05948927	0.091488004
411	0.146018348	0.098480002	0.059620053	0.091652537
412	0.146194743	0.098620001	0.059750767	0.091816875
413	0.146370449	0.098760416	0.059881391	0.091981061
414	0.146546107	0.09890044	0.06001195	0.092145033
415	0.146720462	0.099040712	0.060142434	0.092308905
416	0.146893933	0.099181633	0.060272829	0.092472595
417	0.147068559	0.099322529	0.060403137	0.092636014
418	0.147243037	0.099463529	0.060533318	0.092799391
419	0.147417466	0.099604607	0.060663391	0.092962699
420	0.147590716	0.099745411	0.060793393	0.09312589
421	0.147762589	0.099886216	0.060923367	0.09328884
422	0.147933652	0.100026579	0.061053313	0.093451564
423	0.148105108	0.100165823	0.061183239	0.093614011
424	0.148276933	0.100304301	0.061313041	0.093776488
425	0.148449568	0.100441829	0.061442791	0.093938752
426	0.14862299	0.10057924	0.061572459	0.094100824
427	0.148795895	0.100716925	0.06170208	0.094262647
428	0.148967106	0.100855558	0.061831701	0.094424016
429	0.149138414	0.100993854	0.061961171	0.09458543
430	0.149309182	0.101132162	0.062090612	0.094746564
431	0.149479188	0.101270874	0.062219985	0.094907495
432	0.14964944	0.101409533	0.062349249	0.095068357
433	0.149820012	0.10154818	0.062478443	0.095228934
434	0.149991738	0.101686358	0.062607559	0.095389364
435	0.15016371	0.101823327	0.062736608	0.095549725
436	0.150335092	0.101960076	0.062865635	0.095709849
437	0.150506868	0.102096915	0.062994583	0.095869755
438	0.150679036	0.102234365	0.06312343	0.096029472
439	0.15084973	0.102371373	0.06325224	0.096189018
440	0.151021039	0.102507654	0.063380921	0.096348563
441	0.151191905	0.102643986	0.063509579	0.096507786
442	0.151362944	0.102780097	0.06363817	0.096666837
443	0.151533269	0.102915454	0.063766731	0.096825662
444	0.151702612	0.103050187	0.063895192	0.096984441
445	0.151871095	0.103184868	0.064023603	0.097143024
446	0.152040561	0.103319874	0.06415188	0.097301542
447	0.152209142	0.103455167	0.064280103	0.097459853
448	0.152377084	0.10359029	0.064408265	0.097618
449	0.152544904	0.103725348	0.06453636	0.09777591
450	0.152712084	0.103860627	0.064664431	0.097933515
451	0.152880199	0.103995581	0.064792375	0.098091089
452	0.153047846	0.104130184	0.064920242	0.098248499
453	0.153214142	0.104264683	0.065048037	0.09840585
454	0.153381544	0.104399273	0.065175776	0.098562898
455	0.153547914	0.104532641	0.065303417	0.098720049
456	0.153714136	0.104665736	0.065431005	0.098876995
457	0.153880088	0.104798714	0.065558533	0.099033714
458	0.154046311	0.104932238	0.065685984	0.099190153
459	0.154212066	0.105066607	0.065813334	0.099346467
460	0.154377576	0.105200534	0.065940603	0.099502716
461	0.154542938	0.105334643	0.066067816	0.099658697
462	0.154708792	0.105467569	0.066194998	0.099814437
463	0.154873884	0.105600365	0.066322131	0.09996997
464	0.155037821	0.105733147	0.0664492	0.100125412
465	0.15520139	0.105865189	0.066576257	0.100280637
466	0.155365426	0.105997946	0.066703258	0.10043553
467	0.155529338	0.106129442	0.066830164	0.100590464
468	0.155693251	0.10626069	0.066956977	0.100745332
469	0.155857188	0.106392446	0.067083683	0.100900083
470	0.156021764	0.106524488	0.067210329	0.10105455
471	0.156185284	0.106656127	0.067336911	0.101208868
472	0.156347747	0.106787557	0.067463452	0.10136297
473	0.156510431	0.106918689	0.067589981	0.10151675
474	0.156671715	0.107049392	0.067716452	0.101670439
475	0.156834325	0.107179548	0.067842809	0.101824097
476	0.15699642	0.10731016	0.067969099	0.101977554
477	0.157158514	0.107440135	0.068095323	0.102130912
478	0.157320609	0.107569706	0.068221473	0.102284146
479	0.157483538	0.107698628	0.068347507	0.102437415
480	0.157646321	0.107827185	0.068473455	0.102590611
481	0.157808096	0.107955287	0.06859938	0.102743569
482	0.157969134	0.108083962	0.06872519	0.102896478
483	0.158130565	0.108212727	0.068850949	0.103049064
484	0.158292512	0.108342117	0.06897662	0.103201494
485	0.158454115	0.108472091	0.069102231	0.103353669
486	0.158616013	0.108601312	0.06922782	0.103505591
487	0.158776338	0.108730883	0.069353301	0.103657432
488	0.158936246	0.108860793	0.069478696	0.103809113
489	0.159096473	0.108990143	0.069604012	0.103960706
490	0.159255815	0.109118818	0.06972929	0.104112149
491	0.159414003	0.109247739	0.069854492	0.104263482
492	0.15957192	0.109376479	0.069979641	0.1044146
493	0.159730255	0.109505426	0.070104655	0.104565685
494	0.159887485	0.109634478	0.070229621	0.104716531
495	0.160044051	0.109763282	0.070354533	0.104867258
496	0.160201182	0.109892048	0.070479353	0.105017888
497	0.160358583	0.110020696	0.070604143	0.105168216
498	0.160514977	0.110149097	0.070728951	0.105318277
499	0.160671175	0.110276602	0.070853692	0.105468327
500	0.160827176	0.110404236	0.070978355	0.10561825
501	0.160982808	0.110531675	0.071102996	0.105767903
502	0.161138661	0.110659687	0.071227576	0.105917279
503	0.161295326	0.110787282	0.071352036	0.106066689
504	0.161452064	0.110914461	0.071476466	0.106215874
505	0.161608212	0.111040808	0.071600836	0.106364984
506	0.161765613	0.111167546	0.071725118	0.106513891
507	0.16192299	0.1112931	0.071849327	0.106662786
508	0.162081497	0.111418251	0.071973439	0.106811585
509	0.162239267	0.111543506	0.072097489	0.106960197
510	0.162397111	0.111668813	0.072221465	0.107108661
511	0.162554316	0.111794679	0.072345352	0.107256961
512	0.16270985	0.111920805	0.072469165	0.107405193
513	0.162864671	0.112047035	0.072592949	0.107553172
514	0.163019935	0.112173071	0.072716636	0.107701064
515	0.163175198	0.112298976	0.072840233	0.10784889
516	0.163330511	0.112424244	0.07296376	0.107996575
517	0.163486635	0.112549044	0.073087163	0.10814422
518	0.163641653	0.112673337	0.073210502	0.108291852
519	0.16379618	0.112797812	0.07333379	0.108439249
520	0.163950608	0.112922287	0.073457025	0.108586381
521	0.164105651	0.11304684	0.073580191	0.108733218
522	0.164259489	0.113170886	0.073703258	0.108880134
523	0.164413942	0.113294152	0.07382624	0.109026996
524	0.164569624	0.113417639	0.073949141	0.109173567
525	0.164724543	0.11354054	0.074071964	0.109320101
526	0.16487993	0.113663546	0.074194747	0.109466309
527	0.165035095	0.113787059	0.074317446	0.109612306
528	0.165189818	0.113909792	0.074440064	0.10975833
529	0.165345058	0.114032265	0.074562555	0.109904399
530	0.16549983	0.114154777	0.074684996	0.110050286
531	0.165655266	0.114277496	0.074807371	0.110195929
532	0.16581107	0.114399644	0.074929711	0.110341355
533	0.165968152	0.114522221	0.075051935	0.110486596
534	0.16612543	0.114645253	0.075174073	0.11063164
535	0.166282119	0.114768883	0.075296153	0.110776542
536	0.166438931	0.114892578	0.075418165	0.110921279
537	0.166596234	0.115015934	0.075540122	0.111065809
538	0.166752776	0.115139109	0.075661977	0.111210397
539	0.166908334	0.115262635	0.075783809	0.111354668
540	0.167062418	0.115385615	0.075905568	0.111498959
541	0.167216331	0.115508205	0.076027253	0.111643124
542	0.167369285	0.115629793	0.076148842	0.1117874
543	0.167521207	0.115751291	0.076270437	0.111931383
544	0.167672122	0.115872815	0.076391958	0.112075301
545	0.167823306	0.11599387	0.076513432	0.112219017
546	0.167973828	0.116114263	0.076634853	0.112362692
547	0.168124325	0.11623411	0.076756231	0.112506224
548	0.168275264	0.116353436	0.076877521	0.112649701
549	0.168424926	0.116472944	0.07699874	0.112793129
550	0.168575742	0.116591946	0.077119842	0.112936533
551	0.168728008	0.116710999	0.077240842	0.113079801
552	0.168880299	0.116829884	0.077361755	0.113223002
553	0.169032835	0.116949431	0.077482596	0.113365983
554	0.169185347	0.117069915	0.077603391	0.113508612
555	0.169337933	0.117190697	0.077724128	0.113651007
556	0.169490297	0.117311857	0.077844762	0.113793303
557	0.169643669	0.11743342	0.077965247	0.113935641
558	0.16979537	0.117554839	0.078085693	0.114077868
559	0.169947513	0.117675817	0.078206067	0.114219999
560	0.170098673	0.117796717	0.078326384	0.114362053
561	0.170249563	0.117917811	0.078446677	0.114503805
562	0.170398832	0.11803927	0.078566898	0.114645501
563	0.170548272	0.118159819	0.078686991	0.114787319
564	0.170697688	0.118281095	0.078807006	0.114928956
565	0.1708473	0.118401956	0.078927009	0.11507032
566	0.170995537	0.118522322	0.079046937	0.115211724
567	0.171142692	0.118642806	0.079166812	0.115353045
568	0.171289381	0.118763979	0.079286608	0.115494175
569	0.17143656	0.118884696	0.079406354	0.115635146
570	0.171583126	0.119004855	0.07952602	0.115776084
571	0.171729618	0.119124246	0.079645613	0.11591695
572	0.171875201	0.119243326	0.079765155	0.11605776
573	0.172020513	0.119361755	0.079884584	0.116198633
574	0.172166538	0.119480171	0.080003963	0.116339242
575	0.172312318	0.119598887	0.080123298	0.11647962
576	0.172457876	0.119717927	0.080242561	0.116619886
577	0.172602967	0.119837293	0.080361744	0.116760047
578	0.172748132	0.119955878	0.080480856	0.116900163
579	0.172892757	0.120073735	0.080599879	0.117040331
580	0.173038536	0.120191424	0.08071884	0.117180257
581	0.173184709	0.120308592	0.08083769	0.117320223
582	0.173331078	0.120425734	0.080956545	0.117459826
583	0.17347757	0.120542993	0.081075288	0.117599458
584	0.173625413	0.12065998	0.081193903	0.117739124
585	0.173772593	0.120776875	0.081312421	0.117878776
586	0.173920461	0.120893822	0.081430862	0.118018326
587	0.174069139	0.121011146	0.081549272	0.118157518
588	0.174216442	0.121127781	0.081667599	0.118296815
589	0.174363819	0.121244651	0.081785865	0.118435894
590	0.174511834	0.121361325	0.081904062	0.118574849
591	0.174658965	0.121477726	0.082022208	0.118713749
592	0.174804941	0.121594387	0.082140322	0.118852438
593	0.174951162	0.121712101	0.082258344	0.118990969
594	0.175096671	0.121830037	0.082376328	0.119129301
595	0.175242696	0.121947569	0.082494207	0.119267603
596	0.175388328	0.122065179	0.082612051	0.119405686
597	0.17553369	0.122182269	0.08272991	0.119543425
598	0.17567856	0.12229897	0.082847685	0.119681176
599	0.17582402	0.122415462	0.082965371	0.11981883
600	0.175969087	0.122532617	0.083083005	0.119956295
601	0.176114227	0.122649187	0.083200587	0.120093678
602	0.176261063	0.122764587	0.08331807	0.120231045
603	0.17640758	0.122879896	0.083435497	0.120368296
604	0.176554293	0.122994971	0.083552862	0.120505395
605	0.176700957	0.123111359	0.083670113	0.120642324
606	0.176846122	0.123227683	0.083787324	0.120779096
607	0.176991066	0.123343876	0.083904462	0.120915777
608	0.177135248	0.12346042	0.084021546	0.121052276
609	0.177278865	0.123577549	0.08413857	0.121188575
610	0.177422138	0.123694457	0.084255525	0.121324805
611	0.177566615	0.123811821	0.08437242	0.121460679
612	0.177711338	0.123928599	0.084489242	0.121596418
613	0.177854537	0.124045234	0.084606016	0.12173208
614	0.177997663	0.124160569	0.084722718	0.12186778
615	0.17814042	0.124275683	0.084839327	0.122003416
616	0.178281998	0.124390862	0.084955929	0.122138843
617	0.178424141	0.124505716	0.085072466	0.122274173
618	0.178566775	0.124620375	0.0851889	0.12240951
619	0.178710761	0.124734488	0.085305282	0.122544685
620	0.178854992	0.12484903	0.085421587	0.122679715
621	0.178999469	0.124963156	0.08553779	0.122814805
622	0.179144266	0.125077503	0.085653887	0.122949845
623	0.179289554	0.12519198	0.085769981	0.123084527
624	0.17943408	0.125306457	0.085886022	0.12321911
625	0.179578778	0.125420466	0.086001963	0.123353694
626	0.179723476	0.125533655	0.086117873	0.123488145
627	0.179868469	0.125646884	0.086233704	0.123622505
628	0.18001474	0.125759775	0.086349446	0.123756735
629	0.18016133	0.125872458	0.086465123	0.12389083
630	0.180308707	0.125984672	0.086580754	0.12402477
631	0.180457091	0.126096952	0.086696318	0.12415857
632	0.180604909	0.126209284	0.086811811	0.124292353
633	0.180752458	0.126321291	0.086927195	0.124426254
634	0.180899711	0.126433206	0.087042545	0.124559966
635	0.181045761	0.126544836	0.087157849	0.124693681
636	0.181191172	0.126656089	0.087273087	0.124827418
637	0.181336067	0.126768004	0.087388278	0.124960996
638	0.181479929	0.126880375	0.087503436	0.125094365
639	0.181624185	0.126991927	0.087618574	0.125227566
640	0.181768785	0.127103582	0.08773364	0.125360621
641	0.181912255	0.127214796	0.087848645	0.125493635
642	0.182056953	0.127325931	0.087963544	0.125626616
643	0.182201897	0.127437496	0.088078351	0.125759498
644	0.182345957	0.127549087	0.088193108	0.125892251
645	0.182490728	0.12766056	0.088307808	0.126024795
646	0.182635746	0.127772502	0.088422452	0.12615713
647	0.18278069	0.127884743	0.088537024	0.126289337
648	0.182924725	0.127996463	0.088651564	0.126421492
649	0.183067236	0.128107521	0.088766106	0.126553551
650	0.183209969	0.128218033	0.088880583	0.126685531
651	0.18335361	0.128329272	0.088994976	0.126817278
652	0.18349708	0.128440304	0.089109286	0.126949006
653	0.183640845	0.128551166	0.089223532	0.12708063
654	0.183783282	0.128661548	0.089337757	0.127212131
655	0.183925474	0.128772384	0.089451903	0.127343494
656	0.184067224	0.128883208	0.089565988	0.127474757
657	0.184209097	0.128993824	0.089679992	0.127606035
658	0.184351412	0.129105102	0.089793938	0.127737066
659	0.18449326	0.129216602	0.089907839	0.127867952
660	0.184633584	0.129328608	0.090021715	0.127998673
661	0.184775064	0.129440446	0.090135494	0.128129292
662	0.184915953	0.129551998	0.090249224	0.128259833
663	0.185054386	0.129663341	0.090362927	0.128390327
664	0.185193335	0.129773866	0.090476574	0.12852072
665	0.185332431	0.129883714	0.090590086	0.12865133
666	0.185470839	0.129993472	0.090703605	0.128781667
667	0.185609394	0.130103658	0.090817063	0.128911827
668	0.185747655	0.130213156	0.090930451	0.129041953
669	0.185887463	0.130322458	0.091043738	0.129172002
670	0.186027198	0.130431345	0.091156929	0.129302077
671	0.186166393	0.130539776	0.091270104	0.12943198
672	0.18630485	0.130648623	0.091383174	0.129561915
673	0.1864423	0.130757302	0.091496203	0.129691748
674	0.186579307	0.130866448	0.091609152	0.129821492
675	0.186716732	0.130975503	0.091722061	0.129951007
676	0.186853691	0.131084351	0.09183491	0.130080449
677	0.186991435	0.131193757	0.091947673	0.130209771
678	0.187128984	0.131303762	0.092060371	0.13033894
679	0.187266728	0.131413883	0.092173027	0.130467922
680	0.187405579	0.131522861	0.092285569	0.130597046
681	0.187545461	0.13163189	0.092398046	0.130726024
682	0.18768581	0.13174127	0.092510442	0.130854912
683	0.187825619	0.131851327	0.092622776	0.130983622
684	0.187965869	0.131961682	0.092735057	0.131112123
685	0.18810617	0.132071843	0.092847244	0.131240675
686	0.188246224	0.132180703	0.092959336	0.131369388
687	0.188385811	0.132289252	0.093071369	0.131498063
688	0.188525866	0.132397644	0.093183336	0.131626668
689	0.188665306	0.132506153	0.09329526	0.131755087
690	0.188803837	0.132614298	0.093407157	0.131883377
691	0.188940893	0.132722353	0.093519055	0.132011461
692	0.189077876	0.132830706	0.093630845	0.132139539
693	0.189214417	0.132939007	0.093742631	0.13226735
694	0.189351916	0.133048102	0.09385435	0.132394908
695	0.189489734	0.133156364	0.093966	0.132522471
696	0.189627356	0.133264574	0.094077603	0.132649843
697	0.189765125	0.133372629	0.094189146	0.132777107
698	0.189901396	0.133480696	0.094300677	0.132904196
699	0.190037248	0.133588815	0.094412147	0.133031206
700	0.190171848	0.13369713	0.094523547	0.133158178
701	0.190306153	0.13380534	0.094634881	0.133285107
702	0.190440064	0.133912939	0.094746122	0.133412105
703	0.190575008	0.134020109	0.094857307	0.133538945
704	0.190709312	0.134127487	0.094968473	0.133665583
705	0.190845018	0.134235321	0.095079547	0.133792141
706	0.190980674	0.13434253	0.095190575	0.13391862
707	0.191115765	0.134449921	0.095301568	0.134044938
708	0.191250512	0.134556779	0.095412502	0.13417127
709	0.191385701	0.134663689	0.095523406	0.134297375
710	0.19152094	0.134770574	0.095634266	0.13442333
711	0.191654704	0.134877406	0.095745074	0.134549258
712	0.191788173	0.134984862	0.095855807	0.134675082
713	0.1919212	0.135093176	0.095966525	0.134800592
714	0.19205349	0.13520097	0.09607719	0.134926066
715	0.192185436	0.135309259	0.096187791	0.135051402
716	0.192315981	0.13541613	0.096298401	0.135176694
717	0.192445003	0.13552291	0.096408931	0.135302054
718	0.192573607	0.135629638	0.09651943	0.135427227
719	0.192702531	0.135736873	0.096629849	0.13555229
720	0.192831946	0.135843589	0.096740193	0.135677356
721	0.192961533	0.135950525	0.096850503	0.135802182
722	0.193090408	0.136058072	0.096960755	0.135926877
723	0.19321798	0.136165645	0.097071003	0.136051382
724	0.193346314	0.13627314	0.097181176	0.136175799
725	0.193475336	0.13638126	0.097291242	0.136300134
726	0.193606152	0.136489353	0.097401216	0.136424363
727	0.193737164	0.136597147	0.097511156	0.136548459
728	0.19386825	0.136705006	0.097621039	0.136672474
729	0.193998427	0.136812164	0.097730882	0.13679647
730	0.194127793	0.136919009	0.097840707	0.136920353
731	0.194257724	0.137025646	0.097950447	0.13704418
732	0.194387458	0.137132413	0.098060147	0.137167824
733	0.194517365	0.13723944	0.098169773	0.137291386
734	0.194647591	0.137346532	0.098279311	0.137414894
735	0.194777743	0.137453885	0.098388807	0.137538231
736	0.194908878	0.137560873	0.098498226	0.137661545
737	0.195039915	0.137667289	0.098607585	0.137784834
738	0.195170878	0.13777338	0.09871687	0.137908165
739	0.195302111	0.137879679	0.09882611	0.138031352
740	0.195432411	0.137985523	0.098935313	0.138154502
741	0.195564111	0.138090314	0.099044436	0.13827765
742	0.195695762	0.138195066	0.099153503	0.138400651
743	0.195826553	0.13830013	0.099262529	0.138523494
744	0.195957246	0.138404999	0.099371457	0.138646408
745	0.196087791	0.138510297	0.099480362	0.138769069
746	0.196217477	0.138615309	0.099589235	0.138891693
747	0.196347187	0.13872049	0.099697996	0.139014368
748	0.196476749	0.138825905	0.099806712	0.13913689
749	0.196606926	0.138930917	0.099915368	0.139259321
750	0.196738258	0.139034655	0.100023994	0.139381685
751	0.196870032	0.139138119	0.10013254	0.139504
752	0.197001437	0.139241675	0.100241054	0.139626127
753	0.197132523	0.139344698	0.100349508	0.139748241
754	0.197263461	0.139447578	0.100457939	0.139870151
755	0.197393859	0.139550744	0.100566309	0.139991976
756	0.197523962	0.139654312	0.100674633	0.140113658
757	0.197653427	0.139758115	0.100782931	0.140235159
758	0.197782006	0.139861723	0.10089118	0.140356583
759	0.197909874	0.139965357	0.100999358	0.140478016
760	0.198038109	0.140068614	0.101107455	0.140599433
761	0.19816551	0.140171649	0.101215517	0.140720739
762	0.198293033	0.140275283	0.101323469	0.14084199
763	0.198422276	0.140379086	0.101431361	0.140963066
764	0.198551028	0.140482681	0.101539254	0.141083939
765	0.198679755	0.140585613	0.101647111	0.141204712
766	0.19880917	0.140688921	0.101754925	0.14132527
767	0.198937676	0.140792126	0.101862687	0.141445784
768	0.199066649	0.140894902	0.101970384	0.141566248
769	0.199195449	0.140998263	0.102078033	0.14168649
770	0.199323439	0.141101688	0.102185607	0.141806721
771	0.199451945	0.141205127	0.102293145	0.141926722
772	0.199580574	0.141308202	0.102400601	0.142046734
773	0.199709006	0.141410718	0.102508004	0.142166741
774	0.199836358	0.141513272	0.102615355	0.14228668
775	0.199962529	0.14161584	0.102722644	0.142406595
776	0.200088087	0.141718252	0.102829848	0.142526533
777	0.200213521	0.141820716	0.102936976	0.142646457
778	0.200339841	0.141922737	0.103044062	0.142766237
779	0.200466111	0.142024694	0.103151025	0.142886146
780	0.2005927	0.142126689	0.103257931	0.143005953
781	0.200719855	0.142228529	0.103364803	0.143125539
782	0.200847083	0.1423302	0.103471613	0.143245075
783	0.20097409	0.14243291	0.103578385	0.143364348
784	0.201100581	0.142534191	0.103685121	0.143483689
785	0.201227564	0.142634926	0.103791803	0.14360293
786	0.201354645	0.142735842	0.103898448	0.143722016
787	0.201482168	0.14283685	0.104004986	0.143841173
788	0.201609273	0.142937753	0.104111452	0.143960335
789	0.201737337	0.14303971	0.104217901	0.144079096
790	0.201864958	0.143140847	0.104324305	0.144197858
791	0.201991474	0.143242258	0.104430628	0.144316622
792	0.202117154	0.143344059	0.104536872	0.144435401
793	0.202242908	0.143446002	0.104643056	0.144554071
794	0.202368122	0.14354779	0.104749208	0.144672641
795	0.202492991	0.143649395	0.104855345	0.144791061
796	0.202619237	0.143751079	0.104961347	0.144909552
797	0.202745654	0.143852984	0.105067239	0.145028051
798	0.20287217	0.143955148	0.105173076	0.145146409
799	0.202999497	0.144057352	0.105278894	0.1452645
800	0.203126823	0.14416044	0.105384613	0.145382509
801	0.203253388	0.144264048	0.105490293	0.145500385
802	0.203379584	0.144367434	0.105595938	0.145618152
803	0.203506321	0.144470366	0.105701533	0.145735802
804	0.203632714	0.14457296	0.105807075	0.145853442
805	0.203758837	0.144675515	0.105912626	0.145970816
806	0.203883534	0.144778134	0.106018096	0.146088273
807	0.204007175	0.144880936	0.106123498	0.146205729
808	0.204131209	0.144983426	0.106228856	0.146323069
809	0.204255514	0.145085603	0.106334169	0.146440277
810	0.204380236	0.145187755	0.106439414	0.14655741
811	0.204506088	0.145289491	0.106544609	0.146674445
812	0.204632161	0.145390368	0.10664976	0.146791458
813	0.204757817	0.145490778	0.106754837	0.146908501
814	0.204883989	0.145591083	0.106859804	0.147025598
815	0.205009301	0.145692026	0.106964779	0.147142393
816	0.205134416	0.145793085	0.10706972	0.147258989
817	0.205259973	0.145894067	0.107174532	0.147375693
818	0.205384548	0.145995087	0.107279295	0.147492353
819	0.205509467	0.146096368	0.10738403	0.147608808
820	0.205634312	0.146198377	0.107488651	0.147725278
821	0.205758149	0.146300775	0.107593273	0.147841484
822	0.205881077	0.14640281	0.107697881	0.147957601
823	0.206003637	0.146504402	0.107802425	0.148073761
824	0.206126	0.146605813	0.107906943	0.148189783
825	0.206248855	0.146706548	0.108011411	0.148305777
826	0.206371268	0.146807022	0.108115792	0.14842184
827	0.20649454	0.146907354	0.108220125	0.14853778
828	0.206618083	0.147007685	0.108324405	0.14865359
829	0.206742067	0.147108263	0.108428645	0.148769204
830	0.206866298	0.147208218	0.108532835	0.148884811
831	0.206989251	0.147307158	0.10863702	0.149000352
832	0.207113703	0.14740632	0.108741096	0.149115844
833	0.207238449	0.14750591	0.108845097	0.149231225
834	0.207361845	0.147605591	0.108949062	0.149346505
835	0.207484626	0.14770526	0.109052973	0.149461753
836	0.20760721	0.147805006	0.109156833	0.149576885
837	0.207730286	0.147905377	0.109260622	0.149691854
838	0.207853829	0.148004902	0.109364363	0.1498068
839	0.207976462	0.148104427	0.109468082	0.149921573
840	0.208097941	0.148203966	0.109571755	0.150036229
841	0.208220673	0.148303569	0.109675353	0.150150776
842	0.208342716	0.148402653	0.109778901	0.150265321
843	0.208464932	0.148501749	0.109882369	0.150379859
844	0.208587934	0.148600169	0.109985749	0.150494462
845	0.20871074	0.148698772	0.110089075	0.150608929
846	0.208833226	0.148797946	0.110192349	0.150723257
847	0.208955835	0.148897263	0.110295597	0.150837435
848	0.209077805	0.148996308	0.110398779	0.150951676
849	0.209200586	0.149095755	0.110501924	0.151065714
850	0.209322753	0.149194318	0.110605068	0.151179659
851	0.209445583	0.14929283	0.110708157	0.151293479
852	0.209567799	0.149391588	0.110811173	0.151407291
853	0.209690309	0.149489943	0.110914181	0.151520939
854	0.209811739	0.149588038	0.11101711	0.151634696
855	0.209932529	0.149685991	0.111119998	0.151748364
856	0.210053222	0.149784294	0.111222804	0.151861994
857	0.210174357	0.149882857	0.111325599	0.151975368
858	0.210295024	0.14998116	0.111428376	0.152088603
859	0.21041552	0.150079919	0.111531057	0.152201849
860	0.210535279	0.150179288	0.111633695	0.152314989
861	0.210655652	0.150279034	0.111736313	0.152427898
862	0.210775927	0.150378014	0.111838847	0.152540922
863	0.210896816	0.150476421	0.111941304	0.152653979
864	0.21101709	0.150574438	0.112043718	0.152767002
865	0.211137267	0.150671909	0.112146096	0.152879966
866	0.211257296	0.150769537	0.112248398	0.152992915
867	0.211377718	0.150866501	0.112350663	0.153105839
868	0.211498754	0.150962984	0.112452876	0.153218714
869	0.211619299	0.151059805	0.112555068	0.153331443
870	0.21174009	0.15115634	0.112657212	0.153444069
871	0.211861053	0.151252901	0.112759285	0.15355668
872	0.21198236	0.151348942	0.112861269	0.153669396
873	0.212104158	0.151445282	0.112963232	0.15378186
874	0.212226373	0.151541635	0.113065188	0.153894074
875	0.212348417	0.15163791	0.113167038	0.154006385
876	0.212470265	0.151734068	0.113268835	0.154118641
877	0.21259167	0.151830278	0.113370576	0.154230844
878	0.212712288	0.151927087	0.113472262	0.154342963
879	0.212832514	0.152024038	0.113573916	0.154454963
880	0.212952494	0.152121379	0.113675549	0.154566769
881	0.213071417	0.152218486	0.113777159	0.154678522
882	0.213190242	0.152315684	0.113878667	0.154790358
883	0.213309141	0.152412479	0.113980171	0.154902065
884	0.21342831	0.15250995	0.114081586	0.155013753
885	0.213547159	0.152607279	0.114182958	0.155125371
886	0.213666034	0.152704828	0.114284286	0.155236887
887	0.213784662	0.152802637	0.114385584	0.155348231
888	0.213904396	0.152900407	0.114486756	0.15545965
889	0.214024548	0.15299819	0.114587858	0.15557098
890	0.214143889	0.153095505	0.114688938	0.15568223
891	0.214264262	0.153192041	0.114789918	0.155793584
892	0.214384488	0.153288329	0.114890874	0.155904794
893	0.214505475	0.15338476	0.114991783	0.156015873
894	0.214625627	0.153481386	0.11509265	0.156126882
895	0.214745214	0.153578545	0.115193508	0.15623765
896	0.214864456	0.15367521	0.115294328	0.15634838
897	0.214983158	0.15377181	0.115395087	0.156459079
898	0.21510277	0.153868579	0.115495756	0.156569759
899	0.215221374	0.153965426	0.115596409	0.156680327
900	0.215339806	0.154062182	0.115696989	0.156790921
901	0.215458336	0.154159186	0.115797559	0.156901283
902	0.215576448	0.154255942	0.115898075	0.157011613
903	0.215694364	0.154352373	0.115998561	0.157121806
904	0.215812427	0.154448726	0.116098973	0.157232
905	0.215929287	0.154545261	0.116199346	0.157342157
906	0.216045458	0.15464138	0.116299659	0.157452356
907	0.21616163	0.154737577	0.116399892	0.157562566
908	0.216278047	0.154833449	0.11650004	0.15767284
909	0.216396135	0.15492962	0.116600114	0.15778297
910	0.216513461	0.155025687	0.116700184	0.157892954
911	0.216631475	0.155121338	0.11680019	0.158002933
912	0.216748506	0.155216937	0.116900152	0.158112875
913	0.216865783	0.155312211	0.11700006	0.15822278
914	0.216983699	0.155407706	0.117099941	0.158332435
915	0.217102082	0.155503318	0.117199726	0.158442133
916	0.217221398	0.155598462	0.117299424	0.158551895
917	0.217340666	0.155694295	0.117399065	0.15866156
918	0.217459786	0.155790479	0.117498664	0.158771142
919	0.217578267	0.155886494	0.117598209	0.158880735
920	0.217696281	0.155982275	0.117697683	0.158990366
921	0.217813853	0.156077679	0.117797137	0.159099915
922	0.217930368	0.156171809	0.117896527	0.15920962
923	0.218045483	0.156265808	0.117995909	0.15931921
924	0.218159984	0.156359717	0.11809525	0.15942875
925	0.218274017	0.156453587	0.11819455	0.159538239
926	0.218387388	0.156547587	0.118293839	0.15964755
927	0.218500758	0.156641951	0.118393107	0.159756661
928	0.218614914	0.15673582	0.118492289	0.15986584
929	0.218729636	0.156828858	0.118591394	0.159975121
930	0.218843375	0.156922403	0.118690418	0.160084473
931	0.218956893	0.157015779	0.118789414	0.160193701
932	0.219070607	0.157109649	0.118888376	0.160302739
933	0.219184739	0.157203323	0.11898731	0.160411672
934	0.219297962	0.157297115	0.119086215	0.160520526
935	0.219410816	0.157390543	0.119185078	0.160629359
936	0.219523941	0.157484361	0.119283883	0.160738058
937	0.219636942	0.157577294	0.119382668	0.160846673
938	0.219750362	0.157670969	0.11948134	0.160955306
939	0.219864469	0.157765073	0.119579952	0.161063815
940	0.219978355	0.157858384	0.119678552	0.161172238
941	0.220093372	0.157951824	0.119777082	0.161280558
942	0.220208683	0.158045356	0.119875546	0.161388819
943	0.220323553	0.15813907	0.119973978	0.161496938
944	0.220438544	0.158232186	0.120072402	0.161604909
945	0.220552799	0.158326029	0.120170755	0.161712811
946	0.220667177	0.158419678	0.120268997	0.161820877
947	0.220781604	0.158513522	0.120367196	0.161928845
948	0.220895244	0.158607405	0.120465389	0.162036656
949	0.221008983	0.158700677	0.120563522	0.16214447
950	0.221123189	0.158793181	0.120661586	0.16225236
951	0.221237075	0.158885816	0.120759617	0.162360107
952	0.221350765	0.158978672	0.120857583	0.16246784
953	0.221464897	0.159072281	0.12095548	0.162575463
954	0.221579496	0.159166242	0.121053338	0.162682899
955	0.22169434	0.159259943	0.121151173	0.162790178
956	0.221810069	0.159353826	0.121248949	0.162897335
957	0.221926265	0.159447124	0.121346665	0.163004494
958	0.222041945	0.159540512	0.121444292	0.163111723
959	0.222158166	0.159633563	0.121541872	0.16321886
960	0.222273944	0.159726289	0.121639404	0.163326017
961	0.222389354	0.159819586	0.121736917	0.16343294
962	0.222505525	0.159912494	0.121834384	0.163539739
963	0.22262118	0.160004791	0.121931782	0.163646617
964	0.22273777	0.160097295	0.122029119	0.163753381
965	0.222854924	0.160189449	0.122126407	0.163860086
966	0.222971611	0.160281499	0.122223617	0.163966856
967	0.223087217	0.160373197	0.12232086	0.164073405
968	0.223202602	0.160464519	0.122418014	0.164180087
969	0.223318307	0.16055571	0.122515119	0.164286688
970	0.223435019	0.160646759	0.122612152	0.164393251
971	0.223551436	0.160738483	0.122709155	0.164499636
972	0.223666649	0.160830065	0.122806159	0.164605908
973	0.223782452	0.16092188	0.122903081	0.164712167
974	0.223899459	0.1610138	0.122999951	0.164818272
975	0.224016048	0.161105408	0.123096796	0.16492433
976	0.224131973	0.161197236	0.123193614	0.165030304
977	0.224248317	0.161288818	0.123290367	0.16513628
978	0.224363825	0.161380191	0.123387121	0.165242104
979	0.224478792	0.161471903	0.123483815	0.165347865
980	0.224594177	0.161563614	0.123580401	0.165453708
981	0.224708457	0.161655534	0.123676978	0.165559333
982	0.224823129	0.161747506	0.123773504	0.165664879
983	0.224936745	0.161839932	0.123870033	0.165770239
984	0.225050435	0.161932216	0.123966487	0.165875644
985	0.225164149	0.162024032	0.124062889	0.165981056
986	0.225277126	0.162116588	0.124159257	0.166086302
987	0.225389735	0.16220921	0.124255595	0.166191415
988	0.225502884	0.162301715	0.124351865	0.166296523
989	0.22561596	0.162393556	0.124448094	0.166401611
990	0.225729232	0.162485099	0.124544293	0.166506591
991	0.225842381	0.162576966	0.124640431	0.166611516
992	0.225955309	0.162668392	0.124736501	0.166716521
993	0.226068138	0.162759128	0.124832551	0.166821417
994	0.226182	0.162850372	0.124928493	0.166926315
995	0.226295616	0.162941914	0.125024389	0.167031091
996	0.226409036	0.163033002	0.12512024	0.167135865
997	0.226522799	0.163123959	0.125216061	0.167240531
998	0.226635383	0.163215021	0.125311825	0.167345221
999	0.226746935	0.163305822	0.125407576	0.167449835
1000	0.226857873	0.163396091	0.125503334	0.16755434
1001	0.226967017	0.163486658	0.125599042	0.167658823
1002	0.227076431	0.163576875	0.125694707	0.167763266
1003	0.227186583	0.163666753	0.125790337	0.167867645
1004	0.227296931	0.163756826	0.125885943	0.167971845
1005	0.22740723	0.163847914	0.125981506	0.16807584
1006	0.227516423	0.16393891	0.126077054	0.168179781
1007	0.227626845	0.164029543	0.126172526	0.168283711
1008	0.227736873	0.164119928	0.126267965	0.168387601
1009	0.227846558	0.164209989	0.12636336	0.168491477
1010	0.227956611	0.164300699	0.126458718	0.16859519
1011	0.228067598	0.164391085	0.126554038	0.168698824
1012	0.228178266	0.164481223	0.12664931	0.168802486
1013	0.228289007	0.16457114	0.126744563	0.168906038
1014	0.228399945	0.164661201	0.126839762	0.169009509
1015	0.228510514	0.164751118	0.126934944	0.169112836
1016	0.228620395	0.164841023	0.127030093	0.169216132
1017	0.228729613	0.164930706	0.127125204	0.1693194
1018	0.228837946	0.165020415	0.127220283	0.169422582
1019	0.228944805	0.165110229	0.127315289	0.169525847
1020	0.229051861	0.16519999	0.127410207	0.16962922
1021	0.229158941	0.165289413	0.127505073	0.169732561
1022	0.229265947	0.165379084	0.127599921	0.169835737
1023	0.229373224	0.16546826	0.127694715	0.169938952
1024	0.229480378	0.165557176	0.127789446	0.170042203
1025	0.229588563	0.165646028	0.12788413	0.170145317
1026	0.2296967	0.165735581	0.127978748	0.17024836
1027	0.229804984	0.165824692	0.128073292	0.170351507
1028	0.22991376	0.165913999	0.128167785	0.170454504
1029	0.230022265	0.166003006	0.128262219	0.170557509
1030	0.230131606	0.166092351	0.128356595	0.170660412
1031	0.230240357	0.1661821	0.128450942	0.170763196
1032	0.230349255	0.166272108	0.128545243	0.170865862
1033	0.23045776	0.166361739	0.128639522	0.170968467
1034	0.230565725	0.166451969	0.128733772	0.171070922
1035	0.230672805	0.16654186	0.128827972	0.171173412
1036	0.230780647	0.166631504	0.128922073	0.171275979
1037	0.230888341	0.166720564	0.12901616	0.17137844
1038	0.230994979	0.16680974	0.129110212	0.17148083
1039	0.231101224	0.166899579	0.129204268	0.171582953
1040	0.231207444	0.166989159	0.129298224	0.171685221
1041	0.231313983	0.167078699	0.129392174	0.171787303
1042	0.231421334	0.167168383	0.129486073	0.171889278
1043	0.231528217	0.167258261	0.129579958	0.171991085
1044	0.231635519	0.167347944	0.12967376	0.172092984
1045	0.231744049	0.167437498	0.129767505	0.172194846
1046	0.231854077	0.167526544	0.129861175	0.172296694
1047	0.231964106	0.167614836	0.129954821	0.172398491
1048	0.23207465	0.167703154	0.130048442	0.172500073
1049	0.232184826	0.167791109	0.130141987	0.172601756
1050	0.232294044	0.167879375	0.130235441	0.172703548
1051	0.232404048	0.167967511	0.130328886	0.172805096
1052	0.232512873	0.168055946	0.130422282	0.172906617
1053	0.232621624	0.168144303	0.130515649	0.173008065
1054	0.232729466	0.168233259	0.130608962	0.173109471
1055	0.232836177	0.168321863	0.130702229	0.173210946
1056	0.232942422	0.168409687	0.130795463	0.173312448
1057	0.233049109	0.168497693	0.130888653	0.173413831
1058	0.233155747	0.168585231	0.130981827	0.173515083
1059	0.233261328	0.168672653	0.131074942	0.173616372
1060	0.233366983	0.168760113	0.131167978	0.173717696
1061	0.233473769	0.168847443	0.131260973	0.1738189
1062	0.233580283	0.168935319	0.131353903	0.173920042
1063	0.233686897	0.169022922	0.131446772	0.174021186
1064	0.233793535	0.169111409	0.131539601	0.174122136
1065	0.233900418	0.169199598	0.131632352	0.174223158
1066	0.234007965	0.169287916	0.131725073	0.174324022
1067	0.234114849	0.169375675	0.131817775	0.174424868
1068	0.234221708	0.169463785	0.131910429	0.174525612
1069	0.234328567	0.169551986	0.132003004	0.174626364
1070	0.234435475	0.169640071	0.132095528	0.174727104
1071	0.234541474	0.169728688	0.132188009	0.174827779
1072	0.234646957	0.169816629	0.132280435	0.174928513
1073	0.234752956	0.169904505	0.13237276	0.17502931
1074	0.234860011	0.169992134	0.13246502	0.175130089
1075	0.234966428	0.170079815	0.132557278	0.175230725
1076	0.235072329	0.170167458	0.132649536	0.175331213
1077	0.235178033	0.170255802	0.132741793	0.175431446
1078	0.235284499	0.170343444	0.132833983	0.175531726
1079	0.235390793	0.170430566	0.132926094	0.175632131
1080	0.235497504	0.170518052	0.133018137	0.175732495
1081	0.235604265	0.170605694	0.133110174	0.175832664
1082	0.235711886	0.170693245	0.133202144	0.175932807
1083	0.235818597	0.17078133	0.133294084	0.176032838
1084	0.235925702	0.170869193	0.13338594	0.176132937
1085	0.236032266	0.170956627	0.133477804	0.176232896
1086	0.236138658	0.171043463	0.133569601	0.176332944
1087	0.236244657	0.171130416	0.13366134	0.176432969
1088	0.236349895	0.171217629	0.133753023	0.17653299
1089	0.236454468	0.171305271	0.133844699	0.176632833
1090	0.236559116	0.171392367	0.133936366	0.176732589
1091	0.236665361	0.171479568	0.134027914	0.176832419
1092	0.23677104	0.171566755	0.134119447	0.17693213
1093	0.236876351	0.171654046	0.134210939	0.177031815
1094	0.236980286	0.171741272	0.134302385	0.17713153
1095	0.237084664	0.171828394	0.134393814	0.177231051
1096	0.237188648	0.171915633	0.134485199	0.177330548
1097	0.237292853	0.172002222	0.134576573	0.177429935
1098	0.237396936	0.172088915	0.134667922	0.177529188
1099	0.237501264	0.17217553	0.134759213	0.177628434
1100	0.237605961	0.172261534	0.134850472	0.17772763
1101	0.237710633	0.172347603	0.134941678	0.177826805
1102	0.237814715	0.172433854	0.135032815	0.17792599
1103	0.237919314	0.172520144	0.135123886	0.178025153
1104	0.238023888	0.1726062	0.135214865	0.1781244
1105	0.238129174	0.17269236	0.135305779	0.178223557
1106	0.238234927	0.172778325	0.13539667	0.178322594
1107	0.238340877	0.172864186	0.13548749	0.17842172
1108	0.23844722	0.172949982	0.135578268	0.178520791
1109	0.238554841	0.173035531	0.135669011	0.178619748
1110	0.238662658	0.173121522	0.135759712	0.178718615
1111	0.238770697	0.173207292	0.135850372	0.178817456
1112	0.238878809	0.173292802	0.135941013	0.178916233
1113	0.238985815	0.173377844	0.136031645	0.179014991
1114	0.239092846	0.173463653	0.136122232	0.179113652
1115	0.239199214	0.173549137	0.136212801	0.179212267
1116	0.23930477	0.173634608	0.136303334	0.179310889
1117	0.239409541	0.173720312	0.136393861	0.179409378
1118	0.239513795	0.173805939	0.136484317	0.179507936
1119	0.239618492	0.173891592	0.13657472	0.17960644
1120	0.239723312	0.173977011	0.136665106	0.179704818
1121	0.23982818	0.174062976	0.136755486	0.179802942
1122	0.239932312	0.174149175	0.136845815	0.17990108
1123	0.240036419	0.174235192	0.136936105	0.17999919
1124	0.240141116	0.174320702	0.137026351	0.180097269
1125	0.240246206	0.174406147	0.137116555	0.180195251
1126	0.240351762	0.174491488	0.137206667	0.180293324
1127	0.240457933	0.174576608	0.137296745	0.180391292
1128	0.240563195	0.174661559	0.137386769	0.180489316
1129	0.240668113	0.174746718	0.137476777	0.180587205
1130	0.240772417	0.174832462	0.137566734	0.180685011
1131	0.24087677	0.174918817	0.137656646	0.180782717
1132	0.240980778	0.175004678	0.137746536	0.180880377
1133	0.241084689	0.175090318	0.137836431	0.180977886
1134	0.241188526	0.175175957	0.137926305	0.181075259
1135	0.24129278	0.175261558	0.138016104	0.181172678
1136	0.241397084	0.175346431	0.138105845	0.181270147
1137	0.241501412	0.175431317	0.138195515	0.181367624
1138	0.241604782	0.175516177	0.138285164	0.181465053
1139	0.241708987	0.175600777	0.138374762	0.181562459
1140	0.241812775	0.175685195	0.138464342	0.181659788
1141	0.241916955	0.175769573	0.138553879	0.181757088
1142	0.242021062	0.175854303	0.138643357	0.181854382
1143	0.242124948	0.175938968	0.138732818	0.181951562
1144	0.242228933	0.17602323	0.138822225	0.182048762
1145	0.242333015	0.176107011	0.138911606	0.182145939
1146	0.242436778	0.176190427	0.139000961	0.182243083
1147	0.242540934	0.176273545	0.139090287	0.182340149
1148	0.242645901	0.176357118	0.139179565	0.182437073
1149	0.242751016	0.176440469	0.139268798	0.182533959
1150	0.242856425	0.176523977	0.139357975	0.182630841
1151	0.242961392	0.176607225	0.139447142	0.182727634
1152	0.243066212	0.176690421	0.139536239	0.182824484
1153	0.243171228	0.17677398	0.139625315	0.182921159
1154	0.243275728	0.176857696	0.139714383	0.183017688
1155	0.243379638	0.176941685	0.139803404	0.183114187
1156	0.243483647	0.177026259	0.139892378	0.18321054
1157	0.243586993	0.177110546	0.139981304	0.183306953
1158	0.243690019	0.177195094	0.140070158	0.183403407
1159	0.243792971	0.177279863	0.140159003	0.183499672
1160	0.243896414	0.177364307	0.140247834	0.183595799
1161	0.243999416	0.177449063	0.140336647	0.18369179
1162	0.244103056	0.17753352	0.140425379	0.183787872
1163	0.24420645	0.177617989	0.140514052	0.183883971
1164	0.244309403	0.177702719	0.140602664	0.183980044
1165	0.244412404	0.177787371	0.140691237	0.184076075
1166	0.24451543	0.177872595	0.140779789	0.184171913
1167	0.244617424	0.177957468	0.140868325	0.184267753
1168	0.244717821	0.178041964	0.140956872	0.184363542
1169	0.244819004	0.178125887	0.141045377	0.184459309
1170	0.244920531	0.178209837	0.141133809	0.184555054
1171	0.245023065	0.178293072	0.141222196	0.184650741
1172	0.245125919	0.178376411	0.141310524	0.184746384
1173	0.245227692	0.178459541	0.141398846	0.184841932
1174	0.245329244	0.178542854	0.141487138	0.184937397
1175	0.245430451	0.17862618	0.141575398	0.185032831
1176	0.245531536	0.178709544	0.14166361	0.185128274
1177	0.245631786	0.178792493	0.141751786	0.185223772
1178	0.245731912	0.178875325	0.141839955	0.185319098
1179	0.245831842	0.178957857	0.141928074	0.185414442
1180	0.245932092	0.179039649	0.142016103	0.185509986
1181	0.246032267	0.179121232	0.142104142	0.18560532
1182	0.24613173	0.179203011	0.142192137	0.18570065
1183	0.246231292	0.179284022	0.14228013	0.185795887
1184	0.24633159	0.179364982	0.142368062	0.185891098
1185	0.246432577	0.179445889	0.14245595	0.18598624
1186	0.246533146	0.179527226	0.142543766	0.186081392
1187	0.246633764	0.17960825	0.142631541	0.186176503
1188	0.246734578	0.179689522	0.142719284	0.186271513
1189	0.246833206	0.179771248	0.142807036	0.186366384
1190	0.246932571	0.179852611	0.14289475	0.186461207
1191	0.247031616	0.179934571	0.14298242	0.186555936
1192	0.247130932	0.18001622	0.143070015	0.186650751
1193	0.247230027	0.18009831	0.143157589	0.186745404
1194	0.247328531	0.180179647	0.143245167	0.186839953
1195	0.247427282	0.180260723	0.143332692	0.186934498
1196	0.247526622	0.180341969	0.143420164	0.187028977
1197	0.247625963	0.1804235	0.143507625	0.187123275
1198	0.247726261	0.180505149	0.143595017	0.187217546
1199	0.247826265	0.180586459	0.143682358	0.187311838
1200	0.247926514	0.180667302	0.143769636	0.187406202
1201	0.248026149	0.180748612	0.143856918	0.187500368
1202	0.248125563	0.180830365	0.143944142	0.187594472
1203	0.248225739	0.180912468	0.14403133	0.18768844
1204	0.248325866	0.180994377	0.144118475	0.187782422
1205	0.248425034	0.181076454	0.144205623	0.187876272
1206	0.248525062	0.181159052	0.144292745	0.187969948
1207	0.248625926	0.181241832	0.144379844	0.188063464
1208	0.248726716	0.181324689	0.144466877	0.188157025
1209	0.248827702	0.181407183	0.144553876	0.18825058
1210	0.248928148	0.181489885	0.144640858	0.188344013
1211	0.249028742	0.18157269	0.144727789	0.188437428
1212	0.249129458	0.181654781	0.144814693	0.188530837
1213	0.249229929	0.181736234	0.144901554	0.188624288
1214	0.249329981	0.181817025	0.144988381	0.188717783
1215	0.249428978	0.181897451	0.145075204	0.188811234
1216	0.249526917	0.18197789	0.145162027	0.188904575
1217	0.249624783	0.182058356	0.145248792	0.18899793
1218	0.249723559	0.182138873	0.145335463	0.189091339
1219	0.249821621	0.182219326	0.145422128	0.189184632
1220	0.249919684	0.182300207	0.145508743	0.18927787
1221	0.250018385	0.182381076	0.145595327	0.189371007
1222	0.25011802	0.182461684	0.145681883	0.18946401
1223	0.250217852	0.182542565	0.145768377	0.189556998
1224	0.250316848	0.182623954	0.145854838	0.189649927
1225	0.25041555	0.182705238	0.145941296	0.189742724
1226	0.250513563	0.182786003	0.146027726	0.189835539
1227	0.250612289	0.182866221	0.14611409	0.189928442
1228	0.250711384	0.182946921	0.146200414	0.190021234
1229	0.250810134	0.183027724	0.146286728	0.190113924
1230	0.250909499	0.183108853	0.146372989	0.190206488
1231	0.251008373	0.183190033	0.146459221	0.190299016
1232	0.251106484	0.183271253	0.146545416	0.190391547
1233	0.25120467	0.183352069	0.146631535	0.190484187
1234	0.251302069	0.183432521	0.146717694	0.190576599
1235	0.251400058	0.183513234	0.14680377	0.190669038
1236	0.251497703	0.183593413	0.14688981	0.190761516
1237	0.251596109	0.183673853	0.146975842	0.190853772
1238	0.25169427	0.183754383	0.147061839	0.190945994
1239	0.251791915	0.183834588	0.14714782	0.191038163
1240	0.251888995	0.183914963	0.147233763	0.191130306
1241	0.251985313	0.18399574	0.147319686	0.191222371
1242	0.252082737	0.184076154	0.147405585	0.191314346
1243	0.252180431	0.1841558	0.147491429	0.191406407
1244	0.25227896	0.184236187	0.147577255	0.191498237
1245	0.252378497	0.184316588	0.147663036	0.19159
1246	0.252477788	0.184397014	0.147748772	0.191681746
1247	0.252577595	0.184476881	0.14783446	0.191773491
1248	0.252676985	0.184556645	0.147920134	0.191865159
1249	0.252776472	0.18463633	0.148005765	0.191956794
1250	0.25287542	0.184716366	0.148091336	0.192048444
1251	0.252974539	0.18479652	0.148176881	0.192139959
1252	0.253073904	0.184876881	0.148262359	0.192231489
1253	0.253172826	0.184956813	0.148347841	0.192322916
1254	0.253272117	0.185036226	0.148433248	0.192414464
1255	0.253371261	0.185116392	0.148518613	0.192505892
1256	0.253470675	0.185197014	0.148603949	0.192597192
1257	0.253569376	0.185277336	0.14868925	0.192688518
1258	0.253667488	0.185358828	0.14877456	0.192779522
1259	0.253765747	0.185440074	0.148859838	0.192870508
1260	0.253864842	0.185520812	0.148945061	0.192961519
1261	0.253962806	0.185601954	0.149030255	0.193052484
1262	0.254061704	0.185682588	0.14911538	0.193143489
1263	0.254160971	0.185762677	0.149200471	0.193234458
1264	0.254260237	0.18584296	0.149285495	0.193325495
1265	0.254359234	0.185922905	0.149370514	0.193416457
1266	0.254458599	0.18600289	0.149455483	0.193507401
1267	0.254557153	0.186082848	0.149540405	0.193598366
1268	0.254655584	0.18616252	0.149625292	0.193689335
1269	0.254752786	0.186241478	0.149710184	0.193780268
1270	0.25484908	0.186320682	0.149795062	0.193871106
1271	0.254946528	0.186400003	0.149879888	0.193961856
1272	0.255043018	0.186479714	0.149964657	0.194052638
1273	0.255139508	0.186559426	0.150049406	0.194143279
1274	0.255235753	0.18663941	0.150134112	0.194233912
1275	0.255332021	0.18671942	0.150218797	0.194324464
1276	0.25542743	0.186799912	0.150303459	0.19441492
1277	0.255522569	0.18688039	0.150388091	0.194505302
1278	0.255618543	0.18696083	0.150472672	0.194595633
1279	0.255714689	0.187040905	0.150557225	0.19468594
1280	0.25580973	0.187121175	0.150641769	0.194776176
1281	0.255905016	0.187201641	0.150726268	0.194866333
1282	0.256001309	0.187281742	0.150810728	0.194956472
1283	0.256098659	0.187361753	0.150895108	0.195046664
1284	0.256196845	0.187441854	0.150979483	0.195136652
1285	0.256294735	0.187521721	0.151063794	0.195226721
1286	0.256393044	0.187601511	0.151148084	0.195316659
1287	0.256491278	0.187681248	0.151232337	0.195406567
1288	0.256588997	0.187760335	0.151316564	0.195496505
1289	0.256687477	0.187839357	0.151400729	0.195586472
1290	0.256785884	0.187918289	0.151484911	0.195676259
1291	0.256884143	0.18799709	0.151569064	0.195766004
1292	0.256981419	0.188075943	0.151653222	0.195855621
1293	0.257078523	0.188154861	0.151737347	0.195945189
1294	0.257175775	0.188234222	0.151821409	0.19603474
1295	0.257273641	0.188313348	0.151905428	0.19612423
1296	0.257370426	0.188392734	0.151989398	0.196213731
1297	0.257467211	0.188472861	0.152073333	0.19630312
1298	0.257564389	0.188553132	0.152157227	0.196392438
1299	0.257660633	0.188633363	0.152241117	0.196481654
1300	0.257757271	0.188713127	0.15232499	0.196570781
1301	0.257854007	0.188792513	0.152408812	0.196659966
1302	0.257949809	0.188871821	0.152492633	0.196749074
1303	0.258045611	0.188951571	0.152576401	0.196838149
1304	0.258141216	0.189031205	0.152660143	0.196927193
1305	0.258236895	0.189111098	0.152743838	0.197016154
1306	0.258332034	0.189190588	0.152827478	0.197105239
1307	0.25842818	0.189269819	0.152911102	0.197194183
1308	0.258524498	0.189348542	0.152994652	0.197283246
1309	0.258620595	0.18942772	0.153078177	0.197372205
1310	0.258717036	0.189506768	0.1531617	0.197461028
1311	0.258814067	0.189585375	0.153245167	0.197549899
1312	0.258911564	0.189663812	0.153328615	0.197638666
1313	0.259008963	0.189742613	0.153412022	0.197727382
1314	0.259106068	0.189821674	0.153495421	0.197815944
1315	0.259203369	0.189900072	0.153578801	0.197904493
1316	0.259301087	0.189978796	0.153662116	0.197993034
1317	0.259397282	0.190057064	0.153745441	0.198081501
1318	0.259492618	0.190135683	0.153828779	0.19816979
1319	0.259587044	0.19021464	0.153912091	0.198258002
1320	0.259680757	0.190293364	0.15399538	0.198346205
1321	0.259773513	0.19037119	0.154078685	0.198434355
1322	0.259866882	0.190449419	0.154161892	0.19852261
1323	0.259961554	0.19052744	0.154245003	0.198610959
1324	0.260056594	0.190605773	0.154328098	0.198699162
1325	0.260151119	0.190683599	0.154411177	0.198787358
1326	0.260245225	0.190761113	0.154494218	0.198875588
1327	0.26033943	0.190839343	0.154577225	0.198963684
1328	0.260433045	0.190917728	0.154660214	0.199051708
1329	0.260527201	0.190995619	0.154743166	0.199139742
1330	0.260621529	0.191073549	0.154826082	0.199227721
1331	0.260716226	0.191151921	0.154908975	0.199315549
1332	0.260810111	0.191230592	0.154991859	0.199403277
1333	0.260904439	0.191309719	0.155074708	0.199490845
1334	0.260998546	0.191388715	0.155157505	0.199578419
1335	0.26109221	0.19146671	0.155240301	0.199666015
1336	0.261185727	0.191544809	0.155323076	0.199753534
1337	0.261280423	0.191623155	0.155405778	0.199841018
1338	0.261374923	0.19170115	0.155488455	0.199928469
1339	0.261468931	0.19177886	0.155571077	0.200016012
1340	0.261563505	0.19185718	0.155653651	0.200103446
1341	0.261658324	0.191935955	0.155736185	0.200190781
1342	0.261752455	0.192014548	0.155818708	0.200278078
1343	0.26184666	0.192093089	0.155901179	0.200365345
1344	0.261940595	0.192171345	0.155983594	0.200452704
1345	0.262034382	0.192249379	0.15606596	0.200540079
1346	0.262127604	0.192327439	0.156148315	0.200627377
1347	0.2622209	0.192405122	0.156230646	0.200714624
1348	0.262314688	0.192482519	0.156312959	0.200801776
1349	0.262408303	0.192559773	0.156395227	0.200888933
1350	0.26250123	0.192637443	0.156477452	0.200976111
1351	0.262595017	0.192714983	0.156559663	0.201063155
1352	0.262687674	0.192793082	0.156641847	0.201150148
1353	0.26278124	0.192870753	0.156723998	0.201237032
1354	0.262875323	0.192948644	0.15680609	0.201323845
1355	0.262968938	0.19302621	0.156888147	0.2014107
1356	0.263061497	0.193104153	0.156970188	0.201497482
1357	0.263155063	0.193181927	0.157052133	0.201584397
1358	0.263248481	0.193258414	0.157134022	0.20167152
1359	0.263341384	0.193335681	0.157215923	0.201758387
1360	0.263434631	0.193412376	0.157297779	0.201845326
1361	0.263528246	0.193489071	0.157379605	0.201932194
1362	0.263620829	0.193566442	0.157461425	0.202018886
1363	0.263713191	0.193643787	0.157543205	0.202105549
1364	0.263805553	0.193721275	0.157624948	0.202192142
1365	0.263897916	0.193798321	0.157706665	0.202278736
1366	0.263989221	0.193875133	0.157788343	0.202365367
1367	0.264081362	0.193952231	0.157870003	0.202451823
1368	0.264172545	0.1940292	0.157951639	0.202538285
1369	0.264263924	0.194106688	0.158033273	0.202624528
1370	0.264354738	0.194183721	0.158114866	0.202710873
1371	0.264445774	0.19426052	0.15819641	0.202797251
1372	0.264536686	0.194336656	0.158277924	0.202883658
1373	0.264626616	0.194412115	0.158359412	0.202970168
1374	0.264717676	0.194487718	0.158440831	0.203056633
1375	0.264808785	0.194563321	0.158522233	0.203142993
1376	0.264899746	0.194640107	0.158603614	0.203229115
1377	0.264990954	0.194717595	0.15868495	0.203315164
1378	0.265082554	0.194795395	0.158766276	0.203401053
1379	0.265175137	0.194873768	0.158847558	0.203486768
1380	0.265267549	0.194951698	0.158928815	0.20357247
1381	0.265360255	0.195029459	0.159010032	0.20365817
1382	0.265454189	0.195106739	0.159091222	0.203743817
1383	0.265547805	0.195183811	0.159172376	0.203829462
1384	0.26564115	0.195261819	0.159253502	0.203915006
1385	0.265734052	0.195338969	0.159334617	0.204000589
1386	0.265827029	0.195415742	0.159415726	0.204086062
1387	0.265919735	0.195492554	0.159496797	0.204171531
1388	0.266011925	0.19556908	0.159577847	0.204257032
1389	0.266104754	0.195645788	0.15965883	0.204342553
1390	0.266197018	0.195722015	0.159739817	0.204428003
1391	0.266288717	0.19579806	0.159820752	0.204513487
1392	0.266379826	0.195873871	0.159901647	0.204599017
1393	0.266470419	0.195949578	0.159982518	0.204684489
1394	0.266561085	0.196025038	0.160063342	0.204769999
1395	0.26665276	0.196100303	0.160144105	0.204855518
1396	0.266743918	0.196175659	0.160224874	0.204940891
1397	0.266835199	0.196251326	0.160305598	0.205026206
1398	0.266926529	0.196326734	0.160386315	0.205111433
1399	0.267019014	0.196401843	0.160466964	0.205196712
1400	0.267111401	0.19647651	0.160547573	0.205282005
1401	0.26720337	0.196551411	0.160628152	0.205367229
1402	0.2672947	0.196626884	0.160708707	0.205452374
1403	0.267385858	0.196702474	0.16078923	0.205537465
1404	0.267477606	0.196778271	0.160869695	0.205622539
1405	0.26756896	0.196853757	0.160950145	0.205707579
1406	0.267660364	0.196929217	0.161030512	0.205792717
1407	0.26775167	0.197004586	0.161110855	0.205877781
1408	0.267843098	0.197079838	0.1611912	0.205962724
1409	0.267934969	0.197154726	0.161271505	0.206047659
1410	0.268026889	0.197229315	0.161351821	0.206132449
1411	0.268118195	0.197303734	0.161432106	0.206217263
1412	0.268209844	0.197378284	0.161512381	0.206301913
1413	0.268302649	0.197452496	0.161592615	0.206386521
1414	0.268394912	0.197526812	0.161672805	0.206471182
1415	0.268486881	0.197601088	0.161752968	0.206555813
1416	0.268578457	0.197675235	0.161833097	0.206640444
1417	0.268671483	0.197749174	0.16191318	0.206725011
1418	0.268764115	0.1978231	0.161993224	0.206809607
1419	0.268855986	0.197897337	0.162073228	0.206894168
1420	0.268946776	0.197971731	0.162153257	0.206978516
1421	0.269036951	0.198046489	0.162233244	0.207062857
1422	0.26912688	0.198121611	0.162313221	0.207147052
1423	0.269215975	0.198197071	0.162393178	0.207231174
1424	0.269306052	0.198272062	0.162473078	0.207315339
1425	0.269395539	0.198347678	0.162552914	0.207399544
1426	0.269485223	0.198422735	0.162632709	0.207483804
1427	0.269574956	0.198497948	0.162712481	0.207567976
1428	0.269665254	0.198573499	0.162792247	0.207651987
1429	0.26975683	0.198649479	0.162871968	0.207735911
1430	0.269848922	0.198725238	0.162951671	0.20781977
1431	0.269940694	0.198801062	0.16303137	0.207903518
1432	0.270032737	0.198876665	0.163110997	0.207987393
1433	0.270125566	0.198952488	0.163190555	0.208071257
1434	0.270217732	0.199027987	0.163270122	0.208155042
1435	0.270309037	0.199103148	0.163349672	0.208238821
1436	0.270400834	0.199178712	0.16342918	0.208322541
1437	0.270493811	0.199254263	0.163508655	0.208406141
1438	0.27058664	0.199329463	0.163588113	0.20848973
1439	0.270679247	0.199404676	0.163667535	0.208573274
1440	0.270771192	0.199479797	0.16374695	0.208656747
1441	0.270863185	0.199554919	0.163826347	0.208740136
1442	0.270955376	0.199629573	0.16390568	0.208823631
1443	0.271047836	0.19970424	0.163984992	0.208907055
1444	0.27114037	0.199778699	0.164064277	0.208990471
1445	0.271233101	0.199853066	0.164143513	0.209073873
1446	0.271325881	0.199927369	0.164222708	0.209157261
1447	0.271418267	0.200001139	0.164301906	0.209240607
1448	0.271510163	0.200074883	0.164381104	0.209323829
1449	0.271601739	0.200149406	0.164460266	0.209406932
1450	0.271694101	0.200223839	0.164539383	0.209489983
1451	0.271787003	0.200298051	0.164618463	0.209573018
1452	0.27187939	0.200372315	0.16469752	0.209656008
1453	0.271972809	0.200447046	0.164776485	0.209739033
1454	0.272065687	0.200521882	0.16485545	0.209821914
1455	0.272158	0.200597121	0.164934368	0.2099048
1456	0.272249871	0.200671788	0.16501324	0.209987783
1457	0.272341029	0.20074678	0.165092122	0.210070571
1458	0.272432113	0.200821824	0.165170971	0.210153332
1459	0.272522583	0.200896763	0.165249791	0.210236142
1460	0.27261352	0.200971378	0.165328572	0.210318963
1461	0.27270517	0.201045564	0.165407321	0.210401765
1462	0.27279682	0.201118983	0.165486066	0.21048453
1463	0.272888764	0.201191725	0.165564767	0.210567359
1464	0.272980709	0.201264585	0.165643429	0.210650155
1465	0.273072456	0.201337457	0.165722078	0.210732895
1466	0.273163836	0.201410031	0.165800687	0.21081568
1467	0.273255018	0.20148241	0.165879278	0.210898404
1468	0.273345955	0.201554775	0.165957831	0.210981115
1469	0.273437408	0.201626595	0.166036326	0.211063902
1470	0.273529009	0.201698531	0.166114786	0.211146645
1471	0.273620167	0.201770481	0.166193222	0.211229338
1472	0.273710637	0.201842495	0.166271624	0.211312012
1473	0.273800665	0.201914276	0.166350018	0.21139465
1474	0.273890644	0.201985939	0.166428415	0.211477195
1475	0.273980868	0.202058071	0.166506768	0.211559679
1476	0.274070945	0.202129851	0.166585103	0.211642125
1477	0.274161637	0.202202074	0.166663364	0.21172457
1478	0.27425223	0.202274777	0.166741591	0.211806955
1479	0.274342626	0.202348105	0.166819772	0.211889273
1480	0.274433023	0.202421368	0.166897912	0.211971577
1481	0.274523984	0.202495293	0.166976019	0.212053733
1482	0.274616027	0.202568114	0.167054073	0.212136005
1483	0.274707799	0.202640843	0.167132122	0.212218202
1484	0.274800432	0.202713612	0.16721013	0.212300332
1485	0.274892425	0.202786316	0.167288097	0.212382505
1486	0.274984616	0.202858824	0.167366018	0.212464711
1487	0.275076978	0.202930813	0.167443938	0.21254685
1488	0.275170175	0.203002944	0.167521803	0.212628985
1489	0.275262881	0.203075453	0.167599654	0.212711038
1490	0.27535544	0.203147961	0.16767749	0.212793038
1491	0.275447188	0.203219963	0.167755308	0.21287509
1492	0.275538076	0.203291925	0.167833117	0.212957115
1493	0.275628743	0.203364018	0.167910922	0.213039001
1494	0.275718304	0.20343585	0.167988747	0.213120762
1495	0.275807029	0.203507748	0.168066559	0.213202484
1496	0.275894698	0.203579958	0.16814434	0.21328422
1497	0.275983375	0.203652375	0.168222095	0.213365837
1498	0.276071953	0.203725157	0.168299819	0.213447399
1499	0.276160974	0.203798328	0.168377539	0.213528775
1500	0.276249527	0.203871578	0.168455233	0.213610144
1501	0.276338425	0.20394462	0.168532914	0.213691468
1502	0.2764286	0.204017505	0.168610535	0.213772821
1503	0.276519267	0.204089819	0.16868813	0.213854209
1504	0.276610007	0.204161937	0.168765675	0.213935645
1505	0.27669979	0.204233939	0.168843233	0.21401697
1506	0.276789351	0.204306005	0.168920738	0.214098332
1507	0.276879378	0.20437867	0.168998234	0.214179459
1508	0.276969357	0.204451555	0.169075656	0.214260662
1509	0.277059827	0.204524649	0.169153028	0.214341819
1510	0.277150592	0.204597535	0.169230419	0.214422781
1511	0.27724035	0.204670446	0.169307753	0.214503879
1512	0.277330181	0.204742851	0.169385087	0.214584898
1513	0.277420037	0.204815502	0.169462375	0.214665909
1514	0.277508861	0.204887894	0.169539633	0.214746938
1515	0.277598152	0.204959935	0.169616835	0.214828028
1516	0.277687246	0.205032417	0.169694026	0.214908977
1517	0.277776734	0.205104419	0.169771194	0.214989916
1518	0.277866221	0.205176446	0.16984831	0.215070909
1519	0.277955094	0.205248916	0.169925401	0.215151849
1520	0.278045294	0.205321268	0.170002448	0.215232742
1521	0.278135445	0.20539327	0.170079462	0.215313671
1522	0.278224883	0.205465115	0.170156498	0.21539444
1523	0.278314395	0.205536649	0.17023349	0.215475233
1524	0.278403464	0.205607909	0.170310455	0.215555982
1525	0.278492092	0.205678897	0.170387424	0.215636679
1526	0.278580498	0.205749936	0.170464364	0.21571736
1527	0.278668904	0.205821157	0.170541261	0.215798009
1528	0.278756647	0.205892678	0.17061814	0.215878585
1529	0.278844341	0.205964263	0.170694974	0.215959155
1530	0.278931199	0.206035212	0.1707718	0.216039736
1531	0.279018278	0.206107278	0.170848609	0.216120074
1532	0.279104891	0.206178838	0.17092539	0.216200453
1533	0.279192584	0.206250371	0.17100212	0.216280802
1534	0.279279615	0.206321762	0.171078821	0.216361159
1535	0.279367112	0.206392957	0.171155468	0.216441524
1536	0.279454633	0.206464036	0.171232106	0.216521828
1537	0.279542302	0.206535153	0.171308705	0.216602114
1538	0.279630266	0.206606088	0.171385273	0.216682386
1539	0.279719139	0.206676543	0.17146183	0.216762576
1540	0.27980789	0.206747569	0.171538351	0.216842691
1541	0.279896615	0.20681844	0.171614867	0.216922711
1542	0.279985218	0.206889609	0.1716913	0.217002845
1543	0.280074189	0.206960934	0.17176769	0.217082933
1544	0.280162669	0.207031831	0.171844076	0.217162992
1545	0.280250191	0.207103312	0.171920425	0.217243023
1546	0.280338032	0.207175002	0.171996756	0.217322942
1547	0.280426389	0.207246717	0.17207302	0.217402879
1548	0.280515115	0.20731803	0.172149263	0.217482787
1549	0.280603251	0.207389303	0.172225487	0.217562692
1550	0.280691411	0.207460122	0.172301657	0.217642708
1551	0.280780383	0.207530368	0.172377756	0.217722842
1552	0.280869968	0.207601121	0.172453825	0.217802831
1553	0.280958989	0.207672304	0.172529871	0.217882726
1554	0.281049189	0.207743187	0.172605864	0.217962592
1555	0.281139339	0.207814227	0.172681805	0.218042473
1556	0.281228974	0.207885851	0.172757738	0.218122207
1557	0.281318044	0.207957631	0.172833668	0.218201836
1558	0.281407261	0.208029594	0.172909566	0.218281422
1559	0.281496478	0.208101817	0.172985428	0.218360973
1560	0.28158658	0.208174273	0.173061235	0.218440501
1561	0.28167619	0.208246327	0.173137054	0.218519932
1562	0.281765333	0.20831812	0.173212861	0.218599332
1563	0.281855582	0.208389667	0.173288599	0.218678766
1564	0.281945143	0.208461356	0.173364338	0.218758096
1565	0.282034581	0.208533072	0.173440036	0.218837459
1566	0.282123897	0.208604774	0.173515701	0.218916815
1567	0.282212819	0.208676204	0.173591362	0.218996131
1568	0.282301373	0.20874749	0.173666987	0.219075478
1569	0.282389926	0.208818633	0.173742592	0.219154756
1570	0.282477841	0.208890063	0.173818189	0.21923393
1571	0.282564675	0.208961336	0.173893771	0.219313131
1572	0.282650796	0.209032714	0.173969357	0.219392255
1573	0.282736155	0.209103779	0.17404492	0.219471407
1574	0.282822031	0.209174689	0.174120436	0.219550569
1575	0.282907857	0.209245026	0.174195941	0.219629696
1576	0.282994175	0.209315571	0.174271383	0.219708851
1577	0.283081795	0.209385506	0.174346762	0.21978805
1578	0.283169464	0.209455713	0.174422094	0.219867201
1579	0.283257575	0.209526362	0.174497388	0.219946246
1580	0.283346399	0.209596557	0.174572629	0.220025354
1581	0.283434215	0.209667427	0.174647863	0.220104366
1582	0.283521467	0.209738661	0.174723084	0.22018328
1583	0.283608792	0.209809844	0.174798268	0.220262188
1584	0.283697075	0.209881182	0.174873403	0.220341045
1585	0.283784302	0.209952235	0.17494852	0.220419905
1586	0.283870743	0.210022754	0.175023634	0.220498742
1587	0.283956765	0.210093585	0.175098749	0.220577458
1588	0.284041781	0.210163988	0.175173877	0.220656121
1589	0.284127165	0.21023426	0.175248916	0.220734954
1590	0.284213163	0.210304532	0.175323954	0.22081365
1591	0.284299481	0.210374207	0.175398948	0.220892436
1592	0.284385897	0.210443933	0.175473931	0.220971101
1593	0.284472141	0.210513347	0.175548893	0.221049753
1594	0.284558557	0.210582423	0.175623844	0.221128358
1595	0.284645194	0.210651474	0.175698743	0.221207001
1596	0.284731684	0.210721044	0.17577362	0.221285483
1597	0.284818198	0.210791485	0.175848429	0.221363966
1598	0.284904933	0.210862018	0.175923231	0.221442328
1599	0.284991128	0.210932602	0.175997995	0.221520719
1600	0.285075873	0.211002692	0.176072769	0.221599092
1601	0.285161257	0.211072744	0.176147497	0.221677459
1602	0.285245069	0.211143198	0.176222238	0.221755728
1603	0.285329322	0.211213158	0.176296914	0.221834137
1604	0.285413724	0.211282976	0.176371579	0.221912437
1605	0.285499402	0.211352897	0.176446174	0.221990773
1606	0.285585425	0.211422844	0.176520743	0.222069067
1607	0.285670588	0.211492805	0.176595321	0.222147283
1608	0.285755554	0.211562323	0.176669873	0.222225534
1609	0.285840152	0.211632049	0.1767444	0.222303753
1610	0.285925241	0.21170197	0.176818905	0.222381876
1611	0.28601065	0.21177249	0.17689338	0.222459874
1612	0.286095321	0.211843503	0.176967829	0.222537784
1613	0.286180803	0.211914608	0.177042227	0.222615661
1614	0.286266237	0.211986024	0.177116607	0.222693447
1615	0.286352087	0.212057531	0.177190995	0.222771027
1616	0.286437275	0.212129299	0.177265354	0.222848579
1617	0.28652261	0.21220078	0.17733967	0.222926158
1618	0.286607502	0.212272067	0.177414008	0.223003579
1619	0.286692469	0.212343275	0.177488283	0.223081094
1620	0.286778172	0.212414432	0.177562526	0.223158563
1621	0.286864563	0.212484782	0.177636778	0.223235945
1622	0.286950906	0.21255469	0.177710994	0.223313374
1623	0.287037346	0.212624651	0.177785175	0.223390766
1624	0.287123738	0.212694793	0.17785932	0.223468152
1625	0.287209539	0.212764597	0.17793341	0.223545712
1626	0.287295341	0.212834285	0.178007488	0.223623185
1627	0.287381536	0.212904011	0.178081536	0.223700612
1628	0.287467067	0.212973685	0.178155548	0.223778055
1629	0.287552771	0.213044386	0.17822957	0.223855203
1630	0.287638695	0.213115894	0.178303555	0.223932236
1631	0.287724644	0.213186816	0.178377508	0.224009324
1632	0.287810692	0.213257778	0.17845142	0.224086426
1633	0.28789696	0.213329038	0.178525325	0.224163377
1634	0.287983155	0.213399623	0.178599196	0.224240403
1635	0.28806908	0.213470155	0.178673015	0.224317486
1636	0.288155103	0.213541038	0.178746799	0.224394493
1637	0.288240831	0.213611792	0.178820549	0.224471521
1638	0.288326509	0.213682064	0.178894291	0.224548503
1639	0.288412286	0.21375179	0.178967991	0.224625585
1640	0.288497474	0.213821595	0.179041683	0.224702587
1641	0.288582416	0.213891841	0.179115369	0.224779429
1642	0.288667308	0.213963049	0.179189007	0.224856182
1643	0.288752815	0.214033907	0.179262632	0.224932887
1644	0.288838641	0.214104855	0.179336245	0.225009509
1645	0.288923042	0.214176181	0.179409869	0.225086044
1646	0.289007321	0.214247363	0.179483448	0.225162618
1647	0.289092066	0.214318962	0.179556997	0.225239091
1648	0.289176516	0.214390391	0.17963053	0.225315524
1649	0.289260647	0.214461937	0.179704054	0.225391888
1650	0.28934495	0.214532353	0.179777592	0.225468206
1651	0.289428417	0.214602534	0.179851079	0.225544648
1652	0.289511467	0.21467252	0.17992456	0.22562103
1653	0.289593264	0.214743105	0.179998041	0.225697305
1654	0.28967511	0.214813923	0.180071497	0.225773504
1655	0.289757447	0.214884651	0.180144899	0.225849738
1656	0.289840226	0.214955625	0.180218287	0.225925838
1657	0.289923276	0.215026391	0.180291613	0.226002037
1658	0.290005441	0.215096846	0.180364953	0.226078161
1659	0.290086845	0.215167079	0.180438291	0.226154247
1660	0.290168076	0.215236844	0.180511598	0.226230391
1661	0.290249357	0.215306155	0.180584825	0.2263067
1662	0.290330343	0.215375517	0.180658055	0.226382888
1663	0.290412311	0.21544432	0.180731237	0.226459102
1664	0.290494083	0.215513474	0.180804375	0.22653526
1665	0.290576224	0.215582459	0.180877496	0.226611348
1666	0.290658487	0.215651497	0.180950587	0.226687412
1667	0.290741267	0.215720495	0.181023634	0.226763464
1668	0.290825152	0.215788999	0.181096653	0.226839488
1669	0.290908349	0.215857841	0.181169634	0.226915514
1670	0.290991178	0.215926527	0.181242557	0.226991637
1671	0.291073122	0.215995019	0.181315494	0.227067694
1672	0.291155459	0.216063783	0.181388387	0.227143714
1673	0.291237182	0.216132209	0.181461278	0.227219711
1674	0.291317652	0.216200622	0.181534148	0.227295751
1675	0.291399129	0.216268593	0.181607024	0.227371642
1676	0.291482031	0.216336746	0.181679857	0.227447428
1677	0.291565597	0.216405627	0.181752618	0.227523215
1678	0.29164931	0.216474145	0.181825353	0.22759901
1679	0.291732483	0.21654209	0.181898076	0.227674832
1680	0.291815582	0.216609918	0.181970753	0.227750697
1681	0.291899074	0.216678149	0.182043375	0.227826543
1682	0.291983156	0.216746393	0.182115971	0.227902337
1683	0.292066549	0.216814988	0.18218857	0.227977991
1684	0.292150287	0.216883921	0.182261148	0.228053525
1685	0.292233755	0.216952867	0.182333702	0.22812903
1686	0.292317885	0.217021515	0.182406225	0.228204515
1687	0.292402065	0.217090617	0.182478713	0.228279945
1688	0.292485189	0.217159602	0.182551179	0.228355398
1689	0.292567477	0.217228912	0.182623612	0.228430852
1690	0.292649888	0.217297859	0.182696042	0.22850622
1691	0.292732397	0.217367091	0.182768418	0.228581605
1692	0.292814857	0.217436297	0.182840788	0.228656872
1693	0.292897219	0.217505191	0.182913135	0.228732151
1694	0.292979458	0.217574358	0.182985492	0.228807286
1695	0.293061795	0.217643318	0.183057847	0.228882352
1696	0.293143862	0.21771203	0.183130157	0.228957486
1697	0.293226494	0.21778017	0.183202422	0.229032675
1698	0.293310133	0.217848115	0.183274631	0.229107902
1699	0.293393232	0.217915774	0.183346812	0.229183147
1700	0.29347643	0.217983927	0.183418971	0.229258294
1701	0.293559332	0.218052548	0.183491081	0.229333417
1702	0.293641423	0.218122262	0.18356316	0.229408436
1703	0.293723294	0.218191702	0.18363521	0.229483485
1704	0.293805115	0.218261207	0.183707238	0.229558487
1705	0.2938876	0.218329802	0.183779238	0.229633514
1706	0.293969224	0.218398826	0.183851212	0.229708496
1707	0.294050726	0.21846802	0.183923175	0.229783384
1708	0.294131785	0.218536589	0.183995127	0.229858291
1709	0.294212083	0.218605483	0.184067047	0.229933159
1710	0.29429275	0.218673909	0.184138929	0.230008076
1711	0.294374571	0.218741646	0.184210764	0.230083045
1712	0.294456957	0.218809708	0.184282534	0.230158018
1713	0.294540277	0.218877549	0.184354251	0.23023301
1714	0.294622786	0.21894539	0.184425956	0.230307991
1715	0.294704804	0.219012647	0.184497625	0.230383064
1716	0.294786306	0.219079291	0.184569299	0.230458096
1717	0.294867955	0.219146222	0.184640938	0.230533082
1718	0.294949432	0.219213569	0.184712544	0.230608039
1719	0.295030811	0.219281086	0.184784113	0.230682996
1720	0.295112166	0.219348927	0.184855661	0.230757875
1721	0.295193643	0.21941643	0.184927203	0.230832673
1722	0.295276324	0.219483998	0.184998694	0.230907437
1723	0.295358637	0.219551254	0.185070177	0.230982172
1724	0.295441883	0.219618588	0.185141623	0.231056855
1725	0.295525498	0.219685753	0.185213041	0.231131567
1726	0.295608646	0.219753009	0.185284433	0.231206286
1727	0.295691499	0.219819576	0.185355812	0.231281048
1728	0.295773959	0.21988626	0.185427177	0.231355759
1729	0.29585696	0.219952788	0.1854985	0.23143049
1730	0.295940599	0.220019693	0.185569802	0.231505093
1731	0.296024263	0.22008691	0.185641036	0.231579774
1732	0.296108443	0.220153412	0.18571224	0.231654496
1733	0.296191935	0.220220174	0.185783459	0.231729057
1734	0.296275108	0.220286988	0.185854648	0.231803612
1735	0.296356757	0.2203544	0.185925809	0.231878159
1736	0.296436981	0.220421396	0.185996981	0.231952683
1737	0.296517672	0.220488652	0.186068107	0.23202721
1738	0.296598879	0.220556181	0.186139222	0.23210159
1739	0.296679767	0.220623294	0.186210313	0.232176028
1740	0.296761096	0.220691291	0.186281357	0.232250378
1741	0.296841959	0.220759353	0.186352382	0.232324688
1742	0.296922527	0.220826687	0.186423414	0.232398966
1743	0.297002752	0.220893943	0.186494416	0.232473257
1744	0.297083099	0.220961433	0.186565349	0.232547585
1745	0.297163863	0.221028702	0.186636278	0.232621789
1746	0.29724421	0.221095893	0.186707183	0.232696008
1747	0.297324901	0.221162967	0.186778049	0.232770236
1748	0.297405125	0.221230067	0.18684892	0.232844365
1749	0.297484833	0.221297219	0.186919727	0.23291859
1750	0.297565303	0.221364306	0.186990493	0.232992788
1751	0.297646584	0.221431536	0.187061247	0.233066851
1752	0.297727348	0.221498506	0.18713202	0.233140811
1753	0.297808359	0.221565229	0.187202788	0.233214699
1754	0.297889492	0.221631705	0.187273498	0.233288699
1755	0.297970379	0.221698272	0.187344179	0.233362678
1756	0.298051242	0.221764839	0.187414852	0.233436586
1757	0.298132941	0.221831536	0.18748547	0.233510515
1758	0.298214836	0.221898493	0.187556087	0.233584308
1759	0.298296509	0.221965827	0.187626657	0.233658087
1760	0.298378159	0.222033291	0.187697235	0.233731695
1761	0.298459808	0.222100911	0.187767765	0.233805331
1762	0.29854217	0.222168167	0.187838271	0.233878929
1763	0.298624875	0.22223515	0.187908785	0.233952395
1764	0.298707679	0.222301847	0.187979247	0.234025961
1765	0.298790017	0.222368167	0.188049692	0.23409955
1766	0.298871543	0.222434201	0.188120068	0.23417332
1767	0.298952406	0.222500339	0.188190447	0.234247007
1768	0.299032974	0.222566528	0.188260815	0.234320627
1769	0.299113444	0.222633707	0.188331157	0.234394112
1770	0.299194626	0.222700885	0.188401431	0.23446766
1771	0.29927571	0.222768596	0.188471709	0.234541034
1772	0.299356278	0.222836216	0.188541971	0.234614405
1773	0.29943665	0.222903342	0.188612199	0.234687882
1774	0.299516727	0.222970065	0.188682422	0.234761336
1775	0.299596975	0.223036567	0.188752621	0.234834786
1776	0.299677199	0.223103368	0.188822765	0.234908293
1777	0.299757301	0.223170091	0.188892904	0.234981726
1778	0.299837377	0.223236436	0.188963016	0.235055186
1779	0.299917651	0.223302249	0.189033117	0.235128628
1780	0.299997088	0.22336788	0.189103221	0.235202038
1781	0.300076256	0.223433706	0.189173335	0.235275303
1782	0.300155792	0.223499233	0.18924339	0.235348635
1783	0.30023523	0.223565306	0.189313434	0.235421855
1784	0.300315159	0.223631509	0.189383442	0.235495036
1785	0.300395506	0.223697244	0.189453419	0.235568245
1786	0.300475386	0.22376329	0.189523387	0.235641379
1787	0.300556151	0.223829961	0.189593319	0.235714406
1788	0.300636449	0.223896606	0.189663257	0.235787353
1789	0.300716083	0.223963147	0.189733151	0.235860402
1790	0.300795668	0.224029272	0.18980301	0.235933515
1791	0.300875106	0.22409541	0.189872853	0.236006566
1792	0.300955355	0.22416108	0.189942673	0.236079581
1793	0.301035309	0.224226516	0.190012478	0.236152575
1794	0.301114943	0.224292277	0.190082257	0.236225479
1795	0.301193791	0.224358636	0.190152024	0.236298275
1796	0.301272172	0.224424747	0.190221756	0.236371141
1797	0.301351364	0.224491301	0.190291455	0.236443883
1798	0.301430114	0.224557712	0.190361108	0.236516707
1799	0.30150825	0.224624097	0.190430754	0.236589501
1800	0.301586213	0.224690027	0.190500373	0.236662337
1801	0.301663907	0.224756178	0.190569953	0.236735164
1802	0.301741821	0.224821978	0.190639524	0.236807947
1803	0.301819637	0.224887232	0.190709054	0.23688084
1804	0.30189878	0.224952642	0.19077856	0.236953594
1805	0.301977751	0.225017908	0.190848034	0.237026356
1806	0.302057533	0.225083305	0.190917461	0.23709911
1807	0.302136455	0.225149547	0.190986897	0.237171677
1808	0.302215008	0.225215789	0.191056315	0.237244213
1809	0.302294372	0.225281862	0.191125687	0.237316777
1810	0.302374375	0.225347233	0.191195044	0.237389326
1811	0.302454452	0.225413072	0.191264351	0.237461877
1812	0.302533791	0.225479418	0.191333677	0.237534254
1813	0.302611583	0.225545868	0.191403013	0.23760655
1814	0.302689203	0.225612473	0.191472313	0.237678854
1815	0.302766626	0.22567904	0.191541602	0.237751094
1816	0.302844122	0.225746218	0.191610829	0.237823359
1817	0.302922111	0.225812993	0.191679996	0.237895719
1818	0.30300032	0.225880132	0.19174912	0.237968065
1819	0.303078676	0.225946764	0.191818207	0.238040471
1820	0.303157549	0.226012694	0.191887272	0.238112894
1821	0.303236471	0.226078598	0.191956324	0.238185238
1822	0.303315147	0.226144502	0.192025348	0.238257563
1823	0.303394044	0.226210627	0.192094406	0.238329632
1824	0.303472745	0.226276804	0.192163421	0.238401758
1825	0.303551421	0.226342994	0.192232447	0.238473761
1826	0.303629581	0.226409184	0.192301469	0.238545724
1827	0.303707324	0.226475218	0.192370477	0.238617657
1828	0.303784698	0.226541693	0.19243945	0.238689542
1829	0.303862637	0.226608598	0.192508403	0.238761315
1830	0.303941067	0.226675477	0.192577347	0.238832984
1831	0.304018343	0.22674233	0.192646299	0.238904592
1832	0.304095397	0.226809118	0.192715253	0.238976112
1833	0.304172697	0.226875503	0.192784128	0.239047832
1834	0.304250415	0.226941888	0.192852954	0.239119598
1835	0.304328551	0.227008273	0.192921745	0.239191378
1836	0.304406637	0.227073904	0.192990515	0.239263229
1837	0.304484158	0.227139535	0.193059252	0.239335137
1838	0.304561729	0.227204802	0.193127968	0.239407033
1839	0.304638685	0.227269912	0.193196698	0.239478839
1840	0.304716329	0.22733527	0.193265394	0.239550587
1841	0.304794219	0.227400654	0.193334072	0.239622299
1842	0.304872305	0.227465882	0.1934027	0.239694061
1843	0.304949999	0.227530798	0.193471338	0.239765724
1844	0.305028134	0.227595583	0.193539938	0.239837408
1845	0.30510686	0.22766111	0.193608505	0.239908986
1846	0.305185511	0.227726858	0.193677039	0.239980553
1847	0.305263647	0.227792047	0.19374558	0.2400521
1848	0.305341537	0.227857132	0.193814116	0.240123598
1849	0.305418173	0.227921775	0.193882638	0.240195145
1850	0.305494589	0.227986053	0.193951162	0.240266609
1851	0.305570415	0.228050436	0.194019685	0.240338025
1852	0.305645798	0.228114598	0.194088184	0.240409472
1853	0.305720715	0.228178616	0.194156625	0.24048106
1854	0.30579659	0.228242141	0.19422504	0.24055263
1855	0.305872637	0.228305913	0.194293433	0.240624126
1856	0.305949815	0.2283701	0.194361782	0.240695568
1857	0.306026378	0.228434925	0.194430117	0.240766946
1858	0.306103432	0.228499425	0.194498474	0.240838138
1859	0.306180781	0.228564042	0.194566796	0.240909339
1860	0.306257885	0.228628541	0.194635082	0.240980577
1861	0.306334448	0.228693041	0.194703345	0.241051818
1862	0.30641047	0.228757177	0.194771582	0.241123128
1863	0.306486075	0.22882087	0.194839804	0.241194466
1864	0.306561582	0.228883888	0.194908013	0.241265834
1865	0.30663699	0.228947387	0.194976175	0.241337197
1866	0.306712939	0.229010833	0.195044285	0.241408572
1867	0.306788863	0.229074449	0.195112366	0.241479937
1868	0.30686518	0.229138051	0.195180414	0.241551282
1869	0.306941227	0.229202005	0.195248455	0.241622531
1870	0.307017569	0.229266505	0.195316467	0.2416937
1871	0.307094624	0.229331031	0.195384448	0.241764847
1872	0.30717099	0.229396401	0.19545241	0.241835903
1873	0.307247234	0.229462136	0.195520361	0.241906846
1874	0.30732274	0.229527455	0.195588345	0.241977674
1875	0.307398591	0.229593164	0.195656273	0.24204852
1876	0.307474343	0.229658483	0.19572415	0.242119503
1877	0.307549603	0.229723386	0.195792016	0.242190488
1878	0.30762484	0.229787625	0.195859888	0.242261432
1879	0.307699535	0.229851917	0.195927756	0.242332323
1880	0.307774944	0.229915793	0.195995619	0.242403142
1881	0.307850597	0.229979941	0.196063437	0.242473952
1882	0.307925612	0.230044766	0.196131237	0.24254467
1883	0.308000849	0.230109149	0.196199032	0.242615347
1884	0.308076232	0.230173298	0.196266815	0.242686017
1885	0.308152918	0.230237316	0.196334556	0.24275667
1886	0.308229358	0.230301673	0.196402277	0.242827289
1887	0.308305971	0.230365328	0.196470002	0.242897893
1888	0.308382018	0.230429151	0.196537684	0.242968558
1889	0.308457966	0.230492663	0.196605354	0.243039228
1890	0.308534333	0.230555888	0.196672974	0.243109934
1891	0.308610748	0.230619023	0.196740571	0.24318063
1892	0.308687385	0.230682366	0.196808161	0.243251228
1893	0.308763924	0.230745812	0.196875725	0.243321802
1894	0.30884088	0.230809467	0.196943268	0.243392318
1895	0.308918082	0.230873382	0.197010756	0.243462844
1896	0.308995357	0.230937608	0.197078214	0.243533295
1897	0.309072731	0.23100112	0.19714564	0.243603831
1898	0.3091504	0.231064333	0.197213022	0.24367442
1899	0.309228584	0.231127584	0.197280369	0.243744994
1900	0.309306597	0.231191057	0.197347692	0.243815516
1901	0.309383897	0.231254529	0.19741501	0.243886017
1902	0.309460731	0.23131821	0.197482301	0.243956531
1903	0.309537146	0.231381423	0.197549571	0.24402709
1904	0.309613218	0.231445168	0.197616818	0.244097562
1905	0.309689756	0.231509083	0.197684057	0.244167917
1906	0.309765484	0.231573648	0.19775128	0.244238206
1907	0.309840253	0.231638238	0.197818539	0.244308342
1908	0.309915072	0.231702881	0.197885767	0.244378469
1909	0.309990947	0.231767381	0.197952927	0.244448654
1910	0.310066797	0.231831881	0.198020076	0.244518779
1911	0.310142893	0.23189638	0.198087184	0.244588898
1912	0.310219432	0.231960711	0.198154226	0.24465908
1913	0.310294988	0.23202512	0.198221278	0.244729186
1914	0.310370838	0.232089464	0.198288335	0.244799181
1915	0.310446541	0.232153807	0.198355391	0.244869095
1916	0.310521753	0.232218333	0.198422426	0.244938976
1917	0.310597357	0.232282742	0.19848943	0.245008878
1918	0.310673011	0.232347072	0.19855641	0.245078784
1919	0.31074896	0.232411377	0.198623346	0.245148734
1920	0.310824614	0.232475201	0.198690255	0.245218767
1921	0.310900907	0.232538855	0.198757108	0.245288861
1922	0.310977224	0.232602835	0.198823945	0.245358872
1923	0.311053419	0.232666633	0.198890776	0.245428831
1924	0.311128925	0.232730522	0.198957629	0.245498663
1925	0.311204505	0.232794514	0.199024459	0.245568452
1926	0.311280208	0.232858429	0.199091234	0.245638312
1927	0.31135601	0.232922526	0.199157989	0.245708121
1928	0.311430607	0.232987116	0.199224751	0.245777823
1929	0.31150604	0.233051525	0.199291466	0.245847565
1930	0.311581374	0.233115674	0.199358182	0.245917251
1931	0.311656561	0.233179913	0.199424876	0.245986911
1932	0.311732215	0.233243763	0.199491586	0.246056458
1933	0.311808016	0.233307652	0.199558274	0.246125985
1934	0.311884334	0.233371644	0.199624905	0.246195571
1935	0.311960946	0.233434922	0.199691502	0.246265237
1936	0.312037484	0.233497862	0.199758092	0.246334861
1937	0.312113753	0.233560502	0.19982469	0.246404422
1938	0.312189431	0.233623052	0.199891286	0.246473954
1939	0.312265134	0.233685705	0.199957864	0.246543449
1940	0.312340026	0.233748255	0.200024439	0.246612918
1941	0.312414771	0.233811168	0.20009099	0.24668234
1942	0.312490499	0.233873666	0.200157527	0.246751721
1943	0.312566005	0.233936397	0.200224023	0.246821107
1944	0.312641856	0.233998401	0.200290494	0.246890525
1945	0.312717804	0.234060287	0.200356917	0.246959999
1946	0.312793557	0.2341222	0.200423329	0.247029414
1947	0.31286953	0.234184216	0.200489732	0.247098742
1948	0.312945454	0.234246441	0.20055611	0.247168036
1949	0.313021059	0.234308717	0.200622482	0.247237288
1950	0.313096983	0.234370318	0.20068882	0.247306615
1951	0.313172293	0.234432269	0.200755176	0.247375786
1952	0.313246964	0.234494312	0.200821511	0.247444959
1953	0.313321267	0.234556887	0.20088784	0.24751403
1954	0.313395643	0.23461971	0.20095415	0.247583039
1955	0.313470338	0.234682467	0.201020415	0.247652101
1956	0.313545157	0.234745485	0.201086653	0.247721122
1957	0.313620025	0.234808528	0.201152874	0.247790115
1958	0.31369617	0.23487165	0.201219087	0.24785895
1959	0.313771897	0.234934538	0.201285261	0.24792789
1960	0.313847969	0.234997399	0.201351384	0.247996876
1961	0.313924385	0.235060092	0.201417467	0.24806591
1962	0.314000235	0.235122472	0.201483539	0.248134956
1963	0.314076356	0.235184606	0.201549598	0.248203956
1964	0.314151936	0.235246596	0.201615642	0.248272946
1965	0.314227369	0.235308535	0.201681659	0.248341969
1966	0.314302728	0.235370005	0.201747652	0.248411048
1967	0.314378062	0.235431657	0.201813637	0.248480061
1968	0.314453839	0.235493219	0.2018796	0.248549049
1969	0.314530992	0.235555274	0.201945535	0.248617925
1970	0.314607825	0.235617278	0.202011449	0.248686786
1971	0.314684167	0.235679346	0.202077316	0.248755728
1972	0.314759846	0.235741831	0.202143169	0.248824601
1973	0.314835082	0.235803795	0.202209014	0.248893497
1974	0.314910146	0.235866124	0.202274827	0.248962361
1975	0.314984915	0.235928179	0.202340619	0.249031239
1976	0.315059193	0.235990261	0.20240643	0.249099987
1977	0.315133668	0.23605203	0.202472229	0.249168702
1978	0.315208609	0.236113748	0.202538005	0.249237368
1979	0.3152836	0.236175439	0.202603741	0.249306055
1980	0.315359253	0.236236389	0.202669425	0.24937485
1981	0.315434662	0.236298172	0.202735095	0.249443488
1982	0.315509554	0.23635998	0.202800741	0.249512106
1983	0.315584618	0.236421334	0.202866391	0.249580645
1984	0.315658896	0.236482921	0.202932045	0.249649102
1985	0.315732486	0.236544379	0.202997699	0.249717525
1986	0.315806567	0.23660568	0.203063326	0.249785942
1987	0.315880157	0.236667475	0.203128961	0.249854216
1988	0.31595328	0.236729323	0.203194575	0.249922489
1989	0.316025838	0.236791391	0.203260179	0.249990715
1990	0.316098052	0.236853746	0.203325758	0.250058907
1991	0.316170782	0.236915424	0.203391316	0.250127131
1992	0.31624334	0.236977155	0.203456842	0.250195364
1993	0.316315382	0.237038534	0.203522359	0.250263611
1994	0.316387596	0.237099615	0.203587857	0.250331837
1995	0.316460203	0.237160591	0.203653346	0.250399967
1996	0.316533277	0.237221632	0.203718815	0.250468055
1997	0.316606597	0.237282804	0.203784261	0.250536108
1998	0.316680457	0.237343741	0.20384966	0.250604211
1999	0.316754072	0.237404847	0.203915064	0.250672211
[truncated: 1,001 more rows]
