# Supplementary material for: Identification and characterization of constrained non-exonic bases lacking predictive epigenomic and transcription factor binding annotations
Source: Nat Commun. 2020 Dec 2;11:6168. doi: 10.1038/s41467-020-19962-9 (PMC7710766; doi:10.1038/s41467-020-19962-9)
Supplement: Supplementary file 11 — Source Data [file 41467_2020_19962_MOESM11_ESM.zip › SourceData/SupFig7c.txt]

Distance to Nearest Exon (bp)	Low_CNE | CNE	High_CNE | CNE	Low_notCNE | notCNE	High_notCNE | notCNE
1	2.42602661	0.562745761	0.906402727	1.33951739
2	2.424680141	0.563158621	0.906441904	1.33937528
3	2.413715367	0.566520686	0.904730243	1.345584205
4	2.392238254	0.573106088	0.902107886	1.35509662
5	2.373276292	0.578920284	0.899462254	1.364693459
6	2.352313402	0.585348013	0.896770757	1.374456671
7	2.329577841	0.592319286	0.893645577	1.385793037
8	2.307470528	0.599097922	0.890539288	1.397060879
9	2.286634661	0.605486703	0.887680819	1.407429768
10	2.266886918	0.611541838	0.885121133	1.416714846
11	2.248467072	0.617189809	0.882841531	1.42498394
12	2.231071856	0.622523602	0.880821368	1.432311934
13	2.214455281	0.627618646	0.879016394	1.43885935
14	2.198548704	0.632495987	0.877399685	1.444723845
15	2.183392519	0.63714324	0.875942861	1.450008369
16	2.168957395	0.641569398	0.874601331	1.454874671
17	2.155157389	0.645800814	0.873396142	1.459246408
18	2.14197463	0.649842966	0.872289787	1.463259633
19	2.129335844	0.653718324	0.871299536	1.466851698
20	2.117244114	0.65742594	0.870398316	1.470120809
21	2.105607535	0.660993997	0.869570124	1.473125016
22	2.094474081	0.664407783	0.868825917	1.475824574
23	2.083725375	0.667703596	0.86811062	1.478419263
24	2.073421461	0.670863025	0.867466751	1.48075485
25	2.06352698	0.673896913	0.8668852	1.482864385
26	2.054053023	0.676801857	0.866336022	1.484856488
27	2.044957267	0.679590836	0.865837578	1.486664556
28	2.036164993	0.682286759	0.865377094	1.488334932
29	2.027670768	0.684891294	0.864939003	1.489924073
30	2.019475652	0.687404115	0.864528954	1.491411497
31	2.011489058	0.689852998	0.864127973	1.492866029
32	2.00378391	0.692215582	0.863753766	1.494223437
33	1.996249418	0.69452584	0.863402519	1.49549756
34	1.988953464	0.696762956	0.86307109	1.496699796
35	1.981909661	0.698922756	0.862764084	1.497813437
36	1.975053093	0.701025145	0.862478082	1.498850889
37	1.968336949	0.703084478	0.862199734	1.499860575
38	1.961758446	0.705101606	0.861936317	1.500816101
39	1.955326494	0.707073798	0.861689555	1.501711212
40	1.949016752	0.709008517	0.861452549	1.502570936
41	1.942760577	0.710926812	0.861232966	1.503367459
42	1.936535604	0.712835539	0.861030926	1.504100342
43	1.930374043	0.714724823	0.860850087	1.504756323
44	1.924250741	0.716602375	0.860674072	1.505394805
45	1.918256236	0.718440435	0.860506336	1.506003255
46	1.91236311	0.72024741	0.860349419	1.50657246
47	1.906535713	0.722034231	0.860206196	1.507091993
48	1.900775606	0.723800419	0.86007925	1.507552481
49	1.895117794	0.725535241	0.859953182	1.508009784
50	1.889551297	0.727242064	0.859834603	1.508439919
51	1.884039875	0.728931999	0.859717103	1.50886614
52	1.878640211	0.730587666	0.859604884	1.50927321
53	1.873291288	0.732227775	0.859503614	1.509640558
54	1.868033369	0.73383998	0.859412108	1.509972489
55	1.862882737	0.735419289	0.859323653	1.510293353
56	1.857810129	0.736974673	0.859245907	1.510575371
57	1.852850289	0.73849548	0.859174137	1.510835713
58	1.847941082	0.740000762	0.859110844	1.511065302
59	1.843150708	0.741469606	0.859052237	1.511277896
60	1.838437442	0.742914808	0.858994412	1.511487652
61	1.833776795	0.744343874	0.858949295	1.511651312
62	1.829196156	0.745748409	0.858905712	1.511809406
63	1.824679792	0.747133236	0.858867468	1.511948131
64	1.820250498	0.748491364	0.858841079	1.512043856
65	1.815875706	0.749832781	0.858818505	1.51212574
66	1.811561067	0.751155754	0.858800186	1.512192192
67	1.807297111	0.752463186	0.858787819	1.512237053
68	1.803089304	0.753753401	0.85877399	1.512287217
69	1.798916008	0.755033035	0.858767538	1.512310621
70	1.79482496	0.756287449	0.858764168	1.512322844
71	1.790807679	0.757519244	0.858764638	1.512321139
72	1.786879599	0.758723689	0.858768807	1.512306018
73	1.783003374	0.759912233	0.858783982	1.51225097
74	1.779175248	0.761086029	0.858804294	1.512177293
75	1.775358622	0.762256299	0.858825404	1.512100717
76	1.771585003	0.763413382	0.858846864	1.512022872
77	1.767886844	0.764547327	0.858877363	1.51191224
78	1.764229627	0.765668718	0.858912813	1.511783646
79	1.76064902	0.766766619	0.858951139	1.511644621
80	1.75711587	0.767849968	0.858994404	1.51148768
81	1.753632623	0.768918016	0.859035835	1.511337392
82	1.750182213	0.769975995	0.859079694	1.511178297
83	1.746752972	0.771027483	0.859126475	1.511008603
84	1.74337395	0.772063573	0.859177578	1.51082323
85	1.740056885	0.773080665	0.85922852	1.510638442
86	1.736773623	0.774087393	0.859287094	1.510425968
87	1.73353653	0.775079963	0.859348907	1.510201746
88	1.730341487	0.776059641	0.859415561	1.509959965
89	1.72719946	0.777023062	0.859483636	1.509713025
90	1.724068501	0.77798309	0.859552465	1.509463354
91	1.720990714	0.778926814	0.859624639	1.50920155
92	1.717947861	0.779859826	0.859698078	1.508935152
93	1.714928296	0.780785698	0.859771854	1.508667535
94	1.711955074	0.78169736	0.859846941	1.508395163
95	1.709022964	0.782596416	0.859920498	1.508128343
96	1.706147536	0.783478091	0.859996207	1.507853713
97	1.703296495	0.784352289	0.860074288	1.50757048
98	1.700467544	0.785219714	0.860154648	1.50727898
99	1.697679544	0.786074582	0.860234681	1.506988664
100	1.694923458	0.786919665	0.860319896	1.506679555
101	1.692188667	0.787758218	0.86040401	1.506374435
102	1.689483476	0.788587695	0.860490878	1.506059328
103	1.68681204	0.789406822	0.860580354	1.505734761
104	1.684179557	0.790214005	0.860674326	1.505393884
105	1.681585559	0.791009387	0.860771726	1.505040574
106	1.679035919	0.791791169	0.860866711	1.504696023
107	1.676503332	0.792567721	0.86096431	1.50434199
108	1.673984902	0.793339933	0.861064961	1.503976886
109	1.671490263	0.794104849	0.861163415	1.503619747
110	1.669034024	0.794857992	0.861264355	1.503253595
111	1.666602872	0.795603441	0.861368432	1.502876063
112	1.664179613	0.796346471	0.861470583	1.502505519
113	1.661803021	0.797075192	0.861575983	1.502123187
114	1.659458993	0.797793928	0.861682771	1.501735823
115	1.657125412	0.79850946	0.861790976	1.501343315
116	1.654841814	0.799209666	0.861899766	1.50094869
117	1.652583723	0.799902052	0.86201026	1.500547881
118	1.650328457	0.800593571	0.862119956	1.500149964
119	1.648103429	0.801275818	0.862228707	1.499755478
120	1.645898062	0.801952037	0.862338579	1.499356926
121	1.643703096	0.802625066	0.862448555	1.498957995
122	1.641536332	0.803289449	0.862560041	1.498553588
123	1.639401592	0.803944012	0.862673022	1.498143757
124	1.637284453	0.804593178	0.862787509	1.497728464
125	1.635195859	0.805233591	0.86290415	1.497305358
126	1.63313527	0.805865417	0.86302276	1.496875109
127	1.631084305	0.806494293	0.863142041	1.496442424
128	1.629058682	0.807115398	0.863261985	1.496007338
129	1.627036818	0.80773535	0.863381411	1.495574129
130	1.625040828	0.808347369	0.863503195	1.495132364
131	1.623061607	0.808954246	0.863625246	1.494689634
132	1.621106366	0.80955377	0.863751258	1.494232536
133	1.619168287	0.810148032	0.863874015	1.493787243
134	1.617247264	0.810737064	0.86399282	1.493356284
135	1.615333692	0.811323812	0.864113989	1.492916754
136	1.613439507	0.811904615	0.864236805	1.492471247
137	1.611554904	0.81248248	0.86435969	1.49202549
138	1.609692959	0.813053397	0.864481814	1.491582496
139	1.607844548	0.813620164	0.864603177	1.491142261
140	1.606010706	0.814182465	0.864728094	1.490689133
141	1.604195607	0.814739018	0.864853648	1.490233692
142	1.602385217	0.815294127	0.864978959	1.489779137
143	1.600602106	0.815840872	0.865105411	1.489320442
144	1.598836138	0.81638236	0.865231461	1.488863203
145	1.597086207	0.816918932	0.865360606	1.48839474
146	1.595339298	0.817454576	0.865489338	1.487927775
147	1.593603222	0.817986899	0.865617327	1.487463504
148	1.591897392	0.818509948	0.865747472	1.48699141
149	1.590194714	0.81903203	0.865879555	1.486512291
150	1.588493884	0.819553546	0.866011171	1.486034862
151	1.586809491	0.820070021	0.866140316	1.485566398
152	1.585153745	0.820577713	0.866271079	1.485092065
153	1.583513683	0.821080596	0.866400958	1.484620939
154	1.581899879	0.821575427	0.866531574	1.484147137
155	1.580300393	0.822065868	0.866661995	1.483674046
156	1.578710757	0.822553289	0.866794089	1.483194884
157	1.577142415	0.823034181	0.86692524	1.482719144
158	1.575588443	0.823510666	0.867057045	1.48224103
159	1.574067479	0.82397703	0.867186579	1.481771154
160	1.572567699	0.824436899	0.867317161	1.481297479
161	1.571084204	0.824891775	0.867446323	1.480828952
162	1.569600195	0.825346808	0.867577009	1.480354896
163	1.568131649	0.825797099	0.867709639	1.479873791
164	1.566695056	0.826237594	0.867843383	1.479388645
165	1.565264253	0.826676312	0.867975405	1.478909744
166	1.563844484	0.827111648	0.868106005	1.478436001
167	1.562419071	0.827548714	0.86823673	1.477961807
168	1.561007662	0.827981486	0.868369723	1.477479382
169	1.559601432	0.82841267	0.868501311	1.477002058
170	1.558194515	0.828844065	0.868633652	1.476522
171	1.556800189	0.829271599	0.868765335	1.476044331
172	1.555422531	0.829694022	0.868897436	1.475565144
173	1.554051642	0.83011437	0.869027982	1.475091597
174	1.552686873	0.830532841	0.869161176	1.474608445
175	1.551337395	0.830946624	0.869292427	1.474132342
176	1.549979453	0.831363002	0.869424435	1.47365349
177	1.548636932	0.831774651	0.869557112	1.473172215
178	1.547310476	0.832181375	0.869690184	1.472689507
179	1.5459973	0.832584026	0.869823723	1.472205102
180	1.544699897	0.832981841	0.869958089	1.471717701
181	1.54339813	0.833380994	0.870090962	1.471235712
182	1.542119767	0.833772971	0.870224363	1.470751812
183	1.540843812	0.83416421	0.870356778	1.470271484
184	1.539573644	0.834553674	0.870491455	1.469782953
185	1.538296252	0.834945354	0.870626604	1.469292709
186	1.537039858	0.835330594	0.87075965	1.468810094
187	1.535793375	0.835712796	0.870893071	1.468326118
188	1.534555402	0.836092389	0.871028013	1.467836627
189	1.533322049	0.836470565	0.871161506	1.467352391
190	1.532100946	0.836844984	0.871296443	1.466862918
191	1.530875172	0.837220836	0.871431661	1.466372423
192	1.529660637	0.837593242	0.87156495	1.465888926
193	1.528464447	0.837960023	0.871699011	1.465402629
194	1.527286204	0.8383213	0.871833214	1.464915818
195	1.52611069	0.838681741	0.871967829	1.464427514
196	1.524953583	0.839036538	0.872102429	1.46393926
197	1.523808301	0.83938771	0.872236549	1.463452749
198	1.522661796	0.839739256	0.872371041	1.46296489
199	1.521515544	0.840090724	0.872504719	1.462479982
200	1.520380044	0.840438896	0.872638984	1.461992947
201	1.519250073	0.840785373	0.872773718	1.461504207
202	1.518116168	0.841133055	0.872907392	1.461019315
203	1.516989383	0.841478555	0.873041241	1.460533788
204	1.515868476	0.841822252	0.873174942	1.460048796
205	1.514763086	0.842161191	0.873309083	1.459562211
206	1.513668107	0.842496938	0.873442409	1.459078581
207	1.512580806	0.842830331	0.873575724	1.458594988
208	1.511509194	0.843158913	0.873708492	1.458113381
209	1.510442812	0.843485892	0.873842269	1.457628116
210	1.509390053	0.843808693	0.873976615	1.457140786
211	1.508343276	0.84412966	0.874111276	1.456652312
212	1.507286421	0.844453717	0.874246999	1.456159986
213	1.506229875	0.84477768	0.874382871	1.455667122
214	1.505178903	0.845099933	0.874519608	1.455171119
215	1.504141847	0.84541792	0.874655902	1.454676721
216	1.50310968	0.845734407	0.87479269	1.45418053
217	1.502067391	0.846053998	0.874929448	1.453684453
218	1.501029476	0.846372248	0.875066392	1.453187697
219	1.499994346	0.846689644	0.875202744	1.452693092
220	1.498960891	0.847006526	0.875338875	1.452199287
221	1.497932991	0.847321705	0.875474181	1.451708473
222	1.496915956	0.847633553	0.875608491	1.451221274
223	1.495907337	0.84794282	0.875741731	1.450737954
224	1.494904933	0.848250181	0.875875152	1.45025398
225	1.493903383	0.848557281	0.876007403	1.449774248
226	1.492914281	0.848860563	0.876140796	1.449290375
227	1.491917878	0.849166084	0.876273251	1.448809904
228	1.490919081	0.84947234	0.876406449	1.448326738
229	1.489926449	0.849776705	0.876539405	1.44784445
230	1.488943065	0.850078234	0.876672626	1.447361197
231	1.487965411	0.850378006	0.876805309	1.446879901
232	1.486986851	0.850678056	0.876937335	1.446400988
233	1.486016552	0.850975574	0.877069425	1.445921839
234	1.485046711	0.85127295	0.877199368	1.44545048
235	1.484091531	0.851565832	0.877328444	1.444982265
236	1.483148587	0.851854961	0.877457945	1.44451251
237	1.482212729	0.852141918	0.877588518	1.444038866
238	1.481267132	0.85243186	0.877717754	1.443570074
239	1.480320479	0.852722127	0.877847337	1.443100018
240	1.479384188	0.853009217	0.877978183	1.442625384
241	1.478458395	0.853293087	0.878107572	1.442156035
242	1.47753689	0.853575643	0.878237398	1.441685099
243	1.476616371	0.853857896	0.878367954	1.441211519
244	1.475703369	0.854137845	0.878498159	1.440739209
245	1.474793489	0.854416836	0.878628289	1.440267173
246	1.4738792	0.854697179	0.878758078	1.439796372
247	1.472979375	0.854973087	0.878886443	1.439330735
248	1.472079458	0.855249024	0.879015275	1.438863406
249	1.471166173	0.855529059	0.879144935	1.438393077
250	1.470269216	0.855804088	0.879275158	1.437920702
251	1.469385495	0.856075058	0.879404837	1.437450299
252	1.46850684	0.856344475	0.879533659	1.436983008
253	1.46763057	0.85661316	0.879662405	1.436515989
254	1.466761734	0.856879566	0.879790447	1.436051527
255	1.465898938	0.85714412	0.879918028	1.435588735
256	1.465034289	0.857409243	0.880045665	1.435125743
257	1.464181697	0.857670668	0.880173046	1.434663678
258	1.463337699	0.857929458	0.880299816	1.434203826
259	1.462500907	0.858186039	0.880426372	1.433744756
260	1.461665562	0.858442176	0.880553316	1.433284275
261	1.460836751	0.858696309	0.880680091	1.432824408
262	1.460004789	0.858951409	0.88080659	1.432365543
263	1.45918564	0.85920258	0.880932747	1.431907916
264	1.458369721	0.859452761	0.881058834	1.431450544
265	1.457566551	0.859699032	0.881185361	1.430991577
266	1.456759867	0.859946381	0.881312462	1.430530529
267	1.455955252	0.860193095	0.881438278	1.430074137
268	1.455155573	0.860438296	0.881563224	1.429620907
269	1.4543546	0.860683894	0.881687994	1.429168313
270	1.453550088	0.860930576	0.881812596	1.428716325
271	1.452749084	0.861176184	0.881936743	1.428265994
272	1.451947602	0.861421937	0.882062012	1.427811587
273	1.451151042	0.861666182	0.882186871	1.42735867
274	1.450362229	0.861908051	0.882311856	1.426905299
275	1.449582715	0.862147069	0.882437026	1.426451253
276	1.448816941	0.862381874	0.882562916	1.425994595
277	1.448060457	0.86261383	0.882688026	1.425540768
278	1.44729764	0.862847728	0.882813179	1.425086785
279	1.446532057	0.863082475	0.882938393	1.424632578
280	1.445772184	0.86331547	0.883062029	1.424184098
281	1.445022329	0.863545394	0.883185051	1.423737845
282	1.444265689	0.863777398	0.883309146	1.423287698
283	1.443510569	0.864008936	0.883432623	1.422839795
284	1.442753983	0.864240923	0.883556067	1.422392011
285	1.442005226	0.86447051	0.883679565	1.421944032
286	1.441268663	0.864696358	0.883802274	1.421498914
287	1.440534662	0.864921421	0.883924118	1.421056931
288	1.439802107	0.86514604	0.884046216	1.42061403
289	1.439072309	0.865369814	0.884167258	1.420174961
290	1.43834142	0.865593922	0.884287991	1.419737008
291	1.437610103	0.865818161	0.884408995	1.419298075
292	1.436892087	0.866038322	0.884530294	1.418858071
293	1.436175292	0.866258109	0.884650891	1.418420617
294	1.435462952	0.86647653	0.884771793	1.41798205
295	1.434750088	0.866695111	0.884891713	1.417547051
296	1.434040201	0.86691278	0.885011227	1.417113522
297	1.433328858	0.867130895	0.885129602	1.416684124
298	1.432619245	0.867348479	0.885247648	1.416255922
299	1.431916376	0.867563996	0.88536598	1.415826683
300	1.43119831	0.867784172	0.885485068	1.415394697
301	1.430488683	0.868001761	0.885603511	1.414965054
302	1.429779687	0.868219156	0.885721892	1.414535635
303	1.42907645	0.868434786	0.885841069	1.414103329
304	1.428382005	0.868647719	0.885960359	1.413670615
305	1.42769927	0.868857062	0.886078125	1.413243428
306	1.427015386	0.869066758	0.886196061	1.412815622
307	1.426331267	0.869276525	0.886314081	1.412387513
308	1.425664277	0.86948104	0.886431623	1.411961139
309	1.424989242	0.869688023	0.886548962	1.411535499
310	1.424313026	0.869895367	0.886667039	1.411107184
311	1.4236413	0.870101334	0.886784692	1.410680407
312	1.422980271	0.870304022	0.886901868	1.410255357
313	1.422313407	0.870508498	0.887019436	1.40982889
314	1.421636901	0.870715931	0.887135951	1.409406237
315	1.420965107	0.870921919	0.887252419	1.408983758
316	1.420290805	0.871128677	0.887368412	1.408563003
317	1.419619998	0.871334362	0.88748467	1.408141285
318	1.418954298	0.871538482	0.887600188	1.40772225
319	1.418303272	0.871738102	0.887715189	1.407305094
320	1.417647312	0.871939236	0.887830472	1.406886914
321	1.41700377	0.872136561	0.887945559	1.406469442
322	1.416358429	0.872334438	0.888061004	1.406050674
323	1.415714436	0.872531902	0.888175637	1.405634851
324	1.415071248	0.872729119	0.888289309	1.405222516
325	1.414424184	0.872927525	0.888403404	1.404808643
326	1.413783014	0.873124123	0.888518368	1.40439162
327	1.413147605	0.873318955	0.888632949	1.403975984
328	1.412515791	0.873512684	0.888747065	1.40356204
329	1.411885505	0.873705945	0.888860666	1.40314996
330	1.41126136	0.873897323	0.888974131	1.402738372
331	1.410638103	0.874088429	0.889087739	1.402326268
332	1.410020136	0.874277912	0.889200353	1.401917768
333	1.40940689	0.874465948	0.889313221	1.401508349
334	1.408805244	0.874650428	0.889426104	1.401098873
335	1.408195805	0.874837296	0.889538733	1.400690319
336	1.407593841	0.875021873	0.889651228	1.40028225
337	1.406992013	0.875206408	0.889763057	1.399876602
338	1.406398929	0.875388262	0.889874641	1.399471838
339	1.405807722	0.87556954	0.889985776	1.399068704
340	1.40521913	0.875750017	0.890096558	1.398666848
341	1.404628536	0.875931107	0.890207624	1.398263964
342	1.404042938	0.876110666	0.890319279	1.397858943
343	1.403464272	0.876288099	0.89042952	1.397459053
344	1.402889473	0.876464346	0.890540709	1.397055722
345	1.402313231	0.876641036	0.890651571	1.396653578
346	1.401734783	0.876818402	0.89076214	1.396252498
347	1.401167374	0.876992383	0.890872439	1.395852395
348	1.400605243	0.877164746	0.890982254	1.395454052
349	1.400041882	0.877337486	0.891092555	1.39505394
350	1.399484452	0.877508408	0.891202601	1.394654756
351	1.398924939	0.877679968	0.891312443	1.394256314
352	1.398366761	0.877851119	0.891421488	1.393860759
353	1.397810109	0.878021802	0.891530409	1.393465657
354	1.397250046	0.878193531	0.891638785	1.39307253
355	1.396687793	0.878365931	0.891748247	1.392675465
356	1.396123776	0.878538872	0.891857018	1.392280906
357	1.395564473	0.878710368	0.891965659	1.39188682
358	1.395003894	0.878882255	0.89207434	1.391492587
359	1.394446944	0.879053029	0.892183198	1.391097713
360	1.393891055	0.879223478	0.892291718	1.390704065
361	1.393333793	0.879394348	0.892399927	1.390311545
362	1.392777082	0.87956505	0.892508444	1.389917907
363	1.392222291	0.879735162	0.892616154	1.389527196
364	1.391674061	0.879903262	0.892723004	1.389139603
365	1.391127682	0.880070796	0.892829305	1.388754004
366	1.39058227	0.880238032	0.89293523	1.38836977
367	1.390037173	0.880405172	0.893041614	1.387983871
368	1.389495793	0.880571172	0.893148183	1.387597298
369	1.388956711	0.880736468	0.893254098	1.387213101
370	1.388414894	0.880902602	0.893361259	1.38682438
371	1.387882249	0.881065924	0.893467962	1.386437322
372	1.387352428	0.88122838	0.893574497	1.386050874
373	1.386813391	0.881393662	0.893680577	1.385666079
374	1.386277536	0.881557968	0.893786665	1.385281249
375	1.385743716	0.88172165	0.893892447	1.384897533
376	1.385211658	0.881884791	0.893997618	1.384516036
377	1.384681793	0.882047261	0.894102402	1.384135937
378	1.38415567	0.882208583	0.894207677	1.383754059
379	1.38363252	0.882368993	0.894312397	1.383374196
380	1.383110388	0.882529092	0.894416868	1.382995233
381	1.382595626	0.88268693	0.894521595	1.382615345
382	1.382080191	0.882844975	0.894625568	1.382238191
383	1.381568726	0.883001803	0.894729844	1.381859938
384	1.381059058	0.883158079	0.894834515	1.381480249
385	1.380546388	0.883315276	0.894939014	1.381101187
386	1.380037673	0.88347126	0.895043093	1.380723647
387	1.379525507	0.883628303	0.895146866	1.380347221
388	1.379019307	0.883783516	0.895251406	1.379968008
389	1.378508023	0.883940288	0.895355267	1.379591261
390	1.377998347	0.884096567	0.895458933	1.379215218
391	1.377488324	0.884252952	0.89556269	1.378838849
392	1.376975965	0.884410054	0.895666115	1.378463681
393	1.376468073	0.884565786	0.89576924	1.378089603
394	1.375967263	0.884719346	0.895872371	1.377715503
395	1.375470855	0.884871557	0.895975186	1.377342547
396	1.374977516	0.885022827	0.896078271	1.376968615
397	1.374484941	0.885173862	0.896181096	1.376595623
398	1.37398883	0.885325982	0.896283666	1.376223559
399	1.373496619	0.885476906	0.896386072	1.375852088
400	1.372999466	0.885629345	0.896488322	1.375481182
401	1.372512716	0.885778594	0.896590201	1.375111626
402	1.372018079	0.885930262	0.896693143	1.37473821
403	1.371532841	0.886079047	0.896795401	1.374367278
404	1.371062191	0.88622336	0.896897177	1.373998092
405	1.370592811	0.886367283	0.896999045	1.373628571
406	1.370126665	0.886510215	0.897100286	1.373261327
407	1.369670782	0.88665	0.897201846	1.372892926
408	1.369214819	0.886789809	0.897303645	1.372523659
409	1.368756712	0.886930276	0.897405992	1.3721524
410	1.368295153	0.887071801	0.897508067	1.371782133
411	1.367840619	0.887211172	0.897610301	1.371411286
412	1.367390287	0.887349255	0.897712362	1.371041065
413	1.366935132	0.887488816	0.897813825	1.370673019
414	1.366482125	0.887627719	0.897915322	1.370304843
415	1.366027031	0.887767262	0.898016244	1.369938758
416	1.365571255	0.887907014	0.898116556	1.369574881
417	1.365119208	0.888045622	0.89821686	1.369211037
418	1.364667332	0.888184179	0.8983162	1.368850688
419	1.36421336	0.888323377	0.898414833	1.368492904
420	1.363762107	0.888461743	0.898513011	1.368136771
421	1.363308121	0.888600946	0.898611369	1.367779982
422	1.362860758	0.888738118	0.898709662	1.367423433
423	1.362416322	0.888874393	0.898808663	1.367064315
424	1.361970322	0.889011147	0.898906936	1.366707836
425	1.361532607	0.889145361	0.899005338	1.366350888
426	1.361094299	0.889279757	0.899103693	1.365994115
427	1.360656927	0.889413866	0.899201946	1.365637706
428	1.360220942	0.889547549	0.899300634	1.365279723
429	1.359793116	0.889678731	0.899398052	1.364926346
430	1.359364985	0.889810006	0.89949576	1.364571918
431	1.358931105	0.889943044	0.899593375	1.364217825
432	1.358499623	0.890075347	0.899690243	1.363866447
433	1.358067937	0.890207713	0.899787276	1.363514466
434	1.357635295	0.890340371	0.899884237	1.363162747
435	1.35720874	0.890471163	0.899980966	1.362811867
436	1.356777183	0.890603489	0.900077982	1.362459951
437	1.356348592	0.890734906	0.900174829	1.362108644
438	1.355918674	0.890866729	0.900271212	1.361759022
439	1.355495693	0.890996425	0.900367351	1.361410283
440	1.35507111	0.891126612	0.900462898	1.361063694
441	1.354643363	0.89125777	0.900558944	1.360715293
442	1.354216961	0.891388515	0.900654899	1.360367225
443	1.353790716	0.891519212	0.900751193	1.360017925
444	1.353366135	0.891649399	0.900846889	1.359670795
445	1.352946023	0.891778215	0.900942425	1.359324244
446	1.352521293	0.891908448	0.901037295	1.358980111
447	1.352099998	0.892037627	0.901131907	1.358636914
448	1.351680225	0.89216634	0.90122628	1.358294579
449	1.351258745	0.892295576	0.901320769	1.357951829
450	1.350835485	0.892425357	0.901415554	1.357608002
451	1.350415974	0.89255399	0.901509547	1.357267051
452	1.349992671	0.892683784	0.901603494	1.356926264
453	1.349574389	0.89281204	0.901696728	1.356588066
454	1.349152052	0.892941538	0.901790461	1.356248056
455	1.348735587	0.893069237	0.901883219	1.355911582
456	1.348320967	0.893196369	0.901975962	1.355575162
457	1.347902293	0.893324745	0.902068939	1.355237897
458	1.347488249	0.893451701	0.902161751	1.354901227
459	1.347073386	0.893578908	0.902253772	1.354567426
460	1.346657161	0.893706533	0.902345459	1.354234841
461	1.3462448	0.893832972	0.902437168	1.353902171
462	1.345835902	0.89395835	0.902529332	1.353567855
463	1.345430289	0.894082721	0.902621375	1.353233975
464	1.345023864	0.894207341	0.902712988	1.352901654
465	1.344626711	0.894329118	0.902804736	1.352568844
466	1.344226869	0.894451719	0.902896697	1.352235264
467	1.343828625	0.89457383	0.90298816	1.351903487
468	1.343433718	0.894694918	0.903079099	1.351573614
469	1.343037067	0.894816541	0.903169491	1.351245723
470	1.342635336	0.894939721	0.903260148	1.35091687
471	1.342229537	0.895064149	0.903350743	1.350588244
472	1.341824001	0.895188496	0.903441444	1.350259232
473	1.34142529	0.895310751	0.903532574	1.349928666
474	1.341025811	0.895433241	0.903623522	1.349598758
475	1.340632865	0.895553727	0.903713787	1.349271327
476	1.340249671	0.895671224	0.903803581	1.348945606
477	1.339868743	0.895788025	0.90389319	1.348620557
478	1.339492236	0.895903472	0.903982498	1.348296598
479	1.339112319	0.896019963	0.904071256	1.347974636
480	1.338730469	0.896137048	0.90415972	1.347653738
481	1.338350404	0.896253585	0.904248425	1.347331968
482	1.337968993	0.896370535	0.904336293	1.347013232
483	1.337582633	0.896489002	0.904424688	1.346692585
484	1.337194468	0.896608023	0.904512719	1.346373258
485	1.336804	0.89672775	0.904600731	1.346054002
486	1.336421011	0.896845184	0.904689091	1.345733484
487	1.336038162	0.896962574	0.904776689	1.345415727
488	1.335654042	0.897080355	0.904863981	1.34509908
489	1.33526839	0.897198605	0.904951078	1.344783145
490	1.334889398	0.897314813	0.905038104	1.344467462
491	1.33451112	0.897430802	0.905124673	1.34415344
492	1.334129746	0.897547741	0.905211436	1.343838714
493	1.333750359	0.89766407	0.905297315	1.343527194
494	1.333371172	0.897780338	0.905383266	1.343215414
495	1.332994858	0.897895725	0.905468941	1.342904632
496	1.33262288	0.898009782	0.905554219	1.342595292
497	1.332251757	0.898123578	0.90563986	1.342284638
498	1.331880383	0.89823745	0.905726024	1.341972084
499	1.331509135	0.898351284	0.905811887	1.341660619
500	1.331141042	0.89846415	0.905897415	1.341350373
501	1.330773532	0.898576837	0.905983323	1.341038751
502	1.330411628	0.898687806	0.906069086	1.34072765
503	1.330052659	0.898797874	0.906154042	1.340419478
504	1.329699369	0.898906201	0.906239197	1.340110585
505	1.329342544	0.899015613	0.906324315	1.339801825
506	1.328989668	0.899123813	0.90640922	1.33949384
507	1.328637292	0.89923186	0.906493948	1.339186495
508	1.32828849	0.899338811	0.906578409	1.338880116
509	1.327943899	0.899444471	0.90666266	1.338574503
510	1.327599856	0.899549963	0.906746752	1.338269465
511	1.327251574	0.899656755	0.906830514	1.337965625
512	1.326903115	0.899763601	0.906913683	1.337663935
513	1.326559464	0.899868972	0.906996932	1.337361955
514	1.326214676	0.899974693	0.907079857	1.33706115
515	1.325873236	0.900079386	0.907162255	1.336762256
516	1.325529555	0.900184767	0.907244661	1.336463337
517	1.325187451	0.900289665	0.907326659	1.336165895
518	1.324846593	0.90039418	0.907408199	1.335870114
519	1.3245098	0.900497449	0.907489638	1.335574701
520	1.324175181	0.900600051	0.907571224	1.335278753
521	1.323841529	0.900702357	0.907653053	1.334981923
522	1.323510732	0.900803787	0.907733966	1.334688419
523	1.323182092	0.900904556	0.907814687	1.334395608
524	1.322855654	0.90100465	0.907895574	1.334102197
525	1.322529211	0.901104745	0.907976154	1.333809898
526	1.322203848	0.90120451	0.908057116	1.333516212
527	1.321874855	0.901305387	0.908137965	1.333222939
528	1.321551998	0.901404382	0.90821818	1.332931967
529	1.321230785	0.901502874	0.908297587	1.332643924
530	1.320909953	0.901601249	0.908376988	1.3323559
531	1.320592173	0.901698688	0.908456451	1.332067656
532	1.320279142	0.901794671	0.908536091	1.331778765
533	1.319965515	0.901890837	0.908615457	1.331490872
534	1.319652102	0.901986937	0.908694582	1.331203853
535	1.319337296	0.902083464	0.908773391	1.330917979
536	1.319024666	0.902179324	0.908852017	1.330632768
537	1.318714827	0.902274328	0.908930714	1.330347298
538	1.318403768	0.902369706	0.909008715	1.330064356
539	1.318093896	0.90246472	0.909087001	1.32978038
540	1.31778056	0.902560797	0.909164823	1.329498084
541	1.317464987	0.902657559	0.909242646	1.32921579
542	1.317153283	0.902753135	0.909319765	1.328936046
543	1.316841329	0.902848787	0.909397355	1.328654592
544	1.316529269	0.902944473	0.909474529	1.32837465
545	1.316220525	0.903039141	0.909551869	1.328094105
546	1.31591421	0.903133065	0.909628984	1.327814376
547	1.315613734	0.903225198	0.909706075	1.327534734
548	1.315312296	0.903317626	0.909782958	1.327255847
549	1.315008381	0.903410814	0.909859379	1.326978632
550	1.314707605	0.903503039	0.909935393	1.326702899
551	1.314406354	0.90359541	0.910011237	1.326427779
552	1.3141097	0.903686371	0.91008663	1.326154297
553	1.313813872	0.903777079	0.910161886	1.325881311
554	1.313514673	0.903868821	0.910237436	1.325607261
555	1.313213593	0.903961139	0.910313059	1.325332942
556	1.312916406	0.904052264	0.910388135	1.32506061
557	1.31262366	0.904142027	0.91046219	1.324791981
558	1.312327996	0.904232684	0.910536215	1.32452346
559	1.312033676	0.90432293	0.910610128	1.324255346
560	1.311739623	0.904413094	0.910683787	1.323988153
561	1.311451629	0.9045014	0.91075765	1.323720222
562	1.31116369	0.904589689	0.910830938	1.323454375
563	1.310874583	0.904678336	0.910903581	1.323190868
564	1.310581933	0.90476807	0.910976037	1.322928039
565	1.310290083	0.904857558	0.911048979	1.322663444
566	1.309997861	0.90494716	0.91112146	1.322400525
567	1.309705417	0.905036831	0.91119356	1.322138988
568	1.309414552	0.905126017	0.911265337	1.321878624
569	1.309123957	0.905215121	0.91133728	1.321617655
570	1.308838663	0.905302598	0.911408765	1.321358348
571	1.308557138	0.905388921	0.91148006	1.32109973
572	1.308275462	0.905475289	0.911551149	1.320841861
573	1.307991581	0.905562334	0.911621678	1.320586019
574	1.307704904	0.905650236	0.91169257	1.320328867
575	1.307415228	0.905739058	0.911763665	1.320070973
576	1.307128821	0.905826877	0.911834403	1.319814376
577	1.306842888	0.905914551	0.911904688	1.319559421
578	1.306557173	0.906002158	0.911974856	1.319304895
579	1.30627023	0.906090142	0.912044599	1.319051905
580	1.30599318	0.906175092	0.912114328	1.31879897
581	1.305709322	0.90626213	0.912183758	1.318547116
582	1.305427521	0.906348537	0.912253866	1.318292803
583	1.305147861	0.906434287	0.91232318	1.318041371
584	1.304867768	0.906520171	0.912391962	1.31779187
585	1.304586417	0.90660644	0.912460241	1.317544194
586	1.304306269	0.90669234	0.912528308	1.317297286
587	1.304029182	0.906777302	0.912596785	1.317048889
588	1.303757048	0.906860744	0.912664516	1.316803199
589	1.303486805	0.906943608	0.912732247	1.31655751
590	1.303214153	0.907027209	0.912800032	1.316311625
591	1.302946534	0.907109268	0.912867527	1.316066794
592	1.302676436	0.907192086	0.912935112	1.315821632
593	1.302412227	0.907273099	0.913002176	1.315578364
594	1.302144043	0.907355331	0.913069414	1.315334463
595	1.301883127	0.907435334	0.913136088	1.315092607
596	1.301623759	0.907514862	0.913202906	1.314850228
597	1.301364467	0.907594368	0.913270472	1.314605138
598	1.301106921	0.907673337	0.913337581	1.314361707
599	1.300852284	0.907751415	0.913404468	1.31411908
600	1.300599873	0.907828811	0.913471161	1.313877155
601	1.300349751	0.907905504	0.91353776	1.313635571
602	1.300103666	0.90798096	0.913604294	1.313394223
603	1.299852628	0.908057934	0.91367086	1.313152762
604	1.299606286	0.908133468	0.913737329	1.31291165
605	1.299355269	0.908210436	0.913803353	1.312672153
606	1.299105837	0.908286918	0.91386927	1.312433042
607	1.298856361	0.908363414	0.913935001	1.312194606
608	1.298606865	0.908439915	0.914000639	1.31195651
609	1.298359185	0.90851586	0.914066138	1.311718917
610	1.298107644	0.908592988	0.91413153	1.311481712
611	1.297863096	0.908667973	0.914197067	1.311243983
612	1.297619973	0.90874252	0.914262596	1.31100628
613	1.29737185	0.9088186	0.914328087	1.310768717
614	1.297128388	0.908893252	0.914393253	1.310532333
615	1.296885376	0.908967765	0.914458145	1.31029694
616	1.296649074	0.909040221	0.914522995	1.310061702
617	1.296413816	0.909112357	0.914587761	1.309826768
618	1.296177343	0.909184865	0.914652154	1.309593187
619	1.295942519	0.909256868	0.91471675	1.309358868
620	1.295707229	0.909329014	0.91478119	1.309125118
621	1.295472994	0.909400836	0.914845135	1.30889316
622	1.295242157	0.909471616	0.91490851	1.308663274
623	1.295014279	0.909541489	0.914972435	1.308431392
624	1.294788193	0.909610812	0.915036168	1.308200205
625	1.294558976	0.909681096	0.915099611	1.307970069
626	1.294332034	0.909750682	0.915163181	1.307739472
627	1.294106907	0.909819711	0.915226475	1.307509877
628	1.29388165	0.90988878	0.915289765	1.307280298
629	1.293660546	0.909956576	0.91535296	1.307051064
630	1.293439999	0.910024201	0.915416352	1.306821114
631	1.293217596	0.910092395	0.915479788	1.306591004
632	1.292994356	0.910160846	0.915542903	1.306362058
633	1.292771984	0.910229031	0.91560528	1.306135792
634	1.292550861	0.910296832	0.915667814	1.305908952
635	1.292328476	0.910365021	0.915729968	1.305683493
636	1.292107855	0.910432669	0.915791782	1.305459267
637	1.291882101	0.91050189	0.915853608	1.305234999
638	1.291658414	0.910570478	0.915915404	1.30501084
639	1.291436501	0.910638522	0.915977552	1.304785399
640	1.291211818	0.910707415	0.916039693	1.304559988
641	1.29098745	0.910776212	0.916101675	1.304335152
642	1.290765435	0.910844287	0.916163299	1.304111618
643	1.290545226	0.910911809	0.916224563	1.303889385
644	1.290324039	0.91097963	0.916285722	1.303667536
645	1.290105062	0.911046773	0.916347044	1.303445095
646	1.289884645	0.911114359	0.9164085	1.303222166
647	1.28966523	0.911181636	0.91646972	1.303000095
648	1.289445072	0.911249142	0.916530895	1.30277819
649	1.289225099	0.911316591	0.916592216	1.30255575
650	1.289008235	0.911383087	0.91665347	1.302333555
651	1.288789423	0.91145018	0.916714759	1.302111234
652	1.288567442	0.911518245	0.916775824	1.301889724
653	1.288347826	0.911585584	0.916836779	1.301668616
654	1.288132991	0.911651458	0.916897703	1.30144762
655	1.287914175	0.911718552	0.91695858	1.301226791
656	1.287694375	0.911785948	0.917019337	1.301006402
657	1.287475764	0.91185298	0.917079689	1.300787477
658	1.287265416	0.911917477	0.917139899	1.300569071
659	1.287053805	0.911982363	0.917200028	1.300350956
660	1.286837225	0.912048771	0.917260162	1.300132825
661	1.286621229	0.912115001	0.917320174	1.299915134
662	1.28640622	0.912180928	0.917380089	1.299697798
663	1.286187029	0.912248137	0.917439891	1.299480871
664	1.285968204	0.912315234	0.917499819	1.299263486
665	1.285747959	0.912382767	0.917558923	1.29904909
666	1.285533569	0.912448504	0.917618316	1.298833645
667	1.285319316	0.912514199	0.917677636	1.298618469
668	1.285106641	0.91257941	0.917736851	1.298403671
669	1.284896473	0.912643853	0.91779583	1.298189726
670	1.28468666	0.912708186	0.917854357	1.297977424
671	1.284474112	0.912773359	0.917913194	1.297763998
672	1.284261767	0.912838469	0.917971345	1.29755306
673	1.284049465	0.912903566	0.918029386	1.297342521
674	1.283839213	0.912968034	0.918087035	1.297133403
675	1.28363148	0.91303173	0.918144899	1.296923506
676	1.283423376	0.91309554	0.918202595	1.296714215
677	1.283213731	0.913159822	0.918260068	1.296505738
678	1.28300372	0.913224217	0.91831732	1.296298061
679	1.282798152	0.913287249	0.918374554	1.296090447
680	1.282591146	0.913350722	0.918431437	1.295884108
681	1.282388661	0.913412809	0.918488218	1.295678138
682	1.282185209	0.913475192	0.91854478	1.295472966
683	1.281980157	0.913538066	0.918601238	1.295268167
684	1.281774454	0.913601139	0.918657778	1.295063072
685	1.281570059	0.913663812	0.918713817	1.294859794
686	1.281362854	0.913727346	0.91876947	1.294657918
687	1.281156992	0.913790468	0.918824924	1.294456762
688	1.280950424	0.913853807	0.918880292	1.294255921
689	1.280741938	0.913917734	0.918935766	1.294054691
690	1.280536405	0.913980755	0.918991266	1.293853371
691	1.280333401	0.914043001	0.919046944	1.293651403
692	1.280130356	0.91410526	0.919102128	1.293451226
693	1.279929056	0.914166983	0.919157653	1.293249812
694	1.279725981	0.914229251	0.919213254	1.293048125
695	1.279524106	0.91429115	0.919268768	1.29284675
696	1.279318891	0.914354074	0.919324533	1.292644465
697	1.279114735	0.914416674	0.919380255	1.29244234
698	1.27890669	0.914480465	0.919436133	1.292239646
699	1.27869834	0.91454435	0.919491825	1.292037626
700	1.278488842	0.914608587	0.9195472	1.291836757
701	1.278278663	0.914673033	0.919602405	1.291636506
702	1.278069384	0.914737203	0.919657173	1.291437838
703	1.277865301	0.91479978	0.919711972	1.291239061
704	1.277659796	0.914862793	0.919766923	1.291039727
705	1.277452763	0.914926274	0.919821604	1.290841378
706	1.277247442	0.914989231	0.919876298	1.290642981
707	1.277044508	0.915051455	0.919930946	1.290444746
708	1.276839135	0.915114427	0.919985452	1.290247031
709	1.276636896	0.915176439	0.920040178	1.290048515
710	1.276436587	0.915237859	0.920094896	1.289850032
711	1.276234838	0.915299719	0.920149412	1.289652276
712	1.276032704	0.915361699	0.920203659	1.289455502
713	1.275832586	0.91542306	0.920258118	1.289257956
714	1.275630871	0.915484911	0.920312516	1.289060631
715	1.275430583	0.915546324	0.920366757	1.288863874
716	1.275228752	0.91560821	0.920421287	1.28866607
717	1.275026747	0.915670149	0.920475269	1.288470254
718	1.274821714	0.915733018	0.920529466	1.288273657
719	1.274617008	0.915795785	0.920583448	1.288077844
720	1.274414851	0.915857771	0.920637113	1.287883176
721	1.274212414	0.915919844	0.920691004	1.287687693
722	1.274007554	0.915982658	0.92074472	1.287492842
723	1.273807963	0.916043858	0.920798472	1.28729786
724	1.273608118	0.916105135	0.920852105	1.28710331
725	1.273412561	0.916165098	0.920905313	1.286910301
726	1.273215869	0.916225408	0.920958509	1.286717335
727	1.273019485	0.916285624	0.921011812	1.286523985
728	1.272824785	0.916345324	0.921064963	1.286331183
729	1.272631164	0.916404693	0.921118021	1.286138718
730	1.272437519	0.916464069	0.921171206	1.285945793
731	1.272243558	0.916523542	0.921224206	1.285753539
732	1.272047853	0.91658355	0.921277379	1.285560657
733	1.271847424	0.916645007	0.921330487	1.285368013
734	1.271648441	0.91670602	0.921383282	1.285176504
735	1.271451325	0.91676646	0.921436065	1.284985036
736	1.27125461	0.916826778	0.921488733	1.284793989
737	1.271061169	0.916886092	0.921541199	1.28460367
738	1.270868923	0.916945039	0.921593331	1.284414567
739	1.270678172	0.917003528	0.921645388	1.284225734
740	1.270491426	0.917060788	0.921697224	1.284037701
741	1.270307449	0.9171172	0.921748904	1.283850235
742	1.270124651	0.91717325	0.921800626	1.283662619
743	1.269942457	0.917229116	0.921852344	1.283475014
744	1.26975824	0.917285601	0.921903603	1.283289077
745	1.269577869	0.917340907	0.921954969	1.283102751
746	1.269396355	0.917396564	0.922006277	1.282916635
747	1.269212717	0.917452872	0.922057064	1.282732407
748	1.269031028	0.917508582	0.922107817	1.282548303
749	1.268851701	0.917563568	0.922158557	1.28236425
750	1.268673452	0.917618223	0.92220959	1.28217913
751	1.268497086	0.917672301	0.922260433	1.281994701
752	1.268322742	0.91772576	0.922311375	1.281809911
753	1.268146836	0.917779696	0.922362171	1.281625655
754	1.267968951	0.91783424	0.922413263	1.28144032
755	1.267792935	0.917888211	0.922464149	1.281255736
756	1.267618053	0.917941834	0.922514959	1.281071427
757	1.267441566	0.917995949	0.922565863	1.280886773
758	1.267267209	0.918049411	0.922616632	1.280702613
759	1.26708709	0.91810464	0.922667199	1.280519185
760	1.266908912	0.918159274	0.922717532	1.280336608
761	1.266731256	0.918213747	0.922767862	1.280154038
762	1.266554903	0.918267822	0.922817756	1.279973051
763	1.26638102	0.918321138	0.922867727	1.279791785
764	1.266204269	0.918375335	0.922918059	1.279609209
765	1.266029285	0.918428989	0.922968526	1.279426143
766	1.26585496	0.918482441	0.923019126	1.279242596
767	1.265680026	0.91853608	0.923069572	1.279059608
768	1.265504524	0.918589893	0.923120006	1.278876661
769	1.265328831	0.918643765	0.923170525	1.278693407
770	1.26515093	0.918698314	0.923220744	1.278511243
771	1.264972488	0.918753028	0.923271227	1.278328118
772	1.264796089	0.918807116	0.923321362	1.278146256
773	1.264618804	0.918861476	0.923371443	1.277964593
774	1.264443851	0.918915121	0.923421317	1.277783678
775	1.264264458	0.918970127	0.923471035	1.277603328
776	1.264082817	0.919025823	0.923520475	1.277423989
777	1.263900343	0.919081774	0.923569661	1.277245571
778	1.263724411	0.919135719	0.923618934	1.277066836
779	1.263547219	0.91919005	0.923667571	1.276890407
780	1.263370084	0.919244364	0.923716162	1.276714146
781	1.263191512	0.919299119	0.923765026	1.276536898
782	1.263016799	0.91935269	0.923813678	1.276360415
783	1.262841957	0.919406301	0.9238624	1.27618368
784	1.262664608	0.91946068	0.923911204	1.276006647
785	1.262491167	0.919513861	0.923960032	1.275829527
786	1.262320471	0.919566201	0.924008819	1.275652557
787	1.262154107	0.919617212	0.924057013	1.275477737
788	1.261987146	0.919668406	0.924104946	1.275303863
789	1.261825395	0.919718003	0.924153217	1.275128762
790	1.261666511	0.919766721	0.924201354	1.274954148
791	1.261504492	0.9198164	0.924249161	1.274780732
792	1.261342927	0.919865939	0.924296544	1.274608854
793	1.261183649	0.919914778	0.924343785	1.274437492
794	1.261023274	0.919963953	0.92439107	1.274265969
795	1.260861879	0.92001344	0.924438568	1.274093671
796	1.260701328	0.920062669	0.924485535	1.273923303
797	1.260537722	0.920112835	0.924532115	1.273754336
798	1.260374736	0.92016281	0.924578653	1.273585524
799	1.260219989	0.920210259	0.924625368	1.27341607
800	1.260060417	0.920259188	0.924671851	1.273247453
801	1.259899162	0.920308633	0.924718267	1.273079083
802	1.259737864	0.920358091	0.924764717	1.272910589
803	1.259576853	0.92040746	0.924811298	1.272741622
804	1.259419622	0.920455671	0.924857641	1.272573513
805	1.259261323	0.92050421	0.92490437	1.272404007
806	1.259097182	0.920554539	0.924950659	1.272236097
807	1.258936358	0.920603852	0.924996507	1.27206979
808	1.258776018	0.920653016	0.925042413	1.271903267
809	1.258614452	0.920702556	0.925088466	1.271736216
810	1.258455757	0.920751216	0.925134369	1.271569704
811	1.258295638	0.920800312	0.925180416	1.271402673
812	1.258137757	0.920848722	0.925226474	1.2712356
813	1.2579786	0.920897523	0.925272312	1.271069326
814	1.257818265	0.920946686	0.925317784	1.270904379
815	1.257658647	0.920995629	0.925363595	1.270738202
816	1.257497406	0.921045069	0.925409591	1.270571357
817	1.257339433	0.921093507	0.925454947	1.270406832
818	1.257180316	0.921142297	0.925500133	1.270242923
819	1.257024938	0.921189939	0.925545406	1.270078696
820	1.256869705	0.921237537	0.925590139	1.269916431
821	1.256711165	0.92128615	0.925635208	1.269752945
822	1.256553077	0.921334623	0.925680343	1.269589223
823	1.256394059	0.921383382	0.925725265	1.269426272
824	1.256235534	0.92143199	0.925770281	1.269262978
825	1.256080089	0.921479653	0.925815274	1.26909977
826	1.25592316	0.921527771	0.925859909	1.268937858
827	1.255769782	0.9215748	0.925904553	1.268775916
828	1.255614627	0.921622375	0.925949305	1.268613582
829	1.255458891	0.921670127	0.925994196	1.268450744
830	1.255305032	0.921717304	0.926039018	1.268288155
831	1.255149991	0.921764844	0.926084054	1.268124788
832	1.254994483	0.921812526	0.926128905	1.267962097
833	1.254839787	0.921859959	0.92617357	1.267800076
834	1.254687417	0.92190668	0.926218124	1.267638461
835	1.254535371	0.921953301	0.926262481	1.26747756
836	1.254383283	0.921999935	0.926306743	1.267317001
837	1.254234332	0.922045607	0.926350842	1.267157035
838	1.254087171	0.92209073	0.926394968	1.266996971
839	1.253943494	0.922134785	0.926439123	1.266836802
840	1.253801252	0.922178399	0.926483224	1.266676828
841	1.253657195	0.922222571	0.92652734	1.266516803
842	1.253512468	0.922266947	0.926571344	1.266357181
843	1.253368014	0.922311241	0.926615098	1.266198467
844	1.253223707	0.922355489	0.926658615	1.266040611
845	1.253082175	0.922398886	0.926702047	1.265883065
846	1.252941112	0.922442139	0.926745398	1.265725812
847	1.252801696	0.922484887	0.92678881	1.265568337
848	1.252661884	0.922527757	0.926831906	1.26541201
849	1.252523647	0.922570144	0.926875106	1.265255307
850	1.252387586	0.922611864	0.926918498	1.265097904
851	1.252253418	0.922653003	0.926961899	1.26494047
852	1.252118276	0.922694441	0.927005017	1.264784061
853	1.251983497	0.922735767	0.927048413	1.264626646
854	1.251843177	0.922778793	0.927091509	1.264470321
855	1.251704074	0.922821445	0.927134565	1.264314136
856	1.25156392	0.922864419	0.9271774	1.264158756
857	1.251421506	0.922908087	0.927220584	1.264002111
858	1.251278625	0.922951898	0.927263941	1.263844835
859	1.251136505	0.922995475	0.92730685	1.263689185
860	1.250995551	0.923038695	0.927349557	1.263534268
861	1.250851386	0.9230829	0.927392599	1.263378135
862	1.25070692	0.923127197	0.927435359	1.263223027
863	1.2505629	0.923171357	0.92747793	1.263068605
864	1.250418796	0.923215542	0.927520455	1.26291435
865	1.250275763	0.9232594	0.927562989	1.262760058
866	1.250127831	0.923304759	0.927605341	1.262606431
867	1.24998491	0.923348582	0.927647611	1.2624531
868	1.249844929	0.923391504	0.927689823	1.262299979
869	1.2497052	0.923434348	0.927732088	1.262146665
870	1.249566352	0.923476922	0.927774374	1.261993276
871	1.249428504	0.92351919	0.927816391	1.26184086
872	1.249290303	0.923561565	0.92785801	1.261689893
873	1.249153666	0.923603462	0.927899842	1.261538149
874	1.249017019	0.923645361	0.927942035	1.261385097
875	1.248877177	0.92368824	0.927983823	1.261233512
876	1.248737725	0.923730999	0.928025535	1.261082206
877	1.248595784	0.923774522	0.928067084	1.260931491
878	1.248453517	0.923818144	0.928108426	1.260781525
879	1.248311027	0.923861835	0.928149767	1.260631565
880	1.248169914	0.923905104	0.928191206	1.260481247
881	1.248030429	0.923947873	0.928232583	1.260331154
882	1.247889048	0.923991224	0.928273521	1.260182656
883	1.247748785	0.924034232	0.928314645	1.260033482
884	1.24760887	0.924077133	0.928355391	1.259885677
885	1.247470344	0.924119609	0.928396089	1.259738048
886	1.247330865	0.924162376	0.928436782	1.259590437
887	1.247191753	0.924205032	0.928477568	1.259442491
888	1.247051917	0.924247909	0.928517918	1.259296124
889	1.246909794	0.924291487	0.928558269	1.259149751
890	1.246767846	0.924335012	0.928598656	1.259003251
891	1.246626743	0.924378277	0.928638768	1.258857748
892	1.246485108	0.924421706	0.928679055	1.258711612
893	1.246344629	0.92446478	0.92871935	1.258565442
894	1.246200108	0.924509094	0.928759623	1.258419355
895	1.246057304	0.924552881	0.928800038	1.258272753
896	1.245918289	0.924595506	0.928840356	1.258126503
897	1.24577863	0.924638329	0.92888052	1.25798081
898	1.245642666	0.924680019	0.928920389	1.25783619
899	1.24550706	0.924721599	0.928960286	1.257691463
900	1.245367294	0.924764455	0.929000043	1.25754725
901	1.24522989	0.924806586	0.929039983	1.257402369
902	1.24509185	0.924848913	0.929079826	1.257257843
903	1.244957551	0.924890092	0.929119737	1.257113067
904	1.244824574	0.924930866	0.92915938	1.256969264
905	1.244693145	0.924971165	0.929198814	1.256826222
906	1.244562042	0.925011364	0.929238001	1.256684074
907	1.244431666	0.925051341	0.929276873	1.256543066
908	1.244301921	0.925091124	0.929315434	1.25640319
909	1.244171577	0.925131091	0.929354015	1.256263242
910	1.244043008	0.925170513	0.929392702	1.256122906
911	1.243913611	0.925210189	0.929431315	1.255982842
912	1.243781543	0.925250684	0.929469858	1.255843029
913	1.243649081	0.9252913	0.929508345	1.255703419
914	1.243519985	0.925330884	0.929547015	1.255563148
915	1.243391281	0.925370348	0.929585291	1.255424305
916	1.24326424	0.925409302	0.929623267	1.255286549
917	1.243134245	0.925449162	0.929661102	1.255149307
918	1.243004973	0.925488799	0.9296988	1.255012559
919	1.242875923	0.925528369	0.929736288	1.254876573
920	1.242747639	0.925567704	0.929773517	1.254741527
921	1.242618795	0.925607211	0.929810837	1.254606151
922	1.242490897	0.925646428	0.929847849	1.254471894
923	1.242361712	0.925686039	0.929884991	1.254337165
924	1.242230177	0.925726371	0.929922124	1.254202467
925	1.242097424	0.925767076	0.929959227	1.254067878
926	1.241964687	0.925807776	0.929996496	1.253932688
927	1.24183382	0.925847904	0.930033899	1.253797011
928	1.241703743	0.925887788	0.930071055	1.253662229
929	1.241568793	0.925929167	0.930108127	1.253527753
930	1.241433681	0.925970596	0.930144715	1.253395032
931	1.241299957	0.926011599	0.93018139	1.253261999
932	1.241165391	0.92605286	0.930218173	1.253128569
933	1.241032295	0.92609367	0.930255012	1.252994938
934	1.240896516	0.926135303	0.930291861	1.252861274
935	1.240763117	0.926176207	0.930328611	1.252727966
936	1.240631339	0.926216613	0.930365272	1.252594979
937	1.240501612	0.926256391	0.930402132	1.252461271
938	1.240368925	0.926297076	0.930438537	1.252329214
939	1.240234113	0.926338412	0.930474914	1.252197261
940	1.240100104	0.926379503	0.930511498	1.252064554
941	1.239968226	0.92641994	0.930548018	1.251932082
942	1.239836019	0.926460477	0.93058442	1.251800035
943	1.239703286	0.926501177	0.930620871	1.251667812
944	1.239572619	0.926541242	0.930657558	1.251534732
945	1.239441617	0.926581411	0.930693978	1.25140262
946	1.239311114	0.926621426	0.930729858	1.25127247
947	1.239181506	0.926661167	0.930765684	1.251142514
948	1.239049155	0.926701749	0.930801742	1.251011715
949	1.23891768	0.926742062	0.930837704	1.250881264
950	1.23878808	0.926781801	0.93087347	1.250751528
951	1.238655911	0.926822327	0.93090935	1.250621373
952	1.238524106	0.926862742	0.930945001	1.250492052
953	1.238390043	0.926903849	0.930980534	1.250363162
954	1.238254953	0.926945271	0.931016194	1.250233805
955	1.238121306	0.92698625	0.931052027	1.250103822
956	1.237987752	0.927027201	0.931087849	1.249973882
957	1.237856837	0.927067343	0.931123551	1.249844375
958	1.2377261	0.92710743	0.931158872	1.249716252
959	1.237594895	0.92714766	0.931194284	1.249587796
960	1.23746751	0.92718672	0.931229439	1.249460273
961	1.237339141	0.927226081	0.931264801	1.249332001
962	1.237210898	0.927265403	0.931300298	1.249203239
963	1.237081944	0.927304943	0.931335582	1.249075249
964	1.236956189	0.927343503	0.931370865	1.248947263
965	1.236830248	0.92738212	0.931406173	1.248819184
966	1.236702071	0.927421422	0.93144121	1.248692092
967	1.236575719	0.927460164	0.93147663	1.248563609
968	1.236449548	0.927498851	0.931511646	1.24843659
969	1.236326055	0.927536717	0.931546614	1.248309746
970	1.236204368	0.927574029	0.931581462	1.248183338
971	1.236081423	0.927611728	0.931616371	1.248056708
972	1.235958502	0.927649418	0.93165134	1.247929861
973	1.235835366	0.927687174	0.931686084	1.247803826
974	1.235712065	0.927724982	0.931720936	1.247677403
975	1.235589631	0.927762523	0.931755783	1.247550998
976	1.235466973	0.927800133	0.931790615	1.24742465
977	1.235344982	0.927837538	0.931825259	1.247298981
978	1.235222045	0.927875234	0.931860119	1.247172527
979	1.235098279	0.927913183	0.931894859	1.24704651
980	1.23497463	0.927951097	0.931929183	1.246922004
981	1.234850972	0.927989013	0.931963682	1.246796863
982	1.234726798	0.928027088	0.931998166	1.246671774
983	1.234604605	0.928064556	0.932032686	1.246546555
984	1.234481772	0.928102219	0.93206695	1.246422263
985	1.234362889	0.928138671	0.93210108	1.24629846
986	1.234244114	0.928175091	0.932135171	1.246174798
987	1.234121878	0.928212571	0.932169399	1.246050639
988	1.233999981	0.928249948	0.932203486	1.24592699
989	1.233885229	0.928285134	0.932237461	1.245803747
990	1.233769361	0.928320662	0.932271624	1.245679824
991	1.23365329	0.928356252	0.932305637	1.245556446
992	1.233538783	0.928391362	0.932339363	1.245434104
993	1.233424254	0.92842648	0.932373337	1.245310865
994	1.233309424	0.928461689	0.932406965	1.245188885
995	1.233193792	0.928497145	0.932440598	1.245066884
996	1.233081143	0.928531686	0.932474124	1.244945269
997	1.232964421	0.928567476	0.93250783	1.244823002
998	1.232846132	0.928603746	0.9325413	1.244701595
999	1.232730827	0.928639101	0.932574767	1.244580192
1000	1.232617353	0.928673895	0.932608408	1.244458163
1001	1.232502436	0.928709131	0.932641843	1.24433688
1002	1.232388922	0.928743937	0.932675244	1.244215719
1003	1.232275936	0.928778582	0.932708695	1.244094381
1004	1.232162633	0.928813323	0.932742331	1.243972367
1005	1.232047167	0.928848728	0.932776007	1.243850212
1006	1.231929835	0.928884705	0.932809657	1.243728147
1007	1.231815868	0.92891965	0.932843138	1.243606697
1008	1.231702322	0.928954466	0.932876576	1.243485404
1009	1.23158996	0.928988919	0.932909909	1.243364492
1010	1.231477694	0.929023342	0.932943254	1.243243535
1011	1.231363492	0.929058359	0.932976709	1.243122178
1012	1.231252171	0.929092493	0.933009936	1.24300165
1013	1.23113965	0.929126994	0.933043313	1.242880577
1014	1.231029339	0.929160819	0.933076612	1.242759789
1015	1.230921448	0.929193901	0.933110026	1.242638581
1016	1.230814328	0.929226746	0.933143323	1.242517799
1017	1.230704823	0.929260323	0.933176588	1.242397132
1018	1.230593523	0.92929445	0.933209881	1.242276364
1019	1.230480645	0.929329062	0.933242801	1.242156948
1020	1.230370114	0.929362953	0.933275324	1.242038975
1021	1.230262125	0.929396065	0.933307759	1.241921317
1022	1.23015497	0.929428921	0.933340285	1.241803332
1023	1.230046693	0.929462121	0.933372742	1.241685598
1024	1.229938044	0.929495436	0.933405009	1.241568552
1025	1.229829142	0.929528828	0.93343742	1.241450982
1026	1.229718924	0.929562624	0.933469636	1.241334122
1027	1.22960949	0.929596179	0.933501567	1.241218294
1028	1.229505456	0.929628078	0.933533449	1.241102645
1029	1.229398647	0.929660828	0.933565242	1.240987318
1030	1.229292459	0.929693388	0.933596952	1.240872292
1031	1.229185346	0.929726231	0.933628678	1.240757209
1032	1.229078989	0.929758843	0.933660398	1.240642144
1033	1.228975708	0.929790511	0.933692092	1.240527178
1034	1.228867848	0.929823584	0.93372388	1.24041187
1035	1.228759195	0.929856899	0.933755507	1.240297145
1036	1.228652253	0.92988969	0.933786779	1.240183708
1037	1.228547139	0.929921921	0.933818204	1.240069717
1038	1.228442173	0.929954106	0.933849558	1.239955983
1039	1.228339829	0.929985487	0.933881081	1.239841635
1040	1.228233337	0.93001814	0.933912263	1.239728522
1041	1.22812599	0.930051056	0.933943705	1.239614471
1042	1.228021809	0.930083	0.933975081	1.239500657
1043	1.227916559	0.930115272	0.934006623	1.23938624
1044	1.227810582	0.930147767	0.934037857	1.239272941
1045	1.227704145	0.930180403	0.934069069	1.23915972
1046	1.227596124	0.930213525	0.93410029	1.239046468
1047	1.227487915	0.930246705	0.934131646	1.238932728
1048	1.227378921	0.930280125	0.934163245	1.238818103
1049	1.227269595	0.930313647	0.934194567	1.238704487
1050	1.227158273	0.930347781	0.934225428	1.238592539
1051	1.227047771	0.930381663	0.934256633	1.238479344
1052	1.226937899	0.930415353	0.934287621	1.238366938
1053	1.226828216	0.930448984	0.93431863	1.238254456
1054	1.226716688	0.930483182	0.934349437	1.238142706
1055	1.226606729	0.930516898	0.934379968	1.238031958
1056	1.226493075	0.930551747	0.934410554	1.23792101
1057	1.226381071	0.93058609	0.93444112	1.237810131
1058	1.226267723	0.930620845	0.934471926	1.237698387
1059	1.226155773	0.930655172	0.93450246	1.237587626
1060	1.226044703	0.930689228	0.934532695	1.237477952
1061	1.225935408	0.930722741	0.934562975	1.237368112
1062	1.225827258	0.930755902	0.934593028	1.237259097
1063	1.225720579	0.930788613	0.934622933	1.237150618
1064	1.225609569	0.930822651	0.934652965	1.23704168
1065	1.225495918	0.930857499	0.934682785	1.236933512
1066	1.22538161	0.930892549	0.934712757	1.236824789
1067	1.225268375	0.930927269	0.934742782	1.236715876
1068	1.225160144	0.930960456	0.934772661	1.236607492
1069	1.225048546	0.930994674	0.934802391	1.236499647
1070	1.22493536	0.93102938	0.934832066	1.236392004
1071	1.224823339	0.931063728	0.93486153	1.236285126
1072	1.224710994	0.931098176	0.934890858	1.23617874
1073	1.22459589	0.93113347	0.934919939	1.236073252
1074	1.224482874	0.931168123	0.934948917	1.235968136
1075	1.224369551	0.93120287	0.934978051	1.235862454
1076	1.224251414	0.931239094	0.935007472	1.235755731
1077	1.224133963	0.931275108	0.935037092	1.235648288
1078	1.224019092	0.93131033	0.935066568	1.235541363
1079	1.223904003	0.931345619	0.935095737	1.235435556
1080	1.223784932	0.931382129	0.935124838	1.235329993
1081	1.223664615	0.931419021	0.935154198	1.235223495
1082	1.223548353	0.93145467	0.935183394	1.235117586
1083	1.223434661	0.93148953	0.935212488	1.235012052
1084	1.223322867	0.931523809	0.935241248	1.234907727
1085	1.22321081	0.931558169	0.935270249	1.234802526
1086	1.223100395	0.931592024	0.935299011	1.234698194
1087	1.222991025	0.93162556	0.935327604	1.234594477
1088	1.222881328	0.931659196	0.935355985	1.234491525
1089	1.222771592	0.931692843	0.935384471	1.234388193
1090	1.222661957	0.93172646	0.935413133	1.234284224
1091	1.222552771	0.931759939	0.93544146	1.234181473
1092	1.222441434	0.931794078	0.935469964	1.234078076
1093	1.222328787	0.931828618	0.935498417	1.233974863
1094	1.2222139	0.931863845	0.93552668	1.233872343
1095	1.222097203	0.931899628	0.935555228	1.233768786
1096	1.221982332	0.93193485	0.935583573	1.233665965
1097	1.22186987	0.931969333	0.935612104	1.233562471
1098	1.221753985	0.932004866	0.935640809	1.233458345
1099	1.221638514	0.932040272	0.935669383	1.233354697
1100	1.221525063	0.932075059	0.935698017	1.233250828
1101	1.221411881	0.932109764	0.935726515	1.233147453
1102	1.221296505	0.932145141	0.935754801	1.233044848
1103	1.221181704	0.932180342	0.93578296	1.232942706
1104	1.221069267	0.932214818	0.935810733	1.232841959
1105	1.220956426	0.932249417	0.935838478	1.232741316
1106	1.22084462	0.9322837	0.935866383	1.232640095
1107	1.220730299	0.932318753	0.935894048	1.232539739
1108	1.220613748	0.932354491	0.93592177	1.232439182
1109	1.220499837	0.932389418	0.935949599	1.232338233
1110	1.220385831	0.932424376	0.93597734	1.232237604
1111	1.220273186	0.932458915	0.936004987	1.232137318
1112	1.220160787	0.932493379	0.936032674	1.232036884
1113	1.220047294	0.932528179	0.936060427	1.231936212
1114	1.21993698	0.932562004	0.936087984	1.231836252
1115	1.219825128	0.932596301	0.936115587	1.231736122
1116	1.219711679	0.932631087	0.936143091	1.231636355
1117	1.219599077	0.932665613	0.936170691	1.23153624
1118	1.219486517	0.932700127	0.936198017	1.231437115
1119	1.219376986	0.932733712	0.93622523	1.231338401
1120	1.219267373	0.932767322	0.936252599	1.231239121
1121	1.219157616	0.932800976	0.936280197	1.231139012
1122	1.219045921	0.932835224	0.936307614	1.231039561
1123	1.218931928	0.932870177	0.936335052	1.230940028
1124	1.21882001	0.932904494	0.9363625	1.230840463
1125	1.218707428	0.932939014	0.93639001	1.230740675
1126	1.218597322	0.932972775	0.936417159	1.230642192
1127	1.218487456	0.933006463	0.936444407	1.230543351
1128	1.218376501	0.933040485	0.936471453	1.230445245
1129	1.21826675	0.933074137	0.93649857	1.230346879
1130	1.218157097	0.933107759	0.936525586	1.23024888
1131	1.218045413	0.933142004	0.936552584	1.230150948
1132	1.217935574	0.933175683	0.936579597	1.230052962
1133	1.217823647	0.933210003	0.936606866	1.229954045
1134	1.217711779	0.933244304	0.936634244	1.229854734
1135	1.217603799	0.933277414	0.9366613	1.229756588
1136	1.217494793	0.933310838	0.936688294	1.229658671
1137	1.217385703	0.933344287	0.936715117	1.22956137
1138	1.217275608	0.933378045	0.936741892	1.229464249
1139	1.21716637	0.93341154	0.936768608	1.229367338
1140	1.217055749	0.933445459	0.936795434	1.229270028
1141	1.216948364	0.933478386	0.936822126	1.229173203
1142	1.21684489	0.933510114	0.936848509	1.229077501
1143	1.216739769	0.933542346	0.936875027	1.22898131
1144	1.216633341	0.93357498	0.936901471	1.228885385
1145	1.216526888	0.933607621	0.936927985	1.22878921
1146	1.216421246	0.933640013	0.936954509	1.228692993
1147	1.216318448	0.933671533	0.936981041	1.228596751
1148	1.21621568	0.933703044	0.937007609	1.228500379
1149	1.21611639	0.933733489	0.937034097	1.228404296
1150	1.216017065	0.933763945	0.937060418	1.228308818
1151	1.215919759	0.933793781	0.937086811	1.228213079
1152	1.215821642	0.933823866	0.937113007	1.228118054
1153	1.215723749	0.933853882	0.937139289	1.228022718
1154	1.215626498	0.933883702	0.937165693	1.227926941
1155	1.215529233	0.933913526	0.937191967	1.227831634
1156	1.215432886	0.933943068	0.937218203	1.227736464
1157	1.215334934	0.933973103	0.937244274	1.227641892
1158	1.215234505	0.934003896	0.937270117	1.22754815
1159	1.215131366	0.934035521	0.937296193	1.227453561
1160	1.215029743	0.934066682	0.937322435	1.227358368
1161	1.214931357	0.934096849	0.937348646	1.227263292
1162	1.214832185	0.934127257	0.937374653	1.227168952
1163	1.214731674	0.934158077	0.937400531	1.22707508
1164	1.21462917	0.934189507	0.937426276	1.226981695
1165	1.214526634	0.934220947	0.937451985	1.226888435
1166	1.214423591	0.934252542	0.937477803	1.226794781
1167	1.214318405	0.934284795	0.937503659	1.226700994
1168	1.214215087	0.934316475	0.937529538	1.226607117
1169	1.21411492	0.934347188	0.937555405	1.226513286
1170	1.214013337	0.934378336	0.93758116	1.226419862
1171	1.213910164	0.934409972	0.937607097	1.226325777
1172	1.21380793	0.934441319	0.937632964	1.226231948
1173	1.213707813	0.934472017	0.937658861	1.226138009
1174	1.213608748	0.934502393	0.937684736	1.226044148
1175	1.213509943	0.934532689	0.937710542	1.22595054
1176	1.213412328	0.93456262	0.937736192	1.225857494
1177	1.213313358	0.934592967	0.937761742	1.225764815
1178	1.213213174	0.934623686	0.937787532	1.225671265
1179	1.213111953	0.934654722	0.937813245	1.22557799
1180	1.213012806	0.934685123	0.937838587	1.225486064
1181	1.212912563	0.93471586	0.937864264	1.225392924
1182	1.212812224	0.934746626	0.937889747	1.225300487
1183	1.212712556	0.934777187	0.937915415	1.225207378
1184	1.212614621	0.934807216	0.937940988	1.225114614
1185	1.212516867	0.93483719	0.937966576	1.225021794
1186	1.212417825	0.934867559	0.937991948	1.22492976
1187	1.212322238	0.934896868	0.938017264	1.224837927
1188	1.212226767	0.934926142	0.938042563	1.224746157
1189	1.21213226	0.93495512	0.938067889	1.224654287
1190	1.212040221	0.934983341	0.938093227	1.224562376
1191	1.211945639	0.935012342	0.938118543	1.224470544
1192	1.211851056	0.935041344	0.938143623	1.224379568
1193	1.211757156	0.935070136	0.938168749	1.224288426
1194	1.211664723	0.935098478	0.938194083	1.224196528
1195	1.211567968	0.935128145	0.938219419	1.224104625
1196	1.211472679	0.935157363	0.938244674	1.224013013
1197	1.211378972	0.935186096	0.938270047	1.223920975
1198	1.211285902	0.935214634	0.938295264	1.223829502
1199	1.211193551	0.935242951	0.93832035	1.223738503
1200	1.211099113	0.935271908	0.938345326	1.223647905
1201	1.211002759	0.935301452	0.938370463	1.223556723
1202	1.210905472	0.935331283	0.938395496	1.223465919
1203	1.210806139	0.935361741	0.938420608	1.223374826
1204	1.210708522	0.935391672	0.938445593	1.223284196
1205	1.21061534	0.935420244	0.938470556	1.223193643
1206	1.210523887	0.935448286	0.93849559	1.223102835
1207	1.210434298	0.935475756	0.938520745	1.223011584
1208	1.210343383	0.935503633	0.938545701	1.22292106
1209	1.210251977	0.93553166	0.938570636	1.222830609
1210	1.210158272	0.935560392	0.938595653	1.222739862
1211	1.210064256	0.93558922	0.938620581	1.222649437
1212	1.209973983	0.9356169	0.938645476	1.222559132
1213	1.209884383	0.935644373	0.938670293	1.222469112
1214	1.209795556	0.93567161	0.938695046	1.222379322
1215	1.209704747	0.935699454	0.938719897	1.222289177
1216	1.209615873	0.935726705	0.938744798	1.222198851
1217	1.209526375	0.935754147	0.938769565	1.22210901
1218	1.209438653	0.935781045	0.938794049	1.222020195
1219	1.209348433	0.935808709	0.938818713	1.22193073
1220	1.209258482	0.93583629	0.938843275	1.221841631
1221	1.209167654	0.93586414	0.938867926	1.221752212
1222	1.20907918	0.935891268	0.938892707	1.22166232
1223	1.208990893	0.935918339	0.938917332	1.221572995
1224	1.208903069	0.935945268	0.93894186	1.221484022
1225	1.208814614	0.93597239	0.938966519	1.221394574
1226	1.20872657	0.935999387	0.938991097	1.221305416
1227	1.208641468	0.936025481	0.939015453	1.22121707
1228	1.208555876	0.936051726	0.93903981	1.221128715
1229	1.208472124	0.936077406	0.93906419	1.221040277
1230	1.208388439	0.936103066	0.939088589	1.220951774
1231	1.208303486	0.936129115	0.93911293	1.220863479
1232	1.208217586	0.936155453	0.939137192	1.22077547
1233	1.208130989	0.936182006	0.93916124	1.220688237
1234	1.208044364	0.936208568	0.939185675	1.220599598
1235	1.207959112	0.936234708	0.939209835	1.220511962
1236	1.207873975	0.936260813	0.939233965	1.220424432
1237	1.207794207	0.936285272	0.939258233	1.220336402
1238	1.207714309	0.93630977	0.939282429	1.220248633
1239	1.207632361	0.936334898	0.939306712	1.220160546
1240	1.207550343	0.936360047	0.939330887	1.220072853
1241	1.207467753	0.93638537	0.939355014	1.219985336
1242	1.207386205	0.936410375	0.93937926	1.219897385
1243	1.207304358	0.936435471	0.939403413	1.219809771
1244	1.207224417	0.936459983	0.939427702	1.219721665
1245	1.207144539	0.936484476	0.939452003	1.219633512
1246	1.207065084	0.936508839	0.939476189	1.219545782
1247	1.20698709	0.936532754	0.93950035	1.219458138
1248	1.206907413	0.936557184	0.939524591	1.219370208
1249	1.206827473	0.936581696	0.93954879	1.219282425
1250	1.20674733	0.93660627	0.939572773	1.219195428
1251	1.206667755	0.936630669	0.939596877	1.219107994
1252	1.206587076	0.936655407	0.939620812	1.219021172
1253	1.20650745	0.936679823	0.939644888	1.218933839
1254	1.206426097	0.936704768	0.939668789	1.218847138
1255	1.206344466	0.936729797	0.939692641	1.218760616
1256	1.206264828	0.936754216	0.939716497	1.218674082
1257	1.206184741	0.936778773	0.939740277	1.218587821
1258	1.206104889	0.936803258	0.939764272	1.218500782
1259	1.206022418	0.936828545	0.939788323	1.218413538
1260	1.205938602	0.936854245	0.939812347	1.218326392
1261	1.205853387	0.936880374	0.93983629	1.218239541
1262	1.205767101	0.936906831	0.939860177	1.21815289
1263	1.205679659	0.936933643	0.939884131	1.218066002
1264	1.205594203	0.936959846	0.939907771	1.217980249
1265	1.205508506	0.936986123	0.939931519	1.217894105
1266	1.205422885	0.937012377	0.939955144	1.217808405
1267	1.205337195	0.937038651	0.939978611	1.21772328
1268	1.205252024	0.937064767	0.940002007	1.217638413
1269	1.205168547	0.937090363	0.940025469	1.217553308
1270	1.205086079	0.937115649	0.940048909	1.21746828
1271	1.205005455	0.937140371	0.940072328	1.217383328
1272	1.204923442	0.937165518	0.940095543	1.217299118
1273	1.204839884	0.937191139	0.940118922	1.217214313
1274	1.204754459	0.937217332	0.940142201	1.217129869
1275	1.20467046	0.937243088	0.940165487	1.217045401
1276	1.204586795	0.937268742	0.940188739	1.216961056
1277	1.204501551	0.93729488	0.940212047	1.21687651
1278	1.204417831	0.93732055	0.940235324	1.216792073
1279	1.204335421	0.937345819	0.940258595	1.216707658
1280	1.204252768	0.937371163	0.940281845	1.216623322
1281	1.204170056	0.937396524	0.940305052	1.216539141
1282	1.204087237	0.937421918	0.940328282	1.216454876
1283	1.204005404	0.937447011	0.9403513	1.21637138
1284	1.203924024	0.937471964	0.940374547	1.21628705
1285	1.203838617	0.937498151	0.940397664	1.216203196
1286	1.203752242	0.937524636	0.940420955	1.216118709
1287	1.203666857	0.937550817	0.940444186	1.216034442
1288	1.203581781	0.937576903	0.940467389	1.215950273
1289	1.203497994	0.937602595	0.940490434	1.215866679
1290	1.203413419	0.937628527	0.940513739	1.215782143
1291	1.203330267	0.937654024	0.940536969	1.215697879
1292	1.203245912	0.937679889	0.940560324	1.215613159
1293	1.203160001	0.937706231	0.940583667	1.215528484
1294	1.203074009	0.937732599	0.940606849	1.215444394
1295	1.202986667	0.93775938	0.940630136	1.215359919
1296	1.202897279	0.937786788	0.940653292	1.215275925
1297	1.202808242	0.937814089	0.940676394	1.215192123
1298	1.202719893	0.937841179	0.940699481	1.215108379
1299	1.202632382	0.937868012	0.940722637	1.215024379
1300	1.202545698	0.937894592	0.940745914	1.214939945
1301	1.202459737	0.937920949	0.940769054	1.214856005
1302	1.202373093	0.937947516	0.940792269	1.214771794
1303	1.202286523	0.937974061	0.940815319	1.214688182
1304	1.202200314	0.938000495	0.940838338	1.214604682
1305	1.202115343	0.938026549	0.940861287	1.214521437
1306	1.202031601	0.938052226	0.940883993	1.214439074
1307	1.201948929	0.938077575	0.940906883	1.214356042
1308	1.201866772	0.938102767	0.940929558	1.21427379
1309	1.20178224	0.938128686	0.940952299	1.214191298
1310	1.201697033	0.938154813	0.94097521	1.214108192
1311	1.201609946	0.938181516	0.94099806	1.214025305
1312	1.201523802	0.93820793	0.941021019	1.213942023
1313	1.201436747	0.938234623	0.941043946	1.213858856
1314	1.201350317	0.938261124	0.941066978	1.213775309
1315	1.201265495	0.938287133	0.941090039	1.213691657
1316	1.201180743	0.93831312	0.941112911	1.213608688
1317	1.201095975	0.938339112	0.941135888	1.213525341
1318	1.201011302	0.938365074	0.94115905	1.213441325
1319	1.200924047	0.938391829	0.941182207	1.213357322
1320	1.200837346	0.938418413	0.941205331	1.213273443
1321	1.200751208	0.938444826	0.941228619	1.213188968
1322	1.200664274	0.938471482	0.941251544	1.213105809
1323	1.20057735	0.938498135	0.941274238	1.213023487
1324	1.20048871	0.938525314	0.941297076	1.212940646
1325	1.200401984	0.938551906	0.941319881	1.21285792
1326	1.200313097	0.938579161	0.941342639	1.212775369
1327	1.200224208	0.938606417	0.9413654	1.212692805
1328	1.200132759	0.938634457	0.941388228	1.212609998
1329	1.200040987	0.938662596	0.941411056	1.212527189
1330	1.199947749	0.938691185	0.941433913	1.212444279
1331	1.199853635	0.938720043	0.941456864	1.212361025
1332	1.199759316	0.938748964	0.941479848	1.212277651
1333	1.19966702	0.938777264	0.941502843	1.212194239
1334	1.199572529	0.938806237	0.941525768	1.212111082
1335	1.199479642	0.938834719	0.941548704	1.212027882
1336	1.199387286	0.938863037	0.941571653	1.211944635
1337	1.199294106	0.938891608	0.941594512	1.211861716
1338	1.199200443	0.938920328	0.941617415	1.211778636
1339	1.199104647	0.938949701	0.941640146	1.211696181
1340	1.199010871	0.938978455	0.941662829	1.211613903
1341	1.198915829	0.939007597	0.941685541	1.211531514
1342	1.198820356	0.939036872	0.941708271	1.211449065
1343	1.19872482	0.939066165	0.941730941	1.211366831
1344	1.198628358	0.939095743	0.941753425	1.21128527
1345	1.198533171	0.939124929	0.941775811	1.211204068
1346	1.198438273	0.939154027	0.941798224	1.211122766
1347	1.198343607	0.939183054	0.941820693	1.211041262
1348	1.198247426	0.939212546	0.941843281	1.210959326
1349	1.198152154	0.939241759	0.94186575	1.210877819
1350	1.198054354	0.939271746	0.941888057	1.210796904
1351	1.197959425	0.939300854	0.941910491	1.210715524
1352	1.197862272	0.939330643	0.941932821	1.210634523
1353	1.197766832	0.939359907	0.941955256	1.210553142
1354	1.197670111	0.939389564	0.941977694	1.210471751
1355	1.197574741	0.939418807	0.941999995	1.210390854
1356	1.197481439	0.939447416	0.942022213	1.210310263
1357	1.197389141	0.939475717	0.942044158	1.210230659
1358	1.197296578	0.939504099	0.942065917	1.210151727
1359	1.197203711	0.939532574	0.942087869	1.210072098
1360	1.197115582	0.939559596	0.942109635	1.209993143
1361	1.197029929	0.93958586	0.942131372	1.209914296
1362	1.196941896	0.939612853	0.942153206	1.209835094
1363	1.196854676	0.939639596	0.942174972	1.209756138
1364	1.196765257	0.939667014	0.942196787	1.209677009
1365	1.196677296	0.939693986	0.942218579	1.209597957
1366	1.196587987	0.93972137	0.942240269	1.209519281
1367	1.196496702	0.93974936	0.942262131	1.209439976
1368	1.196406318	0.939777074	0.942283891	1.209361044
1369	1.196316847	0.939804508	0.942305831	1.209281458
1370	1.196227887	0.939831785	0.942327578	1.209202572
1371	1.196141852	0.939858165	0.94234916	1.209124286
1372	1.196054661	0.939884901	0.942370765	1.209045914
1373	1.195969401	0.939911043	0.942392195	1.208968178
1374	1.195886082	0.939936591	0.942413495	1.208890916
1375	1.195802321	0.939962274	0.942434873	1.208813366
1376	1.195715675	0.939988842	0.94245639	1.208735317
1377	1.19563009	0.940015084	0.942477782	1.208657719
1378	1.195543249	0.940041712	0.942499321	1.208579588
1379	1.19545782	0.940067906	0.942520914	1.20850126
1380	1.195372393	0.9400941	0.942542518	1.208422894
1381	1.195286275	0.940120506	0.942564078	1.208344684
1382	1.195203383	0.940145923	0.942585693	1.208266278
1383	1.195119351	0.940171689	0.942607281	1.20818797
1384	1.195032315	0.940198377	0.942628851	1.208109724
1385	1.194946419	0.940224714	0.942650412	1.208031515
1386	1.194861354	0.940250797	0.942672107	1.207952819
1387	1.194775319	0.940277178	0.942693739	1.207874349
1388	1.194690361	0.940303228	0.942715286	1.207796191
1389	1.194603802	0.940329769	0.942736682	1.207718576
1390	1.194519298	0.94035568	0.94275814	1.207640741
1391	1.194434044	0.940381821	0.94277949	1.207563294
1392	1.194348167	0.940408153	0.942800708	1.207486326
1393	1.19426289	0.940434301	0.942821922	1.207409375
1394	1.194178529	0.940460168	0.942842996	1.207332932
1395	1.194093682	0.940486184	0.942864007	1.207256713
1396	1.194010809	0.940511595	0.942885121	1.207180124
1397	1.193929001	0.940536679	0.942906145	1.207103863
1398	1.193848495	0.940561364	0.942927265	1.207027251
1399	1.193767573	0.940586177	0.94294824	1.206951165
1400	1.193687506	0.940610727	0.94296914	1.206875351
1401	1.19360739	0.940635293	0.942990024	1.206799598
1402	1.193525684	0.940660346	0.943010869	1.206723982
1403	1.193445011	0.940685082	0.943031643	1.206648627
1404	1.193365853	0.940709354	0.943052283	1.206573758
1405	1.193285797	0.940733901	0.94307298	1.20649868
1406	1.193205939	0.940758387	0.943093405	1.206424588
1407	1.193125992	0.940782901	0.943113881	1.206350316
1408	1.193045657	0.940807534	0.943134536	1.206275391
1409	1.192966068	0.940831938	0.943155186	1.206200482
1410	1.192887397	0.94085606	0.943176044	1.206124824
1411	1.192810443	0.940879656	0.94319679	1.206049569
1412	1.19273482	0.940902844	0.943217677	1.205973803
1413	1.192659945	0.940925802	0.943238626	1.205897811
1414	1.192585299	0.940948691	0.943259348	1.205822644
1415	1.192512042	0.940971153	0.943280031	1.205747616
1416	1.192440058	0.940993225	0.943300627	1.205672908
1417	1.192367552	0.941015457	0.943321304	1.205597903
1418	1.192292516	0.941038465	0.943341914	1.205523142
1419	1.192218757	0.941061081	0.943362371	1.205448934
1420	1.19214363	0.941084117	0.943383089	1.205373783
1421	1.192069157	0.941106952	0.943403632	1.205299263
1422	1.19199651	0.941129228	0.943424201	1.205224652
1423	1.191923739	0.941151541	0.943444746	1.205150125
1424	1.19185122	0.941173777	0.943465234	1.205075807
1425	1.191778265	0.941196147	0.943485449	1.205002479
1426	1.191706057	0.941218288	0.943505585	1.204929435
1427	1.191631957	0.941241008	0.943525812	1.204856065
1428	1.191560962	0.941262777	0.943546108	1.204782444
1429	1.191488821	0.941284898	0.943566426	1.204708741
1430	1.191417165	0.941306869	0.943586831	1.204634721
1431	1.191345848	0.941328736	0.943607304	1.204560459
1432	1.191273398	0.941350951	0.943627573	1.204486935
1433	1.191202167	0.941372793	0.943647685	1.204413979
1434	1.191130111	0.941394887	0.94366794	1.204340506
1435	1.191059278	0.941416606	0.943688154	1.204267181
1436	1.190989177	0.9414381	0.94370828	1.204194175
1437	1.190920053	0.941459296	0.943728506	1.204120805
1438	1.190851889	0.941480196	0.943748741	1.204047407
1439	1.190783926	0.941501035	0.943768938	1.203974144
1440	1.190713848	0.941522523	0.94378922	1.20390057
1441	1.190642895	0.941544279	0.943809561	1.203826784
1442	1.190573031	0.941565701	0.943829691	1.203753765
1443	1.190506048	0.941586239	0.943849818	1.203680754
1444	1.190439605	0.941606612	0.943869939	1.203607768
1445	1.190373948	0.941626744	0.943889983	1.203535062
1446	1.190308725	0.941646743	0.943909963	1.203462586
1447	1.190243342	0.941666791	0.94393004	1.203389757
1448	1.190177691	0.941686921	0.943950262	1.203316401
1449	1.190111956	0.941707077	0.943970432	1.203243239
1450	1.190046091	0.941727273	0.943990594	1.2031701
1451	1.189982603	0.94174674	0.944010691	1.203097201
1452	1.189919894	0.941765968	0.944030765	1.203024382
1453	1.189854867	0.941785907	0.944050643	1.202952279
1454	1.189791663	0.941805287	0.9440706	1.202879885
1455	1.18972922	0.941824434	0.944090359	1.202808211
1456	1.18966841	0.941843079	0.944109945	1.202737165
1457	1.189607492	0.941861758	0.944129695	1.202665524
1458	1.189547446	0.94188017	0.944149357	1.202594201
1459	1.189486657	0.941898809	0.944168903	1.202523298
1460	1.189426313	0.941917312	0.944188381	1.202452642
1461	1.189365132	0.941936072	0.944207904	1.202381826
1462	1.189303151	0.941955077	0.944227564	1.20231051
1463	1.189240867	0.941974174	0.944247191	1.202239312
1464	1.189178353	0.941993343	0.944266761	1.202168325
1465	1.189116004	0.94201246	0.944286352	1.202097259
1466	1.189055009	0.942031163	0.944305801	1.202026709
1467	1.188996088	0.94204923	0.944325244	1.201956184
1468	1.18893749	0.942067197	0.944344596	1.201885985
1469	1.188878619	0.942085248	0.944363834	1.2018162
1470	1.188818821	0.942103584	0.944383067	1.201746432
1471	1.188761824	0.942121061	0.944402232	1.201676915
1472	1.188704621	0.9421386	0.944421307	1.201607719
1473	1.18864754	0.942156103	0.944440413	1.201538413
1474	1.188591593	0.942173258	0.944459597	1.201468828
1475	1.188537203	0.942189935	0.944478665	1.201399659
1476	1.18847862	0.942207898	0.944497859	1.201330033
1477	1.188421773	0.942225329	0.944516832	1.201261209
1478	1.188364171	0.942242991	0.944535753	1.201192577
1479	1.188303133	0.942261706	0.944554627	1.20112411
1480	1.18824262	0.942280261	0.944573456	1.20105581
1481	1.188182136	0.942298807	0.944592355	1.200987257
1482	1.188122649	0.942317047	0.944611176	1.200918985
1483	1.18806369	0.942335125	0.944630086	1.200850389
1484	1.18800571	0.942352903	0.944649011	1.200781739
1485	1.187949263	0.942370211	0.944667751	1.200713761
1486	1.187891396	0.942387955	0.944686426	1.200646019
1487	1.187835855	0.942404985	0.944705215	1.200577865
1488	1.187781952	0.942421513	0.944723864	1.200510215
1489	1.187726184	0.942438613	0.944742561	1.200442394
1490	1.187669918	0.942455865	0.944761276	1.200374507
1491	1.187612407	0.9424735	0.944779934	1.200306828
1492	1.187555824	0.942490849	0.944798555	1.20023928
1493	1.187499905	0.942507995	0.944817283	1.200171345
1494	1.187443977	0.942525144	0.944836169	1.200102837
1495	1.187387326	0.942542515	0.944855043	1.200034373
1496	1.187328316	0.942560609	0.944873805	1.199966317
1497	1.187270378	0.942578374	0.944892616	1.19989808
1498	1.187211353	0.942596472	0.94491139	1.199829979
1499	1.187152529	0.942614509	0.944930328	1.199761284
1500	1.187092565	0.942632896	0.944949207	1.199692802
1501	1.187032485	0.942651318	0.94496815	1.199624088
1502	1.186973886	0.942669286	0.944986998	1.199555716
1503	1.186915691	0.94268713	0.945005842	1.199487363
1504	1.186859267	0.942704431	0.945024541	1.199419534
1505	1.186803037	0.942721672	0.945043365	1.199351249
1506	1.186746208	0.942739097	0.945062039	1.19928351
1507	1.186689903	0.942756362	0.945080885	1.19921515
1508	1.186633561	0.942773637	0.945099478	1.199147704
1509	1.186575243	0.942791519	0.945118043	1.199080362
1510	1.186520106	0.942808425	0.945136828	1.19901222
1511	1.186463802	0.94282569	0.945155358	1.198945004
1512	1.18640611	0.942843379	0.945174054	1.198877186
1513	1.186347126	0.942861465	0.945192677	1.198809631
1514	1.186287966	0.942879605	0.945211202	1.198742433
1515	1.186230726	0.942897156	0.94522959	1.198675731
1516	1.186174145	0.942914506	0.945248032	1.198608833
1517	1.186114621	0.942932757	0.945266563	1.198541614
1518	1.186053201	0.94295159	0.945284982	1.198474803
1519	1.185993964	0.942969753	0.945303281	1.198408424
1520	1.18593292	0.942988471	0.945321636	1.198341841
1521	1.185873082	0.943006819	0.945339895	1.198275608
1522	1.185812084	0.943025522	0.94535839	1.198208518
1523	1.185750051	0.943044543	0.945376821	1.198141662
1524	1.185688851	0.943063308	0.945395259	1.19807478
1525	1.185628957	0.943081673	0.945413732	1.198007771
1526	1.185568248	0.943100288	0.945432165	1.197940907
1527	1.185506932	0.943119089	0.945450559	1.197874184
1528	1.185445782	0.943137839	0.945468944	1.197807493
1529	1.185383323	0.943156991	0.945487251	1.197741085
1530	1.185320072	0.943176385	0.9455056	1.197674524
1531	1.1852557	0.943196123	0.945524066	1.197607541
1532	1.185192859	0.943215391	0.945542462	1.197540812
1533	1.185130146	0.943234621	0.945560841	1.197474144
1534	1.185065314	0.9432545	0.945579196	1.197407563
1535	1.185002978	0.943273614	0.945597421	1.197341451
1536	1.184940849	0.943292664	0.945615702	1.197275137
1537	1.184878554	0.943311765	0.945633915	1.197209073
1538	1.184815521	0.943331093	0.945652132	1.197142992
1539	1.184753439	0.943350128	0.94567049	1.1970764
1540	1.184690226	0.943369511	0.94568881	1.197009944
1541	1.184628591	0.94338841	0.945707243	1.196943081
1542	1.18456624	0.943407528	0.945725374	1.196877312
1543	1.184505093	0.943426277	0.945743417	1.196811861
1544	1.184443163	0.943445266	0.945761546	1.196746098
1545	1.184380711	0.943464416	0.945779528	1.19668087
1546	1.184320698	0.943482817	0.945797524	1.196615591
1547	1.1842592	0.943501674	0.945815417	1.196550686
1548	1.184199625	0.943519941	0.945833321	1.19648574
1549	1.184139079	0.943538506	0.945851182	1.196420951
1550	1.184079052	0.943556912	0.945868873	1.196356777
1551	1.184018484	0.943575484	0.945886428	1.1962931
1552	1.183956559	0.943594471	0.945904068	1.196229113
1553	1.183894868	0.943613387	0.945921696	1.196165168
1554	1.183833962	0.943632062	0.945939342	1.196101157
1555	1.183771855	0.943651106	0.945956897	1.196037478
1556	1.183708523	0.943670525	0.945974514	1.195973573
1557	1.183646369	0.943689583	0.945992165	1.195909544
1558	1.183583509	0.943708857	0.94600981	1.19584554
1559	1.183521201	0.943727962	0.946027363	1.195781868
1560	1.183459006	0.943747033	0.946044845	1.195718454
1561	1.183397614	0.943765857	0.946062468	1.195654527
1562	1.183334593	0.943785181	0.946080144	1.195590408
1563	1.183271585	0.943804501	0.946097721	1.195526647
1564	1.183208524	0.943823837	0.946115365	1.195462648
1565	1.183144586	0.943843442	0.946132914	1.195398987
1566	1.183080781	0.943863006	0.946150397	1.195335572
1567	1.183019133	0.943881909	0.946167893	1.195272104
1568	1.182955553	0.943901404	0.946185328	1.195208861
1569	1.182892829	0.943920636	0.946202803	1.195145471
1570	1.182829256	0.943940129	0.946220335	1.195081875
1571	1.182763893	0.943960171	0.946237804	1.195018507
1572	1.182698358	0.943980266	0.946255317	1.194954982
1573	1.182633274	0.944000222	0.946272747	1.194891754
1574	1.182566344	0.944020745	0.946290165	1.194828574
1575	1.18250111	0.944040747	0.946307624	1.194765243
1576	1.182435811	0.944060769	0.946324927	1.194702477
1577	1.18237179	0.9440804	0.946342166	1.194639944
1578	1.182308575	0.944099783	0.946359309	1.194577756
1579	1.182245968	0.94411898	0.946376459	1.194515548
1580	1.182186136	0.944137325	0.94639347	1.19445384
1581	1.182126382	0.944155648	0.946410455	1.194392229
1582	1.18206535	0.944174361	0.946427478	1.194330478
1583	1.182004482	0.944193025	0.946444458	1.194268886
1584	1.181942662	0.944211981	0.946461452	1.194207239
1585	1.181879593	0.944231319	0.94647845	1.194145583
1586	1.181817613	0.944250324	0.946495484	1.194083792
1587	1.18175286	0.944270178	0.946512641	1.194021557
1588	1.181688537	0.944289901	0.94652989	1.193958987
1589	1.181623377	0.944309881	0.946546852	1.193897458
1590	1.181559787	0.944329379	0.94656395	1.193835438
1591	1.18149679	0.944348696	0.94658096	1.193773733
1592	1.181435268	0.94436756	0.946598047	1.193711753
1593	1.181374416	0.944386219	0.946615139	1.193649752
1594	1.181311081	0.944405638	0.946632363	1.193587273
1595	1.181247076	0.944425264	0.946649482	1.193525176
1596	1.181181536	0.94444536	0.946666683	1.193462781
1597	1.181115781	0.944465522	0.946683654	1.19340122
1598	1.181052565	0.944484906	0.9467007	1.193339387
1599	1.180990722	0.944503868	0.946717595	1.193278101
1600	1.180928319	0.944523003	0.946734549	1.193216603
1601	1.18086602	0.944542105	0.94675145	1.193155293
1602	1.180805178	0.944560761	0.946768343	1.193094015
1603	1.180744202	0.944579457	0.946785051	1.19303341
1604	1.180682045	0.944598516	0.946801922	1.192972211
1605	1.180619163	0.944617797	0.946818653	1.192911521
1606	1.180553915	0.944637804	0.946835444	1.19285061
1607	1.180490044	0.944657388	0.946852282	1.192789535
1608	1.18042432	0.944677541	0.946869138	1.19272839
1609	1.180356881	0.944698219	0.946885977	1.192667308
1610	1.180291567	0.944718246	0.946902842	1.192606132
1611	1.180225651	0.944738458	0.946919733	1.192544859
1612	1.180159796	0.94475865	0.946936592	1.192483704
1613	1.180092875	0.94477917	0.946953425	1.192422645
1614	1.180025897	0.944799707	0.946970285	1.192361485
1615	1.179961731	0.944819382	0.946987302	1.192299756
1616	1.179898581	0.944838745	0.94700419	1.192238498
1617	1.179836372	0.94485782	0.947020993	1.192177544
1618	1.179773422	0.944877122	0.947038023	1.192115772
1619	1.179708728	0.944896959	0.94705489	1.192054585
1620	1.179645194	0.94491644	0.947071737	1.191993476
1621	1.179581509	0.944935967	0.94708881	1.191931545
1622	1.17951978	0.944954895	0.947105774	1.19187001
1623	1.179458533	0.944973675	0.947122714	1.19180856
1624	1.179395138	0.944993113	0.947139613	1.191747259
1625	1.179330236	0.945013013	0.947156279	1.191686805
1626	1.179266565	0.945032537	0.947172993	1.191626177
1627	1.179203816	0.945051777	0.947189668	1.19156569
1628	1.179138903	0.945071681	0.94720629	1.191505396
1629	1.179074929	0.945091297	0.947223114	1.191444365
1630	1.179012387	0.945110474	0.947239875	1.191383567
1631	1.178950025	0.945129595	0.947256586	1.191322948
1632	1.178885867	0.945149268	0.947273255	1.191262483
1633	1.178822744	0.945168623	0.94729003	1.191201632
1634	1.178759954	0.945187876	0.947306755	1.191140964
1635	1.178694769	0.945207863	0.94732337	1.191080694
1636	1.178629388	0.94522791	0.947339953	1.19102054
1637	1.17856481	0.945247712	0.947356424	1.190960794
1638	1.178499037	0.945267879	0.947373018	1.190900599
1639	1.178433961	0.945287833	0.947389496	1.190840829
1640	1.178367793	0.945308122	0.947406028	1.19078086
1641	1.178300621	0.945328719	0.947422686	1.190720434
1642	1.178233422	0.945349323	0.947439217	1.190660467
1643	1.178168094	0.945369354	0.947455814	1.190600264
1644	1.178103416	0.945389186	0.947472472	1.190539837
1645	1.178038737	0.945409018	0.947489139	1.190479381
1646	1.177974375	0.945428753	0.947505691	1.190419338
1647	1.177910776	0.945448254	0.947522237	1.190359319
1648	1.17784773	0.945467586	0.947538782	1.190299304
1649	1.177785015	0.945486816	0.947555361	1.190239163
1650	1.17772119	0.945506386	0.947572169	1.190178196
1651	1.177658896	0.945525487	0.947588726	1.190118134
1652	1.177597563	0.945544293	0.947605323	1.190057932
1653	1.177536087	0.945563143	0.947621921	1.189997723
1654	1.17747577	0.945581638	0.947638498	1.189937589
1655	1.177416192	0.945599906	0.947654948	1.189877919
1656	1.177357539	0.94561789	0.947671472	1.189817979
1657	1.177297292	0.945636363	0.947687837	1.189758617
1658	1.177236111	0.945655123	0.947704327	1.189698802
1659	1.177174205	0.945674105	0.947720876	1.189638772
1660	1.177114194	0.945692506	0.947737324	1.189579106
1661	1.177052949	0.945711285	0.94775356	1.189520212
1662	1.176992834	0.945729717	0.947769872	1.189461043
1663	1.176931727	0.945748454	0.947786183	1.189401875
1664	1.176870137	0.94576734	0.947802454	1.189342851
1665	1.176808719	0.945786172	0.947818772	1.189283659
1666	1.176746531	0.94580524	0.947835065	1.189224558
1667	1.176683464	0.945824578	0.947851333	1.189165547
1668	1.176622061	0.945843405	0.947867633	1.189106421
1669	1.176558962	0.945862753	0.947883827	1.189047676
1670	1.176494514	0.945882514	0.947899848	1.188989562
1671	1.176429171	0.94590255	0.947915967	1.188931091
1672	1.176364916	0.945922252	0.947931985	1.188872988
1673	1.176303135	0.945941196	0.947948	1.188814893
1674	1.176242104	0.945959909	0.947963886	1.188757269
1675	1.176182632	0.945978145	0.947979994	1.188698838
1676	1.176123737	0.945996204	0.947996137	1.188640283
1677	1.176064657	0.946014319	0.948012084	1.188582434
1678	1.176005886	0.94603234	0.948028019	1.18852463
1679	1.175947592	0.946050214	0.948043948	1.188466851
1680	1.175888516	0.946068328	0.948059776	1.188409436
1681	1.175831237	0.946085891	0.948075457	1.188352553
1682	1.175772739	0.946103828	0.948091207	1.188295422
1683	1.175714306	0.946121745	0.94810704	1.18823799
1684	1.175657128	0.946139277	0.948122896	1.188180473
1685	1.175600858	0.946156531	0.948138696	1.188123157
1686	1.175544565	0.946173792	0.948154505	1.188065812
1687	1.175486648	0.946191551	0.948170263	1.188008652
1688	1.175429082	0.946209202	0.948185927	1.187951832
1689	1.175370387	0.946227199	0.948201497	1.187895354
1690	1.175312122	0.946245065	0.948217195	1.187838409
1691	1.175252494	0.946263348	0.948232767	1.187781921
1692	1.175193848	0.94628133	0.948248417	1.187725153
1693	1.1751371	0.94629873	0.948264003	1.187668618
1694	1.175080706	0.946316022	0.948279716	1.187611617
1695	1.175022708	0.946333806	0.94829558	1.187554074
1696	1.174962809	0.946352172	0.948311364	1.187496818
1697	1.174905121	0.946369861	0.948327087	1.187439783
1698	1.174848206	0.946387312	0.94834272	1.187383077
1699	1.174789613	0.946405278	0.948358307	1.187326536
1700	1.174731037	0.946423239	0.948373884	1.18727003
1701	1.174673667	0.94644083	0.948389307	1.187214085
1702	1.174616578	0.946458335	0.948404625	1.187158521
1703	1.174558648	0.946476098	0.948419904	1.187103095
1704	1.174499127	0.946494348	0.948435217	1.187047551
1705	1.174439727	0.946512562	0.948450579	1.186991824
1706	1.174380439	0.946530741	0.94846588	1.186936321
1707	1.174321222	0.946548898	0.948481221	1.186880674
1708	1.174262464	0.946566915	0.94849658	1.18682496
1709	1.174203645	0.94658495	0.948511873	1.186769486
1710	1.174145937	0.946602645	0.948527081	1.186714319
1711	1.1740898	0.946619858	0.948542249	1.186659297
1712	1.174035222	0.946636593	0.948557262	1.18660484
1713	1.173979267	0.94665375	0.948572234	1.186550531
1714	1.173922754	0.946671078	0.948587215	1.18649619
1715	1.173867556	0.946688003	0.94860205	1.186442375
1716	1.173813602	0.946704547	0.948616946	1.186388342
1717	1.173760364	0.946720871	0.948631788	1.186334503
1718	1.173705305	0.946737753	0.948646564	1.186280905
1719	1.173652706	0.946753882	0.948661202	1.186227804
1720	1.173598648	0.946770457	0.948675858	1.186174643
1721	1.173546569	0.946786426	0.948690602	1.186121161
1722	1.173496224	0.946801863	0.948705273	1.186067943
1723	1.173446144	0.946817218	0.948719989	1.186014558
1724	1.173398941	0.946831692	0.948734627	1.185961461
1725	1.173351638	0.946846196	0.948749225	1.18590851
1726	1.173305781	0.946860257	0.948763719	1.185855934
1727	1.173259211	0.946874537	0.948778246	1.185803236
1728	1.173211609	0.946889133	0.948792814	1.185750393
1729	1.173165536	0.94690326	0.948807286	1.185697897
1730	1.173119665	0.946917325	0.948821824	1.185645162
1731	1.173072879	0.94693167	0.948836153	1.185593183
1732	1.173026304	0.946945951	0.948850498	1.185541147
1733	1.172979838	0.946960199	0.948864981	1.185488611
1734	1.172935597	0.946973765	0.948879367	1.185436427
1735	1.172891417	0.946987311	0.948893615	1.185384745
1736	1.172845829	0.94700129	0.948907938	1.18533279
1737	1.172800183	0.947015286	0.948922163	1.18528119
1738	1.172754407	0.947029322	0.948936514	1.185229132
1739	1.172710371	0.947042824	0.948950765	1.185177436
1740	1.172665171	0.947056684	0.948964972	1.185125901
1741	1.172619265	0.947070759	0.948979181	1.185074359
1742	1.172574721	0.947084418	0.948993465	1.185022546
1743	1.172529322	0.947098338	0.949007714	1.184970857
1744	1.172482776	0.94711261	0.949021813	1.184919715
1745	1.172436118	0.947126917	0.949036055	1.184868054
1746	1.172389065	0.947141345	0.949050246	1.184816577
1747	1.172341782	0.947155842	0.949064386	1.184765286
1748	1.172295772	0.94716995	0.949078589	1.184713763
1749	1.172248631	0.947184405	0.949092575	1.18466303
1750	1.172203119	0.94719836	0.949106525	1.184612429
1751	1.172157645	0.947212304	0.949120597	1.184561382
1752	1.172112023	0.947226292	0.949134815	1.18450981
1753	1.172065986	0.947240408	0.949149139	1.184457849
1754	1.172020149	0.947254463	0.949163282	1.184406545
1755	1.171973022	0.947268913	0.949177419	1.184355266
1756	1.171927122	0.947282987	0.949191593	1.184303851
1757	1.171879637	0.947297547	0.949205688	1.184252722
1758	1.171831813	0.947312211	0.94921989	1.184201205
1759	1.171784632	0.947326678	0.949233959	1.184150171
1760	1.17174022	0.947340296	0.94924813	1.184098766
1761	1.171694938	0.94735418	0.949262204	1.184047714
1762	1.171649518	0.947368107	0.949276346	1.183996415
1763	1.171605228	0.947381688	0.949290665	1.183944472
1764	1.171558486	0.94739602	0.949304877	1.183892922
1765	1.171511744	0.947410352	0.949319046	1.183841522
1766	1.171462621	0.947425415	0.949332989	1.183790946
1767	1.171415306	0.947439922	0.949346949	1.183740307
1768	1.17136817	0.947454376	0.949360947	1.183689529
1769	1.171318946	0.947469469	0.949374942	1.183638763
1770	1.171269496	0.947484631	0.949388781	1.183588565
1771	1.171219213	0.947500049	0.949402758	1.183537863
1772	1.171169399	0.947515324	0.949416693	1.183487317
1773	1.171119286	0.947530689	0.949430519	1.183437164
1774	1.171069439	0.947545974	0.94944438	1.183386882
1775	1.171019333	0.947561337	0.949458246	1.183336587
1776	1.170968125	0.947577039	0.949471933	1.183286939
1777	1.170916353	0.947592914	0.949485704	1.183236984
1778	1.170866074	0.94760833	0.949499398	1.183187309
1779	1.170815022	0.947623984	0.949513151	1.183137422
1780	1.170765184	0.947639266	0.949526901	1.183087545
1781	1.170714152	0.947654913	0.949540789	1.183037166
1782	1.170662894	0.94767063	0.949554574	1.182987163
1783	1.170609583	0.947686977	0.94956843	1.182936903
1784	1.170557671	0.947702894	0.949582218	1.182886887
1785	1.170507305	0.947718337	0.949595964	1.182837022
1786	1.170456334	0.947733966	0.949609739	1.182787056
1787	1.17040438	0.947749897	0.949623549	1.182736961
1788	1.170352503	0.947765804	0.949637449	1.18268654
1789	1.170300399	0.94778178	0.949651177	1.182636743
1790	1.170248141	0.947797803	0.949664828	1.182587223
1791	1.170197722	0.947813263	0.949678483	1.182537693
1792	1.170147836	0.947828559	0.949692216	1.182487878
1793	1.170098181	0.947843785	0.94970596	1.18243802
1794	1.170048687	0.947858961	0.949719701	1.182388176
1795	1.169997898	0.947874534	0.949733467	1.182338242
1796	1.16994712	0.947890104	0.949747108	1.182288761
1797	1.169894501	0.947906238	0.949760834	1.18223897
1798	1.169838958	0.947923269	0.949774456	1.182189558
1799	1.169782778	0.947940495	0.949788081	1.182140133
1800	1.169728802	0.947957045	0.949801621	1.182091016
1801	1.169672813	0.947974213	0.949815129	1.182042016
1802	1.169617493	0.947991175	0.949828704	1.181992774
1803	1.169562437	0.948008057	0.949842158	1.181943974
1804	1.169505183	0.948025612	0.94985577	1.181894596
1805	1.169449317	0.948042742	0.949869313	1.181845468
1806	1.169391405	0.948060499	0.949882836	1.181796418
1807	1.169334568	0.948077927	0.949896406	1.181747192
1808	1.169278154	0.948095225	0.949909985	1.181697936
1809	1.169221385	0.948112632	0.949923511	1.181648869
1810	1.169166034	0.948129604	0.949937095	1.181599595
1811	1.169110276	0.948146701	0.949950572	1.181550708
1812	1.169054566	0.948163782	0.949964174	1.181501368
1813	1.168997746	0.948181205	0.94997783	1.181451831
1814	1.168941423	0.948198475	0.94999138	1.181402681
1815	1.16888592	0.948215494	0.950004956	1.181353435
1816	1.168827475	0.948233414	0.950018399	1.181304672
1817	1.168767276	0.948251872	0.950031746	1.181256254
1818	1.168708379	0.948269932	0.950044992	1.181208207
1819	1.168649131	0.948288099	0.950058191	1.181160329
1820	1.168591803	0.948305677	0.950071388	1.181112457
1821	1.168534669	0.948323196	0.950084638	1.181064394
1822	1.168478712	0.948340353	0.950097852	1.18101646
1823	1.168421223	0.948357981	0.950111382	1.180967383
1824	1.168362587	0.94837596	0.950124793	1.180918735
1825	1.168304336	0.948393821	0.950138325	1.180869649
1826	1.168246702	0.948411493	0.950151848	1.180820593
1827	1.168189896	0.948428911	0.950165364	1.180771567
1828	1.168131379	0.948446854	0.950178846	1.18072266
1829	1.168075151	0.948464095	0.950192298	1.180673864
1830	1.16802007	0.948480984	0.950205842	1.180624735
1831	1.167964083	0.948498151	0.950219447	1.180575384
1832	1.167909094	0.948515012	0.9502331	1.180525857
1833	1.167853449	0.948532074	0.95024651	1.180477213
1834	1.167797149	0.948549337	0.950259833	1.180428888
1835	1.167741675	0.948566347	0.950273058	1.180380915
1836	1.167684483	0.948583883	0.950286297	1.180332889
1837	1.167627074	0.948601486	0.950299392	1.18028539
1838	1.167570226	0.948618917	0.950312511	1.180237799
1839	1.167513328	0.948636363	0.950325742	1.180189805
1840	1.167457211	0.94865357	0.950338963	1.180141847
1841	1.167401455	0.948670666	0.950352188	1.180093876
1842	1.167344185	0.948688226	0.950365331	1.180046202
1843	1.16728859	0.948705273	0.950378586	1.179998119
1844	1.167233766	0.948722084	0.950391776	1.179950274
1845	1.1671788	0.948738938	0.950404954	1.179902472
1846	1.167122861	0.94875609	0.950418088	1.179854827
1847	1.167067492	0.948773067	0.950431285	1.179806955
1848	1.167011865	0.948790124	0.950444517	1.179758957
1849	1.166956287	0.948807165	0.950457688	1.17971118
1850	1.166902192	0.948823752	0.950470946	1.179663088
1851	1.166847975	0.948840377	0.950484216	1.179614954
1852	1.166793069	0.948857212	0.950497425	1.179567039
1853	1.166739663	0.948873588	0.950510371	1.179520076
1854	1.166687314	0.948889639	0.950523368	1.179472933
1855	1.166635173	0.948905627	0.950536372	1.17942576
1856	1.166584717	0.948921098	0.950549315	1.179378812
1857	1.166533838	0.948936698	0.950562219	1.179332004
1858	1.166483376	0.948952172	0.950575386	1.179284241
1859	1.166432561	0.948967752	0.950588476	1.179236758
1860	1.166382162	0.948983206	0.950601483	1.179189575
1861	1.166329914	0.948999227	0.950614457	1.179142513
1862	1.166277592	0.94901527	0.95062736	1.179095709
1863	1.166227216	0.949030716	0.950640191	1.179049165
1864	1.166177506	0.949045959	0.950653024	1.179002616
1865	1.166127781	0.949061206	0.950665735	1.178956505
1866	1.16607907	0.949076141	0.950678349	1.178910749
1867	1.166028052	0.949091785	0.950690956	1.178865018
1868	1.165978006	0.94910713	0.950703531	1.178819403
1869	1.16592706	0.949122751	0.950716159	1.178773598
1870	1.165876141	0.949138365	0.950728765	1.17872787
1871	1.165825227	0.949153976	0.950741369	1.178682151
1872	1.165773294	0.9491699	0.950753938	1.178636556
1873	1.165720871	0.949185974	0.950766555	1.178590787
1874	1.165669332	0.949201777	0.950779343	1.178544401
1875	1.165616408	0.949218005	0.950792006	1.178498467
1876	1.165563074	0.949234358	0.950804507	1.178453122
1877	1.165511527	0.949250164	0.950816984	1.17840786
1878	1.165458915	0.949266296	0.950829601	1.178362092
1879	1.165408754	0.949281677	0.950842196	1.178316406
1880	1.165359384	0.949296814	0.950854896	1.178270339
1881	1.165309714	0.949312045	0.950867496	1.178224632
1882	1.165261322	0.949326883	0.950880027	1.178179177
1883	1.165213263	0.949341619	0.950892628	1.178133468
1884	1.165165545	0.94935625	0.950905245	1.1780877
1885	1.165119072	0.9493705	0.950917857	1.17804195
1886	1.165072761	0.9493847	0.95093042	1.177996381
1887	1.165025977	0.949399045	0.950943111	1.177950343
1888	1.164977403	0.949413939	0.950955676	1.177904766
1889	1.164930016	0.949428469	0.950968196	1.177859352
1890	1.164884091	0.949442551	0.950980605	1.177814339
1891	1.164837804	0.949456744	0.950992998	1.177769382
1892	1.164790708	0.949471184	0.951005481	1.1777241
1893	1.164742674	0.949485913	0.951017969	1.177678801
1894	1.164693834	0.949500888	0.95103048	1.177633418
1895	1.164644732	0.949515944	0.951042878	1.177588448
1896	1.164595487	0.949531044	0.951055277	1.177543469
1897	1.164546486	0.949546069	0.951067606	1.177498749
1898	1.164498123	0.949560898	0.951079843	1.17745436
1899	1.164449191	0.949575902	0.95109206	1.177410044
1900	1.164400541	0.949590819	0.951104277	1.177365727
1901	1.164352607	0.949605517	0.951116465	1.177321515
1902	1.164305231	0.949620043	0.951128545	1.177277697
1903	1.164256813	0.949634889	0.951140594	1.177233991
1904	1.164208292	0.949649767	0.951152623	1.177190354
1905	1.164159855	0.949664619	0.951164745	1.177146385
1906	1.164110594	0.949679724	0.951176805	1.177102635
1907	1.164061566	0.949694757	0.951189028	1.1770583
1908	1.164015561	0.949708863	0.951201152	1.177014318
1909	1.163969115	0.949723105	0.951213177	1.1769707
1910	1.163920436	0.949738031	0.951225283	1.176926787
1911	1.163872816	0.949752632	0.951237318	1.176883128
1912	1.163823604	0.949767722	0.951249248	1.176839855
1913	1.163774634	0.949782737	0.951261226	1.176796404
1914	1.163726634	0.949797455	0.951273317	1.176752544
1915	1.163678835	0.949812111	0.951285483	1.176708414
1916	1.163630569	0.949826911	0.951297617	1.1766644
1917	1.16358333	0.949841396	0.951309697	1.17662058
1918	1.163535701	0.949856	0.951321757	1.176576833
1919	1.163486621	0.949871049	0.951333735	1.176533384
1920	1.163437527	0.949886102	0.951345632	1.176490228
1921	1.163387721	0.949901374	0.951357409	1.17644751
1922	1.163338323	0.949916521	0.951369208	1.17640471
1923	1.163289735	0.949931419	0.951381038	1.176361797
1924	1.163240543	0.949946502	0.951393022	1.176318326
1925	1.163191219	0.949961626	0.951405005	1.176274856
1926	1.163140672	0.949977125	0.951416856	1.176231867
1927	1.163090965	0.949992367	0.951428701	1.176188903
1928	1.163039095	0.950008271	0.951440615	1.176145684
1929	1.162987632	0.950024051	0.951452479	1.176102647
1930	1.162936499	0.95003973	0.951464416	1.176059348
1931	1.162884324	0.950055728	0.951476327	1.176016142
1932	1.162833958	0.950071171	0.95148839	1.175972385
1933	1.162782873	0.950086835	0.951500459	1.175928603
1934	1.162730225	0.950102978	0.951512399	1.175885294
1935	1.162677163	0.950119248	0.951524302	1.175842115
1936	1.162624617	0.95013536	0.951536264	1.175798726
1937	1.162572009	0.950151491	0.951548331	1.175754954
1938	1.162519936	0.950167458	0.951560405	1.175711154
1939	1.162469387	0.950182958	0.951572451	1.17566746
1940	1.162418705	0.950198498	0.951584521	1.175623677
1941	1.162367345	0.950214246	0.95159657	1.17557997
1942	1.162317956	0.95022939	0.951608668	1.175536083
1943	1.162266577	0.950245144	0.95162071	1.175492401
1944	1.16221407	0.950261244	0.951632826	1.175448454
1945	1.162161746	0.950277288	0.95164481	1.175404983
1946	1.162108314	0.950293671	0.951656841	1.17536134
1947	1.162055661	0.950309816	0.95166891	1.17531756
1948	1.162002828	0.950326016	0.951680938	1.17527393
1949	1.161950256	0.950342136	0.95169298	1.175230247
1950	1.161898559	0.950357987	0.951704929	1.175186904
1951	1.161847619	0.950373607	0.951716957	1.175143273
1952	1.161796089	0.950389407	0.951728947	1.175099783
1953	1.161744681	0.95040517	0.951740932	1.175056304
1954	1.161693738	0.95042079	0.95175291	1.175012858
1955	1.161644447	0.950435904	0.951764756	1.174969885
1956	1.161594001	0.950451372	0.951776577	1.174927007
1957	1.16154434	0.950466599	0.951788376	1.174884206
1958	1.161496076	0.950481398	0.951800337	1.174840819
1959	1.161447768	0.950496211	0.951812147	1.174797977
1960	1.161398451	0.950511332	0.95182387	1.174755456
1961	1.161349363	0.950526384	0.951835526	1.174713173
1962	1.161299998	0.950541521	0.951847196	1.17467084
1963	1.161251492	0.950556394	0.951858886	1.174628435
1964	1.161202835	0.950571313	0.951870555	1.174586109
1965	1.161155981	0.95058568	0.951882109	1.174544197
1966	1.161106573	0.950600829	0.951893671	1.174502255
1967	1.16105714	0.950615986	0.951905261	1.174460215
1968	1.161008781	0.950630815	0.951916852	1.174418169
1969	1.160961349	0.950645358	0.95192846	1.174376062
1970	1.160914193	0.950659818	0.951940052	1.174334012
1971	1.160868108	0.950673949	0.951951442	1.174292698
1972	1.160821743	0.950688165	0.95196281	1.174251461
1973	1.160773003	0.95070311	0.951974229	1.174210038
1974	1.160723966	0.950718146	0.951985581	1.17416886
1975	1.160674361	0.950733356	0.951996928	1.174127698
1976	1.160626856	0.950747922	0.952008371	1.174086189
1977	1.160580382	0.950762172	0.952019864	1.1740445
1978	1.160534203	0.950776332	0.952031382	1.174002719
1979	1.160487124	0.950790767	0.952042842	1.173961149
1980	1.160438266	0.950805748	0.95205426	1.173919731
1981	1.160389721	0.950820633	0.952065682	1.173878299
1982	1.160339417	0.950836058	0.952077109	1.173836848
1983	1.160289699	0.950851303	0.952088675	1.173794893
1984	1.160239965	0.950866552	0.952100259	1.173752872
1985	1.160190711	0.950881655	0.952111863	1.17371078
1986	1.160141847	0.950896637	0.952123459	1.173668717
1987	1.160092524	0.950911761	0.952135145	1.173626326
1988	1.160042624	0.950927062	0.952146789	1.173584088
1989	1.159992506	0.950942429	0.95215843	1.173541863
1990	1.159941311	0.950958127	0.952170053	1.1734997
1991	1.159889772	0.95097393	0.952181701	1.173457449
1992	1.159837407	0.950989986	0.9521933	1.173415373
1993	1.159786179	0.951005694	0.95220488	1.17337337
1994	1.159735525	0.951021226	0.952216474	1.173331312
1995	1.159686034	0.951036401	0.952228136	1.17328901
1996	1.159635427	0.951051918	0.952239836	1.173246569
1997	1.159586226	0.951067005	0.952251511	1.173204218
1998	1.159538737	0.951081566	0.952263092	1.173162209
1999	1.159490306	0.951096416	0.952274765	1.173119864
[truncated: 1,001 more rows]
