# Supplementary material for: Identification and characterization of constrained non-exonic bases lacking predictive epigenomic and transcription factor binding annotations
Source: Nat Commun. 2020 Dec 2;11:6168. doi: 10.1038/s41467-020-19962-9 (PMC7710766; doi:10.1038/s41467-020-19962-9)
Supplement: Supplementary file 11 — Source Data [file 41467_2020_19962_MOESM11_ESM.zip › SourceData/SupFig7d.txt]

Distance to Nearest Exon (bp)	Low_CNE	High_CNE	Low_notCNE	High_notCNE
1	0.004908816	0.001138658	9.17477E-05	0.000135588
2	0.009794039	0.002274773	0.000183665	0.000271387
3	0.014269513	0.003349183	0.000282508	0.000420168
4	0.018007925	0.00431414	0.000394083	0.000591969
5	0.021426926	0.005226733	0.000510972	0.000775264
6	0.024346628	0.006058398	0.000636482	0.000975519
7	0.026715133	0.006792599	0.000771485	0.001196356
8	0.028737976	0.007461357	0.000912336	0.001431254
9	0.030530693	0.008084339	0.001057051	0.001675969
10	0.032158478	0.008675446	0.001204432	0.0019278
11	0.033662221	0.009240064	0.001353852	0.002185236
12	0.035057642	0.009781939	0.001505048	0.002447373
13	0.036359354	0.010304931	0.001657733	0.002713538
14	0.037580258	0.010811388	0.001811705	0.002983148
15	0.038735416	0.011303514	0.001966709	0.003255628
16	0.039835886	0.011783305	0.002122508	0.003530733
17	0.040890226	0.012252906	0.002279033	0.003807747
18	0.041905412	0.012713473	0.002436132	0.004086593
19	0.042889608	0.013167356	0.002593714	0.004366574
20	0.043848896	0.01361553	0.00275165	0.004647594
21	0.044785382	0.014059063	0.002909852	0.004929534
22	0.045702804	0.014497816	0.00306836	0.005212046
23	0.046601796	0.01493296	0.003226958	0.005495609
24	0.047485305	0.015364043	0.003385807	0.00577953
25	0.04835357	0.015791081	0.003544915	0.006063812
26	0.049208669	0.01621405	0.003704154	0.006348734
27	0.050050392	0.016633007	0.00386363	0.006633949
28	0.050877265	0.017048169	0.004023313	0.00691957
29	0.051690736	0.017459706	0.004183119	0.007205745
30	0.052491174	0.017867335	0.004343096	0.007492338
31	0.053277025	0.018271695	0.004503159	0.007779651
32	0.054051053	0.018672164	0.004663387	0.008067279
33	0.054811416	0.019069734	0.004823761	0.008355225
34	0.055561142	0.019463978	0.004984252	0.008643471
35	0.056301547	0.019854806	0.005144877	0.008931834
36	0.05703113	0.020242623	0.005305611	0.009220316
37	0.057749075	0.020627809	0.005466347	0.009509118
38	0.058454487	0.021009902	0.005627099	0.009797986
39	0.05914834	0.021388879	0.005787845	0.010086778
40	0.059828607	0.021764303	0.00594854	0.010375618
41	0.060492417	0.022136377	0.006109157	0.010664139
42	0.06113885	0.022505109	0.006269646	0.010952193
43	0.06176793	0.022869699	0.006430022	0.011239606
44	0.062380212	0.023230761	0.006590154	0.011526761
45	0.062978329	0.02358714	0.006750062	0.011813527
46	0.063563307	0.023939652	0.006909742	0.012099766
47	0.064133777	0.024288442	0.007069222	0.012385365
48	0.064691976	0.024634196	0.007228504	0.012670168
49	0.065239539	0.024976592	0.00738753	0.012954738
50	0.065777175	0.025316025	0.007546382	0.013238899
51	0.066304595	0.025653141	0.007704996	0.013522829
52	0.066824063	0.025987326	0.007863395	0.013806357
53	0.067334737	0.026319647	0.008021632	0.014089272
54	0.067837222	0.026649238	0.008179718	0.014371626
55	0.068333915	0.026976512	0.008337584	0.014653614
56	0.068823657	0.027301655	0.008495311	0.014934965
57	0.069308053	0.027624295	0.008652842	0.015215801
58	0.069785841	0.027945466	0.008810254	0.015496101
59	0.070259679	0.028264328	0.008967508	0.015775986
60	0.070728014	0.028581276	0.009124588	0.016055636
61	0.071190661	0.028896828	0.009281618	0.016334573
62	0.071649201	0.029210797	0.009438476	0.016613204
63	0.072102607	0.029523128	0.00959519	0.016891348
64	0.072552011	0.029833561	0.009751868	0.017168779
65	0.072996359	0.030142516	0.00990843	0.017445819
66	0.073436336	0.030450051	0.010064883	0.017722443
67	0.073871153	0.030756052	0.010221251	0.017998571
68	0.074301573	0.031060615	0.010377445	0.018274515
69	0.074727069	0.031364113	0.010533594	0.018549917
70	0.075149931	0.031666013	0.010689616	0.018824901
71	0.075569055	0.031966031	0.010845557	0.019099488
72	0.075985915	0.032264241	0.011001388	0.019373625
73	0.076399141	0.032561151	0.011157225	0.019646995
74	0.076808786	0.03285685	0.011312983	0.019919831
75	0.07721327	0.033151782	0.011468605	0.020192331
76	0.077614542	0.033445745	0.01162408	0.020464504
77	0.078013655	0.033738093	0.011779548	0.020735955
78	0.078409635	0.034029473	0.011934941	0.021006846
79	0.078803534	0.034319117	0.012090266	0.021277329
80	0.079194327	0.034607485	0.012245546	0.021547278
81	0.079582381	0.03489461	0.012400684	0.021817038
82	0.079966591	0.03518054	0.012555746	0.022086391
83	0.080347247	0.035465768	0.012710729	0.022355289
84	0.080725769	0.035749889	0.012865644	0.022623627
85	0.081102186	0.036032461	0.013020455	0.022891698
86	0.081475495	0.036313975	0.013175267	0.023159041
87	0.081846145	0.036594157	0.013330029	0.023425913
88	0.082214426	0.03687324	0.013484755	0.023692194
89	0.082580389	0.037150814	0.013639389	0.023958062
90	0.082942166	0.037427516	0.013793931	0.024223575
91	0.083301915	0.037702757	0.013948415	0.02448856
92	0.083659426	0.03797707	0.014102799	0.024753119
93	0.08401362	0.038250365	0.014257093	0.025017349
94	0.084365286	0.03852211	0.014411317	0.025281198
95	0.084715319	0.03879287	0.0145654	0.025544794
96	0.085064089	0.039062185	0.014719422	0.025807945
97	0.085410541	0.039330765	0.014873365	0.026070592
98	0.08575415	0.039598433	0.015027236	0.02633275
99	0.086096469	0.039865148	0.015180992	0.026594583
100	0.086436839	0.040130927	0.015334741	0.026855756
101	0.086774471	0.040395793	0.015488379	0.027116678
102	0.087109707	0.040659553	0.015641969	0.027377087
103	0.087443205	0.040922321	0.015795499	0.027636968
104	0.087775097	0.041183917	0.015949026	0.027896227
105	0.088105568	0.041444416	0.016102525	0.028154914
106	0.088434458	0.041703469	0.016255898	0.02841344
107	0.088760557	0.041961594	0.016409225	0.028671439
108	0.089084708	0.042219291	0.016562501	0.02892885
109	0.089407227	0.042476294	0.016715658	0.02918609
110	0.089728955	0.042732369	0.016868761	0.02944279
111	0.090048893	0.042987571	0.017021831	0.029698908
112	0.090366146	0.043242184	0.017174782	0.02995483
113	0.090683767	0.043495998	0.017327681	0.030210117
114	0.09100044	0.043748956	0.017480513	0.030464938
115	0.091314928	0.044001397	0.017633274	0.03071928
116	0.091628994	0.044252434	0.017785983	0.030973264
117	0.091941244	0.044502429	0.017938643	0.031226767
118	0.092250702	0.044751891	0.018091185	0.031479947
119	0.092558634	0.045000207	0.018243621	0.031732845
120	0.09286488	0.045247748	0.018395994	0.031985303
121	0.093168441	0.045494424	0.018548285	0.032237401
122	0.093470843	0.045740165	0.018700509	0.032489002
123	0.093772456	0.045984952	0.018852659	0.032740091
124	0.094072409	0.046228997	0.019004724	0.032990645
125	0.094370941	0.046471896	0.019156763	0.033240684
126	0.094668129	0.046713688	0.019308772	0.033490217
127	0.094963659	0.046955053	0.019460711	0.03373933
128	0.095258321	0.047195634	0.019612567	0.033987996
129	0.095550638	0.047435699	0.019764312	0.03423631
130	0.095841955	0.047674859	0.019916018	0.034484045
131	0.096131798	0.047913293	0.02006763	0.03473136
132	0.096420904	0.048151008	0.020219251	0.034977966
133	0.096708377	0.048387868	0.020370719	0.035224488
134	0.096994559	0.048624033	0.020521999	0.035470962
135	0.097279031	0.048859746	0.020673247	0.035716858
136	0.097562422	0.049094733	0.020824454	0.035962249
137	0.097844208	0.049329194	0.020975595	0.03620729
138	0.098124888	0.049562727	0.021126651	0.036452059
139	0.098404462	0.049795768	0.0212776	0.036696522
140	0.098682719	0.050028147	0.021428565	0.036940317
141	0.098960081	0.050259856	0.021579463	0.037183681
142	0.09923539	0.050490999	0.021730276	0.037426705
143	0.099510303	0.050721271	0.021881015	0.037669217
144	0.099784085	0.050950791	0.022031661	0.037911392
145	0.100056918	0.051179698	0.022182314	0.038152926
146	0.100327882	0.051408178	0.022332878	0.038394129
147	0.100597082	0.051635874	0.022483363	0.038635065
148	0.100866361	0.051862714	0.022633818	0.038875416
149	0.101133981	0.052089199	0.022784237	0.039115195
150	0.1014001	0.052315474	0.022934564	0.039354644
151	0.101665745	0.052541298	0.023084728	0.039593927
152	0.101931627	0.052766378	0.023234825	0.039832629
153	0.102196825	0.052990909	0.0233848	0.040071012
154	0.102461812	0.053214561	0.023534712	0.040308948
155	0.102726088	0.053437695	0.023684499	0.04054646
156	0.102989442	0.053660434	0.023834211	0.040783365
157	0.103252507	0.053882479	0.023983801	0.041019963
158	0.103514651	0.054103861	0.024133318	0.041256102
159	0.103776978	0.05432413	0.024282699	0.041492113
160	0.104039016	0.054543664	0.024432011	0.041727615
161	0.104300738	0.054762705	0.02458118	0.041962854
162	0.104561039	0.054981593	0.024730288	0.042197526
163	0.104820812	0.055199908	0.024879346	0.042431581
164	0.105081507	0.05541748	0.025028313	0.042665074
165	0.105341097	0.055634689	0.025177128	0.042898335
166	0.105599554	0.055851219	0.025325816	0.043131366
167	0.105856194	0.056067645	0.025474424	0.043364009
168	0.106112255	0.056283505	0.025623009	0.043596025
169	0.106366973	0.056498889	0.025771488	0.043827844
170	0.106619954	0.056713918	0.025919904	0.044059206
171	0.106872197	0.056928357	0.026068227	0.044290279
172	0.107124071	0.057142159	0.02621649	0.044520949
173	0.107374946	0.057355549	0.026364621	0.044751413
174	0.107624819	0.05756856	0.026512751	0.044981215
175	0.107874192	0.057780916	0.026660758	0.045210892
176	0.108121354	0.057993087	0.026808741	0.045440171
177	0.108368173	0.058204668	0.026956662	0.045669002
178	0.10861465	0.058415612	0.027104521	0.045897429
179	0.108861127	0.058626257	0.027252316	0.046125436
180	0.109107445	0.058836361	0.027400078	0.046353015
181	0.109352211	0.059046368	0.027547733	0.046580427
182	0.109596871	0.05925539	0.027695345	0.046807444
183	0.109840109	0.059463968	0.027842863	0.047034238
184	0.1100824	0.059672151	0.027990397	0.047260438
185	0.110323005	0.059880325	0.028137865	0.047486212
186	0.11056361	0.060087685	0.028285206	0.047711899
187	0.11080382	0.06029468	0.028432484	0.047937182
188	0.111043267	0.060501192	0.028579741	0.04816193
189	0.11128195	0.060707453	0.028726875	0.048386491
190	0.111519975	0.060913044	0.028873998	0.048610547
191	0.111756552	0.061118578	0.029021072	0.048834236
192	0.111992286	0.061323394	0.029168027	0.049057833
193	0.112228257	0.061527629	0.029314911	0.049280941
194	0.112464307	0.061731209	0.029461726	0.049503675
195	0.112699014	0.061934305	0.029608497	0.04972603
196	0.112933959	0.062136788	0.029755187	0.049948016
197	0.113168692	0.062338819	0.02990179	0.050169712
198	0.113402215	0.062540672	0.030048353	0.050391041
199	0.113634552	0.062742266	0.030194827	0.050612139
200	0.113866521	0.062943376	0.030341259	0.050832828
201	0.114097569	0.063144026	0.03048765	0.051053128
202	0.114326931	0.063344402	0.03063395	0.051273243
203	0.114555845	0.063544471	0.030780175	0.051492968
204	0.114783681	0.063743958	0.030926342	0.051712397
205	0.115011726	0.063942945	0.031072453	0.051931417
206	0.115239614	0.064141552	0.031218457	0.052150183
207	0.115467133	0.064339837	0.031364382	0.052368591
208	0.115694679	0.064537483	0.031510231	0.052586749
209	0.115921487	0.064734751	0.031656049	0.052804434
210	0.11614819	0.064931428	0.031801823	0.053021709
211	0.116374366	0.065127783	0.031947539	0.053238595
212	0.116598778	0.065324195	0.032093227	0.053454999
213	0.116822348	0.065520485	0.032238849	0.053671034
214	0.117045207	0.065716372	0.032384433	0.053886603
215	0.117267749	0.065911508	0.032529949	0.054101915
216	0.117489634	0.066106304	0.032675428	0.054316836
217	0.117710096	0.066301351	0.032820835	0.054531412
218	0.117929927	0.066496108	0.03296618	0.054745614
219	0.11814881	0.066690501	0.033111438	0.05495956
220	0.118366929	0.066884708	0.033256621	0.055173193
221	0.11858439	0.06707852	0.033401706	0.055386601
222	0.118801693	0.067271847	0.033546683	0.055599803
223	0.119018707	0.067464779	0.033691542	0.055812801
224	0.119235667	0.067657598	0.033836311	0.056025387
225	0.119451865	0.067850271	0.033980972	0.05623781
226	0.119668035	0.068042403	0.03412561	0.056449738
227	0.119882574	0.068234463	0.034270153	0.056661477
228	0.120095743	0.068426257	0.034414664	0.056872787
229	0.120308464	0.068617703	0.034559091	0.057083786
230	0.120521002	0.068808729	0.03470346	0.057294411
231	0.120733223	0.068999505	0.034847737	0.057504773
232	0.120944207	0.069189975	0.034991914	0.057714886
233	0.121154848	0.069379992	0.035136004	0.057924623
234	0.121364305	0.06956963	0.035279956	0.058134367
235	0.121573788	0.069758557	0.035423805	0.058343908
236	0.121783218	0.069946895	0.035567604	0.058553062
237	0.121992464	0.070134934	0.035711362	0.058761701
238	0.122199841	0.070322925	0.035854996	0.05897021
239	0.122406427	0.070510859	0.035998575	0.059178336
240	0.122612988	0.070698341	0.03614215	0.059385967
241	0.122819522	0.070885355	0.036285604	0.059593499
242	0.123025318	0.071071941	0.036429018	0.059800656
243	0.123230325	0.071258309	0.036572407	0.060007397
244	0.123435227	0.071444371	0.036715713	0.060213862
245	0.123639523	0.071630157	0.036858949	0.060420015
246	0.123842528	0.071815831	0.037002119	0.06062592
247	0.12404585	0.072000915	0.037145161	0.060831717
248	0.12424825	0.072185774	0.037288136	0.06103709
249	0.12444857	0.072370729	0.037431088	0.061242027
250	0.124649285	0.07255499	0.037573994	0.061446548
251	0.124850343	0.07273875	0.037716788	0.061650796
252	0.12505061	0.072921961	0.037859487	0.06185487
253	0.125250008	0.073104777	0.038002139	0.062058672
254	0.125449117	0.073287149	0.038144694	0.062262265
255	0.125647542	0.073468947	0.038287179	0.06246564
256	0.125845097	0.073650665	0.038429597	0.062668684
257	0.126042863	0.073831866	0.038571931	0.062871442
258	0.126240603	0.074012671	0.03871418	0.063073994
259	0.126438211	0.074193121	0.038856362	0.06327628
260	0.126635292	0.074373426	0.038998484	0.063478171
261	0.126832137	0.07455336	0.039140538	0.063679784
262	0.127027744	0.074733083	0.039282509	0.063881121
263	0.127223666	0.074912266	0.039424407	0.064082213
264	0.127418905	0.075091061	0.039566242	0.064283015
265	0.127614538	0.075269355	0.039708035	0.06448344
266	0.127808697	0.075447319	0.0398498	0.064683479
267	0.128001908	0.075624822	0.039991468	0.064883459
268	0.128194776	0.075801995	0.040133036	0.065083282
269	0.128386855	0.075979062	0.040274524	0.065282815
270	0.128577802	0.076156	0.040415946	0.065482079
271	0.128768222	0.076332607	0.04055728	0.065681109
272	0.128957773	0.076508997	0.040698613	0.065879667
273	0.129147008	0.076685063	0.040839862	0.066077986
274	0.129336137	0.076860701	0.040981053	0.066275979
275	0.129525583	0.077036033	0.04112217	0.066473606
276	0.129715345	0.077210694	0.041263242	0.066670782
277	0.129905264	0.077384944	0.041404202	0.066867768
278	0.130093657	0.07755904	0.041545111	0.067064459
279	0.130281154	0.077733072	0.04168596	0.067260838
280	0.130468493	0.077906789	0.041826678	0.067457198
281	0.130656175	0.078080135	0.041967294	0.067653347
282	0.130842566	0.078253504	0.042107901	0.067849017
283	0.131028668	0.078426818	0.042248407	0.068044481
284	0.131213532	0.078599751	0.042388844	0.068239645
285	0.131398265	0.078772201	0.042529225	0.06843451
286	0.131583287	0.078944053	0.042669509	0.068629221
287	0.131768072	0.079115783	0.042809689	0.068823787
288	0.131952173	0.079287215	0.042949814	0.069018008
289	0.132135773	0.079458349	0.043089842	0.069212147
290	0.132318584	0.079629329	0.043229801	0.069406063
291	0.132500683	0.079800147	0.043369709	0.069599637
292	0.132683731	0.079970651	0.043509563	0.069792855
293	0.132866252	0.080140961	0.043649318	0.069985905
294	0.133048299	0.080310835	0.043789032	0.070178617
295	0.133229687	0.08048058	0.043928631	0.070371211
296	0.133410602	0.080650009	0.044068156	0.070563602
297	0.133590463	0.080819149	0.044207568	0.070755921
298	0.13376964	0.080987949	0.044346904	0.070948018
299	0.133949002	0.081156507	0.044486167	0.071139737
300	0.134126309	0.081325339	0.044625399	0.07133102
301	0.134303774	0.081493768	0.044764527	0.07152212
302	0.134480792	0.081662092	0.044903569	0.071712915
303	0.134657678	0.08183006	0.045042578	0.071903258
304	0.13483467	0.081997553	0.045181529	0.072093293
305	0.135012004	0.082164455	0.045320345	0.072283332
306	0.135188495	0.082331156	0.045459105	0.072473053
307	0.135364486	0.082497785	0.04559781	0.072662479
308	0.13554132	0.082663646	0.045736428	0.07285171
309	0.135716916	0.082829661	0.045874961	0.073040677
310	0.135891248	0.082995216	0.046013489	0.073229253
311	0.136065527	0.083160552	0.04615193	0.073417622
312	0.136240307	0.083325461	0.046290289	0.073605807
313	0.136413928	0.083490378	0.046428604	0.073793633
314	0.136585706	0.083655222	0.046566807	0.073981387
315	0.1367573	0.083819743	0.046704937	0.074168857
316	0.136928183	0.083984256	0.046842972	0.074356126
317	0.137098671	0.084148422	0.04698097	0.074543083
318	0.137269106	0.084312306	0.04711888	0.074729926
319	0.137440279	0.084475535	0.047256692	0.074916577
320	0.137610477	0.084638805	0.04739446	0.075102902
321	0.137781439	0.084801631	0.047532146	0.075288975
322	0.137951611	0.084964327	0.047669795	0.07547471
323	0.138121204	0.085126741	0.047807334	0.075660322
324	0.138290375	0.085289018	0.047944749	0.07584583
325	0.138458441	0.085451158	0.048082118	0.076030972
326	0.138626375	0.085612877	0.048219466	0.07621566
327	0.138794019	0.085774088	0.048356748	0.076400175
328	0.138961426	0.085935017	0.048493952	0.076584523
329	0.139128412	0.086095736	0.048631063	0.076768695
330	0.139295504	0.086256147	0.048768091	0.076952602
331	0.139462437	0.086416567	0.048905053	0.07713619
332	0.139629318	0.086576656	0.049041897	0.077319703
333	0.139795988	0.086736366	0.049178683	0.077502878
334	0.139963369	0.086895631	0.049315413	0.07768579
335	0.140129328	0.087054912	0.049452071	0.077868489
336	0.140295393	0.08721375	0.049588658	0.078050943
337	0.140460851	0.087372377	0.049725143	0.07823326
338	0.140626679	0.087530601	0.049861548	0.078415351
339	0.140792322	0.087688712	0.049997866	0.078597267
340	0.140957518	0.087846476	0.050134104	0.078778992
341	0.141122081	0.088004207	0.050270289	0.078960382
342	0.141286829	0.088161761	0.050406434	0.079141367
343	0.14145163	0.088318871	0.050542442	0.079322384
344	0.141616299	0.088475706	0.050678451	0.079502958
345	0.141780362	0.088632469	0.050814375	0.079683326
346	0.141943847	0.088789248	0.050950219	0.079863487
347	0.142108068	0.088945615	0.051085983	0.080043437
348	0.142272421	0.089101731	0.051221663	0.080223234
349	0.142436168	0.089257751	0.051357311	0.080402668
350	0.1426001	0.089413488	0.051492879	0.080581888
351	0.142763505	0.089569258	0.051628369	0.080760883
352	0.142926568	0.08972485	0.051763752	0.080939784
353	0.143089499	0.089880377	0.051899064	0.081118448
354	0.143251483	0.0900358	0.05203427	0.081296949
355	0.143412729	0.090191133	0.052169462	0.081474934
356	0.143573237	0.090346338	0.052304536	0.081652782
357	0.143733667	0.090501203	0.052439543	0.081830402
358	0.14389336	0.090655891	0.052574456	0.082007702
359	0.144053158	0.090810457	0.052709318	0.082184703
360	0.144212771	0.090964967	0.052844081	0.082361493
361	0.144371648	0.091119308	0.052978753	0.082538074
362	0.144529866	0.091273342	0.053113382	0.082714333
363	0.144687715	0.091427117	0.053247899	0.082890504
364	0.144845749	0.091580529	0.053382312	0.083066622
365	0.145003256	0.091733586	0.053516642	0.08324262
366	0.145160421	0.09188649	0.053650892	0.083418454
367	0.145317296	0.092039337	0.053785104	0.083593929
368	0.145474093	0.092191925	0.053919262	0.083769104
369	0.145630388	0.092344126	0.054053331	0.083944188
370	0.145786026	0.092496335	0.05418742	0.084118754
371	0.145942085	0.09264806	0.05432142	0.084293167
372	0.146098039	0.092799591	0.054455341	0.084467353
373	0.146252439	0.092951203	0.054589189	0.084641413
374	0.146406866	0.093102669	0.054722971	0.084815211
375	0.146560976	0.093253885	0.054856688	0.084988851
376	0.146715034	0.093405045	0.054990308	0.085162379
377	0.146868855	0.093555987	0.05512385	0.085335753
378	0.147022571	0.093706638	0.055257366	0.085508776
379	0.147176076	0.093857006	0.055390799	0.085681695
380	0.147329317	0.094007253	0.05552415	0.085854413
381	0.147482743	0.094157024	0.055657456	0.086026826
382	0.147635669	0.09430669	0.055790643	0.086199143
383	0.147788463	0.094456017	0.055923792	0.086371153
384	0.147941126	0.094605223	0.056056903	0.086542823
385	0.148092972	0.094754356	0.056189933	0.086714269
386	0.148244765	0.094903199	0.056322871	0.08688556
387	0.148395848	0.095052082	0.056455715	0.087056651
388	0.148547062	0.095200585	0.056588546	0.087227323
389	0.148697092	0.095348992	0.056721275	0.087397906
390	0.148846989	0.095497293	0.056853911	0.087568258
391	0.148996545	0.095645555	0.056986481	0.087738328
392	0.149145389	0.095793743	0.057118975	0.08790824
393	0.14929426	0.095941633	0.057251399	0.088077994
394	0.149443342	0.096089071	0.057383774	0.08824752
395	0.149592397	0.096236177	0.057516077	0.088416891
396	0.149741215	0.096382953	0.05764835	0.088585977
397	0.149889691	0.096529567	0.057780546	0.088754881
398	0.150037245	0.096676093	0.05791267	0.088923611
399	0.150184826	0.096822368	0.058044726	0.089092145
400	0.150331696	0.096968837	0.058176699	0.089260453
401	0.150479145	0.097114733	0.058308587	0.089428611
402	0.150625119	0.097260636	0.058440495	0.089596292
403	0.150771805	0.097406153	0.058572295	0.089763892
404	0.150919912	0.097551193	0.058703997	0.089931356
405	0.151067861	0.097696127	0.058835638	0.09009855
406	0.151215574	0.097840699	0.058967197	0.090265684
407	0.151363997	0.097984778	0.059098723	0.090432514
408	0.151512025	0.098128736	0.059230219	0.090599071
409	0.151659422	0.098272638	0.059361704	0.090765278
410	0.151806134	0.098416588	0.059493114	0.090931318
411	0.151953425	0.098560296	0.059624469	0.091097071
412	0.152100663	0.098703648	0.059755754	0.091262632
413	0.152246559	0.098846767	0.059886959	0.09142813
414	0.152392428	0.098989764	0.0600181	0.091593373
415	0.152537849	0.099132818	0.060149148	0.091758528
416	0.152682718	0.09927571	0.0602801	0.091923604
417	0.152827587	0.099418328	0.060410988	0.092088442
418	0.152972008	0.09956076	0.060541754	0.092253287
419	0.153115744	0.099703096	0.060672423	0.092418087
420	0.153259455	0.099845245	0.060802999	0.092582765
421	0.153402585	0.099987435	0.060933532	0.092747174
422	0.153545769	0.100129068	0.06106402	0.092911398
423	0.153688979	0.100270523	0.061194495	0.093075216
424	0.153831583	0.100411874	0.061324865	0.093238988
425	0.153974661	0.100552756	0.061455189	0.093402506
426	0.154117397	0.100693598	0.061585452	0.093565809
427	0.154259712	0.100834181	0.061715666	0.093728934
428	0.154401842	0.100974611	0.061845851	0.093891723
429	0.15454471	0.10111475	0.061975874	0.094054577
430	0.154687288	0.101254849	0.062105864	0.094217139
431	0.154829023	0.101395142	0.062235786	0.094379494
432	0.154970574	0.101535168	0.062365606	0.094541824
433	0.155111704	0.101675057	0.06249537	0.094703874
434	0.155252176	0.101814736	0.06262509	0.094865746
435	0.155392963	0.101954068	0.062754741	0.095027461
436	0.155532513	0.102093255	0.062884383	0.095188922
437	0.155672116	0.102232264	0.063013951	0.095350196
438	0.155811086	0.10237112	0.063143437	0.095511378
439	0.155950426	0.102509564	0.06327285	0.095672404
440	0.156089212	0.102647935	0.063402158	0.095833349
441	0.15622734	0.102786338	0.063531445	0.095993948
442	0.156365363	0.102924637	0.06366067	0.096154353
443	0.156503044	0.103062806	0.063789858	0.096314444
444	0.15664054	0.103200782	0.063918932	0.096474446
445	0.156778379	0.103338596	0.064047933	0.096634263
446	0.156915348	0.103476467	0.064176833	0.09679404
447	0.157052449	0.103614152	0.064305661	0.096953669
448	0.157189261	0.103751586	0.064434421	0.097113152
449	0.157325625	0.103889029	0.064563119	0.097272369
450	0.157461357	0.104026367	0.064691793	0.097431307
451	0.15759701	0.104163342	0.064820359	0.097590245
452	0.157731847	0.104300316	0.064948853	0.097748961
453	0.157866947	0.104437008	0.065077246	0.097907659
454	0.158001442	0.10457387	0.065205615	0.098066005
455	0.158136068	0.104710263	0.065333863	0.098224404
456	0.158270431	0.104846381	0.06546206	0.098382602
457	0.158404189	0.10498267	0.065590203	0.098540505
458	0.158538235	0.105118732	0.065718269	0.098698224
459	0.158671624	0.10525456	0.065846237	0.098855966
460	0.158804565	0.105390356	0.065974127	0.099013588
461	0.158937717	0.105525958	0.066101955	0.099170983
462	0.159070685	0.105661148	0.066229765	0.099328052
463	0.159203573	0.105796016	0.066357512	0.099484948
464	0.15933604	0.105930802	0.066485182	0.099641761
465	0.159469166	0.106065064	0.066612821	0.099798353
466	0.159601633	0.106199302	0.066740423	0.099954684
467	0.159733942	0.106333353	0.066867932	0.100110936
468	0.159866409	0.106467228	0.066995346	0.100267121
469	0.159998455	0.106601126	0.06712266	0.100423241
470	0.160129474	0.106735033	0.067249944	0.100579089
471	0.160259519	0.106868867	0.067377161	0.10073474
472	0.160389379	0.107002652	0.067504322	0.10089014
473	0.160519766	0.107136099	0.067631464	0.101045225
474	0.160650022	0.10726965	0.067758526	0.101200135
475	0.16078054	0.107402717	0.067885493	0.101355042
476	0.16091206	0.107535413	0.068012365	0.101509867
477	0.161043526	0.107667906	0.068139174	0.101664546
478	0.161175151	0.107800085	0.068265905	0.101819104
479	0.161305959	0.107932216	0.068392552	0.101973627
480	0.161436294	0.108064354	0.068519116	0.102128022
481	0.16156647	0.108196275	0.068645643	0.102282146
482	0.161696252	0.108328187	0.068772048	0.102436294
483	0.161825243	0.108460253	0.068898422	0.102590072
484	0.161953708	0.108592279	0.069024728	0.102743771
485	0.162081594	0.108724288	0.069150978	0.102897275
486	0.162210112	0.108855934	0.0692772	0.103050483
487	0.16233834	0.108987467	0.06940329	0.103203673
488	0.162466173	0.109118984	0.069529293	0.103356736
489	0.162593347	0.109250339	0.069655234	0.103509667
490	0.162721101	0.109381388	0.069781112	0.103662413
491	0.162848803	0.109512412	0.069906891	0.103815077
492	0.162975846	0.109643461	0.070032624	0.10396748
493	0.163102679	0.109774227	0.070158235	0.104119934
494	0.163229379	0.109904977	0.070283779	0.104272145
495	0.163356054	0.11003546	0.070409257	0.104424252
496	0.163483229	0.110165855	0.070534644	0.104576269
497	0.163610009	0.110295975	0.070660015	0.104728001
498	0.163736604	0.110426095	0.070785387	0.104879413
499	0.163862831	0.110556046	0.070910695	0.105030734
500	0.1639894	0.11068594	0.071035916	0.105181945
501	0.164115864	0.110815785	0.071161109	0.105332849
502	0.16424267	0.110945276	0.071286239	0.105483603
503	0.164369318	0.111074395	0.071411268	0.105634418
504	0.16449652	0.111203288	0.071536259	0.105784982
505	0.164622904	0.111332148	0.071661193	0.105935365
506	0.164749605	0.111460831	0.071786057	0.106085617
507	0.164876122	0.111589418	0.07191085	0.106235722
508	0.165002902	0.111717834	0.072035564	0.106385707
509	0.16513005	0.111846073	0.072160195	0.106535542
510	0.165257146	0.111974296	0.072284756	0.106685225
511	0.165383347	0.112102519	0.07240923	0.106834804
512	0.165509231	0.112230637	0.072533604	0.106984367
513	0.165635537	0.112358537	0.072657929	0.107133714
514	0.165761343	0.112486324	0.072782174	0.107282966
515	0.165887201	0.11261382	0.072906329	0.107432191
516	0.166012217	0.112741106	0.073030429	0.107581224
517	0.166137417	0.112868409	0.073154418	0.107730151
518	0.166262432	0.112995518	0.073278324	0.107879038
519	0.166387554	0.113122279	0.07340217	0.108027769
520	0.166512675	0.113248855	0.07352596	0.10817625
521	0.166637743	0.113375358	0.073649693	0.10832444
522	0.166762653	0.113501482	0.073773308	0.108472728
523	0.166887695	0.113627509	0.073896847	0.108620877
524	0.167012843	0.113753415	0.074020327	0.108768766
525	0.167137859	0.113879313	0.074143716	0.108916542
526	0.167262716	0.114005049	0.074267078	0.109064012
527	0.167386837	0.114130817	0.074390364	0.109211314
528	0.167511326	0.11425615	0.074513555	0.109358634
529	0.167635657	0.114381248	0.07463663	0.109506018
530	0.167759883	0.114506306	0.07475965	0.109653219
531	0.167884425	0.114631276	0.07488261	0.109800204
532	0.168009124	0.114755833	0.07500554	0.109946964
533	0.168133377	0.114880237	0.075128385	0.110093614
534	0.16825726	0.11500444	0.075251155	0.110240151
535	0.168380643	0.115128553	0.075373866	0.110386631
536	0.168503974	0.115252432	0.075496511	0.11053299
537	0.168627225	0.115375981	0.075619111	0.110679151
538	0.168750187	0.115499561	0.0757416	0.110825343
539	0.168873176	0.115623086	0.075864048	0.110971252
540	0.168995269	0.115746513	0.075986411	0.111117132
541	0.169116941	0.115870013	0.076108704	0.11126281
542	0.169239007	0.115993367	0.076230876	0.111408508
543	0.169360811	0.116116649	0.076353039	0.111553894
544	0.169482377	0.116239858	0.076475114	0.111699228
545	0.169604181	0.116362882	0.076597142	0.111844323
546	0.169726116	0.11648576	0.076719104	0.111989317
547	0.169848656	0.11660838	0.07684101	0.112134141
548	0.169970829	0.116730943	0.076962844	0.11227885
549	0.170092395	0.116853483	0.077084593	0.112423535
550	0.170214277	0.116975909	0.077206242	0.112568151
551	0.17033587	0.11709827	0.077327821	0.112712641
552	0.170457832	0.117220365	0.077449306	0.112857092
553	0.170579714	0.117342372	0.077570727	0.11300141
554	0.170700965	0.117464451	0.077692113	0.113145455
555	0.170821662	0.117586465	0.07781345	0.113289299
556	0.170942728	0.117708302	0.077934675	0.113433122
557	0.171064163	0.117829888	0.078055764	0.113577094
558	0.171185203	0.117951652	0.078176788	0.113720892
559	0.171306217	0.118073295	0.078297751	0.113864553
560	0.171427177	0.118194938	0.078418638	0.114008122
561	0.17154877	0.118316299	0.078539485	0.114151449
562	0.171670073	0.118437522	0.078660234	0.114294791
563	0.171791008	0.118558713	0.078780866	0.114438153
564	0.171911205	0.118679928	0.078901433	0.114581409
565	0.172031218	0.118800982	0.079021994	0.114724351
566	0.172151152	0.1189221	0.079142456	0.114867259
567	0.172270533	0.119042935	0.079262853	0.115010151
568	0.172389809	0.119163561	0.079383166	0.11515297
569	0.172508953	0.11928413	0.07950344	0.115295569
570	0.172628492	0.119404344	0.079623615	0.115438136
571	0.172748242	0.119524276	0.079743713	0.115580584
572	0.172867807	0.119644167	0.079863745	0.115722939
573	0.172986714	0.119763961	0.079983672	0.115865299
574	0.17310499	0.119883755	0.080103573	0.116007372
575	0.173222791	0.120003687	0.080223434	0.116149206
576	0.173340908	0.120123473	0.080343213	0.116290992
577	0.173458551	0.120242936	0.080462911	0.116432774
578	0.17357601	0.12036231	0.080582544	0.116574425
579	0.173693101	0.12048166	0.080702083	0.116716043
580	0.173811165	0.120600437	0.080821565	0.116857497
581	0.173928176	0.120719456	0.080940964	0.116998876
582	0.174045451	0.120838451	0.081060365	0.117139866
583	0.174162541	0.120957099	0.081179661	0.117280974
584	0.174279395	0.121075706	0.081298858	0.117422093
585	0.174395748	0.121194201	0.081417954	0.117563207
586	0.174512075	0.121312582	0.081536988	0.117704242
587	0.174628665	0.121430802	0.081656	0.117844973
588	0.174745676	0.121548715	0.081774897	0.117985792
589	0.17486274	0.121666475	0.081893733	0.118126438
590	0.174979409	0.121784347	0.082012519	0.118266903
591	0.175096763	0.121902083	0.082131226	0.1184073
592	0.175213511	0.122019794	0.082249889	0.118547509
593	0.175330996	0.122137287	0.082368452	0.118687728
594	0.175447876	0.122254958	0.082486975	0.118827725
595	0.175565335	0.122372112	0.082605392	0.118967744
596	0.175682925	0.12248921	0.082723764	0.11910755
597	0.1758002	0.122606138	0.082842153	0.119246952
598	0.175917554	0.122722945	0.082960445	0.119386342
599	0.176035144	0.122839582	0.083078657	0.119525635
600	0.17615284	0.12295605	0.083196808	0.119664845
601	0.176270562	0.123072284	0.083314906	0.119803942
602	0.176388943	0.123188486	0.083432928	0.119942875
603	0.176506481	0.123304832	0.083550901	0.120081642
604	0.176624414	0.123420872	0.08366881	0.120220277
605	0.176741373	0.123536928	0.08378662	0.120358896
606	0.1768582	0.123652734	0.083904365	0.120497389
607	0.176974842	0.123768476	0.084022036	0.120635781
608	0.177091248	0.123884112	0.084139644	0.120774044
609	0.177207812	0.123999668	0.084257177	0.120912183
610	0.177323638	0.124115296	0.084374648	0.121050204
611	0.177440018	0.124230407	0.084492072	0.121188008
612	0.177556239	0.124345269	0.084609432	0.121325642
613	0.177671776	0.124460396	0.084726726	0.121463119
614	0.17778755	0.124575104	0.084843941	0.121600557
615	0.177903297	0.124689788	0.084961059	0.121737901
616	0.178019598	0.124803987	0.085078137	0.12187513
617	0.178135819	0.124918041	0.085195162	0.122012243
618	0.178251804	0.125032152	0.085312099	0.122149326
619	0.178367841	0.125146125	0.085429007	0.122286192
620	0.17848372	0.125260106	0.085545846	0.122422955
621	0.178599731	0.125374087	0.085662586	0.12255973
622	0.17871582	0.125487705	0.085779225	0.122696554
623	0.178832226	0.125601186	0.085895863	0.122833038
624	0.178948764	0.125714562	0.086012433	0.122969437
625	0.179064616	0.125827946	0.086128918	0.123105775
626	0.179180364	0.12594099	0.086245374	0.123241933
627	0.179296111	0.126053833	0.086361756	0.123378041
628	0.179411622	0.126166579	0.086478077	0.123513985
629	0.179527554	0.126279091	0.086594333	0.123649806
630	0.179643433	0.126391539	0.086710559	0.123785411
631	0.179758996	0.126504075	0.086826741	0.123920856
632	0.17987448	0.126616724	0.086942844	0.124056265
633	0.179989859	0.126729228	0.087058834	0.124191791
634	0.18010537	0.126841699	0.087174784	0.124327107
635	0.180220143	0.12695388	0.087290677	0.12446245
636	0.180335232	0.127066085	0.087406486	0.124597763
637	0.180449611	0.127178565	0.087522252	0.124732933
638	0.180564147	0.127290915	0.087637962	0.124867963
639	0.180678841	0.127403177	0.087753657	0.125002725
640	0.18079293	0.127515455	0.087869297	0.125137338
641	0.180907124	0.127627813	0.087984853	0.125271834
642	0.181021581	0.127740075	0.088100322	0.125406305
643	0.18113617	0.127852223	0.088215701	0.125540747
644	0.181250285	0.127964227	0.088331022	0.125675085
645	0.181364637	0.128076133	0.088446295	0.125809201
646	0.181478937	0.128188257	0.088561518	0.125943107
647	0.181593104	0.128300196	0.08867667	0.126076952
648	0.181706982	0.128412086	0.088791778	0.126210685
649	0.181820781	0.128523944	0.08890686	0.126344235
650	0.181935002	0.128635705	0.089021875	0.126477648
651	0.182048906	0.128747571	0.089136828	0.126610883
652	0.182162258	0.12885955	0.089251705	0.126744046
653	0.182275846	0.128971408	0.089366519	0.126877102
654	0.182389935	0.129082984	0.089481278	0.127010021
655	0.182503602	0.129194882	0.089595961	0.127142782
656	0.182616953	0.129306748	0.089710581	0.127275441
657	0.182730305	0.129418493	0.089825123	0.127408115
658	0.18284471	0.129529842	0.089939595	0.12754069
659	0.182958561	0.12964103	0.090054024	0.12767317
660	0.183071412	0.129752274	0.090168417	0.127805527
661	0.183184211	0.129863446	0.090282736	0.127937767
662	0.183297062	0.129974561	0.090396993	0.128069896
663	0.18340915	0.13008579	0.090511191	0.128201926
664	0.183521106	0.130196921	0.090625345	0.12833376
665	0.183632588	0.130307972	0.090739375	0.128465758
666	0.183744754	0.130418707	0.090853387	0.128597516
667	0.18385671	0.130529322	0.090967345	0.128729163
668	0.183968956	0.130639961	0.091081222	0.128860679
669	0.184081307	0.130750357	0.091195026	0.128992137
670	0.184193289	0.130860488	0.091308739	0.129123625
671	0.184304666	0.130970634	0.091422436	0.129254865
672	0.184415858	0.131080667	0.091536018	0.129386218
673	0.184526708	0.131190499	0.091649545	0.12951748
674	0.184637664	0.131300153	0.091762983	0.129648743
675	0.184748856	0.131409653	0.091876385	0.12977978
676	0.18485968	0.131518992	0.091989724	0.129910745
677	0.18497003	0.131628267	0.092103	0.130041666
678	0.185079932	0.131737323	0.092216216	0.130172544
679	0.185190255	0.131846073	0.092329386	0.1303033
680	0.185300342	0.131954911	0.092442468	0.130434043
681	0.185410902	0.132063467	0.092555496	0.130564693
682	0.185521199	0.132172023	0.092668456	0.130695293
683	0.185631102	0.132280579	0.092781351	0.130825787
684	0.185740635	0.132389014	0.092894208	0.13095612
685	0.185850195	0.132497319	0.093006971	0.131086509
686	0.185959097	0.132605617	0.093119646	0.131216906
687	0.186068077	0.132713818	0.093232252	0.131347242
688	0.186176847	0.132822018	0.093344805	0.131477482
689	0.186285143	0.132930211	0.093457312	0.131607537
690	0.186393729	0.133038218	0.09356977	0.131737446
691	0.186502552	0.133146063	0.093682196	0.131867153
692	0.186611269	0.133253884	0.093794515	0.131996899
693	0.186720039	0.133361528	0.093906821	0.132126386
694	0.186828309	0.133469123	0.094019088	0.132255714
695	0.186936868	0.133576791	0.094131285	0.132384923
696	0.187044927	0.133684645	0.094243441	0.132513881
697	0.187153065	0.133792442	0.094355538	0.132642714
698	0.187260282	0.133900206	0.094467612	0.132771368
699	0.187367235	0.134007874	0.094579621	0.132899962
700	0.187473951	0.13411559	0.094691542	0.133028532
701	0.187580562	0.134223379	0.094803391	0.133157026
702	0.187687094	0.134331023	0.094915143	0.133285545
703	0.1877941	0.134438271	0.095026849	0.133413921
704	0.187900632	0.134545438	0.095138534	0.133542122
705	0.188006611	0.134652484	0.095250161	0.133670322
706	0.188112695	0.134759393	0.095361741	0.133798383
707	0.188218937	0.1348661	0.095473272	0.133926338
708	0.188324706	0.13497288	0.095584746	0.134054223
709	0.188430948	0.135079571	0.09569619	0.134181888
710	0.188537243	0.135186052	0.09580759	0.134309432
711	0.188643354	0.135292662	0.095918914	0.134436912
712	0.188749333	0.13539928	0.096030159	0.134564361
713	0.188855575	0.135505826	0.096141376	0.134691595
714	0.188961475	0.135612412	0.096252534	0.134818716
715	0.189067638	0.135719014	0.096363614	0.134945749
716	0.18917338	0.135825592	0.096474687	0.135072555
717	0.189278912	0.135932089	0.096585653	0.135199441
718	0.189383785	0.136038619	0.096696592	0.135326111
719	0.189488632	0.136145124	0.096807459	0.135452732
720	0.189593452	0.136251266	0.096918259	0.135579365
721	0.189698062	0.136357343	0.097029033	0.135705781
722	0.18980204	0.13646338	0.097139747	0.135832144
723	0.18990665	0.13656911	0.09725042	0.135958369
724	0.190010944	0.136674695	0.097361039	0.136084519
725	0.190115922	0.136780159	0.097471553	0.136210687
726	0.19022069	0.136885687	0.097582011	0.136336723
727	0.190325273	0.136991078	0.097692443	0.136462605
728	0.190430068	0.137096405	0.097802815	0.136588423
729	0.190534888	0.137201626	0.09791313	0.13671415
730	0.190639735	0.137306913	0.098023412	0.136839702
731	0.190744266	0.137412061	0.098133624	0.136965196
732	0.190848533	0.137517331	0.098243797	0.137090483
733	0.19095209	0.13762286	0.098353912	0.137215662
734	0.191055594	0.13772817	0.098463946	0.137340836
735	0.191159203	0.137833311	0.098573936	0.137465894
736	0.191262918	0.137938508	0.098683865	0.13759087
737	0.191366896	0.138043431	0.098793727	0.137715801
738	0.191471005	0.138148306	0.098903513	0.137840746
739	0.191575009	0.138252913	0.099013259	0.137965618
740	0.191679303	0.13835715	0.099122947	0.138090468
741	0.191783544	0.138460959	0.099232581	0.138215269
742	0.191887996	0.138564776	0.099342155	0.138339905
743	0.19199258	0.138668633	0.09945167	0.138464402
744	0.192096584	0.138772425	0.099561095	0.138588964
745	0.192200983	0.138875943	0.099670487	0.138713365
746	0.192305172	0.138979526	0.099779835	0.138837677
747	0.192408781	0.13908306	0.099889082	0.138962075
748	0.192512601	0.139186481	0.099998278	0.139086361
749	0.19261671	0.139289781	0.100107419	0.139210524
750	0.192720978	0.139393065	0.100216549	0.139334452
751	0.192825377	0.139496188	0.100325606	0.139458326
752	0.19293004	0.139599221	0.10043462	0.139582027
753	0.193034123	0.139702118	0.100543578	0.139705674
754	0.193137759	0.139805038	0.100652518	0.139829076
755	0.193241736	0.139907951	0.10076138	0.139952427
756	0.19334582	0.140010799	0.10087019	0.140075688
757	0.193449403	0.140113574	0.10097897	0.1401988
758	0.193553196	0.140216204	0.101087681	0.140321833
759	0.193656042	0.140319093	0.101196324	0.140444825
760	0.193759046	0.140421827	0.10130489	0.140567784
761	0.193861944	0.140524441	0.101413407	0.140690621
762	0.193964974	0.140626982	0.101521815	0.140813489
763	0.194068346	0.140729419	0.10163019	0.140936212
764	0.194171087	0.140831887	0.101738566	0.141058684
765	0.194274117	0.140934323	0.101846902	0.141180967
766	0.194377173	0.141036711	0.101955207	0.141303079
767	0.194480045	0.141139099	0.102063447	0.141425128
768	0.194582864	0.141241575	0.10217163	0.14154705
769	0.194685657	0.1413441	0.102279764	0.141668799
770	0.194787871	0.141446593	0.102387818	0.141790549
771	0.194889848	0.141549037	0.102495849	0.141912064
772	0.194991799	0.141651175	0.102603801	0.142033608
773	0.19509367	0.141753434	0.102711697	0.142155049
774	0.195195857	0.141855587	0.102819517	0.142276443
775	0.195297308	0.141957951	0.102927265	0.14239777
776	0.195398389	0.142060443	0.103034923	0.142519073
777	0.195499313	0.142162993	0.103142504	0.142640358
778	0.19560129	0.1422653	0.103250043	0.14276148
779	0.195702872	0.142367558	0.103357465	0.142882743
780	0.195804348	0.142469768	0.103464838	0.14300391
781	0.195905245	0.142571825	0.103572198	0.143124852
782	0.196006643	0.142673664	0.103679488	0.143245762
783	0.196107961	0.142775503	0.103786738	0.143366524
784	0.196208964	0.142877551	0.103893947	0.14348713
785	0.196310546	0.142979431	0.104001101	0.143607592
786	0.196412286	0.143081019	0.104108218	0.143727973
787	0.196514658	0.143182406	0.104215225	0.143848483
788	0.196616871	0.143283809	0.104322155	0.143968981
789	0.19671998	0.143385058	0.104429071	0.144089215
790	0.196823379	0.143486089	0.104535927	0.144209391
791	0.196926225	0.143587258	0.104642693	0.144329575
792	0.197029202	0.143688483	0.104749361	0.144449812
793	0.197132364	0.143789507	0.104855967	0.144569995
794	0.197235236	0.14389053	0.104962536	0.144690047
795	0.197337923	0.143991618	0.105069087	0.144809902
796	0.197440664	0.144092641	0.105175528	0.144929857
797	0.197542667	0.144193656	0.105281876	0.145049851
798	0.197644617	0.144294567	0.105388171	0.145169748
799	0.197747726	0.144395017	0.105494442	0.145289457
800	0.197850125	0.144495766	0.105600627	0.14540913
801	0.197952101	0.144596515	0.105706766	0.145528728
802	0.198053868	0.14469715	0.105812867	0.145648202
803	0.198155607	0.144797754	0.105918929	0.145767499
804	0.198257847	0.14489814	0.106024922	0.145886785
805	0.198359561	0.144998347	0.106130929	0.146005817
806	0.198460011	0.14509862	0.106236849	0.146124934
807	0.198560803	0.145198634	0.106342676	0.146244126
808	0.198661437	0.145298487	0.106448469	0.146363187
809	0.198761728	0.145398323	0.106554229	0.146482069
810	0.198862441	0.145498031	0.106659921	0.146600893
811	0.198962812	0.145597754	0.106765591	0.146719554
812	0.199063551	0.145697413	0.106871214	0.146838094
813	0.199163948	0.145797064	0.106976761	0.146956607
814	0.199264134	0.145896788	0.107082212	0.14707515
815	0.199364558	0.1459966	0.107187651	0.147193432
816	0.19946456	0.146096404	0.10729306	0.147311515
817	0.19956501	0.146196031	0.107398339	0.147429742
818	0.199665091	0.146295609	0.107503558	0.147547936
819	0.199765672	0.146394969	0.107608747	0.147665988
820	0.199866253	0.146494338	0.107713821	0.147784149
821	0.199966176	0.146593803	0.107818887	0.147902055
822	0.200066047	0.146693187	0.107923925	0.148019835
823	0.200165706	0.146792604	0.108028894	0.148137597
824	0.200265234	0.146891875	0.108133836	0.148255218
825	0.200365316	0.146991074	0.108238728	0.148372736
826	0.200465028	0.147090281	0.108343532	0.148490293
827	0.200565214	0.147189278	0.108448295	0.148607742
828	0.200665164	0.147288428	0.108553015	0.14872502
829	0.20076485	0.147387514	0.108657707	0.148842131
830	0.200864852	0.147486551	0.108762348	0.148959164
831	0.200964564	0.147585604	0.108866966	0.149075991
832	0.201064303	0.147684787	0.108971502	0.149192768
833	0.201163963	0.147783808	0.109075971	0.149309513
834	0.201263965	0.147882724	0.109180373	0.149426184
835	0.201363888	0.14798156	0.109284709	0.149542835
836	0.201463363	0.148080105	0.109389	0.14965943
837	0.201563181	0.148178407	0.109493222	0.149775982
838	0.201663288	0.148276653	0.109597401	0.149892411
839	0.201763764	0.148374617	0.109701533	0.150008712
840	0.201864451	0.148472524	0.109805594	0.1501249
841	0.201964716	0.148570455	0.109909612	0.150240975
842	0.202064745	0.148668354	0.110013571	0.150356987
843	0.202164773	0.148766237	0.110117453	0.150472996
844	0.202264696	0.148864047	0.110221264	0.150589003
845	0.202364961	0.148961671	0.110325011	0.150704926
846	0.202465306	0.149059304	0.110428699	0.15082077
847	0.202565834	0.149156823	0.110532359	0.150936495
848	0.202666179	0.149254302	0.110635946	0.151052261
849	0.202766681	0.14935166	0.110739507	0.151167885
850	0.202867447	0.149448873	0.110843052	0.151283326
851	0.202968423	0.149545948	0.110946551	0.151398652
852	0.203069215	0.14964308	0.111049968	0.15151399
853	0.203169954	0.14974014	0.111153383	0.151629115
854	0.203269798	0.149837506	0.111256716	0.15174426
855	0.203369774	0.149934791	0.111359993	0.151859307
856	0.203469644	0.150032205	0.111463188	0.151974331
857	0.203568988	0.150129644	0.111566389	0.152089108
858	0.203668174	0.150227075	0.111669567	0.152203703
859	0.203767386	0.150324425	0.111772645	0.152318386
860	0.203866598	0.150421605	0.111875666	0.152433068
861	0.203965337	0.150519012	0.111978687	0.152547502
862	0.204064075	0.150616499	0.112081623	0.152661946
863	0.204162734	0.150713881	0.112184494	0.152776372
864	0.204261367	0.150811287	0.112287312	0.152890706
865	0.20436	0.15090854	0.112390091	0.153004938
866	0.204457579	0.151005882	0.112492811	0.153119155
867	0.204555896	0.151102942	0.112595487	0.153233319
868	0.204654582	0.151199799	0.112698117	0.15334741
869	0.20475332	0.151296681	0.112800716	0.153461381
870	0.204852006	0.151393401	0.112903273	0.153575239
871	0.204950612	0.151489919	0.113005763	0.153689125
872	0.205048771	0.151586195	0.113108179	0.153803108
873	0.205146983	0.15168227	0.113210581	0.1539169
874	0.205245089	0.151778296	0.113312987	0.154030433
875	0.20534259	0.151874451	0.113415295	0.154144035
876	0.205440143	0.151970606	0.113517545	0.154257561
877	0.205536827	0.152066575	0.113619746	0.154371077
878	0.205633354	0.152162512	0.11372188	0.154484585
879	0.20572967	0.15225836	0.113823978	0.154598002
880	0.20582617	0.152354136	0.113926047	0.154711276
881	0.205922881	0.152449815	0.114028069	0.154824481
882	0.206019144	0.152545518	0.114129996	0.154937784
883	0.206115433	0.152641075	0.11423192	0.155050925
884	0.206211723	0.1527366	0.11433376	0.15516414
885	0.206308223	0.152832069	0.114435548	0.155277273
886	0.206404539	0.152927595	0.114537295	0.155390312
887	0.206500881	0.153023104	0.114639006	0.155503203
888	0.206596907	0.153118532	0.114740619	0.155616186
889	0.206692512	0.153214074	0.114842177	0.155729052
890	0.20678788	0.153309438	0.114943702	0.155841808
891	0.206883353	0.153404761	0.115045145	0.155954583
892	0.206978642	0.153500068	0.115146564	0.156067175
893	0.207073957	0.153595222	0.11524795	0.156179676
894	0.207168535	0.153690562	0.115349291	0.156292088
895	0.207263271	0.153785748	0.11545061	0.15640434
896	0.207358534	0.153880692	0.115551876	0.156516538
897	0.207453586	0.15397562	0.115653073	0.156628698
898	0.207549296	0.154070419	0.115754187	0.156740887
899	0.207645033	0.154165201	0.115855265	0.156852967
900	0.207740111	0.15426025	0.115956278	0.156965008
901	0.207835426	0.154355089	0.116057279	0.157076875
902	0.207930478	0.154449872	0.116158224	0.157188687
903	0.208026083	0.154544436	0.116259124	0.157300354
904	0.208121714	0.154638815	0.116359953	0.157412052
905	0.208217556	0.154733105	0.116460717	0.157523751
906	0.208313266	0.154827266	0.11656141	0.157635468
907	0.20840895	0.154921306	0.116662023	0.157747233
908	0.208504608	0.155015241	0.116762557	0.157859047
909	0.208600002	0.155109111	0.116863053	0.157970758
910	0.208695554	0.155202812	0.116963528	0.158082333
911	0.208790843	0.155296488	0.117063957	0.158193854
912	0.208885606	0.15539027	0.117164332	0.158305306
913	0.208980131	0.155483971	0.117264662	0.158416692
914	0.209075051	0.155577397	0.117364971	0.158527896
915	0.209169814	0.155670662	0.117465195	0.158639193
916	0.209264655	0.155763716	0.117565348	0.158750544
917	0.209358706	0.155856731	0.117665457	0.158861887
918	0.209452679	0.155949584	0.117765524	0.15897322
919	0.209546572	0.156042364	0.117865525	0.159084558
920	0.209640571	0.156135112	0.117965446	0.159195913
921	0.209734359	0.156227828	0.118065341	0.159307138
922	0.209828068	0.156320342	0.118165154	0.159418408
923	0.209921567	0.156412953	0.118264936	0.159529518
924	0.210014644	0.156505693	0.118364673	0.159640534
925	0.210107537	0.156598538	0.118464363	0.159751469
926	0.210200377	0.156691366	0.118564032	0.159862232
927	0.210293586	0.156784163	0.118663673	0.159972834
928	0.210386874	0.156876903	0.11876324	0.160083455
929	0.210479319	0.156969909	0.118862757	0.160194025
930	0.210571712	0.157062932	0.118962176	0.160304733
931	0.210664315	0.15715589	0.119061558	0.160415299
932	0.210756681	0.157248848	0.119160914	0.160525724
933	0.210849127	0.157341628	0.119260248	0.160636047
934	0.210941045	0.157434521	0.119359546	0.160746277
935	0.211033359	0.15752731	0.119458789	0.160856458
936	0.211125778	0.157619912	0.119557976	0.160966584
937	0.211218644	0.157712507	0.119657133	0.161076507
938	0.211310668	0.157805029	0.1197562	0.161186561
939	0.211402061	0.157897486	0.119855231	0.161296549
940	0.211493611	0.157989944	0.119954244	0.161406342
941	0.211585477	0.15808228	0.120053202	0.161516066
942	0.211677132	0.158174544	0.120152104	0.161625753
943	0.21176855	0.158266751	0.120250969	0.161735323
944	0.211860206	0.158358789	0.120349824	0.161844691
945	0.211951703	0.158450794	0.120448598	0.161954084
946	0.212043201	0.158542734	0.120547264	0.162063644
947	0.212134751	0.158634578	0.120645885	0.162173143
948	0.212225853	0.158726608	0.120744494	0.162282438
949	0.212316982	0.158818524	0.120843045	0.162391682
950	0.2124084	0.158910344	0.12094153	0.162500929
951	0.212499239	0.15900222	0.121039986	0.162610026
952	0.212590079	0.159094056	0.121138375	0.162719145
953	0.212680391	0.159185932	0.121236712	0.162828236
954	0.212770388	0.159277784	0.121335023	0.162937174
955	0.212860516	0.159369498	0.121433315	0.163045938
956	0.21295046	0.159461084	0.121531567	0.16315462
957	0.213040772	0.159552492	0.121629761	0.163263267
958	0.213131138	0.159643932	0.121727857	0.163371993
959	0.213221345	0.159735364	0.121825919	0.163480579
960	0.213312026	0.159826481	0.121923915	0.16358921
961	0.213402575	0.159917703	0.122021888	0.16369764
962	0.213492993	0.160008829	0.122119832	0.163805907
963	0.213583227	0.16009997	0.1222177	0.163914175
964	0.213674303	0.160191184	0.122315511	0.164022333
965	0.213765247	0.160282358	0.122413285	0.16413039
966	0.213855744	0.160373628	0.12251098	0.164238484
967	0.21394661	0.160464867	0.122608682	0.1643463
968	0.214037423	0.160556056	0.122706291	0.164454223
969	0.21412863	0.160647077	0.12280385	0.164562075
970	0.214220075	0.160737968	0.122901353	0.164669895
971	0.214311256	0.160828916	0.122998825	0.164777599
972	0.214402122	0.160919645	0.12309628	0.164885207
973	0.214492882	0.161010359	0.123193666	0.164992835
974	0.214583484	0.161101008	0.123291027	0.165100324
975	0.214674192	0.1611916	0.123388352	0.165207734
976	0.214764899	0.161282257	0.123485638	0.165315068
977	0.214855449	0.161372696	0.123582869	0.165422417
978	0.214945735	0.161463135	0.12368009	0.165529576
979	0.215035916	0.161553671	0.123777244	0.16563669
980	0.215125965	0.16164411	0.1238743	0.165743914
981	0.21521583	0.161734436	0.123971329	0.165850952
982	0.215305537	0.161824762	0.124068317	0.165957911
983	0.215395323	0.161914806	0.124165287	0.166064788
984	0.215484845	0.162004793	0.124262187	0.166171707
985	0.215575158	0.162094666	0.124359023	0.166278596
986	0.215665392	0.162184484	0.124455812	0.166385414
987	0.215754862	0.16227439	0.124552579	0.166492078
988	0.215844384	0.162364296	0.124649285	0.166598721
989	0.21593525	0.162453912	0.124745926	0.166705317
990	0.216026036	0.162543697	0.124842543	0.166811724
991	0.216116744	0.162633482	0.124939097	0.166918113
992	0.216207635	0.162723138	0.125035576	0.167024558
993	0.216298633	0.162812899	0.125132031	0.167130775
994	0.216389419	0.162902579	0.125228402	0.167237075
995	0.216480021	0.162992291	0.125324725	0.167343277
996	0.216571203	0.163081907	0.12542099	0.167449438
997	0.216661541	0.163171668	0.125517245	0.167555434
998	0.216751538	0.163261485	0.125613428	0.167661459
999	0.216842061	0.163351165	0.12570957	0.167767396
1000	0.216932848	0.163440724	0.125805701	0.167873172
1001	0.217023345	0.163530356	0.125901754	0.167978948
1002	0.217113999	0.163619866	0.125997767	0.16808466
1003	0.217204628	0.16370928	0.126093759	0.16819028
1004	0.217295256	0.163798774	0.12618973	0.168295715
1005	0.217385437	0.163888358	0.126285666	0.168401042
1006	0.217474986	0.163977836	0.126381576	0.168506321
1007	0.217564957	0.164067024	0.126477427	0.168611601
1008	0.217654874	0.164156114	0.126573239	0.168716826
1009	0.217744897	0.164245084	0.126668998	0.168822019
1010	0.217834841	0.164333997	0.126764728	0.168927133
1011	0.217924232	0.164422878	0.126860448	0.169032125
1012	0.218014044	0.164511557	0.126956106	0.169137159
1013	0.21810354	0.164600244	0.127051753	0.169242042
1014	0.218193484	0.164688875	0.127147341	0.169346869
1015	0.218283876	0.164777408	0.127242897	0.169451542
1016	0.218374294	0.164865837	0.127338408	0.169556202
1017	0.218464132	0.164954298	0.127433877	0.169660796
1018	0.218553602	0.16504284	0.127529305	0.169765285
1019	0.218642704	0.165131422	0.127624638	0.169869868
1020	0.218732332	0.16521998	0.127719878	0.169974565
1021	0.218822407	0.165308417	0.127815059	0.17007921
1022	0.218912483	0.165396716	0.12791022	0.170183737
1023	0.2190024	0.165485129	0.128005335	0.170288219
1024	0.219092134	0.165573493	0.128100389	0.170392716
1025	0.219181841	0.165661906	0.128195414	0.170497046
1026	0.219271126	0.16575027	0.128290382	0.170601402
1027	0.219360517	0.165838585	0.128385275	0.170705822
1028	0.21945083	0.165926594	0.128480112	0.170810169
1029	0.219540484	0.166014652	0.128574895	0.170914476
1030	0.219630033	0.166102531	0.128669638	0.171018755
1031	0.219719398	0.166190468	0.128764344	0.171122944
1032	0.219808894	0.16627838	0.128859005	0.171227046
1033	0.219898785	0.166366025	0.128953629	0.171331088
1034	0.219987755	0.166453865	0.129048231	0.171435005
1035	0.220076488	0.166541696	0.129142771	0.171538918
1036	0.220165326	0.166629301	0.129237223	0.17164293
1037	0.220254427	0.166716777	0.129331654	0.171746778
1038	0.220343476	0.166804205	0.129426032	0.171850574
1039	0.220432893	0.166891431	0.129520399	0.17195421
1040	0.220521441	0.16697881	0.129614682	0.172057937
1041	0.220609727	0.167066173	0.129708969	0.172161463
1042	0.220698433	0.16715327	0.129803212	0.172264946
1043	0.220786929	0.167240431	0.129897437	0.17236826
1044	0.220875108	0.167327511	0.129991593	0.172471665
1045	0.220963157	0.1674146	0.130085717	0.172575012
1046	0.22105081	0.167501713	0.130179802	0.172678272
1047	0.22113841	0.167588841	0.130273863	0.172781377
1048	0.221225669	0.167675882	0.130367915	0.172884272
1049	0.221312848	0.167762946	0.130461886	0.172987223
1050	0.221399527	0.167850034	0.130555757	0.173090328
1051	0.221486258	0.167937026	0.130649632	0.173193173
1052	0.221573016	0.168023937	0.130743435	0.173296043
1053	0.221659774	0.168110832	0.130837208	0.173398829
1054	0.221746058	0.168197743	0.130930919	0.173501643
1055	0.221832448	0.168284452	0.131024561	0.173604528
1056	0.221918073	0.168371314	0.131118175	0.173707309
1057	0.222003857	0.168457999	0.131211749	0.173810023
1058	0.222089325	0.168544724	0.131305312	0.173912526
1059	0.222174951	0.16863132	0.131398795	0.174015082
1060	0.22226055	0.168717747	0.131492199	0.174117715
1061	0.222346202	0.168803891	0.131585584	0.174220261
1062	0.222431907	0.168889873	0.131678898	0.174322843
1063	0.222517822	0.168975751	0.131772147	0.174425416
1064	0.222602948	0.169061887	0.131865372	0.174527839
1065	0.222687363	0.169148015	0.131958537	0.174630302
1066	0.222771593	0.16923415	0.132051687	0.17473261
1067	0.222856218	0.169320399	0.132144798	0.174834803
1068	0.222941765	0.169406398	0.132237845	0.174936984
1069	0.223026627	0.16949255	0.132330825	0.175039153
1070	0.223111173	0.169578791	0.132423761	0.175141275
1071	0.223195746	0.169664846	0.132516636	0.175243436
1072	0.223280134	0.169750845	0.13260945	0.175345583
1073	0.223363917	0.16983694	0.132702183	0.17544777
1074	0.223448015	0.16992289	0.132794866	0.175549936
1075	0.223532061	0.170008881	0.132887535	0.175651947
1076	0.223615186	0.17009513	0.132980211	0.175753738
1077	0.223698415	0.170181346	0.133072881	0.175855352
1078	0.223782066	0.170267401	0.13316549	0.17595696
1079	0.223865507	0.17035336	0.133258022	0.176058655
1080	0.223948183	0.170439536	0.133350506	0.176160308
1081	0.22403065	0.170525817	0.133442989	0.17626175
1082	0.224113853	0.170611888	0.133535408	0.176363194
1083	0.22419753	0.170697839	0.133627772	0.176464612
1084	0.224281287	0.170783498	0.133720058	0.176566136
1085	0.224364885	0.170869109	0.133812345	0.176667463
1086	0.22444872	0.170954599	0.133904557	0.176768833
1087	0.224532714	0.171040025	0.133996701	0.176870207
1088	0.224616575	0.171125434	0.134088777	0.176971615
1089	0.224700305	0.17121077	0.134180837	0.1770729
1090	0.224784035	0.171296107	0.134272888	0.177174022
1091	0.224867844	0.171381436	0.134364849	0.177275238
1092	0.22495139	0.171467006	0.13445679	0.177376274
1093	0.225034804	0.171552755	0.134548684	0.177477258
1094	0.22511756	0.171638463	0.13464052	0.177578274
1095	0.225199894	0.171724227	0.134732352	0.177679057
1096	0.225282281	0.171809693	0.134824133	0.17777989
1097	0.225365116	0.171895046	0.134915899	0.177880544
1098	0.225447293	0.171980592	0.13500765	0.177981027
1099	0.225529443	0.172066058	0.135099348	0.178081509
1100	0.225611962	0.172151427	0.135191014	0.178181878
1101	0.225694428	0.172236723	0.135282627	0.178282249
1102	0.225776288	0.172322011	0.135374172	0.178382654
1103	0.225858228	0.172407267	0.135465658	0.178483049
1104	0.225940352	0.172492216	0.13555705	0.178583567
1105	0.226022239	0.172577084	0.135648394	0.178684018
1106	0.226104441	0.172662009	0.135739718	0.178784303
1107	0.226186039	0.172746991	0.135830986	0.178884659
1108	0.226267241	0.172832133	0.135922226	0.178984913
1109	0.226348943	0.172917155	0.136013446	0.179085039
1110	0.226430383	0.173002015	0.136104633	0.179185157
1111	0.226511822	0.173086625	0.136195783	0.179285271
1112	0.22659313	0.173171106	0.136286918	0.179385308
1113	0.226674306	0.173255724	0.136378025	0.179485237
1114	0.226755955	0.173340092	0.13646908	0.179585213
1115	0.226837158	0.173424444	0.136560111	0.179685099
1116	0.226918044	0.173508892	0.136651097	0.179784972
1117	0.22699922	0.173593413	0.136742057	0.179884716
1118	0.22708037	0.173677926	0.136832937	0.179984527
1119	0.22716202	0.173762238	0.136923764	0.180084324
1120	0.227243538	0.173846484	0.137014579	0.180183969
1121	0.227324951	0.173930699	0.137105389	0.180283417
1122	0.227405916	0.174014978	0.137196143	0.180382896
1123	0.227486434	0.174099394	0.137286866	0.180482294
1124	0.227567373	0.174183738	0.137377548	0.180581607
1125	0.227648101	0.174268073	0.1374682	0.18068081
1126	0.227729251	0.174352255	0.13755876	0.180780128
1127	0.227810321	0.174436348	0.1376493	0.180879324
1128	0.227891102	0.174520458	0.137739774	0.180978555
1129	0.22797212	0.174604527	0.137830222	0.181077675
1130	0.228053296	0.174688717	0.137920604	0.181176757
1131	0.228134104	0.174773052	0.138010949	0.181275779
1132	0.228215148	0.174857218	0.138101261	0.181374723
1133	0.228295639	0.174941401	0.138191585	0.181473471
1134	0.228376025	0.17502551	0.138281889	0.181572089
1135	0.228457017	0.175109321	0.138372116	0.181670814
1136	0.228537745	0.175193156	0.13846229	0.181769492
1137	0.228618448	0.175277007	0.138552395	0.181868179
1138	0.228698702	0.175360737	0.138642467	0.181966835
1139	0.228778956	0.175444313	0.138732506	0.182065464
1140	0.228859	0.175528027	0.138822521	0.182163959
1141	0.228939544	0.175611491	0.138912493	0.182262469
1142	0.229020641	0.175694607	0.139002394	0.18236109
1143	0.229101343	0.175777772	0.139092281	0.18245957
1144	0.229181677	0.175860937	0.139182123	0.182558019
1145	0.229262115	0.175944206	0.139271938	0.182656359
1146	0.229342712	0.176027452	0.139361719	0.182754622
1147	0.229423677	0.176110423	0.139451472	0.182852819
1148	0.229504616	0.176193386	0.139541193	0.182950924
1149	0.22958624	0.176276188	0.139630859	0.183048992
1150	0.229667705	0.176358892	0.139720478	0.183147097
1151	0.229749566	0.176441508	0.139810071	0.183245091
1152	0.229831348	0.176524245	0.139899593	0.183343114
1153	0.229912945	0.176606812	0.139989101	0.18344103
1154	0.2299947	0.176689388	0.140078589	0.183538807
1155	0.230076482	0.176772004	0.140168018	0.18363658
1156	0.230158316	0.17685449	0.140257402	0.183734296
1157	0.230239702	0.176936977	0.140346733	0.183832041
1158	0.230320536	0.177019561	0.140435995	0.183929844
1159	0.230400764	0.177102249	0.140525258	0.184027449
1160	0.23048115	0.177184768	0.140614512	0.184124899
1161	0.230561984	0.177266988	0.140703734	0.184222305
1162	0.230642712	0.177349305	0.140792888	0.184319749
1163	0.23072323	0.177431752	0.140881981	0.184417186
1164	0.230803247	0.177514238	0.140971015	0.184514622
1165	0.230883159	0.177596668	0.141060013	0.184612013
1166	0.230962861	0.177679058	0.141148994	0.184709279
1167	0.231042273	0.177761682	0.141237944	0.184806453
1168	0.231121948	0.177844145	0.141326871	0.184903556
1169	0.231202229	0.177926446	0.14141576	0.185000595
1170	0.231282088	0.17800873	0.14150459	0.185097618
1171	0.231361711	0.178091177	0.141593397	0.185194452
1172	0.231441623	0.178173671	0.141682147	0.185291241
1173	0.231521824	0.178255972	0.141770866	0.185387942
1174	0.231602211	0.178338217	0.141859547	0.185484588
1175	0.23168257	0.178420405	0.14194819	0.185581214
1176	0.231763193	0.178502568	0.142036779	0.18567786
1177	0.231843527	0.178584805	0.14212532	0.185774498
1178	0.231923544	0.178667065	0.142213858	0.185870928
1179	0.232003325	0.178749375	0.142302347	0.185967329
1180	0.232083553	0.178831619	0.142390743	0.186063864
1181	0.232163465	0.178913863	0.142479154	0.186160145
1182	0.23224314	0.178995963	0.142567512	0.186256479
1183	0.23232271	0.17907786	0.142655872	0.186352654
1184	0.232402648	0.179159701	0.142744177	0.186448806
1185	0.23248256	0.179241501	0.142832453	0.186544885
1186	0.232562262	0.179323423	0.142920652	0.186641005
1187	0.232642648	0.179405175	0.143008799	0.186737076
1188	0.232722823	0.179486757	0.143096922	0.186833105
1189	0.232803236	0.179568339	0.143185008	0.186929044
1190	0.232884122	0.179649793	0.143273062	0.18702491
1191	0.232964534	0.179731424	0.143361075	0.187120715
1192	0.233044841	0.17981299	0.143449018	0.187216586
1193	0.233125122	0.179894411	0.143536938	0.18731237
1194	0.233205692	0.179975767	0.143624845	0.187407957
1195	0.233285236	0.180057245	0.143712722	0.187503482
1196	0.233364964	0.180138577	0.143800555	0.187598987
1197	0.233444929	0.18021978	0.143888372	0.18769436
1198	0.233524762	0.180300765	0.14397614	0.187789766
1199	0.233604621	0.180381637	0.144063851	0.187885173
1200	0.233684033	0.180462614	0.144151512	0.187980577
1201	0.233762813	0.180543518	0.144239177	0.188075841
1202	0.233841382	0.180624471	0.144326783	0.188171087
1203	0.233919346	0.180705399	0.144414379	0.188266236
1204	0.233997625	0.180786231	0.144501924	0.188361394
1205	0.23407659	0.180866683	0.144589443	0.188456512
1206	0.234155844	0.180947014	0.144676947	0.188551534
1207	0.234235466	0.181027256	0.144764437	0.188646426
1208	0.234314773	0.181107547	0.144851866	0.188741366
1209	0.234393842	0.181187773	0.144939268	0.188836265
1210	0.23447228	0.181268007	0.145026654	0.188931059
1211	0.234550665	0.181348282	0.145113993	0.189025838
1212	0.234629708	0.181428298	0.145201296	0.189120572
1213	0.23470883	0.181508249	0.14528855	0.189215282
1214	0.23478811	0.181588177	0.145375759	0.18930996
1215	0.234866969	0.181668209	0.145462952	0.18940452
1216	0.234946197	0.181748136	0.145550118	0.189498986
1217	0.235025319	0.181828128	0.145637227	0.189593457
1218	0.235104757	0.181908007	0.145724253	0.189688015
1219	0.235183748	0.18198808	0.145811268	0.189782401
1220	0.235262844	0.182068193	0.145898231	0.189876774
1221	0.23534165	0.182148282	0.145985181	0.189971042
1222	0.235420877	0.182228217	0.146072112	0.190065163
1223	0.235500105	0.182308129	0.146158986	0.190159308
1224	0.235579543	0.18238812	0.146245807	0.190253438
1225	0.235658613	0.182467975	0.146332625	0.190347442
1226	0.235737524	0.182547636	0.146419406	0.190441437
1227	0.235816936	0.182627079	0.146506126	0.190535503
1228	0.235896216	0.182706538	0.146592815	0.190629507
1229	0.235975812	0.182785868	0.146679481	0.190723442
1230	0.236055356	0.182865158	0.146766108	0.190817291
1231	0.236134452	0.182944383	0.146852704	0.190911121
1232	0.236213469	0.183023761	0.14693925	0.191004928
1233	0.23629238	0.18310322	0.147025723	0.191098784
1234	0.236371213	0.183182639	0.147112223	0.191192354
1235	0.236450203	0.183261904	0.147198649	0.19128602
1236	0.236529405	0.183341323	0.147285028	0.191379627
1237	0.236609659	0.183420435	0.147371395	0.191473092
1238	0.236689808	0.183499507	0.147457724	0.191566541
1239	0.23676943	0.183578618	0.147544037	0.19165988
1240	0.236848974	0.183657698	0.147630302	0.191753222
1241	0.23692828	0.183736729	0.147716538	0.191846542
1242	0.237007719	0.183815656	0.147802768	0.191939739
1243	0.237087078	0.183894598	0.147888949	0.192032926
1244	0.237166858	0.183973476	0.147975121	0.192125973
1245	0.237246586	0.184052313	0.148061269	0.192218958
1246	0.237326288	0.184131054	0.148147367	0.192311948
1247	0.237406279	0.184209722	0.148233421	0.19240488
1248	0.237485822	0.184288414	0.148319461	0.19249771
1249	0.237565234	0.184367074	0.148405463	0.192590502
1250	0.237644593	0.18444575	0.148491396	0.192683351
1251	0.237724216	0.184524523	0.148577301	0.192776051
1252	0.237803549	0.18460332	0.148663149	0.192868787
1253	0.237882987	0.184681988	0.14874899	0.192961384
1254	0.237962109	0.184760793	0.14883477	0.193054016
1255	0.238041178	0.18483963	0.148920506	0.19314661
1256	0.238120696	0.184918403	0.149006209	0.193239138
1257	0.238200134	0.184997224	0.149091866	0.193331644
1258	0.238279598	0.185076029	0.14917752	0.193423958
1259	0.238358563	0.18515502	0.149263155	0.193516182
1260	0.238437158	0.185234027	0.149348756	0.193608364
1261	0.238515464	0.185313123	0.149434312	0.193700531
1262	0.238593559	0.1853923	0.14951982	0.193792657
1263	0.238671233	0.185471412	0.149605309	0.193884687
1264	0.23874925	0.185550378	0.149690725	0.193976847
1265	0.238827108	0.185629288	0.149776134	0.194068895
1266	0.23890473	0.185708013	0.149861503	0.194160965
1267	0.238982272	0.185786705	0.149946813	0.194253063
1268	0.239059814	0.1858653	0.150032084	0.194345147
1269	0.23913762	0.18594375	0.150117333	0.194437131
1270	0.239215531	0.186022079	0.150202549	0.194529069
1271	0.239293758	0.18610027	0.150287729	0.194620957
1272	0.239371801	0.186178632	0.150372838	0.194712893
1273	0.239449501	0.186257073	0.150457932	0.194804661
1274	0.23952678	0.186335604	0.150542986	0.194896436
1275	0.23960427	0.186414006	0.150628016	0.194988156
1276	0.239681865	0.186492431	0.150713005	0.195079828
1277	0.239759118	0.186570946	0.150797965	0.1951714
1278	0.239836713	0.186649412	0.150882884	0.195262923
1279	0.239914519	0.186727773	0.150967775	0.195354394
1280	0.239992166	0.186806078	0.151052637	0.195445826
1281	0.240069603	0.186884245	0.151137464	0.195537226
1282	0.240146961	0.186962388	0.151222273	0.195628564
1283	0.240224451	0.187040434	0.151307019	0.195719969
1284	0.240301915	0.187118376	0.151391775	0.195811186
1285	0.240378509	0.187196527	0.151476478	0.195902418
1286	0.240454919	0.187274759	0.151561171	0.195993481
1287	0.240531514	0.187352934	0.151645822	0.196084516
1288	0.240608135	0.187431077	0.151730438	0.196175508
1289	0.240684992	0.18750914	0.151815001	0.196266538
1290	0.240761561	0.187587162	0.151899586	0.19635737
1291	0.240838155	0.187664909	0.151984138	0.196448199
1292	0.240914355	0.187742624	0.152068684	0.196538902
1293	0.240990133	0.187820364	0.1521532	0.196629556
1294	0.241065911	0.187898136	0.152237657	0.196720241
1295	0.241141584	0.187976133	0.152322083	0.196810784
1296	0.241216915	0.188054325	0.152406447	0.196901332
1297	0.241292324	0.188132517	0.152490775	0.196991855
1298	0.241367866	0.188210676	0.152575066	0.197082326
1299	0.241443591	0.188288811	0.152659332	0.197172687
1300	0.241519343	0.188366801	0.15274359	0.197262923
1301	0.241595227	0.18844475	0.152827795	0.19735318
1302	0.241670953	0.18852274	0.152911984	0.197443336
1303	0.241746494	0.188600584	0.152996124	0.197533543
1304	0.241822035	0.188678364	0.153080234	0.197623716
1305	0.241897708	0.18875599	0.153164296	0.197713864
1306	0.241973697	0.188833609	0.153248287	0.197804096
1307	0.242049844	0.18891113	0.153332279	0.197894162
1308	0.242126149	0.188988676	0.153416197	0.197984287
1309	0.242202059	0.189066448	0.153500093	0.19807431
1310	0.242277626	0.189144115	0.153584	0.198164193
1311	0.24235272	0.189221838	0.15366787	0.198254057
1312	0.242427998	0.189299513	0.153751727	0.198343798
1313	0.24250325	0.189377381	0.153835542	0.19843349
1314	0.242578607	0.18945521	0.15391934	0.198523058
1315	0.242654201	0.189532885	0.154003119	0.198612559
1316	0.24272961	0.189610414	0.154086845	0.198702124
1317	0.242804915	0.189687879	0.154170554	0.198791563
1318	0.242880403	0.189765481	0.154254257	0.198880827
1319	0.24295526	0.189843172	0.154337927	0.198970032
1320	0.243030275	0.189920879	0.154421558	0.199059195
1321	0.243105316	0.189998498	0.154505187	0.199148203
1322	0.243180093	0.1900761	0.154588734	0.19923738
1323	0.243254845	0.190153694	0.15467221	0.199326632
1324	0.243329228	0.190231393	0.154755683	0.199415746
1325	0.243403874	0.19030889	0.154839127	0.199504828
1326	0.243478046	0.190386509	0.154922533	0.199593882
1327	0.243552271	0.190464184	0.155005906	0.199682872
1328	0.243626022	0.190542068	0.155089257	0.199771761
1329	0.243699641	0.190619937	0.155172585	0.1998606
1330	0.24377297	0.190697919	0.155255885	0.199949361
1331	0.243846063	0.190775925	0.155339173	0.200038012
1332	0.243919129	0.190853971	0.155422437	0.200126585
1333	0.243992459	0.190931791	0.15550567	0.200215091
1334	0.244065209	0.19100966	0.155588857	0.200303576
1335	0.244138012	0.19108723	0.155672034	0.200392018
1336	0.244210894	0.191164759	0.155755186	0.2004804
1337	0.244283513	0.191242281	0.155838291	0.200568776
1338	0.244356026	0.191319843	0.15592137	0.200657063
1339	0.244427986	0.191397461	0.156004394	0.200745401
1340	0.2445005	0.191475079	0.156087372	0.2008337
1341	0.244572881	0.191552891	0.156170316	0.200921912
1342	0.244645079	0.191630671	0.156253239	0.201010065
1343	0.244717197	0.191708419	0.156336115	0.201098186
1344	0.244789052	0.191786182	0.156418933	0.201186366
1345	0.24486125	0.191863946	0.156501693	0.201274534
1346	0.244933447	0.191941661	0.156584432	0.201362633
1347	0.245005618	0.19201932	0.156667148	0.201450639
1348	0.245077183	0.192096858	0.156749866	0.201538532
1349	0.245148801	0.19217425	0.156832536	0.201626441
1350	0.245219814	0.192251747	0.15691516	0.201714406
1351	0.245291458	0.192329115	0.156997775	0.201802236
1352	0.245362418	0.192406459	0.157080354	0.201890088
1353	0.245433589	0.192483601	0.157162913	0.201977809
1354	0.245504549	0.19256088	0.157245428	0.202065452
1355	0.245575719	0.192638039	0.157327894	0.202153126
1356	0.245647285	0.19271506	0.157410318	0.202240797
1357	0.245719271	0.192792202	0.157492657	0.202328565
1358	0.245791153	0.192869335	0.157574939	0.202416393
1359	0.245862876	0.192946429	0.157657228	0.202504054
1360	0.245935574	0.19302324	0.15773946	0.202591776
1361	0.246008693	0.193099841	0.157821661	0.202679467
1362	0.246081206	0.193176515	0.157903848	0.20276704
1363	0.246153851	0.193253124	0.157985988	0.202854591
1364	0.246226075	0.193329911	0.158068099	0.202942048
1365	0.246298614	0.193406633	0.158150178	0.203029463
1366	0.246370812	0.193483404	0.158232204	0.203116878
1367	0.246442404	0.193560158	0.158314239	0.203204144
1368	0.246514101	0.193636808	0.158396231	0.203291421
1369	0.246586061	0.193713473	0.158478219	0.203378526
1370	0.246657995	0.193790018	0.158560155	0.203465708
1371	0.246730482	0.193866353	0.158642037	0.203552938
1372	0.246802732	0.193942776	0.158723892	0.203640096
1373	0.246875272	0.194019006	0.158805697	0.203727318
1374	0.246948022	0.194094977	0.158887449	0.203814563
1375	0.247020535	0.194170876	0.158969191	0.203901711
1376	0.247092469	0.194246985	0.15905092	0.20398871
1377	0.247164588	0.194323012	0.159132604	0.204075739
1378	0.247236338	0.194399048	0.159214291	0.204162633
1379	0.247308403	0.194475028	0.159295949	0.204249426
1380	0.24738039	0.194550959	0.159377579	0.204336157
1381	0.24745214	0.194626874	0.15945918	0.204422868
1382	0.247524574	0.194702611	0.159540764	0.204509496
1383	0.247596745	0.194778413	0.159622312	0.204596082
1384	0.247668311	0.194854433	0.159703836	0.204682635
1385	0.247739981	0.194930291	0.15978534	0.204769153
1386	0.247811679	0.195005996	0.159866838	0.204855534
1387	0.247883191	0.19508179	0.159948297	0.204941898
1388	0.247954915	0.195157519	0.160029721	0.205028273
1389	0.248026138	0.195233232	0.160111099	0.205114696
1390	0.248097598	0.195308678	0.160192466	0.205201037
1391	0.248168926	0.195384206	0.160273773	0.205287373
1392	0.248239965	0.19545966	0.160355035	0.205373745
1393	0.248311057	0.195535034	0.160436261	0.205460057
1394	0.248382201	0.195610255	0.160517441	0.20554641
1395	0.248453187	0.195685475	0.160598582	0.205632747
1396	0.248524542	0.195760551	0.160679712	0.205718969
1397	0.248596055	0.195835521	0.160760797	0.205805191
1398	0.248667804	0.195910394	0.160841873	0.205891303
1399	0.248739212	0.195985106	0.160922907	0.205977468
1400	0.248810646	0.196059657	0.1610039	0.206063624
1401	0.24888208	0.196134231	0.161084855	0.206149729
1402	0.248953118	0.19620887	0.16116578	0.206235811
1403	0.249024184	0.196283308	0.16124667	0.206321892
1404	0.249095538	0.19635764	0.161327508	0.206408003
1405	0.249166709	0.196432045	0.161408327	0.206494023
1406	0.249237879	0.196506418	0.161489064	0.20658015
1407	0.249308997	0.196580783	0.161569777	0.206666189
1408	0.249380089	0.196655229	0.161650493	0.206752064
1409	0.249451391	0.196729682	0.161731175	0.206837882
1410	0.249522851	0.196804063	0.161811865	0.206923521
1411	0.249594732	0.196878395	0.161892506	0.207009172
1412	0.249666903	0.196952663	0.161973138	0.207094678
1413	0.249739338	0.19702698	0.162053747	0.207180085
1414	0.249811588	0.19710111	0.162134304	0.2072656
1415	0.249884206	0.197175225	0.162214823	0.207351082
1416	0.249957088	0.197249266	0.162295294	0.207436563
1417	0.250029865	0.197323357	0.162375751	0.207521937
1418	0.250102115	0.197397625	0.162456169	0.207607303
1419	0.250174497	0.197471715	0.16253653	0.20769271
1420	0.250246536	0.197545862	0.162616903	0.207777894
1421	0.250318628	0.197619911	0.162697221	0.20786314
1422	0.250390931	0.197693719	0.162777521	0.207948324
1423	0.250463234	0.197767567	0.162857785	0.208033465
1424	0.250535615	0.197841431	0.16293801	0.208118589
1425	0.250607865	0.197915304	0.163018161	0.208203834
1426	0.250680247	0.197989119	0.163098273	0.208289079
1427	0.250752286	0.198063113	0.163178369	0.208374212
1428	0.250824931	0.19813688	0.163258459	0.208459262
1429	0.250897339	0.198210736	0.163338532	0.208544255
1430	0.250969905	0.198284617	0.163418594	0.208629144
1431	0.251042392	0.198358368	0.163498648	0.208713948
1432	0.251114748	0.198432288	0.163578636	0.208798827
1433	0.251187261	0.198506064	0.163658569	0.208883751
1434	0.25125959	0.198579896	0.163738501	0.208968537
1435	0.25133213	0.198653623	0.163818396	0.209053295
1436	0.251404696	0.198727212	0.163898258	0.20913807
1437	0.251477472	0.198800754	0.163978105	0.209222723
1438	0.251550486	0.198874271	0.164057929	0.209307324
1439	0.251623473	0.198947731	0.164137713	0.20939189
1440	0.251695908	0.199021256	0.164217487	0.209476356
1441	0.251768	0.199094725	0.16429725	0.20956074
1442	0.251840223	0.199168056	0.16437695	0.209645209
1443	0.251913105	0.19924125	0.164456624	0.20972963
1444	0.251986224	0.199314517	0.164536267	0.209814001
1445	0.252059448	0.199387695	0.164615863	0.209898364
1446	0.252132725	0.199460825	0.164695419	0.209982713
1447	0.252205871	0.199533897	0.164774972	0.21006696
1448	0.252279016	0.199607043	0.164854516	0.210151054
1449	0.252352082	0.199680157	0.16493402	0.210235127
1450	0.252424964	0.199753165	0.165013496	0.210319156
1451	0.252498267	0.199825963	0.165092938	0.21040318
1452	0.252571807	0.199898778	0.165172343	0.210487162
1453	0.252644795	0.199971706	0.165251686	0.210571217
1454	0.252718072	0.200044448	0.165331013	0.210655168
1455	0.252791428	0.200117085	0.165410283	0.210739199
1456	0.252865099	0.200189601	0.165489491	0.210823286
1457	0.252938666	0.200262068	0.165568698	0.210907215
1458	0.253012233	0.200334342	0.165647871	0.210991161
1459	0.253085588	0.200406632	0.165727007	0.211075144
1460	0.253158839	0.200478744	0.165806114	0.211159133
1461	0.2532318	0.200550832	0.165885208	0.211243052
1462	0.253304471	0.200622888	0.165964303	0.211326839
1463	0.253377143	0.200695024	0.16604336	0.211410589
1464	0.253449682	0.20076712	0.166122381	0.211494328
1465	0.253522248	0.200839208	0.166201384	0.21157801
1466	0.253594999	0.200911135	0.166280336	0.211661736
1467	0.253668065	0.200982835	0.166359262	0.211745418
1468	0.253741052	0.201054407	0.166438146	0.21182911
1469	0.253813855	0.201125905	0.166516986	0.211912829
1470	0.253886474	0.201197485	0.166595797	0.211996499
1471	0.253959645	0.201268854	0.166674565	0.212080161
1472	0.254032633	0.201340135	0.166753291	0.21216383
1473	0.254105593	0.201411375	0.166832	0.212247436
1474	0.254178686	0.201482462	0.166910708	0.21233096
1475	0.254252016	0.20155338	0.166989374	0.212414514
1476	0.254324345	0.201624499	0.167068035	0.212497939
1477	0.254396963	0.201695448	0.167146631	0.212581456
1478	0.254469398	0.201766438	0.167225192	0.212664962
1479	0.254540963	0.201837558	0.16730372	0.212748449
1480	0.254612713	0.201908709	0.167382204	0.212831905
1481	0.254684673	0.20198003	0.167460661	0.212915253
1482	0.254756765	0.20205123	0.167539084	0.212998609
1483	0.254829094	0.202122503	0.167617493	0.213081855
1484	0.254901713	0.202193783	0.167695871	0.213165035
1485	0.254974542	0.202264878	0.167774193	0.21324829
1486	0.255047029	0.202336046	0.167852478	0.21333154
1487	0.255120096	0.202407133	0.167930756	0.213414667
1488	0.255193425	0.20247805	0.16800899	0.213497845
1489	0.255266412	0.202549145	0.168087207	0.213580945
1490	0.255339189	0.2026202	0.168165409	0.213663997
1491	0.255411492	0.202691182	0.168243588	0.213747053
1492	0.255483979	0.202762099	0.168321737	0.21383009
1493	0.255556571	0.202832952	0.168399877	0.213913007
1494	0.255629058	0.202903732	0.168478016	0.213995771
1495	0.255701308	0.202974504	0.168556132	0.214078502
1496	0.255773005	0.203045406	0.168634206	0.214161263
1497	0.255844808	0.203116145	0.168712272	0.214243955
1498	0.255916294	0.203186901	0.168790311	0.214326632
1499	0.255987859	0.203257681	0.168868352	0.214409152
1500	0.256059083	0.20332847	0.168946365	0.214491675
1501	0.256130279	0.203399274	0.169024371	0.214574118
1502	0.256201898	0.20347007	0.169102334	0.214656574
1503	0.256273595	0.203540842	0.169180281	0.214738999
1504	0.256345739	0.203611558	0.169258169	0.214821462
1505	0.25641791	0.203682257	0.169336052	0.214903795
1506	0.256489871	0.20375294	0.169413882	0.214986177
1507	0.256561937	0.203823591	0.16949171	0.215068392
1508	0.25663395	0.203894218	0.169569465	0.215150721
1509	0.25670541	0.203964885	0.169647187	0.21523302
1510	0.256777528	0.204035326	0.169724924	0.215315128
1511	0.256849488	0.204105929	0.169802586	0.215397353
1512	0.256921001	0.204176515	0.169880259	0.21547943
1513	0.256992277	0.204247231	0.169957889	0.215561503
1514	0.257063316	0.204317809	0.170035475	0.215643592
1515	0.257134829	0.204388315	0.170113004	0.215725716
1516	0.257206447	0.204458756	0.170190518	0.215807757
1517	0.257277301	0.204529302	0.17026803	0.215889705
1518	0.257347787	0.204600017	0.170345496	0.215971679
1519	0.257418694	0.204670555	0.170422918	0.216053688
1520	0.257489128	0.204741158	0.170500329	0.216135621
1521	0.257559719	0.204811607	0.170577703	0.216217576
1522	0.25763002	0.204882112	0.170655092	0.216299329
1523	0.257699927	0.204952561	0.170732445	0.216381078
1524	0.257769992	0.205022946	0.17080976	0.216462758
1525	0.257840214	0.205093153	0.170887067	0.216544384
1526	0.2579102	0.205163376	0.170964346	0.216625996
1527	0.257980133	0.205233712	0.171041583	0.216707573
1528	0.258050145	0.20530408	0.171118787	0.216789104
1529	0.258119709	0.205374416	0.171195954	0.216870643
1530	0.258189063	0.205444785	0.171273101	0.216952104
1531	0.258258127	0.205515202	0.171350239	0.217033438
1532	0.25832756	0.205585554	0.171427335	0.217114765
1533	0.258397019	0.205655906	0.1715044	0.217196056
1534	0.258465978	0.205726379	0.171581432	0.21727731
1535	0.258535384	0.205796619	0.171658411	0.217358599
1536	0.25860479	0.205866817	0.171735381	0.217439813
1537	0.258674012	0.205936919	0.171812319	0.217521035
1538	0.25874305	0.206007062	0.171889235	0.217602209
1539	0.258812272	0.206077131	0.171966153	0.217683247
1540	0.258881231	0.206147274	0.172043038	0.217764263
1541	0.258950716	0.206217464	0.172119908	0.217845147
1542	0.259020044	0.206287712	0.172196695	0.21792618
1543	0.25908945	0.206357741	0.172273445	0.218007229
1544	0.259158698	0.206427843	0.172350185	0.218088177
1545	0.259227736	0.206497913	0.172426873	0.218169176
1546	0.259297248	0.20656778	0.172503541	0.218250123
1547	0.259366338	0.206637681	0.17258016	0.218331088
1548	0.259435797	0.206707419	0.172656758	0.218412001
1549	0.25950494	0.20677715	0.17273333	0.218492908
1550	0.259574189	0.206846848	0.172809849	0.218573884
1551	0.259643332	0.206916603	0.172886312	0.2186549
1552	0.259712133	0.206986422	0.172962765	0.218735812
1553	0.259781012	0.207056258	0.173039181	0.218816676
1554	0.259850129	0.207126101	0.173115563	0.218897467
1555	0.259919062	0.207196098	0.173191895	0.218978263
1556	0.259987599	0.207266087	0.173268217	0.219058976
1557	0.260056321	0.207335947	0.173344522	0.219139624
1558	0.260124937	0.207405904	0.173420799	0.21922023
1559	0.260193527	0.207475715	0.173497041	0.219300862
1560	0.26026217	0.207545551	0.173573244	0.219381493
1561	0.260330945	0.207615305	0.173649447	0.219461985
1562	0.260399271	0.207685109	0.173725637	0.219542399
1563	0.260467519	0.207754855	0.17380178	0.219622831
1564	0.260535688	0.207824562	0.173877913	0.219703176
1565	0.260603699	0.207894365	0.173954005	0.21978354
1566	0.260671657	0.207964104	0.174030063	0.219863909
1567	0.260740089	0.208033705	0.174106102	0.219944228
1568	0.260808021	0.208103387	0.174182106	0.220024545
1569	0.260876111	0.208172997	0.174258088	0.220104785
1570	0.26094399	0.208242654	0.174334053	0.220184939
1571	0.26101129	0.208312296	0.174409992	0.220265104
1572	0.261078485	0.208381906	0.174485924	0.220345208
1573	0.261145653	0.208451394	0.17456182	0.220425327
1574	0.261212427	0.208521028	0.174637685	0.220505405
1575	0.261279463	0.208590468	0.174713534	0.220585413
1576	0.261346447	0.208659891	0.17478933	0.220665481
1577	0.261413668	0.208729202	0.174865083	0.220745541
1578	0.261480942	0.208798368	0.174940789	0.220825614
1579	0.2615484	0.208867541	0.175016463	0.220905629
1580	0.261616463	0.208936529	0.175092087	0.220985692
1581	0.261684579	0.209005549	0.175167683	0.221065731
1582	0.261752353	0.209074618	0.175243262	0.221145702
1583	0.261820206	0.209143718	0.175318804	0.221225653
1584	0.261887928	0.209212957	0.175394318	0.221305541
1585	0.261955385	0.2092823	0.175469798	0.221385372
1586	0.262023054	0.209351554	0.175545256	0.22146513
1587	0.262090012	0.209420929	0.175620721	0.221544771
1588	0.262157048	0.209490272	0.175696178	0.221624306
1589	0.262223927	0.209559704	0.175771556	0.22170399
1590	0.262291174	0.209629055	0.175846937	0.221783542
1591	0.262358632	0.209698439	0.175922277	0.221863108
1592	0.26242638	0.209767701	0.175997603	0.221942574
1593	0.262494312	0.209836955	0.176072902	0.222021989
1594	0.262561691	0.209906387	0.176148202	0.222101272
1595	0.262628912	0.209975867	0.176223457	0.222180582
1596	0.262695659	0.210045356	0.176298697	0.222259785
1597	0.262762327	0.210114844	0.17637387	0.2223391
1598	0.262829653	0.210184244	0.176449028	0.222418316
1599	0.262897269	0.210253546	0.176524133	0.222497589
1600	0.2629647	0.210322849	0.176599225	0.22257678
1601	0.263032132	0.210392136	0.176674283	0.222655963
1602	0.26309988	0.210461325	0.176749317	0.222735111
1603	0.263167575	0.210530515	0.176824296	0.222814348
1604	0.263235085	0.210599858	0.176899271	0.222893416
1605	0.26330228	0.210669136	0.176974206	0.22297255
1606	0.263368974	0.210738609	0.177049129	0.223051601
1607	0.263436011	0.210808024	0.177124039	0.223130582
1608	0.263502705	0.210877634	0.177198926	0.223209504
1609	0.263568978	0.21094734	0.177273788	0.223288397
1610	0.263635804	0.211016974	0.177348628	0.223367226
1611	0.263702472	0.21108664	0.177423447	0.223445992
1612	0.263769167	0.211156322	0.177498225	0.223524724
1613	0.263835519	0.211226004	0.177572973	0.223603431
1614	0.263901871	0.21129571	0.177647703	0.223682075
1615	0.263968697	0.21136511	0.17772244	0.223760574
1616	0.264035523	0.211434267	0.177797136	0.223839126
1617	0.264102507	0.211503328	0.177871789	0.22391769
1618	0.26416928	0.211572413	0.177946459	0.223996054
1619	0.264235632	0.211641602	0.178021075	0.224074487
1620	0.26430209	0.211710598	0.178095672	0.224152903
1621	0.264368468	0.211779578	0.178170291	0.224231125
1622	0.264435189	0.211848356	0.178244868	0.224309383
1623	0.264502067	0.21191715	0.178319408	0.224387604
1624	0.264568419	0.211986065	0.178393922	0.224465817
1625	0.264634403	0.212055069	0.178468375	0.224544156
1626	0.264700544	0.212123903	0.178542814	0.224622421
1627	0.264766738	0.21219256	0.178617228	0.224700679
1628	0.26483238	0.212261322	0.178691605	0.224778925
1629	0.26489831	0.212330092	0.17876599	0.224856983
1630	0.264964583	0.212398789	0.178840336	0.224935037
1631	0.26503083	0.212467429	0.17891465	0.225013087
1632	0.265096708	0.212536232	0.178988933	0.225091123
1633	0.265162876	0.212605018	0.179063208	0.225169038
1634	0.265229175	0.212673836	0.179137444	0.22524694
1635	0.265294869	0.212742775	0.179211634	0.225324872
1636	0.265360379	0.212811626	0.179285795	0.225402785
1637	0.265425915	0.212880307	0.179359915	0.225480739
1638	0.265491187	0.212949085	0.179434032	0.225558562
1639	0.265556644	0.213017846	0.179508104	0.225636425
1640	0.265621759	0.213086616	0.179582164	0.225714211
1641	0.265686689	0.213155499	0.179656216	0.225791857
1642	0.265751487	0.213224293	0.179730222	0.22586955
1643	0.265816786	0.213293031	0.179804217	0.225947158
1644	0.265882296	0.213361784	0.179878203	0.226024685
1645	0.265947753	0.213430506	0.179952174	0.226102173
1646	0.266013236	0.213499179	0.180026097	0.226179695
1647	0.266078824	0.213567755	0.180099998	0.226257181
1648	0.266144413	0.213636202	0.180173877	0.226334631
1649	0.266210133	0.213704681	0.180247738	0.226412013
1650	0.266275484	0.213773152	0.180321623	0.226489202
1651	0.266341152	0.213841502	0.180395435	0.226566519
1652	0.266406977	0.213909747	0.180469232	0.226643768
1653	0.266472776	0.213978016	0.180543005	0.226720974
1654	0.266538786	0.214046173	0.18061675	0.226798152
1655	0.266604875	0.214114216	0.180690449	0.226875379
1656	0.266671122	0.214182162	0.18076414	0.226952514
1657	0.266736868	0.214250117	0.180837783	0.227029727
1658	0.266802351	0.214318103	0.180911427	0.227106812
1659	0.266867677	0.214386155	0.180985059	0.227183814
1660	0.266933423	0.214454077	0.181058649	0.227260845
1661	0.266998933	0.214522128	0.181132163	0.227337969
1662	0.267064574	0.21459001	0.181205673	0.227415003
1663	0.267129873	0.214657875	0.181279159	0.227491997
1664	0.267195119	0.21472583	0.181352599	0.227568958
1665	0.267260207	0.214793623	0.181426031	0.227645854
1666	0.267325032	0.214861408	0.181499441	0.227722734
1667	0.26738962	0.214929233	0.18157282	0.227799587
1668	0.267454497	0.21499688	0.181646187	0.227876383
1669	0.267518901	0.215064585	0.181719512	0.227953212
1670	0.26758291	0.215132321	0.181792779	0.22803012
1671	0.267646655	0.215200082	0.181866047	0.228106926
1672	0.267710479	0.21526764	0.181939278	0.228183769
1673	0.267774909	0.21533507	0.182012484	0.228260571
1674	0.267839524	0.215402467	0.182085643	0.228337424
1675	0.267904507	0.215469776	0.18215882	0.228414079
1676	0.26796949	0.215536947	0.182231981	0.228490671
1677	0.268034393	0.21560411	0.182305084	0.228567361
1678	0.268099324	0.215671225	0.182378164	0.228644022
1679	0.268164333	0.215738292	0.18245122	0.228720648
1680	0.268229105	0.215805374	0.182524232	0.228797303
1681	0.268294272	0.215872327	0.18259719	0.228874016
1682	0.268359255	0.21593945	0.182670137	0.228950639
1683	0.268424238	0.216006565	0.182743073	0.229027159
1684	0.268489405	0.216073518	0.182815992	0.229103625
1685	0.268554678	0.216140334	0.18288888	0.229180091
1686	0.268619792	0.216207037	0.182961752	0.229256521
1687	0.268684354	0.216273716	0.1830346	0.229332955
1688	0.268748916	0.216340314	0.183107406	0.229409415
1689	0.26881324	0.216407017	0.183180168	0.229485896
1690	0.26887767	0.216473704	0.183252926	0.229562241
1691	0.268941679	0.216540407	0.183325641	0.229638639
1692	0.269005767	0.216606933	0.183398347	0.229714942
1693	0.269070223	0.21667328	0.183471022	0.229791255
1694	0.269134811	0.216739652	0.183543702	0.229867442
1695	0.269199162	0.21680625	0.183616386	0.229943482
1696	0.269263092	0.216873002	0.183689027	0.230019531
1697	0.26932768	0.216939729	0.183761624	0.230095571
1698	0.269392452	0.217006416	0.183834179	0.230171634
1699	0.269456592	0.21707303	0.183906708	0.230247695
1700	0.269520627	0.217139564	0.183979218	0.230323731
1701	0.269584873	0.217205968	0.184051669	0.230399829
1702	0.269649197	0.217272372	0.184124073	0.230475956
1703	0.269713285	0.217338809	0.184196449	0.230552072
1704	0.269776978	0.217405342	0.184268808	0.230628127
1705	0.269840618	0.217471811	0.184341153	0.230704104
1706	0.269904363	0.217538345	0.184413454	0.230780075
1707	0.26996803	0.217604806	0.184485743	0.230855981
1708	0.270031801	0.217671242	0.18455801	0.230931832
1709	0.270095573	0.217737703	0.184630232	0.231007678
1710	0.270159476	0.217803994	0.18470242	0.231083551
1711	0.270223748	0.217870189	0.184774576	0.231159412
1712	0.270288415	0.21793631	0.184846672	0.231235334
1713	0.270352635	0.218002432	0.184918739	0.231311249
1714	0.270416907	0.218068748	0.184990779	0.23138711
1715	0.270481337	0.218134861	0.185062771	0.231463039
1716	0.270545872	0.218200749	0.185134755	0.23153889
1717	0.270610565	0.218266588	0.185206705	0.231614739
1718	0.270674679	0.218332435	0.185278629	0.231690609
1719	0.270739346	0.218398105	0.185350505	0.231766537
1720	0.270803539	0.218463774	0.185422367	0.231842424
1721	0.270868232	0.218529347	0.185494217	0.231918199
1722	0.270933189	0.218594694	0.185566034	0.231993993
1723	0.270998251	0.218660065	0.185637834	0.232069712
1724	0.27106376	0.218725064	0.185709607	0.23214546
1725	0.27112927	0.218790096	0.185781359	0.232221212
1726	0.271195122	0.218855039	0.18585307	0.232297001
1727	0.271260868	0.218920087	0.185924765	0.232372726
1728	0.271326457	0.21898528	0.185996441	0.232448381
1729	0.271392335	0.21905032	0.186068079	0.232524069
1730	0.271458239	0.219115336	0.186139709	0.232599673
1731	0.271523933	0.219180424	0.186211275	0.232675386
1732	0.271589706	0.219245529	0.186282819	0.232751047
1733	0.271655505	0.219310633	0.186354365	0.232826569
1734	0.271721857	0.219375617	0.186425866	0.232902116
1735	0.271788341	0.219440697	0.186497307	0.232977711
1736	0.271854456	0.21950585	0.186568739	0.233053213
1737	0.271920545	0.219571003	0.186640133	0.233128751
1738	0.271986633	0.219636196	0.186711527	0.233204159
1739	0.272053091	0.219701244	0.186782884	0.233279605
1740	0.272119337	0.219766429	0.186854206	0.233355041
1741	0.2721854	0.219831655	0.186925505	0.233430435
1742	0.27225162	0.219896662	0.186996801	0.233505745
1743	0.272317709	0.219961791	0.187068063	0.233581034
1744	0.272383482	0.220026968	0.187139264	0.233656383
1745	0.27244907	0.220092032	0.187210473	0.233731594
1746	0.272514554	0.220157121	0.187281651	0.233806804
1747	0.272579905	0.220222169	0.1873528	0.233882018
1748	0.272645546	0.220287128	0.187423939	0.233957148
1749	0.272710766	0.220352046	0.187495013	0.234032396
1750	0.272776381	0.220416868	0.187566052	0.234107627
1751	0.272841969	0.220481666	0.187637096	0.234182735
1752	0.272907453	0.220546423	0.18770815	0.234257707
1753	0.272972804	0.220611189	0.187779207	0.234332568
1754	0.273038182	0.22067593	0.187850207	0.234407524
1755	0.273103297	0.2207408	0.187921179	0.23448244
1756	0.273168727	0.220805614	0.187992136	0.234557293
1757	0.27323371	0.220870484	0.188063062	0.234632173
1758	0.273298535	0.220935323	0.188133994	0.234706946
1759	0.273363439	0.221000064	0.188204873	0.234781774
1760	0.273428896	0.221064538	0.18827575	0.234856489
1761	0.273494194	0.221129118	0.188346581	0.234931232
1762	0.273559441	0.221193698	0.188417404	0.235005888
1763	0.273625003	0.221258245	0.188488235	0.235080373
1764	0.273689907	0.221322906	0.188559027	0.235154905
1765	0.273754653	0.221387445	0.188629797	0.235229438
1766	0.273818872	0.221452186	0.188700491	0.235304087
1767	0.273883486	0.221516782	0.18877117	0.235378691
1768	0.27394818	0.221581402	0.18884183	0.235453225
1769	0.274012241	0.221646063	0.188912473	0.235527731
1770	0.274076171	0.221710683	0.188983065	0.235602315
1771	0.274139942	0.2217754	0.18905366	0.235676759
1772	0.274203767	0.221840044	0.18912423	0.235751203
1773	0.274267486	0.221904688	0.189194764	0.235825698
1774	0.274331152	0.221969227	0.189265289	0.235900137
1775	0.274394766	0.222033799	0.189335793	0.235974538
1776	0.274457985	0.222098346	0.189406249	0.236049043
1777	0.274521072	0.222162942	0.1894767	0.236123448
1778	0.274584343	0.222227304	0.18954712	0.236197883
1779	0.274647246	0.222291577	0.189617539	0.236272248
1780	0.274710333	0.222355688	0.189687943	0.236346588
1781	0.274773025	0.2224198	0.189758358	0.236420797
1782	0.274835665	0.222483935	0.189828722	0.236495034
1783	0.27489783	0.222548233	0.189899082	0.236569188
1784	0.27496018	0.22261232	0.189969412	0.23664336
1785	0.275022872	0.222676286	0.190039713	0.236717527
1786	0.275085459	0.222740333	0.190109998	0.236791637
1787	0.275147888	0.222804517	0.190180266	0.236865683
1788	0.275210422	0.222868774	0.190250529	0.236939624
1789	0.275272904	0.222933055	0.190320738	0.237013657
1790	0.275335306	0.222997319	0.190390911	0.23708771
1791	0.275398157	0.223061471	0.190461059	0.237161719
1792	0.275461191	0.223125639	0.190531194	0.237235627
1793	0.275524252	0.223189775	0.190601309	0.237309488
1794	0.275587286	0.223253854	0.190671394	0.237383305
1795	0.275650031	0.223318046	0.190741455	0.23745706
1796	0.275712671	0.223382158	0.190811475	0.237530876
1797	0.275774862	0.223446398	0.190881486	0.237604587
1798	0.275836264	0.223510776	0.190951455	0.237678341
1799	0.275897429	0.223575138	0.19102141	0.237752062
1800	0.275959042	0.22363929	0.191091328	0.237825812
1801	0.27602026	0.223703659	0.191161208	0.237899537
1802	0.276081635	0.223767989	0.191231081	0.237973178
1803	0.276143037	0.223832278	0.191300909	0.238046875
1804	0.276203834	0.223896664	0.191370751	0.238120421
1805	0.276264973	0.223960969	0.191440551	0.238193975
1806	0.276325585	0.224025395	0.191510328	0.238267511
1807	0.276386407	0.224089717	0.191580094	0.238340977
1808	0.276447467	0.224154127	0.191649832	0.238414391
1809	0.276508421	0.224218553	0.191719541	0.23848781
1810	0.276569639	0.224282826	0.191789241	0.238561154
1811	0.276630883	0.224347236	0.191858893	0.238634532
1812	0.276692153	0.224411663	0.19192855	0.238707785
1813	0.276753082	0.224476113	0.191998193	0.238780959
1814	0.276814062	0.224540483	0.192067797	0.238854178
1815	0.276875201	0.224604772	0.192137382	0.238927339
1816	0.276935629	0.224669271	0.19220692	0.239000563
1817	0.276995583	0.224733859	0.192276415	0.239073819
1818	0.277055931	0.22479843	0.192345865	0.239147111
1819	0.277116175	0.224863018	0.192415283	0.239220399
1820	0.277176787	0.224927404	0.192484681	0.239293655
1821	0.277237373	0.224991725	0.192554069	0.239366837
1822	0.277298353	0.225056063	0.192623416	0.239439995
1823	0.277358913	0.225120473	0.192692809	0.23951289
1824	0.277419156	0.22518494	0.192762161	0.239585841
1825	0.277479426	0.225249334	0.192831524	0.239658677
1826	0.277539749	0.225313615	0.192900871	0.239731493
1827	0.277600203	0.225377791	0.192970195	0.239804278
1828	0.277660235	0.225442088	0.193039483	0.239877043
1829	0.277720611	0.225506062	0.193108756	0.23994981
1830	0.277781302	0.225569996	0.193178025	0.240022471
1831	0.277841756	0.225633986	0.193247283	0.24009505
1832	0.277902289	0.225697783	0.193316537	0.240167566
1833	0.277962717	0.225761676	0.19338572	0.240240225
1834	0.278023039	0.225825666	0.193454864	0.240312915
1835	0.278083414	0.225889487	0.193523979	0.240385655
1836	0.278143315	0.225953389	0.193593081	0.240458356
1837	0.278203006	0.226017185	0.193662142	0.240531141
1838	0.278262881	0.22608099	0.193731181	0.240603865
1839	0.278322729	0.226144795	0.193800222	0.240676472
1840	0.278382815	0.226208591	0.193869239	0.240749049
1841	0.278442979	0.226272364	0.193938241	0.240821595
1842	0.278502696	0.226336184	0.194007203	0.240894166
1843	0.278562834	0.226399908	0.194076162	0.24096661
1844	0.278623157	0.226463584	0.194145087	0.241039069
1845	0.278683453	0.226527283	0.194213991	0.241111505
1846	0.278743538	0.22659108	0.194282865	0.241183937
1847	0.278803703	0.226654796	0.194351734	0.241256292
1848	0.278863683	0.226718439	0.194420598	0.241328597
1849	0.27892361	0.226782034	0.194489424	0.241400906
1850	0.278983828	0.226845475	0.194558242	0.241473112
1851	0.279043966	0.226908892	0.194627051	0.241545284
1852	0.279103788	0.226972245	0.194695833	0.241617474
1853	0.279163926	0.22703546	0.194764542	0.241689827
1854	0.279224354	0.227098635	0.194833238	0.241762105
1855	0.279284782	0.227161761	0.194901916	0.241834344
1856	0.279345657	0.227224807	0.194970562	0.241906597
1857	0.279406453	0.227287909	0.195039185	0.241978851
1858	0.279467329	0.227350971	0.195107838	0.24205087
1859	0.27952802	0.227413985	0.195176465	0.242122924
1860	0.279588869	0.227477022	0.195245048	0.242194998
1861	0.279649139	0.227540092	0.195313608	0.242267069
1862	0.279709435	0.227603211	0.195382132	0.242339157
1863	0.279770047	0.227666071	0.195450626	0.242411272
1864	0.279830712	0.227728802	0.195519106	0.242483358
1865	0.279891403	0.227791565	0.195587536	0.242555495
1866	0.279952252	0.227854191	0.195655922	0.242627666
1867	0.280012548	0.227916994	0.195724288	0.242699811
1868	0.280073107	0.227979758	0.195792623	0.242771943
1869	0.28013343	0.228042577	0.195860951	0.242844004
1870	0.280193752	0.228105397	0.195929256	0.242916048
1871	0.280254127	0.228168265	0.195997542	0.242988063
1872	0.280314266	0.228231222	0.1960658	0.24306007
1873	0.280374193	0.228294147	0.196134048	0.243132009
1874	0.280434305	0.22835699	0.196202313	0.243203787
1875	0.280493969	0.228419851	0.196270536	0.243275631
1876	0.280553528	0.228482743	0.196338707	0.243347566
1877	0.280613482	0.228545482	0.196406852	0.243419483
1878	0.280673093	0.228608237	0.196475008	0.243491264
1879	0.28073331	0.228670831	0.19654314	0.24356303
1880	0.280793633	0.228733303	0.196611277	0.243634689
1881	0.280853718	0.228795671	0.19667938	0.243706395
1882	0.280914041	0.228857893	0.196747447	0.24377812
1883	0.280974337	0.22892001	0.196815514	0.243849766
1884	0.281034738	0.228982127	0.19688357	0.243921373
1885	0.281095535	0.229044237	0.196951602	0.243992946
1886	0.281156358	0.22910633	0.19701961	0.244064531
1887	0.281217154	0.229168536	0.197087623	0.244135985
1888	0.281277476	0.229230847	0.197155593	0.244207505
1889	0.281337878	0.229292908	0.197223547	0.244279042
1890	0.28139849	0.22935475	0.197291456	0.244350625
1891	0.281458944	0.229416569	0.197359345	0.244422192
1892	0.28151924	0.229478484	0.197427233	0.24449366
1893	0.281579405	0.229540553	0.197495097	0.244565083
1894	0.281639332	0.229602654	0.197562951	0.244636464
1895	0.281699154	0.229664748	0.197630757	0.244707891
1896	0.28175895	0.229726865	0.197698535	0.244779273
1897	0.281818641	0.229788837	0.197766285	0.244850683
1898	0.281878437	0.229850728	0.197833995	0.244922129
1899	0.281938074	0.229912652	0.197901682	0.244993558
1900	0.281997897	0.229974656	0.197969338	0.245064941
1901	0.28205785	0.230036579	0.198036974	0.24513632
1902	0.282117883	0.230098422	0.198104573	0.245207756
1903	0.282177521	0.230160233	0.19817215	0.245279186
1904	0.282237106	0.230222035	0.198239698	0.245350593
1905	0.282296692	0.230283821	0.198307247	0.2454219
1906	0.282355934	0.230345559	0.198374771	0.245493229
1907	0.282415177	0.230407241	0.198442312	0.245564408
1908	0.282475184	0.230468728	0.198509811	0.245635625
1909	0.282535085	0.230530256	0.198577262	0.245706877
1910	0.282594381	0.230591905	0.198644714	0.245778039
1911	0.282653913	0.230653465	0.198712125	0.245849214
1912	0.282712945	0.230715058	0.198779487	0.245920428
1913	0.28277203	0.230776634	0.198846839	0.245991573
1914	0.282831352	0.230838146	0.198914198	0.246062603
1915	0.282890753	0.230899674	0.198981552	0.246133543
1916	0.28294997	0.230961186	0.199048879	0.246204475
1917	0.283009502	0.231022681	0.199116177	0.246275416
1918	0.283068956	0.231084225	0.199183452	0.246346343
1919	0.283127936	0.231145786	0.199250699	0.246417309
1920	0.283186862	0.231207313	0.199317913	0.24648831
1921	0.283245394	0.23126872	0.199385091	0.246559381
1922	0.283304084	0.231330151	0.19945225	0.246630398
1923	0.28336288	0.231391453	0.199519399	0.246701363
1924	0.283421622	0.231452884	0.199586557	0.246772175
1925	0.283480312	0.231514315	0.199653696	0.246842955
1926	0.283538555	0.231575722	0.199720789	0.246913806
1927	0.28359706	0.231637121	0.19978786	0.246984628
1928	0.283655039	0.231698689	0.199854924	0.247055363
1929	0.283713256	0.231760346	0.199921953	0.247126097
1930	0.283771524	0.231821963	0.19998898	0.247196748
1931	0.283829345	0.231883507	0.200055991	0.247267397
1932	0.283887588	0.231944906	0.200123019	0.247337903
1933	0.283945698	0.232006401	0.200190029	0.247408374
1934	0.284003256	0.232067881	0.200257003	0.247478924
1935	0.284060656	0.232129352	0.20032395	0.247549471
1936	0.284118161	0.232190775	0.200390888	0.247619938
1937	0.284175666	0.232252223	0.200457828	0.247690293
1938	0.284233303	0.232313637	0.200524753	0.247760613
1939	0.284291335	0.232374964	0.200591653	0.247830924
1940	0.284349393	0.232436354	0.200658535	0.247901179
1941	0.284407293	0.232497809	0.200725393	0.247971418
1942	0.284465641	0.232559095	0.200792248	0.248041595
1943	0.284523488	0.232620526	0.200859066	0.248111777
1944	0.284581204	0.232682167	0.200925868	0.248181856
1945	0.284638814	0.232743679	0.200992625	0.248252006
1946	0.284696082	0.232805223	0.201059375	0.24832209
1947	0.284753456	0.232866646	0.201126117	0.248392119
1948	0.284810671	0.232927996	0.201192836	0.248462153
1949	0.284867966	0.232989347	0.201259542	0.248532148
1950	0.284925181	0.233050398	0.201326221	0.248602199
1951	0.284982397	0.233111248	0.201392907	0.248672169
1952	0.285039533	0.233172203	0.201459561	0.24874213
1953	0.285096565	0.233233044	0.201526204	0.248812075
1954	0.285153675	0.23329383	0.201592828	0.248881997
1955	0.285211206	0.23335451	0.201659406	0.248951988
1956	0.28526829	0.23341515	0.201725967	0.249021979
1957	0.285325532	0.233475709	0.201792508	0.249091959
1958	0.285383248	0.233536276	0.201859059	0.249161776
1959	0.285440911	0.233596819	0.201925562	0.249231682
1960	0.285498284	0.23365741	0.201992027	0.249301623
1961	0.285555816	0.233718074	0.202058455	0.24937158
1962	0.285613373	0.233778843	0.202124861	0.249441488
1963	0.285670958	0.233839402	0.202191259	0.249511357
1964	0.285728384	0.233899881	0.202257635	0.249581214
1965	0.285786205	0.23396019	0.202323974	0.249651135
1966	0.285843341	0.234020652	0.202390299	0.249721025
1967	0.285900451	0.234081106	0.202456617	0.249790869
1968	0.285957878	0.234141528	0.202522915	0.249860679
1969	0.286015462	0.234201829	0.202589208	0.249930459
1970	0.286073151	0.234262146	0.202655473	0.250000212
1971	0.286130999	0.234322301	0.202721679	0.250070095
1972	0.286188714	0.234382432	0.20278786	0.250139962
1973	0.286245745	0.234442668	0.202854038	0.250209764
1974	0.286302619	0.234502864	0.202920182	0.250279588
1975	0.28635936	0.234563117	0.202986303	0.25034938
1976	0.286416628	0.234623224	0.203052424	0.250419066
1977	0.286474239	0.234683331	0.203118531	0.250488674
1978	0.286531902	0.234743405	0.203184622	0.250558231
1979	0.286589302	0.23480352	0.203250679	0.250627797
1980	0.286646228	0.234863748	0.203316705	0.250697362
1981	0.286703074	0.234923831	0.203382715	0.250766895
1982	0.286759474	0.234984043	0.203448698	0.250836383
1983	0.286816084	0.235044271	0.203514684	0.250905723
1984	0.286872562	0.235104402	0.203580662	0.250975025
1985	0.286929145	0.235164493	0.203646626	0.251044283
1986	0.286985834	0.235224568	0.203712569	0.251113517
1987	0.287042418	0.235284691	0.203778514	0.25118265
1988	0.287098817	0.23534483	0.203844432	0.251251786
1989	0.287155164	0.235404994	0.203910329	0.251320894
1990	0.287211273	0.23546527	0.2039762	0.251389979
1991	0.287267199	0.235525499	0.204042063	0.251459022
1992	0.287322913	0.235585791	0.204107894	0.251528067
1993	0.287378918	0.235646011	0.204173701	0.251597098
1994	0.287435001	0.235706143	0.204239492	0.251666084
1995	0.287491295	0.235766128	0.204305277	0.251734985
1996	0.287547299	0.235826195	0.204371056	0.251803833
1997	0.287603725	0.235886221	0.204436809	0.251872666
1998	0.287660677	0.235946207	0.204502516	0.251941534
1999	0.28771734	0.236006225	0.204568229	0.252010304
[truncated: 1,001 more rows]
