# Supplementary material for: Identification and characterization of constrained non-exonic bases lacking predictive epigenomic and transcription factor binding annotations
Source: Nat Commun. 2020 Dec 2;11:6168. doi: 10.1038/s41467-020-19962-9 (PMC7710766; doi:10.1038/s41467-020-19962-9)
Supplement: Supplementary file 11 — Source Data [file 41467_2020_19962_MOESM11_ESM.zip › SourceData/SupFig7e.txt]

Distance to Nearest Exon (bp)	Low_CNE | CNE	High_CNE | CNE	Low_notCNE | notCNE	High_notCNE | notCNE
1	2.725884363	0.544104924	0.905846779	1.317024618
2	2.724513525	0.544467033	0.905824147	1.317100824
3	2.719737824	0.545728542	0.905861174	1.316976148
4	2.711728295	0.547844272	0.905996156	1.31652165
5	2.702114268	0.550383832	0.905956307	1.316655825
6	2.690679295	0.553404398	0.905828341	1.317086703
7	2.676993261	0.557019586	0.905331462	1.31875975
8	2.66083739	0.561287185	0.904374714	1.32198123
9	2.64348943	0.565869675	0.902828113	1.327188813
10	2.625209391	0.570698377	0.900600695	1.334688781
11	2.606725231	0.575580997	0.89787843	1.343854956
12	2.588319711	0.580442844	0.894701634	1.354551593
13	2.570318346	0.585197933	0.891256121	1.366153025
14	2.553223061	0.589713679	0.888034777	1.376999659
15	2.536924786	0.594018894	0.885168483	1.386650798
16	2.521434754	0.598110611	0.882600331	1.395298057
17	2.506615477	0.602025146	0.880306028	1.403023236
18	2.492269742	0.605814595	0.878270406	1.409877408
19	2.478414437	0.609474495	0.876477197	1.415915348
20	2.465027395	0.613010703	0.874877409	1.421302016
21	2.452051008	0.616438437	0.873429151	1.426178465
22	2.439475962	0.619760155	0.872137469	1.430527704
23	2.427228497	0.622995342	0.870930585	1.434591421
24	2.415385357	0.626123726	0.869843321	1.438252364
25	2.403833622	0.629175135	0.86886919	1.441532373
26	2.392605966	0.632140938	0.867970827	1.444557265
27	2.38163849	0.635038014	0.867163388	1.447276004
28	2.371028606	0.637840632	0.866415398	1.44979457
29	2.36067016	0.640576832	0.865715824	1.452150115
30	2.350586691	0.643240396	0.86506633	1.454337037
31	2.340658152	0.645863035	0.864445071	1.456428885
32	2.330982278	0.648418932	0.863867422	1.458373896
33	2.321431804	0.650941705	0.863328512	1.460188467
34	2.312126771	0.653399644	0.862819461	1.461902498
35	2.303054351	0.655796139	0.862345981	1.46349676
36	2.294185686	0.65813881	0.861900618	1.46499635
37	2.285438958	0.660449272	0.861471327	1.466441821
38	2.276888858	0.662707795	0.861062225	1.467819312
39	2.268475294	0.664930251	0.860679641	1.469107517
40	2.260253106	0.667102155	0.860313386	1.470340741
41	2.252121236	0.669250201	0.859972696	1.47148788
42	2.244100537	0.671368881	0.85965512	1.472557195
43	2.236210788	0.673452971	0.859365991	1.473530728
44	2.22845708	0.675501125	0.859086615	1.474471418
45	2.220884287	0.67750149	0.858824317	1.475354604
46	2.21341624	0.679474187	0.858582622	1.476168418
47	2.206109498	0.681404274	0.858357664	1.47692588
48	2.198960835	0.683292605	0.858151277	1.477620808
49	2.191924806	0.685151183	0.857953804	1.47828572
50	2.185013054	0.686976933	0.857769161	1.478907435
51	2.178140518	0.688792324	0.857591497	1.47950565
52	2.171365804	0.690581876	0.857426134	1.480062447
53	2.164654414	0.6923547	0.857275716	1.480568921
54	2.158058361	0.694097058	0.85713919	1.481028619
55	2.151574514	0.695809776	0.857010491	1.481461964
56	2.1451749	0.697500244	0.85689526	1.481849958
57	2.138928884	0.699150139	0.856789066	1.482207526
58	2.132818601	0.70076418	0.85668995	1.482541263
59	2.126790502	0.702356512	0.856599904	1.482844455
60	2.12083758	0.703928986	0.856513966	1.483133818
61	2.114995481	0.705472185	0.856439461	1.483384686
62	2.109224312	0.706996649	0.85636937	1.483620692
63	2.103530483	0.708500683	0.856306946	1.483830878
64	2.097940084	0.709977395	0.856258023	1.483995608
65	2.092387591	0.711444095	0.856216224	1.484136349
66	2.086910851	0.712890785	0.856179947	1.484258501
67	2.081512883	0.714316666	0.856149825	1.484359924
68	2.076217838	0.715715361	0.85611803	1.484466981
69	2.071005116	0.71709231	0.856092033	1.484554515
70	2.065886329	0.718444445	0.856069265	1.484631179
71	2.060825476	0.719781278	0.856053617	1.484683868
72	2.055824453	0.721102306	0.856044231	1.484715472
73	2.050930444	0.722395066	0.856044396	1.484714915
74	2.04613744	0.723661145	0.856048731	1.484700317
75	2.041386378	0.724916146	0.85605383	1.484683149
76	2.036639779	0.726169968	0.85606182	1.484656245
77	2.031976202	0.727401859	0.856080115	1.484594645
78	2.02738701	0.728614101	0.856102826	1.484518175
79	2.022866612	0.729808171	0.856129929	1.484426915
80	2.018412321	0.730984779	0.856162439	1.484317451
81	2.014044012	0.732138675	0.856193363	1.484213326
82	2.009730114	0.733278198	0.856227068	1.484099838
83	2.005451619	0.734408369	0.856263424	1.483977423
84	2.00121419	0.735527693	0.856304917	1.483837712
85	1.99702105	0.736635317	0.856348305	1.483691619
86	1.99289298	0.737725754	0.856398824	1.483521516
87	1.98881877	0.738801963	0.856453168	1.483338532
88	1.984780232	0.739868749	0.856513023	1.483136995
89	1.980816654	0.740915734	0.85657421	1.482930972
90	1.976892235	0.741952376	0.856635562	1.482724392
91	1.97301044	0.742977758	0.856701499	1.482502376
92	1.969163897	0.743993828	0.856769104	1.48227474
93	1.965346478	0.745002206	0.856837297	1.482045127
94	1.961598763	0.74599217	0.856906964	1.481810551
95	1.957930573	0.746961129	0.856974877	1.48158188
96	1.95433255	0.747911552	0.857045547	1.481343927
97	1.950762758	0.748854518	0.857118685	1.481097661
98	1.947239716	0.749785135	0.857193763	1.480844865
99	1.943798824	0.750694052	0.857267834	1.480595461
100	1.940399662	0.751591946	0.857346566	1.480330362
101	1.937000167	0.752489928	0.857425542	1.480064438
102	1.933647099	0.753375646	0.857507422	1.47978874
103	1.93034557	0.754247751	0.857592294	1.479502967
104	1.92709043	0.755107601	0.857682107	1.479200555
105	1.92388906	0.755953248	0.857775866	1.478884859
106	1.920756211	0.756780795	0.857867716	1.478575587
107	1.917684201	0.757592271	0.85796107	1.478261255
108	1.914645722	0.75839489	0.858056738	1.477939129
109	1.91162981	0.759191548	0.858150255	1.477624248
110	1.908607273	0.759989956	0.858248129	1.477294696
111	1.905620804	0.760778837	0.85834934	1.476953904
112	1.902653847	0.761562563	0.858448411	1.476620321
113	1.899750022	0.762329613	0.858550174	1.476277674
114	1.896899895	0.763082478	0.858653159	1.475930911
115	1.894060526	0.763832502	0.858757594	1.475579267
116	1.891269338	0.764569799	0.858863463	1.475222796
117	1.888533988	0.765292346	0.858970437	1.474862601
118	1.885777979	0.76602035	0.859077391	1.474502477
119	1.883014249	0.766750394	0.85918553	1.474138361
120	1.880276015	0.767473703	0.859294657	1.473770916
121	1.877550542	0.768193641	0.859404042	1.473402604
122	1.874854018	0.768905932	0.859515299	1.473027989
123	1.872201616	0.769606568	0.859627683	1.472649578
124	1.869574442	0.77030054	0.859741826	1.472265248
125	1.866981194	0.77098555	0.859858713	1.471871675
126	1.864423104	0.771661274	0.859977573	1.47147146
127	1.861904383	0.772326598	0.860096183	1.471072088
128	1.859425245	0.772981466	0.860215202	1.470671338
129	1.856970333	0.773629935	0.860333015	1.470274647
130	1.854539328	0.774272089	0.860453688	1.469868328
131	1.852133837	0.774907503	0.860574581	1.469461266
132	1.849759547	0.775534676	0.860699329	1.469041226
133	1.847402923	0.776157182	0.860821551	1.46862969
134	1.845052439	0.776778066	0.860940909	1.468227796
135	1.842740764	0.777388698	0.861061577	1.467821496
136	1.840435546	0.777997625	0.861184295	1.467408288
137	1.838131603	0.778606215	0.86130731	1.466994083
138	1.835855183	0.779207535	0.861430366	1.466579741
139	1.83358113	0.77980823	0.861553154	1.466166298
140	1.831337064	0.780401004	0.861679239	1.465741756
141	1.829116989	0.78098744	0.861806049	1.465314774
142	1.82690062	0.781572897	0.861932787	1.464888033
143	1.824701436	0.782153815	0.862061285	1.464455363
144	1.822510515	0.78273255	0.862189539	1.464023519
145	1.820347863	0.783303818	0.86232072	1.463581817
146	1.818197039	0.783871962	0.862451243	1.463142332
147	1.81610206	0.784425354	0.862580249	1.462707955
148	1.814043745	0.784969061	0.862711621	1.462265608
149	1.811993618	0.785510605	0.862844683	1.461817573
150	1.809967713	0.786045751	0.862976748	1.461372896
151	1.807929748	0.786584083	0.863107143	1.460933843
152	1.805917467	0.78711563	0.863239186	1.460489237
153	1.803912674	0.787645199	0.863370777	1.460046156
154	1.801937065	0.78816706	0.863503206	1.459600251
155	1.799957227	0.788690037	0.863635997	1.459153129
156	1.797977284	0.789213042	0.863770775	1.458699316
157	1.796000518	0.789735208	0.863905491	1.458245712
158	1.794085142	0.790241158	0.864039987	1.457792851
159	1.792178054	0.790744918	0.864173071	1.457344742
160	1.790297375	0.791241702	0.86430736	1.456892574
161	1.78844766	0.791730307	0.864440001	1.456445958
162	1.786573496	0.792225371	0.864574661	1.455992542
163	1.784701727	0.792719801	0.864711691	1.455531145
164	1.782880082	0.793200992	0.864849321	1.455067731
165	1.781050452	0.793684291	0.864985659	1.454608666
166	1.779249847	0.794159924	0.86512026	1.454155448
167	1.777446541	0.79463627	0.865254884	1.453702152
168	1.775681912	0.7951024	0.865391176	1.453243241
169	1.773938841	0.795562835	0.865525589	1.452790657
170	1.772199996	0.796022153	0.865660305	1.452337053
171	1.770473438	0.796478226	0.865794589	1.451884905
172	1.768770723	0.796928001	0.865928997	1.451432337
173	1.767085762	0.797373086	0.866061949	1.450984672
174	1.765415659	0.797814247	0.866197285	1.450528982
175	1.763760923	0.798251348	0.866331074	1.450078498
176	1.762119171	0.798685019	0.866464821	1.449628156
177	1.760501598	0.799112304	0.866599182	1.449175747
178	1.75891268	0.799532019	0.866733864	1.44872226
179	1.757334993	0.799948767	0.866868986	1.448267286
180	1.75576671	0.800363032	0.867005267	1.447808415
181	1.75421192	0.800773732	0.867139511	1.447356399
182	1.752673335	0.801180152	0.867274986	1.44690024
183	1.751127949	0.801588368	0.867409842	1.446446162
184	1.749602913	0.801991209	0.867546799	1.445985013
185	1.748076147	0.802394506	0.867683334	1.445525284
186	1.746550631	0.802797474	0.867818651	1.445069656
187	1.745035817	0.803197614	0.867954219	1.444613186
188	1.743528157	0.803595865	0.868091399	1.444151285
189	1.742010277	0.803996815	0.868227354	1.443693508
190	1.740496176	0.804396767	0.868365123	1.443229623
191	1.738982947	0.804796489	0.868502816	1.442765997
192	1.737473936	0.805195097	0.868638963	1.442307573
193	1.735976633	0.805590612	0.868776274	1.441845232
194	1.734501368	0.805980306	0.868913811	1.44138213
195	1.733032767	0.806368239	0.869051821	1.440917434
196	1.731602439	0.806746062	0.869189741	1.44045304
197	1.730180198	0.807121749	0.86932725	1.439990034
198	1.728769678	0.80749434	0.869464648	1.439527399
199	1.727361594	0.807866288	0.869601149	1.439067785
200	1.72594842	0.80823958	0.869738713	1.438604589
201	1.724544045	0.808610548	0.86987682	1.438139568
202	1.723132698	0.808983357	0.870014006	1.437677645
203	1.721752758	0.809347871	0.870150641	1.437217581
204	1.720374302	0.809711992	0.870287436	1.436756978
205	1.719003971	0.810073967	0.870424906	1.436294099
206	1.717637214	0.810434998	0.870561996	1.435832503
207	1.716286389	0.810791821	0.870699076	1.435370939
208	1.714941942	0.811146959	0.87083586	1.434910372
209	1.713622548	0.811495479	0.870973257	1.434447741
210	1.712320018	0.811839544	0.871111473	1.433982351
211	1.711013335	0.812184706	0.871250041	1.433515777
212	1.709714955	0.812527675	0.871389	1.433047885
213	1.708417274	0.81287046	0.871527917	1.432580136
214	1.707122397	0.813212504	0.87166791	1.432108764
215	1.705841365	0.81355089	0.871807708	1.431638047
216	1.704573408	0.813885823	0.871948018	1.43116561
217	1.703296276	0.81422318	0.872087749	1.430695117
218	1.702033693	0.814556693	0.872227368	1.430225004
219	1.700774119	0.814889411	0.87236642	1.429756801
220	1.699482477	0.815230601	0.872505933	1.429287044
221	1.698212521	0.815566062	0.872644032	1.428822051
222	1.696933696	0.815903865	0.872781713	1.428358461
223	1.695659679	0.816240399	0.872918448	1.427898058
224	1.694409697	0.816570584	0.873054838	1.42743882
225	1.693165102	0.816899345	0.873189861	1.426984182
226	1.691935919	0.817224036	0.873326223	1.426525036
227	1.690715062	0.817546527	0.873461215	1.426070503
228	1.689489736	0.817870199	0.873596961	1.425613428
229	1.688273893	0.818191366	0.873732506	1.425157035
230	1.68705551	0.818513204	0.873868696	1.424698466
231	1.685866101	0.818827388	0.874003753	1.424243715
232	1.684689791	0.819138112	0.874137975	1.423791775
233	1.68348763	0.819455665	0.87427308	1.423336859
234	1.682309531	0.819766862	0.874405545	1.422890834
235	1.681147544	0.820073802	0.874537301	1.422447198
236	1.679964915	0.820386196	0.874670327	1.421999284
237	1.678786184	0.820697559	0.874804206	1.421548497
238	1.677616211	0.821006609	0.874936297	1.421103733
239	1.67647028	0.821309309	0.875068244	1.420659452
240	1.675334801	0.821609247	0.875201518	1.420210702
241	1.674215753	0.821904846	0.875333451	1.41976647
242	1.673112787	0.822196196	0.87546565	1.419321341
243	1.671998551	0.822490523	0.87559867	1.418873447
244	1.670903561	0.822779766	0.875730918	1.418428152
245	1.66981837	0.823066421	0.875862916	1.417983701
246	1.668706108	0.823360227	0.875995014	1.417538912
247	1.66761874	0.823647457	0.876125661	1.417099009
248	1.666544124	0.823931319	0.876256485	1.41665851
249	1.665460041	0.824217681	0.876387762	1.416216484
250	1.664406815	0.824495892	0.876519407	1.41577322
251	1.663374274	0.824768639	0.876650549	1.415331649
252	1.662340218	0.825041787	0.876781247	1.414891575
253	1.66131593	0.825312354	0.876911727	1.414452236
254	1.660292428	0.825582714	0.877041716	1.414014547
255	1.659267423	0.825853471	0.877171649	1.413577049
256	1.658237608	0.826125498	0.877301534	1.413139709
257	1.65722761	0.826392291	0.877431109	1.412703418
258	1.656226136	0.826656831	0.877560032	1.412269319
259	1.655228508	0.826920356	0.877688957	1.411835212
260	1.654216576	0.82718766	0.877818531	1.411398922
261	1.653202257	0.827455594	0.877948368	1.410961746
262	1.652196565	0.827721249	0.878077642	1.410526466
263	1.651209845	0.827981893	0.878206548	1.410092425
264	1.650226954	0.828241525	0.878335206	1.40965922
265	1.649255012	0.828498265	0.878464632	1.409223426
266	1.648282613	0.828755125	0.878594613	1.408785765
267	1.647326253	0.829007749	0.878723171	1.408352896
268	1.646371251	0.829260015	0.87885107	1.407922244
269	1.64541667	0.829512169	0.878978594	1.407492857
270	1.644445806	0.829768624	0.879106143	1.407063386
271	1.64348252	0.830023078	0.879233252	1.406635397
272	1.642516282	0.830278311	0.879361612	1.406203192
273	1.64153889	0.83053649	0.879489962	1.405771023
274	1.640569501	0.830792556	0.879618486	1.40533827
275	1.639605076	0.831047311	0.879747316	1.404904482
276	1.638664031	0.831295889	0.879876775	1.404468581
277	1.637727701	0.831543222	0.880005508	1.404035122
278	1.636789107	0.831791153	0.880134202	1.403601793
279	1.635859379	0.832036742	0.880262514	1.403169755
280	1.634934213	0.832281126	0.880389375	1.402742598
281	1.634016277	0.832523601	0.880515631	1.402317479
282	1.633110036	0.832762986	0.880642479	1.401890369
283	1.632196051	0.833004416	0.880768683	1.401465424
284	1.631283806	0.833245387	0.880894959	1.401040241
285	1.630379847	0.833484169	0.881021421	1.400614426
286	1.629481359	0.833721506	0.881147384	1.400190296
287	1.628568548	0.833962627	0.88127273	1.39976824
288	1.627668432	0.834200394	0.881398	1.399346442
289	1.626784131	0.834433983	0.881522139	1.398928453
290	1.625889431	0.83467032	0.881645969	1.398511503
291	1.624990304	0.834907826	0.881770281	1.39809293
292	1.62410047	0.835142877	0.8818951	1.397672649
293	1.623221934	0.835374943	0.882018893	1.397255825
294	1.622346206	0.835606268	0.882143069	1.39683771
295	1.62148294	0.835834301	0.882266084	1.396423506
296	1.620616277	0.836063232	0.882388913	1.396009926
297	1.619772374	0.83628615	0.882510209	1.395601507
298	1.618932004	0.836508135	0.882631274	1.395193869
299	1.618086133	0.836731573	0.882752982	1.394784063
300	1.617224716	0.836959118	0.882875146	1.394372725
301	1.616384492	0.837181064	0.882996401	1.393964443
302	1.615565848	0.837397311	0.883116992	1.393558402
303	1.614750817	0.837612602	0.883238432	1.393149498
304	1.613929956	0.837829434	0.883360187	1.392739534
305	1.613125834	0.838041844	0.883480599	1.392334094
306	1.612316965	0.838255508	0.883601049	1.391928526
307	1.611508367	0.8384691	0.883721525	1.391522868
308	1.610711432	0.838679612	0.883841902	1.391117546
309	1.609922901	0.838887904	0.883961597	1.390714521
310	1.609129288	0.839097538	0.884082276	1.39030818
311	1.608332281	0.839308069	0.884202546	1.389903217
312	1.607544266	0.839516224	0.884322454	1.389499474
313	1.606755167	0.839724666	0.884442542	1.389095122
314	1.605956885	0.839935533	0.88456153	1.388694477
315	1.605174986	0.840142073	0.884680308	1.388294537
316	1.604390381	0.840349328	0.88479853	1.387896471
317	1.60360517	0.840556742	0.884917041	1.387497432
318	1.602817874	0.840764708	0.885035059	1.387100051
319	1.602042074	0.840969637	0.885152837	1.386703479
320	1.601254234	0.841177746	0.885271021	1.38630554
321	1.600480821	0.841382044	0.885389197	1.385907626
322	1.599707657	0.841586277	0.885507728	1.385508519
323	1.598940402	0.841788948	0.885625354	1.385112462
324	1.598169308	0.841992634	0.885742079	1.384719435
325	1.597389387	0.842198651	0.885859297	1.384324746
326	1.596613629	0.842403569	0.885977417	1.383927023
327	1.59585821	0.842603114	0.886095105	1.383530756
328	1.595107012	0.842801544	0.886212462	1.383135602
329	1.594362973	0.842998083	0.886329311	1.382742155
330	1.593610069	0.843196964	0.886446151	1.382348744
331	1.592853141	0.843396908	0.886563143	1.381954817
332	1.592095917	0.84359693	0.886679351	1.381563534
333	1.59134378	0.843795608	0.886795734	1.381171656
334	1.590601634	0.843991647	0.886912154	1.380779659
335	1.589858655	0.844187906	0.887028069	1.38038936
336	1.58912421	0.844381911	0.887143854	1.379999499
337	1.588396713	0.84457408	0.887258759	1.379612601
338	1.587691471	0.844760371	0.887373197	1.379227272
339	1.586992629	0.844944971	0.887487085	1.378843799
340	1.586295047	0.845129239	0.887600537	1.378461792
341	1.585596053	0.845313879	0.887714296	1.378078754
342	1.584896951	0.845498548	0.887828583	1.377693936
343	1.584205668	0.845681151	0.887941519	1.377313667
344	1.583525946	0.845860701	0.888055169	1.376930996
345	1.582838242	0.846042359	0.888168709	1.376548696
346	1.582150617	0.846223996	0.888281933	1.376167455
347	1.58147497	0.84640247	0.88839491	1.37578705
348	1.580810348	0.846578031	0.888507304	1.375408605
349	1.580139036	0.846755359	0.888620229	1.375028374
350	1.579491456	0.846926418	0.888732472	1.374650441
351	1.578833495	0.847100219	0.888844763	1.374272343
352	1.578186237	0.847271194	0.888956251	1.373896949
353	1.577548692	0.847439602	0.889067473	1.373522455
354	1.576885319	0.847614833	0.889178442	1.373148809
355	1.576224637	0.847789353	0.88929042	1.372771764
356	1.575566844	0.847963111	0.889401554	1.372397566
357	1.574915821	0.848135079	0.889512547	1.372023838
358	1.57426405	0.848307246	0.889623493	1.37165027
359	1.573617414	0.848478056	0.889734574	1.371276247
360	1.57295251	0.848653691	0.889845608	1.370902384
361	1.572282564	0.848830658	0.889956506	1.370528977
362	1.571620074	0.849005656	0.890067578	1.370154986
363	1.570962382	0.849179386	0.890178009	1.369783152
364	1.570305834	0.849352815	0.890287825	1.369413388
365	1.569657788	0.849523997	0.890397096	1.36904546
366	1.569020171	0.849692425	0.89050589	1.368679141
367	1.568381398	0.849861158	0.890615121	1.368311346
368	1.567754374	0.850026787	0.890724384	1.367943445
369	1.56712856	0.850192097	0.89083304	1.367577588
370	1.566510161	0.850355448	0.890942629	1.367208591
371	1.565890707	0.850519077	0.891052105	1.366839971
372	1.565271743	0.850682578	0.891161423	1.366471885
373	1.56464164	0.85084902	0.891270149	1.366105792
374	1.564032664	0.851009882	0.891378532	1.365740856
375	1.563435819	0.85116754	0.89148632	1.36537792
376	1.562843314	0.851324051	0.891593503	1.365017021
377	1.562247556	0.851481422	0.891700513	1.364656709
378	1.561653323	0.851638389	0.891808151	1.364294279
379	1.561063661	0.851794149	0.891915327	1.363933404
380	1.560467378	0.851951658	0.892022418	1.363572819
381	1.55988755	0.852104821	0.892129675	1.36321167
382	1.559308007	0.852257908	0.892236178	1.362853064
383	1.558723547	0.852412294	0.892343118	1.362492985
384	1.558143317	0.852565563	0.892450327	1.362131999
385	1.557576782	0.852715214	0.892556975	1.361772904
386	1.557017491	0.852862951	0.892663088	1.361415607
387	1.556434841	0.853016859	0.892769186	1.361058363
388	1.555850933	0.8531711	0.892876207	1.360698012
389	1.555255844	0.853328293	0.892982594	1.360339795
390	1.554650438	0.853488212	0.893088978	1.359981587
391	1.55404352	0.85364853	0.893195362	1.359623383
392	1.553446179	0.853806319	0.893300998	1.359267692
393	1.552850104	0.853963773	0.893406468	1.358912562
394	1.552256656	0.854120534	0.89351202	1.358557157
395	1.551663933	0.854277102	0.893617351	1.358202497
396	1.551075967	0.854432414	0.893722986	1.35784681
397	1.550489939	0.854587214	0.893828367	1.35749198
398	1.549896612	0.854743943	0.893933558	1.357137791
399	1.549300619	0.854901375	0.894038613	1.356784058
400	1.548705454	0.855058589	0.894143387	1.356431273
401	1.548109221	0.855216085	0.894248145	1.35607854
402	1.547520422	0.855371617	0.89435357	1.355723562
403	1.546950154	0.855522254	0.894458167	1.355371373
404	1.54638646	0.855671155	0.894562497	1.355020082
405	1.545831229	0.85581782	0.894666792	1.354668909
406	1.545283329	0.855962549	0.89477053	1.354319611
407	1.544731715	0.856108258	0.894874854	1.353968339
408	1.544181848	0.856253507	0.894979438	1.353616194
409	1.543623703	0.856400942	0.89508473	1.353261664
410	1.543070502	0.856547071	0.895189502	1.352908885
411	1.542516373	0.856693445	0.895294709	1.352554642
412	1.541959992	0.856840414	0.895399946	1.352200295
413	1.541396622	0.856989228	0.895504627	1.351847821
414	1.540831435	0.857138524	0.895609469	1.351494808
415	1.540247824	0.857292685	0.895714052	1.351142666
416	1.53967331	0.857444444	0.895817976	1.35079274
417	1.539114639	0.857592018	0.895921671	1.350443588
418	1.538549475	0.857741307	0.896024574	1.350097101
419	1.537999317	0.857886632	0.896126524	1.349753825
420	1.537457708	0.858029699	0.896227883	1.349412539
421	1.536914309	0.858173239	0.896329369	1.349070821
422	1.536374799	0.858315751	0.896430918	1.348728895
423	1.535841209	0.8584567	0.896533154	1.348384654
424	1.535304201	0.858598551	0.896634687	1.348042782
425	1.534774237	0.858738542	0.896736479	1.347700038
426	1.534246962	0.858877823	0.896838019	1.347358139
427	1.533709651	0.859019754	0.896939677	1.347015847
428	1.533180141	0.859159625	0.897041633	1.34667255
429	1.532659617	0.859297122	0.897142394	1.346333275
430	1.532140154	0.859434339	0.897243298	1.345993519
431	1.531618347	0.859572175	0.897343981	1.345654508
432	1.531102805	0.859708357	0.897443852	1.345318233
433	1.53059941	0.859841329	0.897543638	1.34498224
434	1.530100125	0.859973216	0.897643285	1.344646718
435	1.529607106	0.860103448	0.897742748	1.344311816
436	1.529117718	0.86023272	0.897842337	1.343976487
437	1.52863517	0.860360186	0.897941651	1.343642085
438	1.528153556	0.860487405	0.898040525	1.343309165
439	1.527669464	0.860615279	0.898139496	1.342975918
440	1.527188425	0.860742346	0.89823786	1.342644716
441	1.526699661	0.860871454	0.898336702	1.342311902
442	1.526195366	0.861004664	0.898435688	1.341978608
443	1.525679736	0.861140869	0.898535096	1.341643888
444	1.525168001	0.861276044	0.898633964	1.34131099
445	1.524670139	0.861407556	0.898732596	1.340978883
446	1.524178191	0.861537504	0.898830261	1.340650034
447	1.523682886	0.86166834	0.898927669	1.340322051
448	1.523186934	0.861799346	0.899024863	1.339994787
449	1.522686219	0.861931611	0.899122325	1.339666623
450	1.52218821	0.862063161	0.899219991	1.339337768
451	1.521695666	0.862193267	0.899316863	1.339011589
452	1.521206928	0.862322368	0.899413483	1.338686258
453	1.520722162	0.86245042	0.899509449	1.338363132
454	1.520237895	0.86257834	0.899605848	1.338038545
455	1.519755346	0.862705806	0.899701422	1.337716736
456	1.519278635	0.86283173	0.899796867	1.33739536
457	1.518801663	0.862957723	0.899892368	1.3370738
458	1.518334128	0.863081223	0.899987613	1.336753097
459	1.517872599	0.863203136	0.900082004	1.336435274
460	1.517416804	0.863323535	0.900175898	1.33611912
461	1.51696556	0.863442732	0.900269764	1.335803065
462	1.516512638	0.863562372	0.900364258	1.33548489
463	1.516065745	0.86368042	0.900458626	1.335167145
464	1.515616696	0.863799037	0.900552637	1.334850597
465	1.515161965	0.863919155	0.90064718	1.334532262
466	1.514709054	0.864038792	0.900741702	1.334213995
467	1.514258205	0.864157884	0.900835758	1.333897296
468	1.513812505	0.864275617	0.900929272	1.333582427
469	1.513370694	0.864392322	0.901022071	1.333269962
470	1.512928058	0.864509245	0.901115001	1.332957053
471	1.512479935	0.864627617	0.901207967	1.332644027
472	1.512035508	0.864745013	0.901300812	1.332331409
473	1.511601757	0.864859589	0.901394017	1.332017576
474	1.511155192	0.86497755	0.901487129	1.331704056
475	1.510701496	0.865097395	0.901579877	1.331391764
476	1.510252134	0.865216094	0.901672313	1.331080523
477	1.509797053	0.865336304	0.901764666	1.330769557
478	1.509352967	0.865453611	0.901856568	1.330460115
479	1.508897532	0.865573915	0.901948015	1.330152201
480	1.508442404	0.865694137	0.902039053	1.329845666
481	1.507977128	0.86581704	0.90213065	1.32953725
482	1.507514921	0.865939133	0.902221281	1.329232084
483	1.507066468	0.866057593	0.902312034	1.328926508
484	1.506609353	0.866178341	0.902402343	1.328622427
485	1.506141989	0.866301796	0.902492821	1.328317778
486	1.505687346	0.86642189	0.902583641	1.328011977
487	1.505234548	0.866541498	0.902673762	1.327708528
488	1.504788245	0.866659389	0.902763392	1.327406734
489	1.504348086	0.866775658	0.902852761	1.327105819
490	1.503908252	0.866891841	0.902942194	1.326804686
491	1.503477587	0.867005601	0.90303106	1.326505465
492	1.503039185	0.867121406	0.903120133	1.326205546
493	1.502591947	0.867239545	0.903208415	1.325908291
494	1.50213912	0.86735916	0.903296823	1.325610612
495	1.501695637	0.867476306	0.903384986	1.325313755
496	1.50125644	0.867592321	0.903472791	1.325018107
497	1.500811401	0.867709879	0.903561091	1.32472079
498	1.500371678	0.867826032	0.903649802	1.32442209
499	1.499935699	0.867941197	0.90373824	1.324124309
500	1.499501221	0.868055965	0.903826296	1.323827815
501	1.499068081	0.868170379	0.90391456	1.323530621
502	1.498636179	0.868284467	0.904002862	1.323233296
503	1.498204773	0.868398423	0.904090546	1.322938057
504	1.497778872	0.868510926	0.904178365	1.322642358
505	1.497349772	0.868624273	0.904266089	1.322346981
506	1.496923489	0.868736877	0.904353616	1.322052269
507	1.49650053	0.868848602	0.904441046	1.321757882
508	1.496079047	0.868959938	0.904528185	1.321464475
509	1.495661873	0.869070135	0.904615036	1.321172038
510	1.495261087	0.869176003	0.904701392	1.320881269
511	1.494856919	0.869282764	0.904787376	1.320591751
512	1.494453869	0.869389231	0.904872776	1.320304199
513	1.494056529	0.869494189	0.904958166	1.320016679
514	1.493657599	0.869599567	0.905043257	1.31973017
515	1.493267188	0.869702694	0.9051278	1.319445504
516	1.492873206	0.869806765	0.905212501	1.319160305
517	1.492482897	0.869909866	0.905296682	1.318876859
518	1.492097488	0.870011673	0.905380322	1.318595232
519	1.491713378	0.870113136	0.905463965	1.318313597
520	1.49132062	0.870216884	0.905547933	1.318030869
521	1.490942469	0.870316773	0.905631972	1.317747898
522	1.490559751	0.870417868	0.905715339	1.317467192
523	1.490180481	0.870518053	0.905798508	1.317187152
524	1.489797716	0.870619161	0.905881987	1.31690607
525	1.489414876	0.870720289	0.905965072	1.316626313
526	1.489028091	0.870822459	0.906048604	1.316345052
527	1.488642292	0.870924368	0.906131811	1.316064885
528	1.488264462	0.871024173	0.906214387	1.315786841
529	1.487884788	0.871124464	0.906296213	1.315511324
530	1.487507208	0.871224202	0.906377952	1.3152361
531	1.487129993	0.871323844	0.906459808	1.31496048
532	1.486773021	0.871418139	0.906541644	1.314684931
533	1.486416108	0.871512418	0.906623218	1.314410261
534	1.486057146	0.871607238	0.906704624	1.314136159
535	1.485695168	0.871702856	0.906785809	1.313862797
536	1.485333652	0.87179835	0.906866952	1.313589579
537	1.484972779	0.871893676	0.906948265	1.313315791
538	1.484608624	0.871989868	0.907028929	1.313044185
539	1.484242672	0.872086535	0.907109947	1.312771388
540	1.483870843	0.872184754	0.907190481	1.312500223
541	1.483499441	0.87228286	0.907270903	1.31222943
542	1.483121251	0.87238276	0.907350763	1.311960533
543	1.482748935	0.872481107	0.90743096	1.3116905
544	1.48237846	0.872578969	0.907510688	1.311422048
545	1.48201055	0.872676153	0.907590678	1.311152712
546	1.48165067	0.872771216	0.907670464	1.310884065
547	1.481290675	0.872866309	0.907750281	1.310615311
548	1.480926476	0.872962513	0.907829868	1.310347332
549	1.48056532	0.873057913	0.907908913	1.31008118
550	1.480203151	0.87315358	0.907987613	1.309816186
551	1.479839487	0.873249643	0.908066184	1.30955163
552	1.479475321	0.873345838	0.908144441	1.309288129
553	1.479110674	0.87344216	0.908222618	1.309024899
554	1.478748357	0.873537867	0.908300961	1.308761108
555	1.478381485	0.873634776	0.908379378	1.308497071
556	1.478016706	0.873731133	0.908457371	1.308234459
557	1.477650351	0.873827907	0.908534587	1.307974465
558	1.477281441	0.873925355	0.90861165	1.307714982
559	1.476915139	0.874022114	0.908688614	1.307455836
560	1.476544908	0.874119911	0.908765403	1.30719728
561	1.476182407	0.874215666	0.908842452	1.306937846
562	1.475826657	0.874309638	0.90891878	1.306680842
563	1.475475655	0.874402356	0.908994362	1.306426348
564	1.475116877	0.874497128	0.909069844	1.306172192
565	1.474759046	0.874591649	0.909145752	1.3059166
566	1.474394575	0.874687925	0.909221271	1.305662319
567	1.474033268	0.874783365	0.90929646	1.30540915
568	1.473675839	0.87487778	0.909371299	1.30515716
569	1.473316658	0.874972658	0.909446285	1.304904671
570	1.472959352	0.875067041	0.909520844	1.304653623
571	1.472612392	0.875158691	0.909595174	1.304403346
572	1.472268326	0.875249577	0.909669075	1.304154514
573	1.471917927	0.875342135	0.909742381	1.303907685
574	1.471576066	0.875432439	0.90981583	1.303660372
575	1.471239963	0.875521221	0.909889228	1.303413232
576	1.47090446	0.875609844	0.909962295	1.303167209
577	1.470570712	0.875698004	0.910035026	1.302922315
578	1.470233855	0.875786986	0.910107734	1.302677497
579	1.469906543	0.875873446	0.9101798	1.302434843
580	1.469592344	0.875956442	0.910251932	1.302191967
581	1.469271463	0.876041203	0.91032359	1.301950687
582	1.468946022	0.876127169	0.91039592	1.301707142
583	1.468616326	0.876214259	0.910467554	1.301465943
584	1.468288931	0.87630074	0.910538621	1.301226652
585	1.467965835	0.876386087	0.910609186	1.300989052
586	1.467631459	0.876474413	0.910679722	1.300751548
587	1.467307414	0.87656001	0.910750634	1.300512781
588	1.466980011	0.876646494	0.910820985	1.300275901
589	1.466652923	0.876732894	0.910891317	1.300039084
590	1.4663294	0.876818354	0.910961559	1.299802571
591	1.466005617	0.876903881	0.911031566	1.299566851
592	1.465685167	0.876988529	0.911101674	1.299330789
593	1.465376271	0.877070124	0.911171224	1.299096606
594	1.465061734	0.87715321	0.911240894	1.298862018
595	1.464753236	0.8772347	0.911310124	1.298628915
596	1.46444225	0.877316847	0.911379563	1.298395105
597	1.46413577	0.877397805	0.911449575	1.298159367
598	1.463833101	0.877477755	0.911519063	1.297925394
599	1.463541606	0.877554754	0.911588254	1.297692419
600	1.463254294	0.877630648	0.911657355	1.297459748
601	1.462968329	0.877706186	0.911726379	1.297227335
602	1.462679743	0.877782416	0.911795498	1.296994603
603	1.462384956	0.877860285	0.911864611	1.296761893
604	1.46208788	0.877938758	0.911933787	1.29652897
605	1.461791945	0.878016929	0.912002379	1.296298012
606	1.461492037	0.878096151	0.912071006	1.296066937
607	1.461189902	0.87817596	0.912139527	1.295836219
608	1.460888853	0.878255483	0.912207893	1.295606023
609	1.460583243	0.87833621	0.912276301	1.295375687
610	1.460271387	0.878418587	0.91234449	1.295146086
611	1.459973117	0.878497376	0.912412957	1.294915549
612	1.459672827	0.878576698	0.912481425	1.294685011
613	1.459368043	0.878657207	0.912549776	1.294454866
614	1.459061533	0.878738172	0.912617941	1.294225344
615	1.458759531	0.878817946	0.912685624	1.293997447
616	1.458455544	0.878898245	0.912753378	1.293769313
617	1.45814817	0.878979438	0.91282102	1.293541555
618	1.457837282	0.87906156	0.912888372	1.293314774
619	1.457528003	0.879143256	0.912955991	1.293087094
620	1.457219255	0.879224813	0.913023342	1.292860315
621	1.456915955	0.87930493	0.913090061	1.292635663
622	1.456616785	0.879383956	0.913156326	1.292412542
623	1.456318408	0.879462773	0.913223182	1.292187431
624	1.456029571	0.87953907	0.913289799	1.291963123
625	1.455740328	0.879615474	0.913356051	1.291740046
626	1.45546082	0.879689306	0.913422396	1.291516655
627	1.455193817	0.879759836	0.913488287	1.291294793
628	1.454923611	0.879831211	0.913554219	1.29107279
629	1.454656733	0.879901707	0.913620152	1.290850786
630	1.454389486	0.879972301	0.913686213	1.290628351
631	1.454130981	0.880040585	0.913752149	1.290406337
632	1.453871297	0.880109181	0.913817749	1.290185455
633	1.453611033	0.88017793	0.913882684	1.289966813
634	1.453354976	0.880245568	0.913947732	1.289747789
635	1.453100428	0.880312808	0.914012455	1.289529859
636	1.452847378	0.880379651	0.914076768	1.289313309
637	1.452586226	0.880448635	0.914141008	1.289097005
638	1.452318803	0.880519275	0.914205364	1.288880313
639	1.452057655	0.880588258	0.91426992	1.288662942
640	1.451796258	0.880657306	0.91433445	1.288445664
641	1.451528244	0.880728102	0.914398855	1.288228803
642	1.451261754	0.880798496	0.914462968	1.28801293
643	1.4509927	0.880869567	0.9145268	1.287798
644	1.450720883	0.880941368	0.914590527	1.287583425
645	1.450449749	0.881012988	0.914654473	1.28736811
646	1.450169675	0.881086971	0.914718659	1.287151989
647	1.449895718	0.881159337	0.914782614	1.286936644
648	1.449628777	0.88122985	0.914846391	1.286721899
649	1.449367115	0.881298968	0.914910203	1.286507039
650	1.449112222	0.881366298	0.914973832	1.286292792
651	1.448848872	0.881435863	0.915037631	1.286077973
652	1.448583434	0.881505979	0.91510117	1.28586403
653	1.44831726	0.881576289	0.915164679	1.285650187
654	1.448053239	0.88164603	0.915228229	1.285436207
655	1.4477946	0.88171435	0.915291457	1.285223311
656	1.447538583	0.881781978	0.915354534	1.285010925
657	1.447284642	0.881849056	0.915417247	1.284799765
658	1.447025422	0.88191753	0.915480023	1.284588389
659	1.446756387	0.881988596	0.915542842	1.284376872
660	1.44647862	0.882061969	0.915605768	1.284164991
661	1.446203539	0.882134631	0.915668538	1.283953639
662	1.445933806	0.882205882	0.915731175	1.283742733
663	1.445656748	0.882279067	0.915793561	1.283532671
664	1.445391958	0.882349012	0.91585585	1.283322937
665	1.445129475	0.882418347	0.915917317	1.283115969
666	1.444868938	0.882487168	0.915979195	1.282907621
667	1.444617284	0.882553643	0.916040911	1.282699814
668	1.444357937	0.88262215	0.916102553	1.28249226
669	1.444104059	0.882689213	0.916163876	1.282285778
670	1.44385016	0.88275628	0.916224763	1.282080765
671	1.443598886	0.882822655	0.916285857	1.281875053
672	1.443346271	0.882889384	0.916346313	1.281671492
673	1.443096079	0.882955472	0.916406653	1.281468321
674	1.442854559	0.88301927	0.916466612	1.281266432
675	1.442613226	0.883083018	0.916526793	1.281063797
676	1.442378343	0.883145063	0.91658672	1.280862013
677	1.442142766	0.883207291	0.916646403	1.280661054
678	1.441908313	0.883269222	0.916705911	1.280460686
679	1.441667039	0.883332955	0.916765611	1.280259668
680	1.441419908	0.883398235	0.916825019	1.280059633
681	1.441180821	0.883461391	0.916884358	1.279859834
682	1.440939076	0.883525248	0.916943582	1.279660421
683	1.440698599	0.88358877	0.917002624	1.279461619
684	1.440460675	0.883651618	0.917061693	1.279262726
685	1.440224847	0.883713912	0.917120376	1.279065135
686	1.439986093	0.88377698	0.917178643	1.278868941
687	1.43975591	0.883837783	0.917236573	1.278673886
688	1.439524547	0.883898898	0.917294323	1.278479435
689	1.43929164	0.883960421	0.91735209	1.278284927
690	1.439062696	0.884020897	0.917409944	1.278090127
691	1.438830692	0.884082181	0.917468025	1.277894561
692	1.438601203	0.884142801	0.917525595	1.277700715
693	1.438368126	0.884204368	0.917583634	1.277505292
694	1.438131502	0.884266873	0.917641806	1.277309421
695	1.43790048	0.884327898	0.91769972	1.277114416
696	1.437662479	0.884390766	0.917757866	1.276918634
697	1.437420919	0.884454574	0.917815944	1.276723078
698	1.437182306	0.884517605	0.917874038	1.276527467
699	1.4369371	0.884582376	0.917931952	1.276332466
700	1.436689028	0.884647905	0.917989504	1.276138681
701	1.436436463	0.88471462	0.918047005	1.275945069
702	1.436183977	0.884781315	0.918104161	1.275752617
703	1.435932453	0.884847755	0.918161475	1.275559634
704	1.435675639	0.884915593	0.918219012	1.275365902
705	1.435424472	0.884981939	0.91827607	1.275173781
706	1.435173055	0.885048351	0.918333183	1.274981476
707	1.434928438	0.885112967	0.918390246	1.274789336
708	1.43468298	0.885177805	0.91844714	1.27459777
709	1.434431915	0.885244124	0.918504337	1.274405181
710	1.434180081	0.885310647	0.91856155	1.274212536
711	1.433931722	0.885376251	0.918618449	1.274020951
712	1.433681436	0.885442365	0.918675175	1.273829949
713	1.433429216	0.885508989	0.918732129	1.273638177
714	1.433175421	0.88557603	0.918788951	1.273446851
715	1.432923519	0.88564257	0.918845647	1.273255949
716	1.432671307	0.885709192	0.91890261	1.273064148
717	1.432415972	0.885776639	0.918959029	1.272874178
718	1.432160656	0.885844081	0.919015622	1.272683625
719	1.431908163	0.885910778	0.919071997	1.272493804
720	1.431649793	0.885979026	0.91912827	1.272304326
721	1.431389162	0.886047873	0.919184809	1.272113952
722	1.431130761	0.88611613	0.919241045	1.271924599
723	1.430877473	0.886183036	0.919297307	1.271735159
724	1.430628147	0.886248896	0.919353426	1.271546201
725	1.430381626	0.886314015	0.91940919	1.271358436
726	1.430133656	0.886379517	0.919464871	1.271170952
727	1.42988366	0.886445553	0.919520665	1.270983088
728	1.429644659	0.886508686	0.919576202	1.270796089
729	1.429410454	0.886570551	0.91963163	1.270609457
730	1.429176406	0.886632376	0.91968719	1.270422379
731	1.428948456	0.886692589	0.919742534	1.27023603
732	1.428716494	0.886753862	0.91979804	1.270049136
733	1.428475298	0.886817574	0.919853367	1.269862842
734	1.428236677	0.886880606	0.919908407	1.269677514
735	1.427998542	0.88694351	0.919963432	1.26949224
736	1.427757875	0.887007083	0.920018337	1.269307369
737	1.427519497	0.887070051	0.920073128	1.269122882
738	1.427283861	0.887132294	0.920127516	1.268939752
739	1.427055523	0.88719261	0.920181818	1.268756909
740	1.426831158	0.887251877	0.920235972	1.268574566
741	1.426610612	0.887310134	0.920289993	1.268392674
742	1.426382609	0.887370362	0.920344159	1.268210289
743	1.426164676	0.887427929	0.920398109	1.268028635
744	1.425946474	0.887485567	0.920451658	1.267848328
745	1.425735545	0.887541284	0.920505395	1.267667388
746	1.42552127	0.887597886	0.920559055	1.267486709
747	1.425311496	0.887653298	0.920612091	1.267308131
748	1.425097636	0.887709789	0.920665134	1.267129529
749	1.424886063	0.887765677	0.920718084	1.266951242
750	1.424679423	0.887820261	0.920771168	1.2667725
751	1.424474237	0.887874461	0.920824089	1.266594309
752	1.424267427	0.88792909	0.920877116	1.266415762
753	1.424059401	0.887984041	0.920930043	1.26623755
754	1.423844314	0.888040856	0.920983353	1.26605805
755	1.423628322	0.888097911	0.921036458	1.26587924
756	1.423414404	0.888154418	0.921089434	1.265700864
757	1.42319517	0.888212328	0.921142531	1.265522079
758	1.422982798	0.888268427	0.921195438	1.265343937
759	1.422757384	0.88832797	0.921248119	1.265166553
760	1.422532995	0.888387243	0.921300658	1.26498965
761	1.422307883	0.888446707	0.921353175	1.264812816
762	1.42208731	0.888504971	0.921405283	1.264637365
763	1.421864623	0.888563795	0.921457524	1.264461462
764	1.421649917	0.888620509	0.921509979	1.26428484
765	1.421437853	0.888676527	0.921562542	1.264107854
766	1.421222024	0.888733538	0.921615362	1.263930002
767	1.421008538	0.888789931	0.921667948	1.263752942
768	1.420802941	0.88884424	0.921720438	1.263576202
769	1.420596521	0.888898766	0.921773016	1.263399164
770	1.420390055	0.888953304	0.921825291	1.263223148
771	1.420179887	0.88900882	0.92187787	1.26304611
772	1.419962556	0.889066228	0.921930231	1.262869805
773	1.419742481	0.889124362	0.921982576	1.262693553
774	1.419525222	0.889181751	0.92203456	1.262518517
775	1.419307358	0.8892393	0.922086225	1.262344554
776	1.419085872	0.889297806	0.922137534	1.262171792
777	1.418864565	0.889356265	0.922188508	1.262000156
778	1.418650051	0.889412929	0.922239711	1.261827749
779	1.418434892	0.889469763	0.922290228	1.261657652
780	1.418213934	0.88952813	0.922340754	1.261487526
781	1.417995814	0.889585747	0.922391575	1.261316407
782	1.417782922	0.889641982	0.92244218	1.261146013
783	1.417569646	0.889698319	0.922492812	1.260975531
784	1.417360155	0.889753657	0.922543378	1.260805268
785	1.417156047	0.889807572	0.92259406	1.260634616
786	1.416955204	0.889860625	0.922644706	1.260464085
787	1.416753803	0.889913826	0.922694869	1.26029518
788	1.416551037	0.889967387	0.922744805	1.26012704
789	1.416353545	0.890019555	0.922795178	1.25995743
790	1.416154533	0.890072124	0.922845471	1.259788086
791	1.415945536	0.890127331	0.92289552	1.259619565
792	1.415731697	0.890183817	0.922945165	1.259452407
793	1.415518606	0.890240105	0.922994725	1.259285531
794	1.415313006	0.890294414	0.923044262	1.259118734
795	1.415107993	0.890348569	0.923093921	1.258951526
796	1.414900166	0.890403467	0.923143079	1.258786006
797	1.414687126	0.890459742	0.923191803	1.258621946
798	1.414470857	0.890516869	0.923240566	1.258457758
799	1.414259918	0.890572589	0.923289617	1.258292598
800	1.41405237	0.890627413	0.923338228	1.258128917
801	1.413836029	0.89068456	0.92338688	1.257965101
802	1.413619821	0.890741672	0.923435582	1.257801116
803	1.413408375	0.890797526	0.923484396	1.257636754
804	1.413200806	0.890852355	0.923533038	1.25747297
805	1.412994402	0.890906877	0.923582076	1.257307853
806	1.412790466	0.890960748	0.923630415	1.257145092
807	1.412579432	0.891016492	0.923678518	1.256983123
808	1.412371742	0.891071354	0.923726625	1.256821142
809	1.412168242	0.891125109	0.923774785	1.256658982
810	1.411967667	0.891178091	0.923822819	1.256497244
811	1.411765382	0.891231525	0.923870956	1.256335161
812	1.411567838	0.891283707	0.923919107	1.256173034
813	1.41136859	0.891336338	0.92396708	1.256011501
814	1.411164633	0.891390214	0.924014682	1.255851219
815	1.410953885	0.891445883	0.924062654	1.255689692
816	1.410742654	0.89150168	0.924110785	1.25552763
817	1.410535651	0.891556361	0.924158277	1.255367719
818	1.410324307	0.891612187	0.924205673	1.255208132
819	1.410118357	0.891666589	0.924253201	1.255048098
820	1.409904802	0.891723	0.924300242	1.254889707
821	1.409684044	0.891781314	0.924347623	1.25473017
822	1.409467476	0.891838521	0.924395004	1.254570634
823	1.409252123	0.891895406	0.924442095	1.254412073
824	1.409033538	0.891953146	0.924489377	1.254252869
825	1.408819239	0.892009753	0.924536578	1.254093937
826	1.408609695	0.892065105	0.92458332	1.25393655
827	1.408408991	0.892118121	0.924630049	1.253779211
828	1.408208944	0.892170964	0.924676832	1.253621687
829	1.408005021	0.89222483	0.924723846	1.253463384
830	1.407809688	0.892276428	0.924770693	1.253305645
831	1.407616723	0.8923274	0.924817726	1.253147281
832	1.407431352	0.892376366	0.924864347	1.252990303
833	1.407242309	0.892426302	0.924910892	1.252833579
834	1.407054705	0.892475858	0.924957392	1.252677007
835	1.406868076	0.892525156	0.925003682	1.252521146
836	1.406684482	0.892573653	0.925049805	1.252365844
837	1.40650545	0.892620944	0.925095748	1.252211148
838	1.40632502	0.892668605	0.925141743	1.252056277
839	1.406141885	0.892716981	0.925187792	1.251901225
840	1.405956721	0.892765892	0.925233811	1.251746276
841	1.405768616	0.89281558	0.925279783	1.251591482
842	1.405580477	0.892865277	0.925325658	1.251437014
843	1.405389072	0.892915837	0.925371312	1.251283292
844	1.405193613	0.892967468	0.925416771	1.251130227
845	1.405005604	0.893017131	0.925462126	1.250977512
846	1.404815758	0.893067279	0.925507448	1.250824909
847	1.404626408	0.893117296	0.925552873	1.250671956
848	1.404440989	0.893166275	0.925597981	1.250520074
849	1.404250093	0.8932167	0.925643322	1.250367403
850	1.404054336	0.89326841	0.925688952	1.250213762
851	1.403866791	0.89331795	0.925734526	1.250060311
852	1.40367809	0.893367796	0.925779774	1.249907954
853	1.403496304	0.893415815	0.925825192	1.249755028
854	1.40330911	0.893465263	0.925870183	1.249603538
855	1.403121123	0.89351492	0.925915127	1.249452206
856	1.402932809	0.893564663	0.925959819	1.249301723
857	1.402748438	0.893613365	0.926004698	1.24915061
858	1.402564078	0.893662064	0.926049723	1.248999005
859	1.402379697	0.893710769	0.926094336	1.248848789
860	1.402195275	0.893759484	0.926138793	1.248699096
861	1.402017307	0.893806494	0.926183427	1.24854881
862	1.401833964	0.893854925	0.926227846	1.248399244
863	1.401654066	0.893902445	0.926272032	1.248250466
864	1.40147074	0.893950871	0.926316199	1.24810175
865	1.401291507	0.893998216	0.926360388	1.24795296
866	1.401109468	0.894046301	0.926404332	1.247804998
867	1.400936649	0.894091952	0.926448218	1.247657227
868	1.400763913	0.89413758	0.926492107	1.24750945
869	1.400587707	0.894184126	0.926536178	1.247361056
870	1.400408992	0.894231333	0.926580324	1.24721241
871	1.400230776	0.894278409	0.926624283	1.247064396
872	1.400048567	0.89432654	0.926667983	1.246917253
873	1.399868049	0.894374224	0.926711885	1.246769431
874	1.399688852	0.894421559	0.92675607	1.246620654
875	1.399511514	0.894468404	0.926799769	1.246473517
876	1.399340474	0.894513584	0.926843245	1.246327125
877	1.399163646	0.894560294	0.926886614	1.246181098
878	1.398979873	0.894608837	0.926929849	1.246035521
879	1.398793375	0.894658101	0.926973131	1.245889786
880	1.398603272	0.894708317	0.927016514	1.245743709
881	1.39842157	0.894756314	0.927059687	1.245598342
882	1.398236612	0.894805171	0.927102491	1.245454215
883	1.398049958	0.894854476	0.927145525	1.245309315
884	1.39786719	0.894902754	0.927188164	1.245165746
885	1.3976818	0.894951725	0.927230793	1.245022207
886	1.39749322	0.895001539	0.927273439	1.244878614
887	1.397307575	0.895050578	0.92731615	1.244734802
888	1.397127274	0.895098204	0.927358419	1.244592478
889	1.396950594	0.895144875	0.927400495	1.244450803
890	1.396771122	0.895192283	0.927442673	1.244308785
891	1.396595393	0.895238702	0.927484561	1.244167742
892	1.396413337	0.895286792	0.927526725	1.24402577
893	1.396232579	0.895334539	0.927568906	1.243883742
894	1.396047045	0.895383549	0.927610985	1.243742058
895	1.395866571	0.895431221	0.927653179	1.243599985
896	1.395695353	0.895476449	0.927695224	1.243458415
897	1.395515768	0.895523886	0.927737268	1.24331685
898	1.395340999	0.895570052	0.927779029	1.243176237
899	1.395167383	0.895615913	0.927820752	1.243035748
900	1.394986641	0.895663656	0.927862222	1.242896116
901	1.3947991	0.895713195	0.927903998	1.242755449
902	1.394609794	0.895763201	0.927945684	1.242615091
903	1.394425395	0.89581191	0.927987456	1.242474439
904	1.394238253	0.895861344	0.928029021	1.242334484
905	1.394057738	0.895909027	0.928070249	1.242195664
906	1.393880635	0.895955809	0.92811125	1.242057608
907	1.393702229	0.896002935	0.928151995	1.241920417
908	1.393528796	0.896048748	0.928192343	1.24178456
909	1.393355972	0.8960944	0.92823265	1.241648842
910	1.39318023	0.896140822	0.928273126	1.241512556
911	1.392996409	0.896189379	0.928313618	1.241376214
912	1.392814959	0.896237309	0.928353946	1.241240424
913	1.392637668	0.896284141	0.92839423	1.241104783
914	1.392458039	0.89633159	0.928434839	1.24096805
915	1.392280236	0.896378557	0.928475076	1.240832566
916	1.39210233	0.896425551	0.928515082	1.24069786
917	1.391930362	0.896470977	0.928554877	1.240563868
918	1.391765298	0.896514579	0.928594484	1.240430504
919	1.391597107	0.896559007	0.928633919	1.240297724
920	1.391420065	0.896605773	0.928673196	1.240165474
921	1.391242618	0.896652645	0.928712536	1.240033009
922	1.391062241	0.896700292	0.928751583	1.239901536
923	1.390887235	0.896746521	0.9287906	1.239770162
924	1.390707598	0.896793972	0.928829547	1.239639021
925	1.39052327	0.896842662	0.92886845	1.239508032
926	1.390339064	0.896891321	0.928907537	1.239376422
927	1.390158552	0.896939003	0.928946772	1.239244311
928	1.389978721	0.896986506	0.928985712	1.239113194
929	1.389792912	0.897035588	0.929024534	1.238982478
930	1.389607117	0.897084666	0.92906283	1.23885353
931	1.389422328	0.897133478	0.929101215	1.238724284
932	1.389235237	0.897182898	0.929139729	1.238594602
933	1.389052879	0.897231068	0.929178303	1.238464719
934	1.388869119	0.897279609	0.929216844	1.238334948
935	1.388685904	0.897328006	0.929255378	1.2382052
936	1.388499602	0.897377217	0.9292939	1.238075492
937	1.3883146	0.897426086	0.929332644	1.237945037
938	1.388127532	0.8974755	0.929370928	1.23781613
939	1.387938612	0.897525404	0.929409166	1.237687377
940	1.387753259	0.897574365	0.929447595	1.237557983
941	1.3875709	0.897622536	0.92948595	1.237428839
942	1.387390005	0.897670319	0.929524196	1.23730006
943	1.387205633	0.897719021	0.92956256	1.237170883
944	1.387029461	0.897765558	0.929601098	1.237041122
945	1.386844877	0.897814316	0.929639506	1.236911797
946	1.386662742	0.897862427	0.929677363	1.236784327
947	1.386482946	0.89790992	0.929715197	1.236656937
948	1.386305879	0.897956693	0.92975319	1.236529011
949	1.38613261	0.898002462	0.929791028	1.236401606
950	1.385961361	0.898047698	0.929828584	1.236275149
951	1.385792591	0.898092279	0.92986616	1.236148628
952	1.38562288	0.898137108	0.929903448	1.236023076
953	1.38545657	0.898181039	0.929940519	1.235898252
954	1.385286078	0.898226075	0.929977765	1.235772839
955	1.385116962	0.898270747	0.930015261	1.235646587
956	1.384947919	0.8983154	0.930052679	1.235520596
957	1.384785153	0.898358395	0.930089954	1.235395087
958	1.384626592	0.898400279	0.930126798	1.235271031
959	1.384462508	0.898443622	0.930163827	1.23514635
960	1.38429547	0.898487746	0.930200733	1.235022082
961	1.384130642	0.898531285	0.930237769	1.234897379
962	1.383961728	0.898575904	0.930275011	1.234771978
963	1.38379617	0.898619637	0.930312006	1.234647413
964	1.383633242	0.898662674	0.930348927	1.234523097
965	1.383472639	0.898705098	0.930385902	1.234398597
966	1.38331152	0.898747658	0.930422492	1.234275396
967	1.38315547	0.898788878	0.93045942	1.234151053
968	1.382999035	0.898830201	0.93049593	1.234028119
969	1.38284171	0.898871759	0.930532472	1.233905078
970	1.382683901	0.898913444	0.930568945	1.23378227
971	1.382528469	0.898954502	0.930605435	1.233659404
972	1.382372842	0.898995611	0.930642018	1.233536225
973	1.382225245	0.899034599	0.930678294	1.233414081
974	1.382077242	0.899073694	0.930714677	1.233291575
975	1.381930023	0.899112582	0.930751059	1.233169073
976	1.381786384	0.899150525	0.930787399	1.233046711
977	1.381644097	0.89918811	0.93082356	1.232924951
978	1.381500434	0.899226059	0.930859877	1.232802669
979	1.38134982	0.899265844	0.930896157	1.232680509
980	1.38119515	0.8993067	0.930932013	1.232559779
981	1.381036418	0.899348629	0.930968051	1.232438435
982	1.380881624	0.899389518	0.931004056	1.2323172
983	1.380728394	0.899429994	0.931040187	1.232195543
984	1.380576162	0.899470207	0.931076024	1.232074876
985	1.380427399	0.899509503	0.931111675	1.231954838
986	1.380276973	0.899549238	0.931147363	1.23183467
987	1.380125835	0.899589161	0.931183109	1.231714311
988	1.379973507	0.899629399	0.931218709	1.231594441
989	1.379822821	0.899669203	0.931254321	1.231474531
990	1.379671019	0.899709302	0.931290062	1.231354188
991	1.379516662	0.899750075	0.93132563	1.231234427
992	1.379366696	0.899789689	0.931360858	1.23111581
993	1.379214107	0.899829996	0.931396336	1.230996352
994	1.379059858	0.899870741	0.931431484	1.230878002
995	1.378904152	0.899911871	0.931466606	1.230759742
996	1.378752848	0.899951838	0.931501615	1.230641864
997	1.3785991	0.899992451	0.931536814	1.230523346
998	1.378446247	0.900032827	0.931571733	1.23040577
999	1.378294663	0.900072868	0.931606637	1.230288242
1000	1.378144826	0.900112448	0.931641662	1.230170311
1001	1.377993642	0.900152383	0.931676446	1.230053189
1002	1.377842377	0.90019234	0.931711208	1.229936142
1003	1.377695776	0.900231065	0.931745966	1.229819105
1004	1.377547902	0.900270126	0.931780889	1.229701516
1005	1.377398041	0.900309712	0.931815844	1.229583819
1006	1.377242456	0.90035081	0.931850806	1.229466099
1007	1.377091823	0.9003906	0.931885674	1.229348695
1008	1.376944329	0.900429561	0.931920427	1.229231677
1009	1.37679017	0.900470283	0.931955272	1.22911435
1010	1.376635704	0.900511085	0.931990089	1.228997116
1011	1.376479365	0.900552382	0.93202498	1.228879634
1012	1.376326459	0.900592772	0.932059663	1.228762851
1013	1.37617443	0.900632931	0.932094487	1.228645598
1014	1.376020376	0.900673625	0.932129338	1.22852825
1015	1.375873783	0.900712348	0.9321642	1.228410866
1016	1.375725452	0.900751529	0.932198999	1.228293694
1017	1.375569999	0.900792592	0.93223383	1.228176413
1018	1.375412894	0.900834092	0.932268677	1.228059077
1019	1.375253946	0.900876078	0.932303149	1.227943008
1020	1.375096911	0.900917559	0.932337186	1.227828401
1021	1.374935435	0.900960214	0.932371211	1.227713836
1022	1.374771497	0.901003518	0.932405403	1.227598708
1023	1.374608256	0.901046639	0.932439473	1.22748399
1024	1.374448388	0.901088868	0.932473332	1.227369983
1025	1.374288854	0.901131009	0.932507338	1.227255479
1026	1.374125435	0.901174176	0.932541167	1.227141574
1027	1.373962595	0.901217191	0.932574717	1.227028607
1028	1.373805536	0.901258678	0.932608255	1.226915681
1029	1.373648235	0.90130023	0.932641661	1.226803198
1030	1.37349089	0.901341792	0.932675008	1.226690916
1031	1.373334223	0.901383176	0.932708373	1.226578574
1032	1.373175806	0.901425023	0.932741748	1.226466195
1033	1.373025008	0.901464856	0.932775088	1.226353936
1034	1.372864096	0.901507361	0.932808533	1.226241323
1035	1.372704731	0.901549458	0.932841762	1.226129437
1036	1.372542956	0.901592191	0.932874751	1.226018358
1037	1.372388938	0.901632875	0.932907871	1.225906839
1038	1.372236335	0.901673185	0.932940911	1.225795591
1039	1.372083532	0.901713548	0.932974158	1.225683645
1040	1.371929915	0.901754126	0.93300693	1.225573298
1041	1.371777941	0.901794271	0.933039944	1.225462135
1042	1.371631341	0.901832995	0.933072968	1.225350938
1043	1.371482578	0.901872291	0.933106053	1.225239538
1044	1.371337646	0.901910575	0.933138817	1.22512922
1045	1.371195237	0.901948193	0.933171491	1.2250192
1046	1.371048607	0.901986925	0.933204205	1.224909051
1047	1.370902838	0.90202543	0.933237048	1.224798463
1048	1.370760089	0.902063138	0.933270085	1.224687225
1049	1.370619128	0.902100373	0.933302763	1.224577193
1050	1.37048279	0.902136387	0.933334892	1.22446901
1051	1.370338091	0.902174609	0.933367469	1.22435932
1052	1.370196752	0.902211944	0.933399759	1.224250597
1053	1.370058686	0.902248414	0.933432021	1.224141968
1054	1.369913079	0.902286877	0.933464102	1.224033948
1055	1.369764916	0.902326014	0.933496018	1.223926482
1056	1.369615775	0.90236541	0.93352791	1.223819097
1057	1.369461252	0.902406228	0.933559903	1.223711373
1058	1.369307554	0.902446827	0.933592109	1.223602932
1059	1.369157169	0.902486552	0.933624049	1.223495386
1060	1.369011588	0.902525007	0.933655632	1.223389044
1061	1.368866785	0.902563257	0.933687342	1.223282273
1062	1.368718367	0.902602462	0.933718884	1.223176068
1063	1.36856974	0.902641722	0.933750236	1.2230705
1064	1.368417386	0.902681967	0.933781697	1.222964568
1065	1.368266235	0.902721893	0.933812906	1.222859483
1066	1.368114988	0.902761846	0.933844268	1.222753886
1067	1.367968717	0.902800483	0.933875569	1.222648489
1068	1.367826082	0.90283816	0.933906785	1.222543384
1069	1.367679496	0.902876881	0.933937828	1.222438857
1070	1.367529345	0.902916544	0.933968812	1.22233453
1071	1.36738241	0.902955357	0.933999615	1.222230813
1072	1.367228526	0.902996006	0.934030405	1.222127141
1073	1.367074209	0.903036769	0.934060896	1.222024475
1074	1.366925881	0.90307595	0.93409125	1.221922268
1075	1.366777152	0.903115237	0.934121744	1.22181959
1076	1.366631023	0.903153837	0.934152398	1.221716376
1077	1.366481757	0.903193266	0.934183285	1.221612376
1078	1.3663338	0.903232349	0.934214083	1.221508677
1079	1.36618916	0.903270556	0.934244571	1.221406019
1080	1.366041121	0.903309661	0.934274921	1.221303826
1081	1.365891091	0.903349291	0.934305537	1.221200739
1082	1.365751762	0.903386095	0.934335929	1.221098407
1083	1.365608766	0.903423868	0.934366279	1.220996213
1084	1.36546298	0.903462377	0.934396386	1.220894839
1085	1.365326895	0.903498325	0.934426642	1.220792965
1086	1.365187221	0.90353522	0.934456721	1.220691685
1087	1.365048576	0.903571843	0.934486621	1.220591007
1088	1.364907854	0.903609015	0.934516276	1.220491157
1089	1.364770574	0.903645278	0.934545962	1.2203912
1090	1.364632997	0.903681619	0.934575824	1.220290654
1091	1.36449856	0.903717131	0.934605327	1.220191313
1092	1.364364054	0.903752661	0.93463496	1.220091535
1093	1.364229657	0.903788162	0.934664413	1.219992363
1094	1.36409059	0.903824897	0.934693724	1.219893669
1095	1.3639519	0.903861532	0.934723229	1.219794324
1096	1.363809485	0.903899151	0.934752634	1.219695312
1097	1.363663051	0.903937832	0.934782302	1.219595418
1098	1.363514939	0.903976956	0.934812102	1.219495076
1099	1.363372411	0.904014605	0.934841754	1.219395237
1100	1.363237516	0.904050237	0.934871366	1.21929553
1101	1.363097015	0.904087351	0.934900866	1.2191962
1102	1.362957156	0.904124295	0.934930105	1.219097746
1103	1.362819708	0.904160602	0.934959208	1.218999755
1104	1.362680754	0.904197307	0.934987993	1.218902832
1105	1.362541511	0.904234088	0.935016794	1.218805856
1106	1.362403399	0.904270571	0.935045733	1.218708414
1107	1.362264582	0.904307239	0.935074421	1.218611819
1108	1.362127233	0.90434352	0.935103087	1.218515299
1109	1.361993262	0.904378909	0.935131886	1.218418327
1110	1.361858056	0.904414624	0.935160643	1.2183215
1111	1.36172233	0.904450476	0.935189386	1.218224718
1112	1.361590863	0.904485203	0.935218114	1.218127987
1113	1.361454458	0.904521235	0.93524691	1.218031029
1114	1.36131958	0.904556863	0.935275541	1.217934627
1115	1.361186653	0.904591976	0.935304208	1.2178381
1116	1.361049948	0.904628087	0.935332755	1.217741979
1117	1.360912152	0.904664486	0.935361349	1.2176457
1118	1.360780378	0.904699294	0.935389642	1.217550435
1119	1.360647815	0.904734311	0.935417888	1.217455326
1120	1.360515448	0.904769276	0.935446332	1.217359552
1121	1.360382981	0.904804267	0.935475046	1.21726287
1122	1.360246705	0.904840265	0.93550355	1.217166893
1123	1.360113768	0.90487538	0.935531934	1.217071321
1124	1.359984861	0.904909431	0.935560345	1.216975657
1125	1.359852003	0.904944526	0.935588838	1.216879718
1126	1.35972145	0.904979012	0.935617002	1.216784887
1127	1.359592532	0.905013066	0.935645267	1.216689716
1128	1.359466104	0.905046462	0.935673297	1.216595337
1129	1.359337885	0.905080331	0.935701424	1.216500628
1130	1.359203612	0.905115799	0.935729488	1.216406136
1131	1.35907208	0.905150544	0.935757428	1.216312056
1132	1.35894011	0.905185404	0.935785463	1.21621766
1133	1.358810945	0.905219523	0.935813657	1.216122729
1134	1.358680286	0.905254037	0.935841964	1.216027416
1135	1.358553848	0.905287436	0.935870007	1.21593299
1136	1.358427628	0.905320777	0.935897967	1.215838845
1137	1.35830482	0.905353217	0.935925747	1.215745308
1138	1.35818103	0.905385916	0.935953472	1.215651953
1139	1.358058704	0.905418229	0.935981141	1.215558788
1140	1.357931202	0.905451909	0.936008856	1.215465469
1141	1.357803771	0.90548557	0.936036526	1.215372302
1142	1.357676866	0.905519092	0.936063938	1.215280002
1143	1.35754812	0.9055531	0.936091506	1.215187178
1144	1.35741837	0.905587374	0.936118988	1.215094642
1145	1.357294125	0.905620193	0.936146476	1.215002087
1146	1.35716972	0.905653055	0.936173975	1.214909495
1147	1.357046364	0.90568564	0.936201525	1.214816733
1148	1.356922936	0.905718244	0.936229044	1.214724073
1149	1.356799611	0.90575082	0.936256553	1.214631446
1150	1.356678211	0.905782888	0.93628394	1.214539232
1151	1.356553493	0.905815833	0.93631148	1.2144465
1152	1.356430356	0.905848359	0.936338786	1.214354559
1153	1.356306964	0.905880954	0.936366242	1.214262113
1154	1.356189696	0.90591193	0.936393816	1.214169267
1155	1.356073061	0.90594274	0.936421205	1.214077044
1156	1.355955797	0.905973715	0.936448619	1.213984738
1157	1.355840905	0.906004064	0.936475819	1.213893151
1158	1.35572971	0.906033436	0.936502639	1.213802847
1159	1.355614499	0.906063869	0.936529684	1.213711784
1160	1.35549974	0.906094183	0.936556918	1.213620082
1161	1.355386465	0.906124105	0.936584189	1.213528258
1162	1.355274764	0.906153611	0.936611164	1.213437431
1163	1.35515842	0.906184343	0.936637998	1.213347078
1164	1.355039318	0.906215804	0.936664705	1.213257152
1165	1.354920685	0.906247141	0.936691321	1.213167532
1166	1.354797642	0.906279643	0.936718081	1.213077428
1167	1.354671168	0.906313052	0.936744873	1.212987218
1168	1.354545133	0.906346344	0.936771679	1.21289696
1169	1.354422003	0.906378869	0.936798477	1.212806726
1170	1.354297505	0.906411755	0.936825156	1.212716895
1171	1.354174123	0.906444347	0.936851935	1.212626729
1172	1.354052506	0.906476472	0.936878592	1.212536971
1173	1.353931117	0.906508537	0.936905373	1.212446795
1174	1.353811108	0.906540238	0.936932082	1.212356864
1175	1.353695075	0.906570888	0.936958717	1.21226718
1176	1.353577046	0.906602066	0.936985211	1.212177972
1177	1.353458932	0.906633266	0.937011581	1.212089181
1178	1.353336391	0.906665635	0.93703827	1.211999317
1179	1.353212751	0.906698295	0.937064879	1.211909721
1180	1.353092453	0.906730072	0.937091119	1.211821368
1181	1.352967439	0.906763094	0.937117706	1.211731845
1182	1.352847485	0.90679478	0.93714398	1.21164338
1183	1.352727489	0.906826478	0.937170435	1.211554301
1184	1.352609984	0.906857517	0.937196792	1.211465555
1185	1.352497509	0.906887227	0.937223113	1.21137693
1186	1.352378161	0.906918753	0.937249263	1.21128888
1187	1.352258541	0.906950351	0.937275421	1.211200803
1188	1.35213548	0.906982858	0.937301666	1.211112433
1189	1.352009593	0.907016111	0.937327994	1.211023782
1190	1.351887459	0.907048373	0.937354329	1.210935111
1191	1.351762623	0.907081348	0.937380648	1.21084649
1192	1.35163154	0.907115974	0.9374068	1.210758435
1193	1.351504365	0.907149568	0.937432993	1.210670239
1194	1.351380814	0.907182204	0.937459394	1.210581344
1195	1.351258944	0.907214396	0.937485697	1.210492778
1196	1.351136816	0.907246656	0.93751192	1.210404484
1197	1.351015845	0.907278611	0.937538305	1.210315643
1198	1.350894985	0.907310537	0.937564552	1.210227264
1199	1.350774497	0.907342363	0.937590678	1.210139296
1200	1.350656488	0.907373536	0.937616621	1.210051942
1201	1.350534194	0.90740584	0.937642754	1.209963951
1202	1.350410604	0.907438486	0.937668795	1.209876268
1203	1.350288825	0.907470654	0.937694855	1.20978852
1204	1.350166928	0.907502854	0.937720826	1.209701073
1205	1.35004287	0.907535624	0.937746837	1.209613491
1206	1.34992367	0.907567111	0.937772861	1.209525865
1207	1.349807966	0.907597674	0.937798974	1.209437938
1208	1.349689593	0.907628942	0.937824913	1.209350601
1209	1.349569828	0.907660579	0.937850891	1.20926313
1210	1.349452677	0.907691524	0.937876902	1.209175547
1211	1.349333669	0.907722961	0.93790282	1.209088278
1212	1.34922486	0.907751703	0.937928692	1.209001163
1213	1.34911625	0.907780392	0.93795446	1.208914399
1214	1.349004015	0.907810039	0.937980246	1.208827574
1215	1.348889459	0.907840299	0.938006156	1.208740334
1216	1.348773217	0.907871005	0.938032192	1.208652666
1217	1.348655739	0.907902037	0.938058088	1.208565474
1218	1.348544552	0.907931407	0.938083665	1.208479352
1219	1.348426315	0.90796264	0.938109421	1.20839263
1220	1.348307515	0.907994021	0.938135106	1.208306144
1221	1.348187414	0.908025745	0.93816089	1.208219326
1222	1.348071784	0.908056289	0.938186769	1.208132189
1223	1.347959098	0.908086056	0.938212455	1.208045703
1224	1.347848421	0.908115291	0.938238035	1.207959572
1225	1.34773542	0.90814514	0.938263819	1.207872755
1226	1.347622647	0.90817493	0.938289561	1.207786077
1227	1.347512389	0.908204054	0.938315164	1.207699867
1228	1.347405513	0.908232286	0.938340689	1.207613922
1229	1.347298977	0.908260428	0.938366282	1.20752775
1230	1.347196807	0.908287416	0.938391848	1.207441665
1231	1.347089824	0.908315676	0.938417449	1.207355464
1232	1.346979403	0.908344844	0.938442928	1.207269673
1233	1.346872115	0.908373184	0.93846811	1.207184883
1234	1.346764094	0.908401718	0.938493647	1.207098896
1235	1.346657254	0.90842994	0.938518932	1.20701376
1236	1.346553617	0.908457316	0.938544099	1.20692902
1237	1.34645279	0.908483949	0.938569551	1.206843319
1238	1.346353177	0.908510262	0.938594877	1.206758042
1239	1.346249684	0.9085376	0.938620249	1.206672611
1240	1.346146271	0.908564917	0.938645474	1.206587678
1241	1.346039736	0.908593058	0.938670643	1.206502931
1242	1.345937281	0.908620122	0.938695937	1.206417762
1243	1.345833413	0.908647559	0.938721186	1.206332746
1244	1.345728981	0.908675145	0.938746554	1.20624733
1245	1.34563053	0.90870115	0.938771847	1.206162164
1246	1.345533394	0.908726809	0.938797031	1.206077368
1247	1.345440952	0.908751228	0.938822174	1.205992709
1248	1.345348542	0.908775638	0.938847408	1.205907743
1249	1.345255676	0.908800169	0.938872613	1.205822876
1250	1.345160533	0.908825301	0.938897567	1.205738853
1251	1.345063063	0.908851048	0.938922652	1.205654388
1252	1.34496398	0.908877221	0.938947583	1.205570443
1253	1.344861733	0.90890423	0.938972737	1.205485747
1254	1.344758017	0.908931626	0.938997696	1.205401705
1255	1.344656677	0.908958395	0.939022604	1.205317837
1256	1.344555162	0.908985211	0.939047575	1.205233756
1257	1.344448868	0.909013288	0.939072525	1.205149747
1258	1.344338716	0.909042385	0.939097709	1.20506495
1259	1.344225206	0.909072369	0.939122898	1.204980136
1260	1.344108691	0.909103147	0.939148088	1.20489532
1261	1.343994955	0.90913319	0.939173142	1.204810958
1262	1.343883873	0.909162533	0.939198073	1.204727013
1263	1.343771483	0.909192221	0.939223028	1.204642988
1264	1.343662386	0.909221039	0.939247648	1.20456009
1265	1.343551163	0.909250419	0.939272414	1.204476698
1266	1.343437898	0.909280338	0.939297106	1.204393557
1267	1.343318573	0.909311858	0.93932165	1.204310915
1268	1.343201871	0.909342685	0.939346082	1.204228652
1269	1.34308699	0.909373031	0.939370575	1.204146181
1270	1.342973649	0.90940297	0.939395073	1.204063691
1271	1.342860658	0.909432817	0.939419574	1.203981195
1272	1.342749097	0.909462286	0.939443813	1.203899579
1273	1.342634368	0.909492591	0.939468194	1.203817487
1274	1.342514847	0.909524163	0.939492456	1.203735791
1275	1.342396348	0.909555465	0.939516737	1.203654035
1276	1.342285395	0.909584773	0.939540883	1.203572735
1277	1.34217159	0.909614835	0.939565088	1.203491234
1278	1.342058693	0.909644657	0.939589255	1.203409858
1279	1.341945469	0.909674565	0.939613426	1.203328472
1280	1.341829061	0.909705315	0.939637675	1.203246823
1281	1.341715265	0.909735374	0.939661884	1.203165309
1282	1.341606489	0.909764107	0.939686031	1.203084004
1283	1.341498526	0.909792626	0.939710015	1.203003247
1284	1.341389323	0.909821472	0.939734238	1.202921685
1285	1.341279994	0.909850352	0.939758253	1.202840823
1286	1.341167363	0.909880103	0.939782421	1.202759448
1287	1.341057552	0.90990911	0.939806493	1.202678394
1288	1.340943279	0.909939295	0.939830557	1.202597366
1289	1.340833973	0.909968169	0.939854432	1.202516979
1290	1.340729599	0.909995739	0.939878478	1.202436012
1291	1.340628864	0.910022348	0.939902451	1.202355293
1292	1.340522172	0.910050531	0.939926577	1.202274056
1293	1.340416035	0.910078568	0.939950686	1.20219288
1294	1.340310179	0.91010653	0.939974616	1.202112305
1295	1.34020433	0.91013449	0.939998586	1.202031596
1296	1.340096209	0.91016305	0.940022404	1.201951398
1297	1.33998504	0.910192415	0.940046239	1.201871143
1298	1.339876746	0.910221022	0.940070013	1.201791093
1299	1.339767118	0.91024998	0.940093892	1.201710689
1300	1.339658903	0.910278565	0.94011795	1.201629683
1301	1.339550396	0.910307227	0.940141898	1.201549046
1302	1.3394447	0.910335147	0.94016586	1.201468365
1303	1.339336299	0.910363781	0.940189653	1.201388251
1304	1.339221536	0.910394096	0.940213514	1.201307909
1305	1.339109294	0.910423745	0.940237354	1.201227636
1306	1.338998598	0.910452986	0.940260921	1.201148282
1307	1.338889418	0.910481826	0.940284693	1.201068242
1308	1.338781384	0.910510363	0.940308226	1.200989003
1309	1.338675881	0.910538232	0.940331718	1.200909903
1310	1.338571511	0.910565801	0.940355394	1.200830182
1311	1.338470947	0.910592366	0.940378929	1.200750937
1312	1.338372365	0.910618406	0.940402599	1.200671238
1313	1.338273506	0.91064452	0.940426184	1.200591823
1314	1.338172221	0.910671275	0.940449903	1.200511959
1315	1.338074753	0.910697021	0.940473661	1.200431965
1316	1.337970175	0.910724645	0.940497287	1.200352411
1317	1.337859982	0.910753753	0.940521041	1.200272431
1318	1.337750956	0.910782552	0.940545003	1.200191748
1319	1.337637643	0.910812484	0.94056898	1.200111015
1320	1.33752587	0.910842009	0.940592911	1.200030436
1321	1.337415659	0.910871122	0.940616947	1.199949503
1322	1.33730647	0.910899964	0.94064059	1.199869896
1323	1.337195242	0.910929345	0.940663984	1.199791125
1324	1.337083812	0.910958779	0.940687478	1.199712017
1325	1.336971621	0.910988415	0.940710994	1.199632836
1326	1.336858652	0.911018256	0.940734426	1.199553937
1327	1.336748338	0.911047395	0.940757839	1.199475105
1328	1.336634285	0.911077523	0.940781263	1.199396232
1329	1.33651992	0.911107732	0.940804706	1.199317298
1330	1.336407864	0.911137332	0.940828077	1.199238605
1331	1.336290908	0.911168226	0.940851612	1.19915936
1332	1.336170791	0.911199955	0.940875191	1.199079966
1333	1.33604996	0.911231873	0.940898842	1.199000331
1334	1.335927197	0.911264301	0.940922419	1.198920944
1335	1.335807229	0.911295991	0.940946049	1.19884138
1336	1.335688246	0.911327421	0.940969668	1.19876185
1337	1.33556493	0.911359995	0.940993246	1.198682462
1338	1.335442226	0.911392407	0.941016825	1.19860307
1339	1.335324762	0.911423435	0.941040151	1.198524528
1340	1.335209087	0.911453991	0.941063468	1.198446015
1341	1.335097508	0.911483465	0.941086745	1.19836764
1342	1.334989535	0.911511986	0.941109997	1.198289346
1343	1.334883042	0.911540116	0.941133203	1.19821121
1344	1.334774682	0.91156874	0.941156238	1.19813365
1345	1.334669695	0.911596472	0.941179151	1.198056499
1346	1.3345662	0.911623811	0.941202044	1.197979415
1347	1.334461225	0.91165154	0.941225007	1.197902094
1348	1.334351425	0.911680544	0.941248144	1.197824191
1349	1.334241937	0.911709465	0.941271217	1.197746502
1350	1.334129131	0.911739263	0.941294109	1.197669423
1351	1.334020653	0.911767918	0.941317112	1.197591969
1352	1.333904138	0.911798695	0.941340066	1.197514678
1353	1.33378718	0.91182959	0.941363147	1.197436963
1354	1.333675768	0.91185902	0.941386105	1.197359661
1355	1.333566568	0.911887865	0.941408852	1.197283068
1356	1.333456337	0.911916983	0.941431609	1.197206445
1357	1.3333502	0.911945019	0.941454001	1.197131046
1358	1.333247685	0.911972099	0.941476148	1.197056476
1359	1.333142847	0.911999792	0.941498506	1.196981195
1360	1.333044483	0.912025775	0.941520705	1.196906448
1361	1.332947522	0.912051387	0.941542925	1.19683163
1362	1.332847904	0.912077701	0.941565232	1.196756519
1363	1.332749086	0.912103804	0.941587443	1.196681732
1364	1.332649319	0.912130158	0.941609654	1.196606945
1365	1.332549828	0.912156438	0.94163189	1.196532076
1366	1.332447202	0.912183547	0.941654	1.196457626
1367	1.332344844	0.912210585	0.94167626	1.196382674
1368	1.332240811	0.912238066	0.941698501	1.196307789
1369	1.332138687	0.912265042	0.941720854	1.196232521
1370	1.332039759	0.912291174	0.941742989	1.19615799
1371	1.331942976	0.912316739	0.941765032	1.19608377
1372	1.331841902	0.912343438	0.9417871	1.196009465
1373	1.331742157	0.912369786	0.941809062	1.195935517
1374	1.331645324	0.912395365	0.941830927	1.195861894
1375	1.331550846	0.912420321	0.941852867	1.195788021
1376	1.331456169	0.91244533	0.941874878	1.195713906
1377	1.331367146	0.912468846	0.941896708	1.195640402
1378	1.331278317	0.91249231	0.941918664	1.195566474
1379	1.331191085	0.912515353	0.941940685	1.195492327
1380	1.331100233	0.912539351	0.941962766	1.195417977
1381	1.331016313	0.912561519	0.941984707	1.195344098
1382	1.330935087	0.912582975	0.942006778	1.195269784
1383	1.330851014	0.912605183	0.942028851	1.195195461
1384	1.33076297	0.91262844	0.942050894	1.195121241
1385	1.330671816	0.912652518	0.942072956	1.195046955
1386	1.330577946	0.912677314	0.942095185	1.194972106
1387	1.330486224	0.912701543	0.942117295	1.19489766
1388	1.330389164	0.912727181	0.942139461	1.194823025
1389	1.330292041	0.912752836	0.942161426	1.194749067
1390	1.33019793	0.912777696	0.942183496	1.194674754
1391	1.330099657	0.912803655	0.942205445	1.194600849
1392	1.329999253	0.912830177	0.942227266	1.194527375
1393	1.329896472	0.912857327	0.942249133	1.194453747
1394	1.329792086	0.912884901	0.942270943	1.194380311
1395	1.329686163	0.91291288	0.942292661	1.194307182
1396	1.329582115	0.912940365	0.942314494	1.194233667
1397	1.329478412	0.912967758	0.942336243	1.194160439
1398	1.329376254	0.912994743	0.942358095	1.194086861
1399	1.329275797	0.913021279	0.942379825	1.194013693
1400	1.329177873	0.913047146	0.942401477	1.193940787
1401	1.329082597	0.913072313	0.942423052	1.193868143
1402	1.328982431	0.913098772	0.942444663	1.193795374
1403	1.328881693	0.913125382	0.942466256	1.193722669
1404	1.328782639	0.913151547	0.94248771	1.19365043
1405	1.328686674	0.913176897	0.942509165	1.19357819
1406	1.328589797	0.913202487	0.942530383	1.193506745
1407	1.328488299	0.913229298	0.942551679	1.193435041
1408	1.328385632	0.913256418	0.942573143	1.193362767
1409	1.328286377	0.913282636	0.942594564	1.193290643
1410	1.32818845	0.913308503	0.942616186	1.193217839
1411	1.328096661	0.91333275	0.942637661	1.19314553
1412	1.328003449	0.913357372	0.942659261	1.193072798
1413	1.327911324	0.913381707	0.942680897	1.192999949
1414	1.327818352	0.913406265	0.94270235	1.192927714
1415	1.327725015	0.91343092	0.942723805	1.192855471
1416	1.327634476	0.913454837	0.94274512	1.192783701
1417	1.327542983	0.913479005	0.942766481	1.192711777
1418	1.327451196	0.91350325	0.942787665	1.192640449
1419	1.327360533	0.913527199	0.942808747	1.192569463
1420	1.327267029	0.913551898	0.942830111	1.192497529
1421	1.327176007	0.913575942	0.942851269	1.192426287
1422	1.327087024	0.913599447	0.942872457	1.192354943
1423	1.326996688	0.913623309	0.942893639	1.192283623
1424	1.326908481	0.913646609	0.942914717	1.19221265
1425	1.326820127	0.913669948	0.942935535	1.192142552
1426	1.326731765	0.913693289	0.942956292	1.192072662
1427	1.326643994	0.913716474	0.942977096	1.192002613
1428	1.326560313	0.913738578	0.942997976	1.191932308
1429	1.326473314	0.913761559	0.943018896	1.191861867
1430	1.326386716	0.913784434	0.943039961	1.191790939
1431	1.326299055	0.91380759	0.943061155	1.191719577
1432	1.326210391	0.913831011	0.943082093	1.191649076
1433	1.326123008	0.913854093	0.943102875	1.191579102
1434	1.326035208	0.913877286	0.943123794	1.191508665
1435	1.325945751	0.913900916	0.943144725	1.191438188
1436	1.325853178	0.913925369	0.943165621	1.191367828
1437	1.325762384	0.913949353	0.943186625	1.191297103
1438	1.325670353	0.913973663	0.943207698	1.191226151
1439	1.325582364	0.913996905	0.9432287	1.191155434
1440	1.325497293	0.914019377	0.943249727	1.191084632
1441	1.325412456	0.914041787	0.9432708	1.191013679
1442	1.325324878	0.91406492	0.943291698	1.190943313
1443	1.32523957	0.914087455	0.943312613	1.19087289
1444	1.325156619	0.914109366	0.943333472	1.190802655
1445	1.325073408	0.914131347	0.943354249	1.190732694
1446	1.324992138	0.914152814	0.943374934	1.190663047
1447	1.324910946	0.914174261	0.943395716	1.19059307
1448	1.324829085	0.914195885	0.943416613	1.190522709
1449	1.324743746	0.914218427	0.943437499	1.190452383
1450	1.324661421	0.914240174	0.943458393	1.190382032
1451	1.324578733	0.914262016	0.943479252	1.190311796
1452	1.324494419	0.914284288	0.943500108	1.19024157
1453	1.324406722	0.914307453	0.943520758	1.190172039
1454	1.324322372	0.914329734	0.943541476	1.190102281
1455	1.324238195	0.91435197	0.943561974	1.190033262
1456	1.324156369	0.914373584	0.943582266	1.189964936
1457	1.324078003	0.914394284	0.943602695	1.189896148
1458	1.323994874	0.914416243	0.943623131	1.18982734
1459	1.323908313	0.914439108	0.943643462	1.189758881
1460	1.323825031	0.914461107	0.943663726	1.18969065
1461	1.323744883	0.914482279	0.943683988	1.189622426
1462	1.323664067	0.914503626	0.943704374	1.189553784
1463	1.323585157	0.914524471	0.943724692	1.189485371
1464	1.32350477	0.914545705	0.943744945	1.189417176
1465	1.323430192	0.914565405	0.943765197	1.189348988
1466	1.323355486	0.914585138	0.94378536	1.189281094
1467	1.323282025	0.914604543	0.943805553	1.189213105
1468	1.323208787	0.914623889	0.943825667	1.189145378
1469	1.323136372	0.914643018	0.943845662	1.189078052
1470	1.32306199	0.914662666	0.943865659	1.189010719
1471	1.322987548	0.91468233	0.943885626	1.188943488
1472	1.322913471	0.914701898	0.943905508	1.188876542
1473	1.322835273	0.914722554	0.943925469	1.188809331
1474	1.322762943	0.91474166	0.943945472	1.18874198
1475	1.32268556	0.9147621	0.943965484	1.188674599
1476	1.322608036	0.914782579	0.943985548	1.18860704
1477	1.322529455	0.914803336	0.944005453	1.188540017
1478	1.322450547	0.91482418	0.944025265	1.188473307
1479	1.322370749	0.914845258	0.944044991	1.188406888
1480	1.322294777	0.914865326	0.944064666	1.18834064
1481	1.32221539	0.914886297	0.944084428	1.1882741
1482	1.322140208	0.914906156	0.944104098	1.188207868
1483	1.322065916	0.91492578	0.944123846	1.188141373
1484	1.321988827	0.914946144	0.944143641	1.188074723
1485	1.321913994	0.914965911	0.944163266	1.188008643
1486	1.321840887	0.914985222	0.944182752	1.187943033
1487	1.321770694	0.915003764	0.944202311	1.187877173
1488	1.32169636	0.915023399	0.944221817	1.187811494
1489	1.321619095	0.915043809	0.944241396	1.18774557
1490	1.321544923	0.915063402	0.944260967	1.187679673
1491	1.321467244	0.915083921	0.944280504	1.18761389
1492	1.321391692	0.915103878	0.94429996	1.187548379
1493	1.321318648	0.915123172	0.944319484	1.18748264
1494	1.321243937	0.915142907	0.944339182	1.187416312
1495	1.321171464	0.915162051	0.944358843	1.187350113
1496	1.321098274	0.915181384	0.94437838	1.187284331
1497	1.321024802	0.915200792	0.944397971	1.187218364
1498	1.320954773	0.915219291	0.944417464	1.187152729
1499	1.320883563	0.915238101	0.944437132	1.187086506
1500	1.32081461	0.915256315	0.94445667	1.187020719
1501	1.320743789	0.915275022	0.944476237	1.186954833
1502	1.32067051	0.915294379	0.944495783	1.186889022
1503	1.320596235	0.915313999	0.944515355	1.186823119
1504	1.320528859	0.915331797	0.944534732	1.186757876
1505	1.320456999	0.915350779	0.944554292	1.186692013
1506	1.320380566	0.915370968	0.944573778	1.186626403
1507	1.320306793	0.915390455	0.944593419	1.186560268
1508	1.320230901	0.915410503	0.944612805	1.186494993
1509	1.320155368	0.915430455	0.944632093	1.186430049
1510	1.320079076	0.915450607	0.94465171	1.186363998
1511	1.320002348	0.915470875	0.944671051	1.186298872
1512	1.319924277	0.915491498	0.944690546	1.186233232
1513	1.319842068	0.915513213	0.944709953	1.186167887
1514	1.319762206	0.915534309	0.944729275	1.186102828
1515	1.31968407	0.915554949	0.944748416	1.186038378
1516	1.319603726	0.915576172	0.944767637	1.185973658
1517	1.319521186	0.915597975	0.944786932	1.185908688
1518	1.319438782	0.915619742	0.944806058	1.18584429
1519	1.31935742	0.915641234	0.94482513	1.18578007
1520	1.319274814	0.915663054	0.944844242	1.185715719
1521	1.319198842	0.915683123	0.944863237	1.185651761
1522	1.319125145	0.91570259	0.944882434	1.185587124
1523	1.319047422	0.91572312	0.944901624	1.185522508
1524	1.318974052	0.915742501	0.944920795	1.185457955
1525	1.318898183	0.915762542	0.944940074	1.185393042
1526	1.318820561	0.915783046	0.944959274	1.185328393
1527	1.31874186	0.915803835	0.944978417	1.185263937
1528	1.318661302	0.915825115	0.944997561	1.185199476
1529	1.31858345	0.915845679	0.945016567	1.185135482
1530	1.318507269	0.915865803	0.945035571	1.185071494
1531	1.31842833	0.915886654	0.945054696	1.185007096
1532	1.318348256	0.915907806	0.945073742	1.184942967
1533	1.318267389	0.915929167	0.945092822	1.184878722
1534	1.318184274	0.915951122	0.94511187	1.184814587
1535	1.318101084	0.915973097	0.945130821	1.184750776
1536	1.318013541	0.915996222	0.945149898	1.184686541
1537	1.317923188	0.916020088	0.945168919	1.184622494
1538	1.317834518	0.916043511	0.945187921	1.184558514
1539	1.317749673	0.916065923	0.945207014	1.184494225
1540	1.317659628	0.916089708	0.945226108	1.184429934
1541	1.317570849	0.91611316	0.945245325	1.184365229
1542	1.317482006	0.916136627	0.945264214	1.184301626
1543	1.317395123	0.916159578	0.945283067	1.184238147
1544	1.317306017	0.916183115	0.94530199	1.18417443
1545	1.317216539	0.916206751	0.945320766	1.184111209
1546	1.317130165	0.916229567	0.945339549	1.184047963
1547	1.317049145	0.916250968	0.945358143	1.183985357
1548	1.316969527	0.916272	0.945376795	1.183922551
1549	1.316889319	0.916293187	0.94539542	1.183859841
1550	1.316809283	0.916314328	0.945413879	1.183797685
1551	1.316730689	0.916335089	0.945432148	1.183736174
1552	1.316651387	0.916356037	0.945450487	1.183674423
1553	1.316572345	0.916376916	0.945468832	1.183612652
1554	1.31649528	0.916397273	0.94548718	1.183550875
1555	1.31641673	0.916418022	0.945505381	1.18348959
1556	1.316334305	0.916439794	0.945523678	1.18342798
1557	1.316252868	0.916461306	0.945542021	1.183366219
1558	1.316171597	0.916482774	0.945560338	1.183304543
1559	1.316091157	0.916504022	0.945578607	1.183243027
1560	1.316010135	0.916525425	0.94559681	1.183181737
1561	1.315926784	0.916547442	0.945615204	1.183119802
1562	1.315845492	0.916568915	0.945633557	1.183058005
1563	1.315767924	0.916589405	0.945651814	1.182996532
1564	1.315687459	0.91661066	0.945670182	1.182934685
1565	1.315607283	0.916631839	0.945688434	1.182873229
1566	1.315526247	0.916653244	0.945706631	1.182811956
1567	1.315450143	0.916673347	0.945724821	1.18275071
1568	1.315374899	0.916693223	0.945742899	1.182689839
1569	1.315299649	0.916713101	0.945761011	1.182628853
1570	1.315223232	0.916733286	0.945779216	1.182567555
1571	1.315149654	0.916752722	0.945797312	1.182506624
1572	1.315070882	0.91677353	0.945815514	1.182445335
1573	1.314986774	0.916795747	0.945833683	1.182384159
1574	1.31489927	0.916818861	0.945851808	1.182323129
1575	1.314812102	0.916841887	0.945870018	1.182261816
1576	1.314725578	0.916864742	0.945888046	1.182201112
1577	1.3146434	0.91688645	0.94590601	1.182140624
1578	1.314560625	0.916908315	0.945923971	1.18208015
1579	1.314478274	0.916930068	0.9459419	1.18201978
1580	1.314394903	0.916952091	0.945959762	1.181959637
1581	1.314310154	0.916974477	0.945977589	1.18189961
1582	1.314220434	0.916998177	0.945995496	1.181839317
1583	1.314128586	0.917022439	0.946013332	1.18177926
1584	1.314037097	0.917046606	0.946031137	1.18171931
1585	1.31394746	0.917070283	0.94604893	1.181659398
1586	1.31386172	0.917092932	0.946066746	1.18159941
1587	1.313774951	0.917115852	0.94608463	1.181539191
1588	1.313691002	0.917138027	0.946102546	1.181478866
1589	1.313609481	0.917159561	0.946120114	1.181419713
1590	1.313529175	0.917180774	0.946137826	1.181360076
1591	1.313445205	0.917202955	0.946155467	1.181300677
1592	1.313362892	0.917224698	0.946173195	1.181240984
1593	1.313280805	0.917246381	0.946190939	1.181181238
1594	1.313194472	0.917269186	0.94620879	1.181121132
1595	1.313105934	0.917292574	0.946226565	1.181061281
1596	1.313015001	0.917316594	0.946244424	1.181001148
1597	1.312925182	0.91734032	0.946262047	1.180941808
1598	1.312837912	0.917363372	0.946279724	1.180882287
1599	1.312746146	0.917387612	0.94629731	1.180823072
1600	1.312654779	0.917411747	0.946314929	1.18076375
1601	1.31256679	0.917434989	0.946332467	1.180704697
1602	1.312478534	0.917458303	0.946350024	1.180645579
1603	1.312391743	0.917481229	0.946367405	1.180587056
1604	1.312303454	0.91750455	0.946384878	1.180528222
1605	1.312213539	0.917528301	0.946402217	1.180469838
1606	1.312125854	0.917551464	0.946419551	1.180411475
1607	1.312036732	0.917575005	0.946436988	1.180352762
1608	1.311945085	0.917599214	0.946454404	1.18029412
1609	1.311849626	0.917624429	0.946471827	1.180235456
1610	1.311751666	0.917650306	0.946489324	1.180176541
1611	1.311654153	0.917676064	0.946506863	1.180117486
1612	1.311556836	0.91770177	0.946524366	1.180058549
1613	1.311462093	0.917726797	0.946541806	1.179999827
1614	1.311366448	0.917752062	0.94655927	1.179941025
1615	1.311274701	0.917776297	0.946576888	1.179881703
1616	1.311184169	0.917800211	0.946594403	1.179822728
1617	1.311098013	0.917822969	0.946611834	1.179764035
1618	1.311012088	0.917845667	0.94662947	1.179704654
1619	1.310928145	0.91786784	0.946646896	1.179645977
1620	1.310849494	0.917888616	0.946664291	1.179587406
1621	1.310768399	0.917910037	0.94668193	1.179528013
1622	1.310690341	0.917930657	0.946699472	1.179468949
1623	1.310610813	0.917951664	0.946717012	1.17940989
1624	1.310529158	0.917973233	0.9467345	1.179351004
1625	1.310445169	0.917995419	0.946751725	1.179293007
1626	1.310361973	0.918017395	0.946768985	1.179234891
1627	1.310278552	0.918039431	0.946786224	1.179176844
1628	1.310190378	0.918062722	0.946803456	1.179118821
1629	1.310105	0.918085275	0.946820859	1.179060226
1630	1.310023174	0.91810689	0.946838156	1.179001985
1631	1.30993935	0.918129032	0.946855429	1.178943825
1632	1.30985464	0.918151408	0.946872624	1.178885926
1633	1.3097649	0.918175113	0.946889953	1.178827577
1634	1.309671918	0.918199675	0.946907242	1.178769364
1635	1.309582897	0.91822319	0.946924351	1.178711757
1636	1.309493603	0.918246777	0.946941478	1.178654088
1637	1.309404503	0.918270313	0.946958509	1.178596743
1638	1.309315331	0.918293867	0.946975647	1.178539037
1639	1.309228526	0.918316797	0.946992679	1.178481689
1640	1.309142464	0.918339531	0.947009747	1.178424217
1641	1.30905612	0.918362339	0.947026878	1.178366537
1642	1.308973367	0.918384198	0.94704388	1.178309289
1643	1.308890819	0.918406003	0.94706098	1.178251711
1644	1.30881378	0.918426353	0.9470781	1.178194066
1645	1.308732888	0.918447721	0.947095258	1.178136293
1646	1.308651622	0.918469187	0.947112348	1.178078749
1647	1.308571294	0.918490406	0.947129438	1.178021203
1648	1.308493288	0.918511012	0.947146518	1.177963693
1649	1.308413748	0.918532022	0.94716362	1.177906108
1650	1.308333288	0.918553276	0.947180922	1.177847851
1651	1.308251337	0.918574923	0.947197993	1.17779037
1652	1.308171862	0.918595917	0.947215103	1.177732759
1653	1.308087495	0.918618202	0.94723226	1.177674989
1654	1.308005702	0.918639808	0.947249401	1.177617275
1655	1.307922758	0.918661718	0.947266394	1.177560057
1656	1.307840888	0.918683344	0.947283461	1.177502591
1657	1.307757781	0.918705297	0.947300376	1.177445638
1658	1.30767078	0.918728278	0.947317402	1.177388309
1659	1.307582385	0.918751628	0.947334512	1.177330695
1660	1.307492582	0.918775349	0.947351563	1.177273285
1661	1.307399344	0.918799979	0.947368383	1.177216648
1662	1.307310513	0.918823443	0.947385252	1.177159848
1663	1.307222618	0.918846661	0.947402087	1.177103165
1664	1.307133512	0.918870199	0.947418887	1.177046597
1665	1.307046974	0.918893058	0.947435727	1.176989893
1666	1.306961273	0.918915696	0.947452521	1.176933348
1667	1.306876052	0.918938207	0.947469267	1.176876961
1668	1.306798822	0.918958607	0.947486014	1.176820574
1669	1.306719945	0.918979443	0.94750264	1.176764592
1670	1.306639207	0.91900077	0.947519075	1.176709253
1671	1.306557411	0.919022376	0.947535622	1.176653537
1672	1.306477489	0.919043488	0.947552082	1.176598114
1673	1.306401029	0.919063685	0.947568515	1.176542783
1674	1.306320764	0.919084887	0.947584862	1.176487741
1675	1.306239463	0.919106363	0.947601466	1.176431832
1676	1.30616056	0.919127205	0.947618146	1.176375669
1677	1.306079857	0.919148523	0.947634629	1.17632017
1678	1.306001905	0.919169114	0.947651064	1.17626483
1679	1.305921507	0.919190351	0.947667508	1.176209461
1680	1.305836763	0.919212737	0.947683834	1.176154489
1681	1.305750889	0.91923542	0.947700085	1.17609977
1682	1.305664376	0.919258273	0.947716376	1.176044916
1683	1.305579809	0.919280611	0.94773276	1.175989752
1684	1.305496601	0.919302591	0.947749208	1.175934368
1685	1.305415708	0.919323959	0.947765604	1.175879161
1686	1.305339088	0.919344199	0.947781985	1.175824004
1687	1.305261374	0.919364727	0.947798343	1.175768926
1688	1.305185581	0.919384748	0.947814555	1.175714338
1689	1.305105254	0.919405966	0.947830682	1.175660036
1690	1.305021823	0.919428005	0.947846981	1.175605155
1691	1.304938438	0.919450031	0.947863163	1.175550669
1692	1.304859592	0.919470858	0.947879401	1.175495992
1693	1.304781004	0.919491617	0.947895631	1.175441347
1694	1.304704335	0.91951187	0.947911975	1.175386314
1695	1.304630499	0.919531373	0.947928379	1.175331079
1696	1.304554128	0.919551547	0.947944735	1.175276007
1697	1.304472767	0.919573038	0.947961125	1.175220819
1698	1.304390435	0.919594787	0.94797741	1.175165985
1699	1.304310155	0.919615993	0.947993573	1.175111562
1700	1.304229861	0.919637202	0.948009753	1.175057083
1701	1.304153354	0.919657412	0.948025794	1.175003071
1702	1.304075545	0.919677965	0.948041746	1.174949359
1703	1.303994272	0.919699434	0.948057689	1.174895677
1704	1.303912713	0.919720977	0.948073637	1.174841977
1705	1.303831044	0.919742551	0.948089646	1.174788074
1706	1.303749556	0.919764076	0.948105594	1.174734374
1707	1.303670021	0.919785085	0.948121589	1.17468052
1708	1.303586582	0.919807126	0.948137659	1.17462641
1709	1.303503789	0.919828995	0.948153621	1.174572662
1710	1.303427867	0.91984905	0.948169467	1.174519309
1711	1.30335974	0.919867046	0.948185189	1.174466371
1712	1.303289631	0.919885566	0.948200822	1.174413731
1713	1.303217694	0.919904568	0.94821641	1.174361246
1714	1.303144804	0.919923822	0.948231945	1.174308937
1715	1.303070887	0.919943347	0.948247404	1.174256884
1716	1.302997514	0.919962729	0.948262949	1.174204543
1717	1.302926682	0.919981439	0.948278414	1.174152473
1718	1.302854258	0.92000057	0.948293796	1.174100679
1719	1.302783094	0.920019368	0.948309066	1.174049261
1720	1.3027104	0.92003857	0.948324375	1.173997716
1721	1.302639292	0.920057354	0.948339746	1.173945958
1722	1.302569983	0.920075662	0.948355054	1.173894416
1723	1.302500211	0.920094092	0.948370435	1.173842624
1724	1.302431584	0.92011222	0.948385841	1.173790751
1725	1.302362626	0.920130436	0.948401202	1.173739031
1726	1.302295372	0.920148201	0.948416486	1.173687567
1727	1.30222759	0.920166105	0.948431753	1.17363616
1728	1.302157463	0.92018463	0.948447034	1.173584708
1729	1.302088354	0.920202885	0.948462193	1.173533668
1730	1.302018587	0.920221314	0.94847744	1.173482328
1731	1.301945549	0.920240607	0.948492473	1.173431711
1732	1.301873207	0.920259716	0.948507517	1.173381054
1733	1.301797276	0.920279774	0.948522763	1.173329719
1734	1.301722758	0.920299458	0.948537937	1.173278629
1735	1.301649917	0.920318699	0.948552911	1.173228208
1736	1.301577252	0.920337893	0.948567937	1.173177613
1737	1.301505284	0.920356904	0.948582876	1.173127313
1738	1.301433796	0.920375787	0.948597907	1.173076702
1739	1.301361799	0.920394805	0.948612838	1.173026429
1740	1.301289647	0.920413865	0.948627685	1.172976435
1741	1.30121308	0.92043409	0.948642568	1.172926323
1742	1.3011369	0.920454213	0.948657574	1.172875797
1743	1.301059782	0.920474584	0.948672543	1.172825393
1744	1.300986288	0.920493997	0.948687307	1.172775682
1745	1.300914144	0.920513054	0.948702218	1.172725474
1746	1.300840348	0.920532548	0.948717111	1.172675328
1747	1.300768465	0.920551536	0.948731968	1.172625303
1748	1.300697929	0.920570168	0.9487469	1.172575025
1749	1.300623336	0.920589872	0.948761674	1.172525279
1750	1.300550398	0.920609138	0.948776415	1.172475646
1751	1.300475651	0.920628883	0.948791287	1.17242557
1752	1.300398447	0.920649276	0.948806348	1.172374858
1753	1.300320398	0.920669893	0.948821502	1.172323831
1754	1.300245947	0.92068956	0.94883645	1.172273499
1755	1.300170615	0.920709459	0.948851371	1.17222326
1756	1.300096458	0.920729048	0.948866339	1.172172861
1757	1.300019989	0.920749247	0.948881188	1.172122864
1758	1.299944653	0.920769147	0.948896123	1.172072575
1759	1.299872304	0.920788258	0.948910964	1.172022603
1760	1.299800317	0.920807274	0.948925956	1.171972125
1761	1.299726967	0.920826649	0.948940832	1.171922035
1762	1.29965851	0.920844732	0.94895573	1.17187187
1763	1.299591315	0.920862482	0.948970799	1.171821133
1764	1.299525184	0.92087995	0.948985677	1.171771037
1765	1.299458513	0.920897562	0.949000539	1.171720994
1766	1.299389846	0.9209157	0.949015136	1.171671846
1767	1.29932401	0.920933091	0.949029755	1.171622621
1768	1.299254285	0.920951509	0.949044443	1.171573163
1769	1.299186097	0.920969521	0.949059044	1.171524002
1770	1.299119286	0.920987169	0.949073484	1.17147538
1771	1.299052011	0.92100494	0.949088034	1.171426389
1772	1.298983197	0.921023117	0.949102548	1.171377519
1773	1.298915218	0.921041074	0.949116926	1.171329104
1774	1.298850579	0.921058148	0.949131312	1.171280666
1775	1.298786466	0.921075084	0.949145743	1.171232077
1776	1.298723779	0.921091643	0.94915997	1.171184173
1777	1.298656678	0.921109368	0.949174321	1.171135849
1778	1.298588415	0.921127399	0.94918861	1.171087739
1779	1.298518948	0.921145749	0.949202985	1.171039336
1780	1.298451581	0.921163544	0.949217379	1.170990869
1781	1.298384577	0.921181244	0.949231905	1.170941959
1782	1.298315239	0.921199559	0.949246334	1.170893375
1783	1.298247921	0.921217341	0.949260767	1.170844778
1784	1.298184452	0.921234107	0.94927514	1.17079638
1785	1.298117327	0.921251838	0.949289573	1.170747782
1786	1.298051542	0.921269215	0.949303962	1.170699333
1787	1.297983139	0.921287284	0.949318364	1.170650842
1788	1.297913259	0.921305743	0.949332829	1.170602135
1789	1.297845051	0.92132376	0.949347095	1.170554101
1790	1.297774544	0.921342385	0.94936133	1.170506171
1791	1.297711207	0.921359115	0.949375516	1.170458404
1792	1.297644119	0.921376837	0.949389824	1.170410228
1793	1.29757747	0.921394442	0.949404159	1.170361958
1794	1.297512054	0.921411722	0.949418487	1.170313715
1795	1.297442838	0.921430005	0.949432865	1.170265303
1796	1.297377084	0.921447374	0.949447112	1.170217331
1797	1.297311013	0.921464827	0.949461379	1.170169292
1798	1.297242583	0.921482903	0.949475518	1.170121684
1799	1.29717815	0.921499923	0.949489591	1.170074302
1800	1.297114807	0.921516655	0.949503603	1.170027121
1801	1.297051784	0.921533303	0.949517529	1.169980229
1802	1.296989499	0.921549756	0.94953148	1.169933257
1803	1.296921416	0.92156774	0.949545414	1.169886336
1804	1.296856049	0.921585007	0.949559462	1.169839038
1805	1.29678993	0.921602472	0.949573447	1.169791949
1806	1.296724219	0.92161983	0.949587353	1.169745125
1807	1.296662971	0.921636008	0.94960127	1.169698264
1808	1.29659931	0.921652825	0.949615205	1.169651342
1809	1.296534649	0.921669905	0.949629116	1.169604504
1810	1.296469036	0.921687237	0.949643128	1.169557324
1811	1.29640157	0.921705058	0.94965699	1.169510648
1812	1.296330704	0.921723777	0.949670983	1.169463531
1813	1.296261548	0.921742045	0.94968502	1.169416269
1814	1.296193515	0.921760016	0.949698981	1.16936926
1815	1.296125984	0.921777854	0.949712968	1.169322163
1816	1.296056557	0.921796194	0.949726773	1.169275683
1817	1.295985341	0.921815006	0.949740498	1.169229469
1818	1.295916296	0.921833244	0.949754107	1.169183645
1819	1.29584969	0.921850838	0.949767645	1.169138061
1820	1.295782762	0.921868517	0.949781244	1.169092271
1821	1.295715138	0.92188638	0.949794877	1.169046367
1822	1.295649872	0.92190362	0.949808505	1.16900048
1823	1.29558364	0.921921115	0.949822433	1.168953584
1824	1.295514175	0.921939465	0.949836295	1.168906907
1825	1.295441274	0.921958722	0.949850278	1.168859825
1826	1.295368747	0.92197788	0.949864266	1.168812727
1827	1.295295355	0.921997266	0.949878282	1.168765532
1828	1.295223035	0.92201637	0.949892168	1.168718778
1829	1.295151137	0.922035362	0.949906111	1.168671829
1830	1.295079136	0.922054381	0.949920144	1.16862458
1831	1.29500542	0.922073853	0.949934234	1.168577137
1832	1.294930326	0.922093689	0.949948419	1.168529373
1833	1.294856832	0.922113103	0.94996232	1.168482567
1834	1.294786635	0.922131645	0.949976086	1.168436215
1835	1.294720484	0.922149119	0.949989754	1.168390195
1836	1.294655304	0.922166337	0.950003345	1.168344433
1837	1.294591051	0.922183309	0.95001678	1.168299194
1838	1.294530115	0.922199406	0.950030236	1.168253885
1839	1.294469125	0.922215516	0.950043822	1.168208142
1840	1.294405819	0.922232239	0.950057471	1.168162183
1841	1.294341879	0.922249129	0.95007116	1.168116091
1842	1.294274562	0.922266911	0.950084758	1.168070306
1843	1.294210718	0.922283775	0.950098423	1.168024294
1844	1.294148965	0.922300087	0.95011204	1.167978444
1845	1.29409015	0.922315623	0.950125602	1.167932779
1846	1.294028075	0.92233202	0.950139115	1.16788728
1847	1.293967007	0.922348152	0.950152696	1.167841551
1848	1.293907464	0.92236388	0.950166292	1.167795772
1849	1.293845176	0.922380333	0.950179823	1.167750209
1850	1.293782831	0.922396802	0.950193487	1.167704203
1851	1.293718929	0.922413682	0.950207191	1.16765806
1852	1.293651629	0.922431459	0.950220871	1.167611996
1853	1.293587286	0.922448455	0.950234297	1.167566791
1854	1.293523031	0.922465428	0.950247744	1.167521514
1855	1.293458397	0.922482502	0.950261211	1.167476168
1856	1.293391074	0.922500285	0.950274656	1.167430896
1857	1.293322194	0.92251848	0.950288065	1.167385749
1858	1.293249578	0.922537661	0.950301761	1.167339633
1859	1.293175853	0.922557136	0.950315387	1.167293751
1860	1.293101098	0.922576883	0.950328936	1.167248128
1861	1.293024651	0.922597076	0.950342471	1.167202558
1862	1.292948904	0.922617085	0.95035593	1.167157238
1863	1.292874377	0.922636771	0.950369338	1.167112092
1864	1.292802996	0.922655627	0.950382719	1.167067035
1865	1.292733947	0.922673866	0.950395913	1.167022612
1866	1.292665998	0.922691815	0.95040903	1.166978446
1867	1.292597277	0.922709968	0.950422094	1.166934457
1868	1.292530182	0.922727691	0.950435133	1.166890552
1869	1.292461247	0.9227459	0.950448246	1.166846401
1870	1.292392806	0.922763979	0.950461317	1.166802386
1871	1.292326038	0.922781616	0.950474359	1.166758475
1872	1.292258026	0.922799581	0.950487405	1.166714547
1873	1.292191542	0.922817143	0.950500454	1.166670608
1874	1.292126161	0.922834414	0.950513693	1.166626031
1875	1.292060324	0.922851805	0.950526793	1.166581923
1876	1.291993297	0.92286951	0.950539746	1.166538309
1877	1.29192879	0.92288655	0.950552705	1.166494674
1878	1.291866849	0.922902912	0.950565768	1.166450689
1879	1.291808594	0.9229183	0.950578795	1.166406826
1880	1.291749985	0.922933782	0.950591935	1.166362582
1881	1.291689336	0.922949802	0.950605007	1.166318569
1882	1.291629285	0.922965664	0.950618021	1.166274747
1883	1.291568343	0.922981762	0.950631083	1.166230768
1884	1.291505395	0.92299839	0.950644232	1.166186491
1885	1.291444863	0.92301438	0.950657338	1.166142365
1886	1.291384957	0.923030204	0.950670393	1.166098404
1887	1.291326303	0.923045698	0.950683565	1.166054054
1888	1.291264374	0.923062056	0.950696583	1.166010219
1889	1.291201866	0.923078568	0.950709588	1.16596643
1890	1.291139041	0.923095163	0.95072248	1.165923024
1891	1.291072959	0.923112619	0.950735384	1.165879575
1892	1.291008235	0.923129716	0.950748323	1.165836005
1893	1.290939761	0.923147803	0.950761275	1.165792397
1894	1.290868595	0.923166602	0.950774296	1.165748551
1895	1.290797113	0.923185484	0.950787179	1.165705175
1896	1.290727322	0.923203919	0.950800018	1.165661943
1897	1.290658058	0.923222216	0.950812797	1.165618915
1898	1.290589526	0.923240318	0.950825486	1.165576191
1899	1.290523127	0.923257858	0.950838103	1.165533707
1900	1.290455632	0.923275687	0.95085072	1.165491223
1901	1.290388455	0.923293432	0.950863367	1.165448641
1902	1.29031892	0.923311799	0.950875974	1.165406192
1903	1.290250032	0.923329996	0.950888513	1.16536397
1904	1.290179502	0.923348627	0.950901035	1.165321807
1905	1.290110554	0.92336684	0.950913653	1.165279322
1906	1.290041482	0.923385085	0.950926227	1.165236984
1907	1.289972792	0.92340323	0.950938994	1.165193995
1908	1.289906257	0.923420805	0.95095166	1.165151348
1909	1.289840782	0.9234381	0.950964251	1.165108953
1910	1.289772337	0.92345618	0.95097693	1.165066261
1911	1.289704613	0.92347407	0.950989558	1.16502374
1912	1.289634995	0.923492459	0.951002016	1.164981793
1913	1.28956434	0.923511123	0.951014563	1.164939545
1914	1.289491698	0.923530311	0.951027245	1.164896843
1915	1.289419833	0.923549295	0.951039968	1.164854004
1916	1.289345873	0.923568831	0.951052666	1.16481125
1917	1.289275325	0.923587467	0.951065287	1.164768751
1918	1.289206394	0.923605675	0.951077856	1.164726432
1919	1.289134088	0.923624775	0.951090394	1.164684215
1920	1.28906353	0.923643413	0.951102866	1.164642221
1921	1.288991651	0.9236624	0.95111523	1.164600589
1922	1.288916698	0.923682199	0.951127625	1.164558852
1923	1.288845496	0.923701007	0.951140032	1.164517077
1924	1.288774555	0.923719746	0.951152541	1.164474959
1925	1.288700952	0.923739188	0.951165117	1.164432613
1926	1.288627922	0.923758479	0.951177555	1.164390734
1927	1.288556803	0.923777266	0.95118997	1.164348931
1928	1.288482636	0.923796857	0.951202426	1.164306991
1929	1.288405371	0.923817267	0.951214838	1.164265198
1930	1.288330708	0.923836989	0.951227291	1.164223267
1931	1.288254883	0.923857018	0.951239704	1.16418147
1932	1.288179708	0.923876876	0.951252283	1.164139117
1933	1.28810327	0.923897067	0.95126484	1.164096833
1934	1.288024972	0.923917749	0.951277273	1.16405497
1935	1.287950423	0.923937442	0.951289607	1.164013442
1936	1.287880242	0.92395598	0.951301936	1.163971927
1937	1.287813338	0.923973653	0.951314325	1.163930215
1938	1.287749547	0.923990503	0.951326694	1.163888566
1939	1.287686731	0.924007096	0.951339038	1.163847002
1940	1.287622511	0.92402406	0.951351427	1.163805286
1941	1.287556628	0.924041463	0.951363789	1.163763661
1942	1.287494175	0.92405796	0.95137624	1.163721737
1943	1.287430307	0.924074831	0.95138859	1.163680153
1944	1.287366649	0.924091647	0.951400983	1.163638425
1945	1.28730781	0.924107189	0.951413228	1.163597195
1946	1.287247657	0.924123078	0.951425513	1.163555829
1947	1.287188121	0.924138805	0.951437833	1.163514349
1948	1.287127434	0.924154835	0.951450125	1.16347296
1949	1.287065815	0.924171112	0.95146243	1.163431527
1950	1.287002111	0.92418794	0.951474708	1.163390185
1951	1.286940326	0.92420426	0.951487115	1.163348409
1952	1.286881689	0.924219749	0.951499439	1.163306913
1953	1.286821022	0.924235775	0.951511812	1.163265251
1954	1.286760747	0.924251696	0.951524181	1.163223604
1955	1.286699525	0.924267868	0.951536451	1.163182289
1956	1.286634073	0.924285158	0.951548735	1.163140928
1957	1.286568187	0.924302562	0.95156101	1.163099595
1958	1.286503284	0.924319706	0.951573469	1.163057645
1959	1.286437551	0.924337069	0.951585765	1.163016243
1960	1.286374681	0.924353676	0.951597906	1.162975363
1961	1.286314561	0.924369557	0.951609964	1.162934763
1962	1.286254336	0.924385466	0.951622009	1.162894204
1963	1.286192927	0.924401687	0.951634117	1.162853436
1964	1.286133019	0.924417512	0.951646193	1.162812776
1965	1.286069867	0.924434193	0.951658221	1.162772275
1966	1.286007415	0.92445069	0.951670199	1.162731945
1967	1.285943843	0.924467483	0.951682214	1.162691487
1968	1.285881515	0.924483947	0.951694199	1.162651132
1969	1.28582051	0.924500062	0.951706215	1.162610673
1970	1.285758325	0.924516488	0.951718241	1.162570183
1971	1.28569714	0.92453265	0.951730096	1.162530264
1972	1.285640562	0.924547595	0.951741848	1.162490694
1973	1.285581392	0.924563225	0.951753646	1.16245097
1974	1.285519653	0.924579533	0.951765392	1.162411418
1975	1.285454863	0.924596648	0.951777145	1.162371844
1976	1.285386344	0.924614747	0.951789034	1.162331815
1977	1.285319201	0.924632483	0.951800962	1.16229165
1978	1.285250064	0.924650746	0.951812978	1.162251193
1979	1.285179193	0.924669466	0.951824915	1.162210997
1980	1.285106917	0.924688558	0.95183679	1.162171015
1981	1.285035168	0.924707511	0.951848648	1.162131086
1982	1.284963392	0.924726471	0.951860491	1.16209121
1983	1.284889042	0.92474611	0.951872488	1.162050816
1984	1.284817394	0.924765036	0.951884509	1.162010339
1985	1.284746586	0.92478374	0.95189656	1.16196976
1986	1.284674183	0.924802866	0.951908633	1.161929111
1987	1.284599721	0.924822535	0.951920816	1.161888087
1988	1.284528031	0.924841472	0.951932921	1.161847329
1989	1.284457794	0.924860025	0.951945006	1.161806637
1990	1.284384467	0.924879395	0.951957074	1.161766005
1991	1.284314032	0.924898	0.951969133	1.161725399
1992	1.284243357	0.924916669	0.951981149	1.161684941
1993	1.284172131	0.924935484	0.951993165	1.16164448
1994	1.284103687	0.924953563	0.952005181	1.161604021
1995	1.284040773	0.924970182	0.95201723	1.161563453
1996	1.28397832	0.924986679	0.952029265	1.161522928
1997	1.283916532	0.925003	0.952041287	1.16148245
1998	1.283857743	0.92501853	0.952053204	1.161442322
1999	1.283797713	0.925034387	0.952065192	1.161401957
[truncated: 1,001 more rows]
