# Supplementary material for: Identification and characterization of constrained non-exonic bases lacking predictive epigenomic and transcription factor binding annotations
Source: Nat Commun. 2020 Dec 2;11:6168. doi: 10.1038/s41467-020-19962-9 (PMC7710766; doi:10.1038/s41467-020-19962-9)
Supplement: Supplementary file 11 — Source Data [file 41467_2020_19962_MOESM11_ESM.zip › SourceData/SupFig7f.txt]

Distance to Nearest Exon (bp)	Low_CNE	High_CNE	Low_notCNE	High_notCNE
1	0.009012188	0.001798894	9.7577E-05	0.000141869
2	0.01797916	0.003592957	0.000195307	0.000283983
3	0.026779468	0.00537343	0.000294216	0.000427742
4	0.035273011	0.007126126	0.000395576	0.00057482
5	0.043433697	0.008846852	0.000499552	0.000726015
6	0.051114823	0.010513021	0.000607567	0.00088341
7	0.058116874	0.01209276	0.00072133	0.001050732
8	0.064277116	0.01355886	0.00084224	0.001231156
9	0.069560601	0.014890256	0.000970654	0.001426895
10	0.073884391	0.016061843	0.001107246	0.001640937
11	0.077313559	0.01707131	0.001251539	0.001873179
12	0.079844646	0.017905537	0.001403577	0.002124973
13	0.081617649	0.018582321	0.001562101	0.002394451
14	0.083058686	0.019183926	0.001723402	0.002672333
15	0.084326142	0.019744898	0.001886101	0.00295465
16	0.085481999	0.020277221	0.002049613	0.003240222
17	0.086531183	0.020782585	0.002213975	0.003528612
18	0.087513722	0.021272613	0.002378806	0.00381867
19	0.088456494	0.021752608	0.002543925	0.004109614
20	0.08936783	0.022224271	0.002709236	0.00440135
21	0.09024752	0.022687962	0.00287469	0.004693936
22	0.09109939	0.023144221	0.003040358	0.004986963
23	0.091925481	0.02359446	0.003206021	0.005280937
24	0.092730929	0.024038001	0.003371843	0.005575212
25	0.093515787	0.024476656	0.003537837	0.00586959
26	0.094283617	0.024910301	0.003703879	0.006164338
27	0.095032742	0.025339448	0.003870088	0.00645909
28	0.095765887	0.025762394	0.004036383	0.006754181
29	0.096480223	0.026180276	0.004202731	0.007049653
30	0.09717643	0.026592427	0.004369179	0.007345401
31	0.097847646	0.02699932	0.004535679	0.007641773
32	0.098499004	0.027399873	0.004702309	0.007938399
33	0.099128934	0.027796275	0.004869033	0.008235226
34	0.099740421	0.028186324	0.00503585	0.0085324
35	0.100334408	0.028570284	0.005202789	0.00882971
36	0.100910005	0.028948307	0.00536981	0.009127215
37	0.101465064	0.029321513	0.00553681	0.009425049
38	0.102005138	0.02968946	0.005703737	0.00972294
39	0.102530595	0.030053532	0.005870586	0.010020595
40	0.103044944	0.030413189	0.006037245	0.010318109
41	0.103545461	0.030770022	0.006203661	0.010615002
42	0.104034399	0.031124032	0.006369748	0.01091114
43	0.104512334	0.031474735	0.006535516	0.011206266
44	0.104981991	0.03182267	0.006700823	0.011500786
45	0.105444942	0.032166964	0.006865718	0.011794459
46	0.105900505	0.032509321	0.007030223	0.012087123
47	0.106348838	0.032848121	0.007194341	0.012378882
48	0.106792822	0.033184195	0.007358086	0.012669632
49	0.10723251	0.033518705	0.00752143	0.012959699
50	0.107668426	0.033851388	0.00768446	0.013249026
51	0.108095906	0.034183116	0.007847152	0.013537804
52	0.108519352	0.034513529	0.008009526	0.013825796
53	0.108939183	0.034843694	0.008171618	0.014112896
54	0.109355922	0.035172183	0.008333445	0.014399144
55	0.109771666	0.035499676	0.00849496	0.014684722
56	0.110182014	0.035825508	0.008656265	0.014969491
57	0.110593776	0.036149708	0.008817269	0.015253489
58	0.111004961	0.036472066	0.008978045	0.015536919
59	0.111410489	0.036792473	0.009138646	0.015819743
60	0.111812768	0.03711187	0.009299006	0.016102096
61	0.112212217	0.037429204	0.009459242	0.016383756
62	0.11260889	0.037745681	0.00961926	0.016664928
63	0.113004305	0.038061548	0.009779058	0.016945405
64	0.113398149	0.038375797	0.009938764	0.017225044
65	0.113789163	0.038690073	0.01009829	0.017504036
66	0.114178186	0.03900338	0.01025765	0.017782482
67	0.114563542	0.039314985	0.010416868	0.018060369
68	0.114947587	0.039624818	0.010575849	0.018338008
69	0.115327966	0.039932686	0.010734731	0.018615165
70	0.115703995	0.040237883	0.010893479	0.018891928
71	0.116077982	0.040542374	0.0110521	0.019168045
72	0.116447671	0.04084526	0.011210609	0.019443581
73	0.116816314	0.041145973	0.011369072	0.019718405
74	0.117184746	0.041444942	0.011527394	0.0199927
75	0.117551292	0.041743607	0.011685509	0.020266573
76	0.117913385	0.042042368	0.01184346	0.02053995
77	0.118274902	0.042339759	0.012001371	0.020812505
78	0.118635475	0.042635905	0.012159163	0.021084499
79	0.118992957	0.042930182	0.012316878	0.021355993
80	0.119349182	0.043223297	0.012474504	0.021626883
81	0.119706245	0.043515222	0.012631936	0.021897492
82	0.120061579	0.04380615	0.012789239	0.02216761
83	0.120413822	0.044096261	0.01294643	0.022437265
84	0.120762817	0.044385252	0.013103544	0.022706319
85	0.121109296	0.044673232	0.013260541	0.022974943
86	0.12145478	0.044959925	0.013417493	0.023242838
87	0.121797959	0.045245234	0.013574369	0.0235102
88	0.122137889	0.045529478	0.013731197	0.023776926
89	0.122475619	0.045811465	0.013887912	0.024043235
90	0.122810467	0.046092304	0.014044489	0.024309179
91	0.123142486	0.046371842	0.014200998	0.024574502
92	0.123471938	0.046650439	0.01435739	0.024839361
93	0.123797879	0.046927956	0.014513667	0.025103843
94	0.124122406	0.047203508	0.014669842	0.025367896
95	0.124448923	0.047477939	0.014825832	0.025631654
96	0.124775388	0.047750806	0.01498174	0.0258949
97	0.125099548	0.048022939	0.015137549	0.026157624
98	0.125422503	0.048293966	0.015293247	0.026419846
99	0.125746977	0.048563414	0.015448796	0.026681763
100	0.12606815	0.048831078	0.015604333	0.026943093
101	0.126385604	0.049098547	0.015759745	0.027204039
102	0.126702114	0.049364896	0.015915076	0.027464427
103	0.127019568	0.049630607	0.016070307	0.027724208
104	0.127336235	0.049895198	0.016225517	0.02798332
105	0.127654003	0.050159055	0.016380663	0.028241776
106	0.127972766	0.05042146	0.016535647	0.028499969
107	0.12829111	0.050682148	0.016690541	0.028757692
108	0.128608249	0.050941977	0.016845362	0.029014888
109	0.12892235	0.051200686	0.017000062	0.029271918
110	0.129232992	0.051459395	0.017154726	0.029528274
111	0.129543267	0.051717412	0.017309329	0.029784005
112	0.129851185	0.051974668	0.017463788	0.030039527
113	0.13015926	0.052230166	0.0176182	0.030294508
114	0.130468069	0.052484529	0.017772522	0.030549023
115	0.130774467	0.052738435	0.017926758	0.030803049
116	0.131080237	0.052990861	0.018080941	0.031056643
117	0.131385587	0.053241501	0.018235046	0.031309794
118	0.131686327	0.053492197	0.018389026	0.03156254
119	0.131984447	0.053743155	0.018542897	0.031814777
120	0.132280367	0.053992979	0.018696696	0.032066587
121	0.1325733	0.05424193	0.018850393	0.032317998
122	0.132865133	0.054489996	0.019004013	0.032568871
123	0.133155499	0.054736277	0.019157559	0.032819291
124	0.133445655	0.05498217	0.019310993	0.033069118
125	0.133735654	0.055227261	0.019464378	0.033318342
126	0.134023819	0.055470773	0.019617726	0.033567065
127	0.13431188	0.055713193	0.019770977	0.033815442
128	0.134599521	0.055954352	0.019924134	0.034063398
129	0.134885381	0.056194419	0.020077155	0.034311054
130	0.13517056	0.056433849	0.020230126	0.034558074
131	0.135454691	0.056672393	0.020382988	0.034804667
132	0.135738298	0.056909968	0.02053585	0.03505058
133	0.136021486	0.057147281	0.020688536	0.035296279
134	0.136304308	0.057384925	0.020841016	0.035541765
135	0.136586867	0.057621283	0.020993437	0.035786776
136	0.136866754	0.057856962	0.021145823	0.03603126
137	0.137143917	0.058092198	0.021298137	0.03627537
138	0.137422337	0.058327324	0.021450338	0.036519064
139	0.13769908	0.058562381	0.021602429	0.03676239
140	0.137975771	0.058796621	0.021754512	0.037005065
141	0.138252043	0.059030182	0.021906516	0.037247293
142	0.13852622	0.059263398	0.02205842	0.037489136
143	0.138799453	0.059496047	0.022210252	0.037730406
144	0.139069542	0.059727643	0.022361998	0.037971339
145	0.139339789	0.059958534	0.022513734	0.038211643
146	0.139608516	0.060188857	0.022665363	0.038451625
147	0.139879287	0.060417782	0.022816864	0.038691367
148	0.140151001	0.060645836	0.022968329	0.038930503
149	0.140421143	0.060873447	0.023119743	0.039169096
150	0.140691861	0.06110067	0.023271034	0.039407387
151	0.140959593	0.061327921	0.023422183	0.039645437
152	0.141226277	0.061553981	0.023573278	0.039882942
153	0.141491913	0.061779834	0.023724248	0.040120071
154	0.141756972	0.062004483	0.023875159	0.040356755
155	0.142019832	0.062229049	0.024025951	0.04059296
156	0.142281329	0.06245367	0.024176666	0.040828524
157	0.142541882	0.062678347	0.024327263	0.041063666
158	0.142805737	0.062901681	0.024477742	0.041298409
159	0.143066658	0.06312388	0.024628116	0.041532948
160	0.14332805	0.063345415	0.024778412	0.041766952
161	0.14359028	0.063566175	0.024928553	0.042000706
162	0.14384942	0.063787558	0.025078636	0.042233839
163	0.144107092	0.06400876	0.025228673	0.042466315
164	0.144365917	0.064228206	0.025378626	0.042698328
165	0.144622698	0.064447789	0.025528427	0.042930043
166	0.144879375	0.064666238	0.025678083	0.043161542
167	0.145134899	0.064884908	0.025827638	0.04339264
168	0.145391471	0.065102374	0.025977152	0.043623187
169	0.145647152	0.065318746	0.026126544	0.043853584
170	0.145900109	0.065534206	0.026275869	0.044083594
171	0.14615249	0.065749236	0.026425092	0.044313273
172	0.14640377	0.06596291	0.026574259	0.044542611
173	0.146656098	0.066176542	0.026723269	0.044771685
174	0.146908007	0.066389635	0.026872264	0.045000138
175	0.147160073	0.066602409	0.027021127	0.045228385
176	0.147410777	0.066814311	0.02716994	0.045456329
177	0.1476619	0.067025466	0.027318681	0.045683831
178	0.147913913	0.067235805	0.027467348	0.04591093
179	0.148165351	0.067445701	0.027615956	0.046137635
180	0.148416317	0.067655305	0.027764532	0.046363875
181	0.148666916	0.067864412	0.027912979	0.046589998
182	0.148917619	0.068073062	0.02806138	0.046815621
183	0.149166385	0.068281726	0.02820968	0.047040951
184	0.149416198	0.068490099	0.02835797	0.047265692
185	0.149662082	0.068697255	0.0285062	0.047490174
186	0.149906708	0.06890423	0.028654316	0.047714442
187	0.150150338	0.069110555	0.028802371	0.04793834
188	0.150393078	0.069316492	0.028950398	0.048161696
189	0.150633146	0.069522305	0.029098315	0.048384847
190	0.150871905	0.069727744	0.02924622	0.048607446
191	0.151109143	0.069932893	0.029394065	0.048829729
192	0.151344758	0.070137488	0.029541791	0.049051852
193	0.151580529	0.070341875	0.02968945	0.049273436
194	0.151816668	0.070545487	0.029837039	0.049494638
195	0.152052125	0.070748809	0.029984567	0.04971543
196	0.152290464	0.070951466	0.030131993	0.04993584
197	0.152527703	0.071153529	0.030279338	0.050155963
198	0.152764208	0.071354926	0.03042663	0.050375789
199	0.152999508	0.071556034	0.030573823	0.050595384
200	0.153233184	0.071757141	0.030720983	0.05081451
201	0.153466545	0.071957958	0.030868088	0.051033224
202	0.15369823	0.072158871	0.031015088	0.051251702
203	0.153930649	0.072358498	0.031162	0.051469909
204	0.154161915	0.072557903	0.031308846	0.051687755
205	0.154392552	0.072756892	0.031455645	0.051905175
206	0.154623398	0.072956159	0.031602333	0.052122259
207	0.154855345	0.073155301	0.031748928	0.052338965
208	0.155085773	0.073353709	0.03189546	0.0525554
209	0.1553173	0.073551371	0.03204194	0.052771412
210	0.155549876	0.073748796	0.032188366	0.052986959
211	0.155780042	0.073945752	0.032334744	0.053202139
212	0.156009683	0.074142292	0.03248107	0.053416933
213	0.156237963	0.074338527	0.032627327	0.053631398
214	0.156465823	0.074534763	0.032773537	0.053845357
215	0.156693421	0.074730321	0.032919678	0.054059012
216	0.15692191	0.074925795	0.033065762	0.05427225
217	0.157147622	0.075120951	0.033211775	0.054485255
218	0.157373177	0.075315415	0.033357716	0.054697939
219	0.157597684	0.075509547	0.033503564	0.054910353
220	0.157818261	0.075704385	0.033649357	0.055122365
221	0.158038053	0.075897728	0.03379505	0.055334261
222	0.158256011	0.076091182	0.033940649	0.055545863
223	0.15847313	0.076284276	0.034086134	0.055757241
224	0.158691402	0.076476623	0.034231517	0.055968302
225	0.158908889	0.076668582	0.034376788	0.056179228
226	0.15912737	0.076860306	0.034522027	0.056389622
227	0.159345485	0.077051628	0.034667145	0.056599872
228	0.159561976	0.07724284	0.034812223	0.05680969
229	0.159778624	0.077433816	0.034957208	0.057019181
230	0.159994277	0.077624848	0.035102142	0.05722824
231	0.160211134	0.077814759	0.035246968	0.057437136
232	0.160428516	0.078004338	0.035391668	0.057645781
233	0.160642491	0.078194456	0.035536307	0.057853932
234	0.160856991	0.078383453	0.035680783	0.058062142
235	0.161071491	0.078571634	0.035825158	0.058270122
236	0.161282952	0.078760161	0.035969509	0.058477593
237	0.161492474	0.078947802	0.036113832	0.058684633
238	0.161701892	0.079135097	0.036258002	0.058891581
239	0.161913458	0.079322033	0.036402084	0.059098208
240	0.162124971	0.079508511	0.036546162	0.059304343
241	0.162337532	0.07969463	0.03669011	0.059510337
242	0.162550513	0.079880098	0.036834003	0.059715976
243	0.162760821	0.0800654	0.03697788	0.059921211
244	0.162970972	0.080249526	0.037121674	0.060126263
245	0.163180861	0.080433112	0.037265392	0.060331037
246	0.163387397	0.080617362	0.03740905	0.060535486
247	0.163595243	0.080800727	0.037552575	0.060739822
248	0.163803403	0.080983607	0.037696016	0.060943779
249	0.164009206	0.081166335	0.037839417	0.061147369
250	0.16421637	0.081347734	0.037982768	0.061350593
251	0.16442495	0.08152858	0.038126002	0.061553531
252	0.164632848	0.081709495	0.038269134	0.061756197
253	0.164840275	0.081889731	0.038412208	0.061958612
254	0.165046653	0.082069677	0.03855519	0.062160783
255	0.165252194	0.08224961	0.038698098	0.062362644
256	0.165456058	0.082429362	0.038840939	0.062564205
257	0.16566076	0.082608312	0.038983694	0.062765495
258	0.165864729	0.082786528	0.039126369	0.0629666
259	0.166068697	0.08296473	0.039268977	0.063167394
260	0.166270518	0.083143237	0.039411534	0.063367763
261	0.166472234	0.083322159	0.039554021	0.063567759
262	0.166673687	0.083500569	0.039696406	0.063767517
263	0.166875822	0.083678134	0.039838718	0.063967041
264	0.167076123	0.083854759	0.039980972	0.064166329
265	0.16727763	0.084031411	0.040123181	0.064365171
266	0.16747814	0.084207869	0.040265345	0.064563616
267	0.167679227	0.084383636	0.040407391	0.064761996
268	0.167880052	0.08455943	0.040549335	0.064960166
269	0.16807962	0.084734823	0.040691197	0.065158092
270	0.168276673	0.084910492	0.040832994	0.065355716
271	0.168473883	0.085085913	0.040974694	0.065553089
272	0.168670569	0.085261569	0.041116384	0.065749959
273	0.168865525	0.085437501	0.041257999	0.065946517
274	0.169060273	0.085612963	0.041399557	0.066142746
275	0.169254915	0.085788245	0.041541048	0.066338599
276	0.169450554	0.085962434	0.04168249	0.066534031
277	0.169645196	0.086136	0.041823835	0.066729279
278	0.169838948	0.086309552	0.041965108	0.066924226
279	0.170032124	0.086482357	0.042106312	0.067118959
280	0.170225194	0.086654995	0.042247385	0.067313632
281	0.170417636	0.086826983	0.042388367	0.067508113
282	0.170610655	0.08699857	0.042529314	0.067702202
283	0.170801525	0.087169936	0.042670173	0.067896115
284	0.170992186	0.087341301	0.042810945	0.068089681
285	0.171183004	0.08751232	0.042951658	0.068282916
286	0.171373402	0.087682925	0.043092283	0.068475942
287	0.171561443	0.087853736	0.043232821	0.068668788
288	0.171749222	0.088023621	0.043373296	0.068861363
289	0.171938521	0.088193229	0.043513652	0.069053837
290	0.172125147	0.08836256	0.043653949	0.069246106
291	0.172311564	0.088532389	0.043794186	0.069437974
292	0.172498976	0.088702204	0.043934376	0.069629456
293	0.172686127	0.088871189	0.044074462	0.069820839
294	0.172872491	0.089039772	0.044214505	0.070011872
295	0.173060008	0.089208148	0.044354414	0.070202796
296	0.173246687	0.089376607	0.044494247	0.070393463
297	0.17343499	0.089544236	0.044633936	0.0705841
298	0.173623293	0.089711795	0.044773538	0.070774476
299	0.173811176	0.089879825	0.044913074	0.070964405
300	0.173996388	0.090048008	0.045052567	0.071153969
301	0.174182491	0.090215096	0.045191952	0.07134341
302	0.174369379	0.090380995	0.045331237	0.071532681
303	0.174555796	0.090546562	0.045470491	0.071721508
304	0.174739802	0.090711588	0.045609711	0.071910018
305	0.174925276	0.090876172	0.04574879	0.07209847
306	0.175108444	0.091040175	0.045887819	0.072286655
307	0.175291141	0.091204122	0.046026789	0.072474561
308	0.175474467	0.091367612	0.046165682	0.072662192
309	0.175658054	0.091530729	0.046304466	0.072849651
310	0.175840646	0.091693971	0.046443232	0.073036647
311	0.176021457	0.091856783	0.046581927	0.07322346
312	0.176202477	0.092019139	0.046720547	0.073410073
313	0.176382659	0.092181356	0.046859111	0.073596372
314	0.17656106	0.092343642	0.046997547	0.073782583
315	0.176740613	0.09250532	0.047135898	0.073968539
316	0.176919276	0.092666969	0.04727415	0.074154312
317	0.177096523	0.092828135	0.047412371	0.074339785
318	0.1772733	0.092989439	0.047550508	0.074525083
319	0.177450757	0.093150299	0.047688554	0.07471013
320	0.177626957	0.093311755	0.04782655	0.074894817
321	0.177804886	0.093473059	0.047964464	0.075079205
322	0.177982658	0.09363446	0.048102328	0.075263246
323	0.178160063	0.093795349	0.048240078	0.075447177
324	0.17833642	0.093956223	0.048377705	0.075630987
325	0.178511258	0.094117278	0.048515281	0.075814414
326	0.178685467	0.094277834	0.048652839	0.075997399
327	0.178861615	0.09443781	0.04879031	0.076180192
328	0.179038234	0.094597854	0.048927696	0.07636277
329	0.179215639	0.094757871	0.049064974	0.076545148
330	0.179390372	0.094917458	0.049202196	0.076727271
331	0.179564319	0.095077184	0.049339358	0.076909088
332	0.179737847	0.09523691	0.049476404	0.077090772
333	0.179910484	0.095395903	0.049613396	0.077272154
334	0.180083017	0.095554134	0.049750347	0.077453294
335	0.180254606	0.09571213	0.049887211	0.077634268
336	0.180426038	0.095869462	0.050024006	0.077815005
337	0.180596999	0.096026102	0.050160694	0.077995653
338	0.180769479	0.096181717	0.050297296	0.07817613
339	0.180942221	0.09633707	0.050433807	0.078356455
340	0.181113391	0.096491648	0.050570244	0.078536623
341	0.181284562	0.09664653	0.050706617	0.078716443
342	0.181454474	0.096800927	0.050842965	0.078895911
343	0.181624335	0.096954758	0.050979178	0.079075386
344	0.181794247	0.09710773	0.05111539	0.079254496
345	0.181963636	0.097261325	0.051251512	0.079433335
346	0.182133182	0.097415169	0.051387543	0.079611958
347	0.182303252	0.097568362	0.051523502	0.07979038
348	0.182473899	0.097721016	0.051659376	0.079968673
349	0.182643235	0.097873753	0.051795218	0.080146605
350	0.182813829	0.098025134	0.051930974	0.080324438
351	0.182984004	0.098177414	0.052066647	0.080501969
352	0.183155803	0.098329736	0.052202194	0.080679375
353	0.183328597	0.09848185	0.052337659	0.080856574
354	0.183497409	0.098634393	0.052473038	0.081033554
355	0.183666484	0.098786991	0.052608387	0.081210037
356	0.183834982	0.098939175	0.052743612	0.081386416
357	0.18400348	0.099090887	0.052878769	0.081562572
358	0.18417093	0.099242268	0.053013829	0.081738436
359	0.184338643	0.099393469	0.053148837	0.081914023
360	0.18450384	0.099545195	0.053283767	0.082089345
361	0.184668618	0.099697337	0.053418597	0.082264397
362	0.184833292	0.099848884	0.053553375	0.08243916
363	0.184999065	0.100000735	0.053688024	0.082613759
364	0.185164839	0.100152641	0.053822575	0.082788232
365	0.185331241	0.100304243	0.053957028	0.082962562
366	0.185498796	0.100455638	0.054091385	0.083136734
367	0.18566588	0.100607046	0.054225705	0.083310564
368	0.185833592	0.100757832	0.054359964	0.083484137
369	0.186000414	0.100908174	0.054494134	0.083657602
370	0.186167392	0.101058046	0.05462831	0.083830645
371	0.186334004	0.101207974	0.054762409	0.084003448
372	0.186499988	0.101357666	0.054896433	0.084176032
373	0.186663613	0.101507303	0.055030378	0.084348521
374	0.186829125	0.101656081	0.055164242	0.084520837
375	0.186994584	0.101803808	0.055298037	0.084693077
376	0.187160725	0.101951632	0.055431729	0.084865192
377	0.187326603	0.102099774	0.055565341	0.085037088
378	0.187492586	0.102247971	0.055698924	0.0852086
379	0.187659041	0.102396127	0.055832418	0.085379966
380	0.187824605	0.102544588	0.055965834	0.08555109
381	0.187991322	0.102692218	0.056099198	0.085721935
382	0.188157829	0.102839848	0.056232437	0.085892672
383	0.188322764	0.102987242	0.05636565	0.086063087
384	0.188487438	0.103134222	0.056498826	0.086233213
385	0.188652845	0.103280399	0.0566319	0.086403208
386	0.188817937	0.103425828	0.056764885	0.086573088
387	0.188980043	0.10357206	0.05689779	0.086742704
388	0.189141311	0.103718099	0.057030693	0.086911882
389	0.189300431	0.103864206	0.057163492	0.087080951
390	0.189458031	0.104010646	0.057296211	0.087249752
391	0.189614688	0.104156864	0.057428865	0.087418309
392	0.189770822	0.104301989	0.057561437	0.08758683
393	0.189926798	0.104447045	0.057693943	0.087755155
394	0.190081883	0.104591492	0.057826409	0.087923252
395	0.19023634	0.104735662	0.057958811	0.088091174
396	0.190390901	0.104879555	0.058091177	0.088258802
397	0.19054541	0.105023365	0.058223461	0.08842624
398	0.190698714	0.105167383	0.058355668	0.088593478
399	0.190850499	0.105310972	0.058487823	0.088760535
400	0.191002755	0.105454879	0.058619877	0.088927387
401	0.191154434	0.105598717	0.058751864	0.089093997
402	0.191306114	0.105741946	0.058883843	0.089260239
403	0.191459104	0.105884164	0.059015717	0.089426444
404	0.191612303	0.106025968	0.059147517	0.089592481
405	0.191766288	0.10616748	0.059279247	0.089758281
406	0.191921007	0.106308785	0.059410885	0.089923979
407	0.192074311	0.106449814	0.059542514	0.090089333
408	0.192227877	0.106590939	0.059674105	0.090254403
409	0.192380709	0.106732632	0.059805681	0.090419077
410	0.192533541	0.106873951	0.05993717	0.090583647
411	0.192686741	0.107015699	0.060068611	0.09074786
412	0.192839363	0.107157488	0.060199988	0.090911823
413	0.19299031	0.107299195	0.060331276	0.091075693
414	0.193141204	0.107441192	0.060462501	0.091239272
415	0.193290264	0.1075842	0.060593641	0.091402668
416	0.193440686	0.107727165	0.060724666	0.091565965
417	0.193592261	0.107869273	0.060855616	0.091729087
418	0.19374284	0.10801163	0.060986447	0.091892151
419	0.193895149	0.108153531	0.061117154	0.092055207
420	0.194047772	0.10829485	0.061247766	0.092218179
421	0.19420008	0.108436307	0.061378328	0.092380897
422	0.194351917	0.108577225	0.06150885	0.092543398
423	0.194504383	0.108718004	0.061639354	0.092705506
424	0.19465601	0.108858797	0.061769751	0.09286755
425	0.194808109	0.108999244	0.061900107	0.093029311
426	0.194959475	0.109139124	0.062030402	0.093190928
427	0.195109111	0.109279211	0.062160657	0.093352309
428	0.195259219	0.109418869	0.062290876	0.0935134
429	0.195410322	0.109558264	0.062420939	0.093674524
430	0.195560692	0.109697258	0.062550969	0.093835417
431	0.1957108	0.109836474	0.06268092	0.093996131
432	0.195860908	0.109975149	0.062810767	0.094156832
433	0.196011907	0.110113161	0.062940543	0.094317322
434	0.196162905	0.110250853	0.063070264	0.094477645
435	0.196314166	0.110388145	0.063199921	0.094637802
436	0.196465269	0.110525077	0.063329547	0.094797737
437	0.19661653	0.110661483	0.063459099	0.094957525
438	0.196767843	0.11079793	0.063588559	0.095117194
439	0.196919104	0.110934723	0.063717955	0.095276601
440	0.197070941	0.111071627	0.06384723	0.095435909
441	0.197221311	0.111208642	0.063976486	0.095594891
442	0.197369218	0.111346045	0.064105702	0.095753632
443	0.197514715	0.111483419	0.064234895	0.095912062
444	0.197660841	0.111620849	0.064363966	0.096070367
445	0.197808958	0.11175803	0.064492953	0.096228499
446	0.197956971	0.11189463	0.064621827	0.096386669
447	0.198103359	0.112030786	0.064750645	0.096544717
448	0.198248908	0.112166653	0.064879398	0.096702615
449	0.198394667	0.112303266	0.065008081	0.096860187
450	0.198540374	0.112439672	0.065136728	0.097017505
451	0.198685924	0.11257551	0.065265269	0.097174817
452	0.198831369	0.112710989	0.065393726	0.097331965
453	0.198976866	0.112846177	0.065522086	0.097489074
454	0.199123045	0.112981808	0.065650405	0.097645843
455	0.199268699	0.113117065	0.065778612	0.097802613
456	0.199414039	0.113251616	0.065906766	0.097959224
457	0.199559065	0.113386126	0.066034859	0.0981156
458	0.19970472	0.113520068	0.066162875	0.098271828
459	0.199850688	0.113653637	0.06629078	0.098428073
460	0.199996972	0.113786859	0.066418597	0.09858424
461	0.20014315	0.113919625	0.066546357	0.098740213
462	0.200288752	0.11405235	0.0666741	0.098895811
463	0.200434564	0.114184631	0.066801779	0.099051237
464	0.200580218	0.114317162	0.066929375	0.099206545
465	0.200724982	0.114449914	0.067056959	0.099361523
466	0.200868803	0.11458203	0.067184505	0.099516328
467	0.201012676	0.114714048	0.067311953	0.099671035
468	0.201156863	0.114845776	0.067439308	0.099825679
469	0.201301051	0.114977172	0.067566557	0.099980305
470	0.201444662	0.115108429	0.067693763	0.100134698
471	0.201587854	0.115240157	0.06782089	0.100288842
472	0.20173026	0.115371124	0.067947964	0.100442832
473	0.201873295	0.115501357	0.068075024	0.10059655
474	0.202014286	0.115631951	0.068202019	0.100750085
475	0.202153758	0.115762571	0.068328938	0.100903522
476	0.202293492	0.115892957	0.068455779	0.101056839
477	0.202431812	0.116023273	0.068582568	0.101209991
478	0.202570445	0.116152634	0.06870928	0.101363077
479	0.202707141	0.116282259	0.068835911	0.101516093
480	0.202843312	0.116411648	0.068962457	0.101669018
481	0.202978592	0.11654177	0.069088971	0.101821571
482	0.203113768	0.116671588	0.069215357	0.101974178
483	0.203250463	0.116800825	0.069341687	0.10212654
484	0.203384486	0.116929605	0.069467963	0.102278871
485	0.203517566	0.117059105	0.069594181	0.10243094
486	0.203652113	0.117188106	0.069720371	0.102582723
487	0.203787237	0.117317329	0.069846418	0.102734442
488	0.203922727	0.117446123	0.069972371	0.10288609
489	0.20405895	0.117574737	0.070098243	0.103037605
490	0.204194807	0.117703199	0.070224066	0.103188909
491	0.204332026	0.117831495	0.070349778	0.10334015
492	0.204467883	0.117959984	0.070475446	0.103491135
493	0.204601173	0.1180881	0.07060101	0.103642153
494	0.204733519	0.118216409	0.070726515	0.103792925
495	0.204867385	0.118344622	0.07085194	0.10394356
496	0.205001985	0.118472862	0.070977278	0.104094091
497	0.205135327	0.118601144	0.071102603	0.104244304
498	0.205269297	0.118729274	0.071227922	0.104394238
499	0.205403897	0.118857431	0.071353164	0.104544054
500	0.205538129	0.118985298	0.071478329	0.10469379
501	0.205671367	0.119112528	0.071603474	0.104843306
502	0.205804761	0.119239799	0.071728561	0.104992611
503	0.20593826	0.119367168	0.071853544	0.105141889
504	0.206071602	0.119493899	0.0719785	0.105290965
505	0.206204001	0.119620548	0.072103394	0.105439877
506	0.2063364	0.119746962	0.072228224	0.105588661
507	0.206469951	0.119873749	0.072352971	0.10573725
508	0.206602927	0.120000121	0.072477648	0.105885742
509	0.206735587	0.120125898	0.072602253	0.106034128
510	0.20686982	0.120250761	0.072726773	0.106182474
511	0.207003319	0.12037568	0.072851198	0.106330718
512	0.207136871	0.120500585	0.072975518	0.106478928
513	0.207270213	0.120624784	0.073099799	0.106626977
514	0.207403136	0.12074901	0.073223995	0.106774913
515	0.207536897	0.120872808	0.073348095	0.106922817
516	0.207670553	0.120997049	0.073472127	0.107070455
517	0.207804262	0.121120971	0.073596052	0.107218034
518	0.207937918	0.121244367	0.073719893	0.107365597
519	0.208071365	0.12136757	0.073843676	0.107512972
520	0.208203345	0.121491022	0.073967418	0.107660054
521	0.208337577	0.121614141	0.074091082	0.107806891
522	0.208471076	0.121737454	0.074214633	0.107953724
523	0.208604995	0.121860685	0.074338107	0.10810042
524	0.208738703	0.121984289	0.074461527	0.108246811
525	0.208871783	0.122107616	0.074584859	0.108393128
526	0.20900392	0.122230943	0.07470817	0.108539132
527	0.209135219	0.122353744	0.074831401	0.108685047
528	0.209266727	0.122475798	0.074954541	0.108830979
529	0.209397345	0.122597631	0.075077572	0.108976949
530	0.209527805	0.1227192	0.075200548	0.109122773
531	0.20965837	0.122840866	0.075323469	0.109268369
532	0.209791031	0.122961412	0.075446344	0.109413806
533	0.209923482	0.123081902	0.07556913	0.109559117
534	0.210055409	0.123202406	0.075691839	0.109704285
535	0.21018718	0.123323255	0.075814482	0.109849345
536	0.210319317	0.123444341	0.075937055	0.109994222
537	0.210451244	0.123565301	0.076059585	0.110138867
538	0.210582909	0.12368658	0.076182002	0.110283511
539	0.210714522	0.123808122	0.076304379	0.110427855
540	0.210844511	0.123929497	0.07642667	0.110572172
541	0.21097429	0.124050776	0.076548887	0.110716328
542	0.211102655	0.124172124	0.076671003	0.110860467
543	0.211231438	0.124293085	0.076793102	0.111004348
544	0.211360117	0.124413838	0.07691511	0.11114819
545	0.211489477	0.124534757	0.07703707	0.111291759
546	0.211620462	0.124655731	0.077158952	0.111435201
547	0.21175066	0.124776332	0.077280796	0.111578478
548	0.211879601	0.12489678	0.077402574	0.111721656
549	0.212008856	0.125017118	0.077524254	0.111864819
550	0.212137797	0.12513747	0.077645843	0.112007895
551	0.212266581	0.125257987	0.077767359	0.112150825
552	0.212395155	0.125378519	0.077888791	0.112293667
553	0.212523782	0.125499217	0.078010156	0.112436351
554	0.21265267	0.125619859	0.078131474	0.112578802
555	0.212780458	0.125740487	0.078252744	0.112721059
556	0.212908928	0.125861337	0.078373902	0.112863237
557	0.213037711	0.125982643	0.07849493	0.113005454
558	0.213165762	0.126103909	0.078615893	0.113147549
559	0.213294178	0.126225146	0.078736791	0.113289498
560	0.213422229	0.126346729	0.078857617	0.113431323
561	0.213551484	0.126468146	0.078978403	0.11357289
562	0.213680949	0.126588927	0.079099085	0.113714516
563	0.213810885	0.126709472	0.079219641	0.113856181
564	0.213939931	0.12683053	0.079340127	0.113997695
565	0.214068348	0.126951172	0.079460609	0.114138936
566	0.214195874	0.127072188	0.079581	0.114280117
567	0.214323819	0.127193135	0.079701314	0.114421235
568	0.21445187	0.127313735	0.07982154	0.114562286
569	0.214579239	0.127434225	0.079941733	0.114703135
570	0.214705874	0.12755412	0.08006184	0.114843954
571	0.21483382	0.127673572	0.080181863	0.114984658
572	0.214960717	0.127792111	0.080301827	0.115125371
573	0.215085624	0.127910331	0.080421692	0.115266106
574	0.215211421	0.128028081	0.080541513	0.11540663
575	0.21533748	0.128145332	0.080661284	0.115547015
576	0.215463225	0.12826239	0.080780981	0.11568735
577	0.215589389	0.128379544	0.080900587	0.115827608
578	0.215715291	0.128497003	0.081020127	0.115967695
579	0.215842032	0.128613826	0.08113956	0.116107818
580	0.215970396	0.128730025	0.08125894	0.11624775
581	0.216096979	0.128846073	0.081378234	0.116387676
582	0.216222253	0.128961982	0.081497547	0.116527256
583	0.216345954	0.129077559	0.081616765	0.116666915
584	0.216469918	0.129193066	0.081735879	0.116806582
585	0.216594824	0.129308657	0.081854877	0.116946216
586	0.216717845	0.129424621	0.081973828	0.117085713
587	0.216842699	0.129540433	0.082092747	0.117224916
588	0.21696682	0.129656301	0.082211566	0.117364136
589	0.217090364	0.12977185	0.08233033	0.117503202
590	0.217214328	0.129887261	0.082449033	0.117642138
591	0.217337872	0.130002519	0.082567674	0.117781003
592	0.217462621	0.130118138	0.08268625	0.11791965
593	0.217588995	0.130233313	0.082804726	0.118058315
594	0.217714425	0.13034871	0.08292316	0.118196784
595	0.217840327	0.130463678	0.083041495	0.118335222
596	0.217965915	0.130578839	0.08315979	0.118473431
597	0.218090979	0.130693171	0.083278101	0.11861133
598	0.218216043	0.130807073	0.083396317	0.118749242
599	0.218342783	0.130920601	0.083514444	0.118887074
600	0.218470833	0.131034434	0.083632499	0.119024764
601	0.218598569	0.131147963	0.083750507	0.119162338
602	0.218726567	0.131262045	0.083868447	0.119299693
603	0.218853569	0.13137639	0.083986334	0.119436894
604	0.218980048	0.131490777	0.084104168	0.119573911
605	0.219106212	0.131604887	0.08422189	0.119710947
606	0.219231695	0.131719162	0.084339551	0.1198478
607	0.219357125	0.131833757	0.084457136	0.119984512
608	0.219482136	0.131948019	0.084574658	0.120121122
609	0.219607095	0.132062904	0.084692109	0.120257534
610	0.219730116	0.132177498	0.084809503	0.120393883
611	0.219855861	0.132292023	0.084926836	0.120529941
612	0.219980401	0.132406146	0.085044112	0.12066584
613	0.220104416	0.132520602	0.085161317	0.120801609
614	0.220227542	0.132634809	0.085278456	0.120937288
615	0.220350143	0.132748171	0.085395501	0.121072971
616	0.220471225	0.132860939	0.085512531	0.121208522
617	0.220590735	0.132973263	0.08562952	0.121343988
618	0.220710297	0.133086141	0.085746417	0.121479374
619	0.220830384	0.133199185	0.085863282	0.121614517
620	0.220949841	0.133311842	0.085980082	0.12174961
621	0.221069561	0.133424	0.086096782	0.121884769
622	0.221190014	0.133536117	0.086213378	0.122019908
623	0.221310519	0.13364822	0.086329979	0.122154711
624	0.221432806	0.133760199	0.086446497	0.122289428
625	0.221554726	0.133872066	0.086562924	0.122424103
626	0.221677904	0.133983463	0.086679308	0.1225586
627	0.221802287	0.134093989	0.08679561	0.12269311
628	0.221926041	0.134204611	0.086911852	0.122827441
629	0.222050528	0.134315288	0.08702803	0.122961606
630	0.22217423	0.134425592	0.087144184	0.123095602
631	0.222299398	0.134535675	0.087260277	0.123229493
632	0.222424567	0.134645965	0.087376289	0.123363349
633	0.222549683	0.134756351	0.087492189	0.123497274
634	0.22267548	0.134866641	0.087608044	0.12363101
635	0.222801435	0.134976876	0.087723829	0.123764722
636	0.222927179	0.135086834	0.087839539	0.123898442
637	0.223051353	0.135196972	0.087955207	0.124032062
638	0.223174583	0.135307428	0.088070831	0.124165494
639	0.22329797	0.135417192	0.08818644	0.124298739
640	0.223421514	0.135527136	0.088301984	0.12443183
641	0.223543853	0.135637287	0.088417458	0.124564806
642	0.223666717	0.135747605	0.088532844	0.124697721
643	0.223789108	0.135858034	0.088648147	0.124830576
644	0.223910504	0.135968282	0.088763394	0.124963327
645	0.224032215	0.136078683	0.088878595	0.125095839
646	0.224153244	0.136189928	0.088993751	0.125228104
647	0.224275427	0.136301103	0.089108824	0.125360286
648	0.224398395	0.136411864	0.089223842	0.125492402
649	0.224521834	0.136522251	0.089338828	0.125624385
650	0.224645693	0.136632029	0.089453751	0.125756291
651	0.224768975	0.136742651	0.089568613	0.12588796
652	0.224892048	0.136853481	0.089683392	0.126019561
653	0.225015121	0.136964463	0.089798112	0.126151022
654	0.225138246	0.137075237	0.089912786	0.126282327
655	0.225261895	0.137185652	0.090027373	0.126413589
656	0.225386068	0.13729608	0.090141887	0.126544749
657	0.225510713	0.137406564	0.090256319	0.126675893
658	0.22563389	0.137516923	0.090370714	0.126806884
659	0.225755129	0.13762749	0.090485073	0.126937735
660	0.22587553	0.13773879	0.090599386	0.1270684
661	0.225996193	0.137849938	0.090713623	0.127198961
662	0.226117851	0.137961017	0.090827791	0.127329417
663	0.226237099	0.138071681	0.090941908	0.12745985
664	0.226357605	0.138181486	0.091055968	0.127590179
665	0.226478634	0.138291347	0.091169892	0.127720638
666	0.226599925	0.138401153	0.091283808	0.127850822
667	0.226722632	0.138510654	0.091397654	0.127980915
668	0.226843504	0.138620141	0.091511442	0.128110893
669	0.226964324	0.138728895	0.091625159	0.128240854
670	0.227084515	0.138837317	0.091738784	0.128370828
671	0.227204968	0.138945586	0.091852382	0.128500594
672	0.227325107	0.139053897	0.091965865	0.128630437
673	0.22744535	0.139161986	0.092079287	0.128760184
674	0.227567428	0.139270048	0.092192605	0.1288899
675	0.227689086	0.139377874	0.092305896	0.129019405
676	0.227811425	0.139485272	0.092419113	0.129148861
677	0.227933398	0.139592586	0.092532262	0.129278273
678	0.228055527	0.139699887	0.092645341	0.129407606
679	0.2281764	0.139807409	0.092758394	0.129536743
680	0.228296591	0.139915374	0.092871362	0.129665835
681	0.228418144	0.140023103	0.092984272	0.129794814
682	0.228540012	0.140131442	0.093097107	0.129923678
683	0.228661775	0.140239587	0.093209872	0.130052467
684	0.22878359	0.140347455	0.093322592	0.130181115
685	0.228906506	0.140455752	0.093435211	0.130309743
686	0.229028635	0.140564021	0.093547737	0.130438379
687	0.229151603	0.140671654	0.093660189	0.130567011
688	0.229273576	0.140778885	0.093772594	0.130695601
689	0.229394605	0.140885798	0.093884952	0.130824054
690	0.229516578	0.140992781	0.093997259	0.130952329
691	0.229637555	0.141099625	0.094109547	0.131080403
692	0.229759056	0.141206482	0.094221723	0.131208507
693	0.229880138	0.141313631	0.094333891	0.131336306
694	0.230000853	0.141421097	0.094446013	0.131463913
695	0.23012183	0.141527983	0.09455807	0.131591491
696	0.230241654	0.141635186	0.094670087	0.131718837
697	0.230360117	0.141742099	0.09478206	0.131846089
698	0.230478526	0.141848611	0.094893993	0.131973216
699	0.230594945	0.141954874	0.095005876	0.132100297
700	0.230710473	0.142061039	0.095117674	0.132227375
701	0.230826106	0.142167952	0.095229399	0.132354314
702	0.230942106	0.142275129	0.095341022	0.132481219
703	0.231058001	0.142382152	0.09545261	0.132607934
704	0.231173005	0.142489425	0.095564175	0.132734444
705	0.23128759	0.142595688	0.095675678	0.132861043
706	0.231402018	0.142701937	0.095787137	0.13298749
707	0.231517598	0.142807978	0.095898541	0.133113823
708	0.231633179	0.142914185	0.096009879	0.133240088
709	0.231747502	0.143020461	0.096121207	0.133366125
710	0.231861144	0.143126475	0.096232498	0.13349204
711	0.23197531	0.143232364	0.096343706	0.133617935
712	0.232089895	0.143338834	0.09645483	0.133743737
713	0.232203799	0.143445207	0.096565937	0.13386934
714	0.232316969	0.143551401	0.096676985	0.133994866
715	0.232430925	0.143657857	0.096787955	0.134120284
716	0.232544777	0.143764341	0.09689891	0.134245486
717	0.23265758	0.143870673	0.097009766	0.134370763
718	0.232770489	0.143977115	0.097120581	0.134495835
719	0.232884131	0.144083655	0.097231319	0.134620847
720	0.232996777	0.144190471	0.097341998	0.134745769
721	0.233109109	0.144297467	0.097452651	0.134870459
722	0.233221075	0.144403965	0.097563237	0.134995148
723	0.233333145	0.14450984	0.097673792	0.135119721
724	0.233445791	0.144615549	0.097784283	0.135244216
725	0.233559171	0.144721355	0.097894674	0.135368693
726	0.23367187	0.144826995	0.098005014	0.13549308
727	0.233783731	0.144932454	0.098115331	0.135617318
728	0.233897477	0.145037541	0.098225576	0.135741527
729	0.234012115	0.14514253	0.098335758	0.135865644
730	0.234127119	0.145247768	0.098445903	0.135989584
731	0.234243276	0.145352882	0.098555964	0.136113457
732	0.234358804	0.145458231	0.098665987	0.136237138
733	0.234471922	0.14556347	0.098775962	0.136360781
734	0.234585302	0.145668542	0.098885852	0.136484396
735	0.23469821	0.145773296	0.098995705	0.136607908
736	0.234810542	0.145878106	0.099105505	0.136731348
737	0.234923294	0.145982887	0.099215239	0.136854697
738	0.235035992	0.146087282	0.0993249	0.136978095
739	0.235149844	0.146191371	0.09943451	0.137101407
740	0.235264115	0.146295184	0.099544064	0.137224659
741	0.23537828	0.146398416	0.099653564	0.137347849
742	0.235491294	0.146502063	0.099763019	0.137470842
743	0.235605407	0.146604962	0.099872407	0.137593798
744	0.235719992	0.146708235	0.099981692	0.137716761
745	0.235836359	0.146811592	0.100090936	0.137839513
746	0.235951939	0.146914989	0.100200139	0.137962191
747	0.236067939	0.147018027	0.100309229	0.138084979
748	0.236182733	0.147120954	0.100418282	0.138207656
749	0.236297004	0.147223259	0.100527291	0.138330264
750	0.236411222	0.147324843	0.100636291	0.138452735
751	0.236525545	0.147426317	0.100745221	0.138575136
752	0.236639135	0.147527612	0.100854119	0.138697382
753	0.23675262	0.147629058	0.100962951	0.138819535
754	0.236865214	0.14773103	0.101071767	0.138941408
755	0.236977441	0.147832947	0.101180515	0.139063239
756	0.237089563	0.147934532	0.101289213	0.139185012
757	0.237200429	0.148036158	0.101397884	0.139306629
758	0.237312237	0.148137397	0.101506482	0.139428189
759	0.237421373	0.14823894	0.101615019	0.139549727
760	0.237531085	0.148340732	0.101723478	0.139671177
761	0.237640116	0.148442248	0.101831893	0.139792522
762	0.237750405	0.148543915	0.101940191	0.139913865
763	0.23786017	0.148645611	0.102048466	0.140035052
764	0.237971349	0.148747043	0.10215672	0.140156043
765	0.238082896	0.148848351	0.102264935	0.140276868
766	0.238194389	0.148950227	0.10237312	0.140397463
767	0.238305936	0.149051825	0.102481237	0.140518031
768	0.238419368	0.149153465	0.102589281	0.140638494
769	0.238532853	0.149255299	0.102697274	0.140758786
770	0.238646442	0.149357244	0.102805178	0.14087906
771	0.238759351	0.149459354	0.102913061	0.14099909
772	0.238870373	0.149561396	0.103020882	0.141119096
773	0.238981448	0.149663921	0.103128645	0.141238976
774	0.239091474	0.149765409	0.103236347	0.141358909
775	0.239200872	0.149866634	0.10334397	0.141478849
776	0.239309118	0.149967721	0.103451508	0.141598808
777	0.239416944	0.150068558	0.103558972	0.141718789
778	0.239526866	0.150169727	0.103666392	0.141838536
779	0.239636107	0.150270606	0.103773697	0.141958436
780	0.23974409	0.15037161	0.103880962	0.142078225
781	0.239852912	0.150472752	0.103988196	0.142197762
782	0.23996231	0.150573506	0.104095364	0.142317271
783	0.240071289	0.150674094	0.104202495	0.142436662
784	0.240180897	0.150774544	0.104309575	0.142555965
785	0.240292181	0.150875271	0.104416596	0.142675074
786	0.240403465	0.150975541	0.104523583	0.142794102
787	0.240514644	0.151075866	0.104630472	0.142913204
788	0.240625876	0.151176468	0.104737283	0.143032267
789	0.240738785	0.151277361	0.104844079	0.143151026
790	0.24085096	0.15137806	0.104950829	0.143269711
791	0.24096172	0.151479423	0.105057491	0.143388355
792	0.24107138	0.151580869	0.105164068	0.143507051
793	0.241181092	0.151682274	0.105270587	0.143625661
794	0.241292534	0.151783665	0.105377049	0.143744154
795	0.241403661	0.151884807	0.105483492	0.143862504
796	0.241514002	0.151985921	0.105589835	0.143980938
797	0.241622666	0.152086814	0.105696086	0.144099431
798	0.241730859	0.152187942	0.10580229	0.144217788
799	0.241839734	0.152288724	0.105908482	0.144335923
800	0.241948974	0.152389256	0.106014575	0.14445411
801	0.242056853	0.152490315	0.106120625	0.144572168
802	0.242164679	0.15259136	0.106226635	0.144690093
803	0.242273711	0.152692474	0.106332596	0.144807841
804	0.24238358	0.152793561	0.10643849	0.14492554
805	0.242493607	0.152894606	0.106544386	0.145042976
806	0.242602638	0.152994682	0.106650184	0.145160611
807	0.242710517	0.153095159	0.106755905	0.145278221
808	0.242818448	0.153195194	0.10686159	0.145395728
809	0.242926903	0.153294952	0.10696723	0.145513098
810	0.243035882	0.153394627	0.107072807	0.1456304
811	0.243144232	0.153494205	0.107178361	0.145747566
812	0.243253682	0.153593783	0.107283865	0.145864608
813	0.243363185	0.153693693	0.107389287	0.145981586
814	0.243471588	0.153793672	0.107494621	0.146098599
815	0.243578576	0.153893845	0.107599959	0.146215366
816	0.243685406	0.153994032	0.107705261	0.146331947
817	0.243792709	0.1540939	0.107810438	0.146448663
818	0.243899435	0.154194115	0.107915554	0.1465653
819	0.244007313	0.15429426	0.108020639	0.146681772
820	0.244113463	0.15439453	0.108125625	0.146798332
821	0.244218198	0.154495063	0.108230605	0.146914647
822	0.244323352	0.15459525	0.108335551	0.147030869
823	0.244428349	0.154695188	0.108440428	0.147147109
824	0.244532927	0.154795402	0.108545278	0.147263159
825	0.244637819	0.154895188	0.108650087	0.14737915
826	0.24474334	0.154994669	0.108754795	0.147495211
827	0.244850433	0.155093804	0.108859458	0.147611172
828	0.244957892	0.155193105	0.10896407	0.147726986
829	0.245065037	0.155292849	0.109068654	0.147842585
830	0.245173545	0.15539215	0.10917318	0.147958152
831	0.245282733	0.155491548	0.109277672	0.148073522
832	0.245392498	0.155590157	0.109382079	0.148188959
833	0.245501739	0.155689043	0.109486422	0.148304304
834	0.245611608	0.155788137	0.109590699	0.148419538
835	0.245721426	0.155887078	0.109694911	0.148534755
836	0.245830719	0.155985244	0.109799073	0.148649952
837	0.245940327	0.156082926	0.109903171	0.148765116
838	0.246049515	0.156180594	0.110007235	0.148880159
839	0.246157132	0.156277723	0.110111273	0.148995089
840	0.246264172	0.156374837	0.110215249	0.149109907
841	0.24637006	0.156471716	0.110319185	0.149224651
842	0.246476104	0.156568734	0.110423057	0.149339316
843	0.246581416	0.156665834	0.110526859	0.149453965
844	0.246685732	0.156762976	0.110630599	0.149568595
845	0.24679141	0.156859842	0.110734268	0.149683142
846	0.246897035	0.156956998	0.11083788	0.149797586
847	0.247002818	0.157054209	0.110941468	0.149911892
848	0.247109702	0.157151531	0.111044969	0.150026216
849	0.247215799	0.157249254	0.111148455	0.150140342
850	0.247320848	0.157347116	0.111251938	0.150254255
851	0.24742726	0.157444577	0.111355367	0.150368081
852	0.2475332	0.157541954	0.111458716	0.150481939
853	0.247640031	0.157638833	0.111562055	0.150595642
854	0.247745394	0.157735671	0.111665308	0.150709426
855	0.247850182	0.157832301	0.111768514	0.150823129
856	0.247955074	0.157929083	0.111871637	0.150936818
857	0.248059966	0.15802527	0.111974756	0.151050351
858	0.248164701	0.158121388	0.112077851	0.151163723
859	0.248269488	0.158217575	0.112180846	0.151277152
860	0.248374171	0.158313735	0.112283787	0.151390552
861	0.248480268	0.158409797	0.112386705	0.151503777
862	0.248585684	0.158506317	0.112489546	0.151616975
863	0.248691415	0.158602518	0.112592319	0.151730172
864	0.248796517	0.158698899	0.112695044	0.15184327
865	0.248902509	0.158795224	0.112797723	0.151956251
866	0.249007768	0.158891564	0.11290033	0.152069233
867	0.249114861	0.158987626	0.113002892	0.152182143
868	0.249221796	0.159083606	0.113105416	0.152294956
869	0.249329046	0.159180374	0.113207906	0.152407576
870	0.249435615	0.159277143	0.11331036	0.15252006
871	0.249542498	0.159374063	0.113412744	0.152632515
872	0.24964891	0.159471358	0.11351505	0.152744971
873	0.249755112	0.159568278	0.113617346	0.152857254
874	0.249860947	0.159664784	0.113719647	0.152969336
875	0.249967202	0.159761289	0.113821837	0.153081507
876	0.25007398	0.159857144	0.113923965	0.15319368
877	0.250179291	0.159953027	0.114026042	0.153305805
878	0.250283188	0.160049159	0.114128063	0.153417889
879	0.250386561	0.160145429	0.114230049	0.153529856
880	0.250488624	0.160241478	0.114332021	0.153641703
881	0.25059142	0.160336668	0.114433944	0.153753564
882	0.250694164	0.160432385	0.114535765	0.15386546
883	0.250796384	0.160528074	0.114637588	0.153977183
884	0.250899495	0.160623735	0.11473932	0.154088971
885	0.251001977	0.160719452	0.114841009	0.154200667
886	0.251103988	0.160815417	0.114942659	0.154312258
887	0.251206627	0.160911342	0.115044269	0.154423716
888	0.251310681	0.161007335	0.115145763	0.154535235
889	0.251414525	0.161102636	0.115247197	0.154646744
890	0.251517741	0.161198021	0.115348599	0.15475811
891	0.251621795	0.161293364	0.115449916	0.15486949
892	0.25172501	0.161389233	0.115551212	0.154980639
893	0.251828226	0.161484922	0.115652476	0.155091696
894	0.251930132	0.161580583	0.115753694	0.155202709
895	0.252032823	0.161675953	0.115854886	0.155313579
896	0.252136877	0.161770715	0.115956023	0.15542442
897	0.252239935	0.161866238	0.116057097	0.155535138
898	0.252343937	0.161961608	0.116158091	0.155645874
899	0.252447624	0.162056619	0.116259053	0.155756549
900	0.252549163	0.16215145	0.116359958	0.155867257
901	0.25264913	0.162246419	0.116460868	0.155977751
902	0.252748574	0.162341375	0.116561724	0.156088184
903	0.252848855	0.162436095	0.116662537	0.156198469
904	0.252948298	0.16253076	0.116763287	0.156308752
905	0.253048161	0.162624636	0.116863973	0.156419108
906	0.253148914	0.162718553	0.116964579	0.156529452
907	0.253249457	0.162812581	0.117065106	0.156639803
908	0.253350368	0.162906056	0.117165552	0.156750241
909	0.253450806	0.162999157	0.11726596	0.156860614
910	0.253550407	0.16309223	0.117366356	0.156970832
911	0.253648488	0.16318569	0.117466716	0.157080953
912	0.253746935	0.163279027	0.117567011	0.157191044
913	0.253846641	0.163372515	0.117667245	0.157301043
914	0.253946084	0.163466252	0.117767467	0.157410793
915	0.254045842	0.163559921	0.1178676	0.157520606
916	0.254145547	0.163653603	0.117967664	0.157630427
917	0.254246562	0.163747174	0.11806766	0.157740244
918	0.25434873	0.163840372	0.118167602	0.157850064
919	0.254450111	0.163933611	0.118267485	0.157959869
920	0.254549659	0.164027169	0.118367305	0.158069648
921	0.254648841	0.164120588	0.1184671	0.158179317
922	0.25474666	0.164213647	0.118566824	0.15828903
923	0.254845003	0.164306181	0.118666509	0.158398671
924	0.254941931	0.164398604	0.118766154	0.158508264
925	0.255037707	0.164491095	0.11886576	0.158617794
926	0.255133744	0.164583767	0.118965342	0.158727143
927	0.255230882	0.164676564	0.119064892	0.158836324
928	0.255327549	0.164768972	0.119164376	0.158945555
929	0.25542322	0.164861769	0.119263803	0.159054747
930	0.255518524	0.164954358	0.119363135	0.159164091
931	0.255613933	0.165046877	0.119462434	0.159273301
932	0.255708975	0.165139577	0.119561706	0.159382361
933	0.25580496	0.165232124	0.119660949	0.159491309
934	0.255900683	0.165324768	0.11976015	0.159600184
935	0.255997035	0.165417758	0.119859297	0.159708954
936	0.256092601	0.16551079	0.119958397	0.159817634
937	0.256188692	0.165603974	0.120057472	0.159926107
938	0.256284153	0.16569713	0.120156448	0.160034691
939	0.256378933	0.165790189	0.120255383	0.160143212
940	0.256474656	0.16588329	0.120354294	0.16025155
941	0.256570746	0.165976156	0.120453154	0.160359827
942	0.256667256	0.166069077	0.12055195	0.16046805
943	0.256763346	0.166162344	0.12065071	0.160576116
944	0.256860798	0.16625514	0.120749452	0.160684015
945	0.256956993	0.166348573	0.120848121	0.160791861
946	0.257053607	0.166441896	0.12094668	0.16089986
947	0.257150954	0.166535329	0.121045189	0.161007772
948	0.257249245	0.166628941	0.12114367	0.161115513
949	0.257347797	0.166722112	0.121242091	0.161223233
950	0.257445721	0.166814562	0.121340458	0.161331019
951	0.257543907	0.166906791	0.121438784	0.161438702
952	0.257641097	0.166998563	0.121537051	0.161546449
953	0.257738707	0.167090059	0.121635254	0.161654208
954	0.257835583	0.167181817	0.121733433	0.161761792
955	0.257933245	0.16727388	0.121831588	0.161869157
956	0.258029963	0.167365348	0.121929709	0.161976488
957	0.25812773	0.167456455	0.122027769	0.162083792
958	0.258226387	0.167547453	0.122125725	0.162191188
959	0.258324364	0.167638976	0.12222365	0.162298395
960	0.258421606	0.167730554	0.122321526	0.162405575
961	0.258519216	0.167822022	0.122419373	0.162512604
962	0.258616092	0.167913739	0.122517195	0.162619437
963	0.258713806	0.168005456	0.122614931	0.162726274
964	0.258811573	0.168096785	0.122712624	0.162833067
965	0.258910335	0.168188391	0.122810271	0.162939728
966	0.259008259	0.168279568	0.122907838	0.163046489
967	0.259107178	0.168370552	0.12300541	0.163153011
968	0.259205678	0.168461355	0.123102893	0.163259641
969	0.259304073	0.168552269	0.123200334	0.163366161
970	0.259402364	0.168643225	0.123297724	0.163472623
971	0.259501283	0.168734208	0.123395074	0.163578985
972	0.259599941	0.168825081	0.123492403	0.16368523
973	0.259700275	0.168915691	0.123589648	0.16379152
974	0.259800399	0.169006259	0.123686867	0.163897674
975	0.259900628	0.169096786	0.12378405	0.164003749
976	0.260001957	0.169187437	0.123881187	0.164109752
977	0.260103182	0.169277811	0.123978266	0.164215759
978	0.260203516	0.169367867	0.124075339	0.164321627
979	0.260302907	0.169458532	0.124172352	0.164427403
980	0.260400673	0.169548865	0.124269279	0.164533298
981	0.260497026	0.169639004	0.124366189	0.164639024
982	0.26059453	0.16972924	0.124463046	0.164744666
983	0.260692559	0.169819573	0.124559881	0.164850167
984	0.26079043	0.169909657	0.124656644	0.164955723
985	0.260888249	0.169999132	0.124753357	0.165061298
986	0.260986225	0.170089022	0.124850022	0.165166752
987	0.261083783	0.170178787	0.124946654	0.165272093
988	0.26118092	0.170268511	0.125043231	0.165377421
989	0.261278478	0.170358249	0.125139763	0.165482648
990	0.26137572	0.170448001	0.125236273	0.165587732
991	0.261471967	0.170537572	0.125332728	0.16569282
992	0.261568581	0.170626646	0.125429108	0.16579799
993	0.261664776	0.170715927	0.125525471	0.165902946
994	0.261760447	0.17080518	0.12562175	0.166007968
995	0.261855542	0.170894337	0.125717984	0.166112915
996	0.261951475	0.170983299	0.125814163	0.166217829
997	0.262047565	0.171072816	0.125910317	0.166322556
998	0.262143812	0.171162304	0.126006391	0.166427324
999	0.262239745	0.171251392	0.126102436	0.16653203
1000	0.262335258	0.171339925	0.12619848	0.166636627
1001	0.262430353	0.171428445	0.126294444	0.166741238
1002	0.262525133	0.171516799	0.126390374	0.166845787
1003	0.262620595	0.171604807	0.126486277	0.16695027
1004	0.262715742	0.171692856	0.126582163	0.167054594
1005	0.262810679	0.171781141	0.126678007	0.16715881
1006	0.262904045	0.171869425	0.126773829	0.16726296
1007	0.26299872	0.171957724	0.126869587	0.167367056
1008	0.263093395	0.172045496	0.126965306	0.16747114
1009	0.263187599	0.172134155	0.127060979	0.167575073
1010	0.263281174	0.172222481	0.127156627	0.167678959
1011	0.263373911	0.172310613	0.127252262	0.167782749
1012	0.263467172	0.17239851	0.12734784	0.167886564
1013	0.2635608	0.172486518	0.127443397	0.167990231
1014	0.263654584	0.17257501	0.127538902	0.16809378
1015	0.26374926	0.172662796	0.127634376	0.168197249
1016	0.263843621	0.172750707	0.127729808	0.168300671
1017	0.263936724	0.172839075	0.1278252	0.168403989
1018	0.264029618	0.172927622	0.127920546	0.168507204
1019	0.264122146	0.173016281	0.128015795	0.168610501
1020	0.264214621	0.173104593	0.128110962	0.168713937
1021	0.264305943	0.173192961	0.128206087	0.168817296
1022	0.264396898	0.17328155	0.128301196	0.168920495
1023	0.264487958	0.173370111	0.128396257	0.169023678
1024	0.264579805	0.173458617	0.128491245	0.169126872
1025	0.264672018	0.173547331	0.128586203	0.169229898
1026	0.264763183	0.173636072	0.128681104	0.169332935
1027	0.2648544	0.173724772	0.128775934	0.169436026
1028	0.264946613	0.173813126	0.128870714	0.169539031
1029	0.265038721	0.173901479	0.128965432	0.169642008
1030	0.265130567	0.173989695	0.129060109	0.16974494
1031	0.265222937	0.174078159	0.129154743	0.169847773
1032	0.265314836	0.174166651	0.129249338	0.169950518
1033	0.265408149	0.174254742	0.129343891	0.170053201
1034	0.265499314	0.174343248	0.129438425	0.17015576
1035	0.265590479	0.174431505	0.129532893	0.170258343
1036	0.26568133	0.174520011	0.129627279	0.170360944
1037	0.265774014	0.174608365	0.129721632	0.170463387
1038	0.265866961	0.174696663	0.129815929	0.17056578
1039	0.26595954	0.174784782	0.129910226	0.170668006
1040	0.266051229	0.174872485	0.130004431	0.170770393
1041	0.26614339	0.17496023	0.130098632	0.170872585
1042	0.266237122	0.175048072	0.130192784	0.170974677
1043	0.266329387	0.17513536	0.130286926	0.171076688
1044	0.266422596	0.175222606	0.130380986	0.171178771
1045	0.266516014	0.175309562	0.13047501	0.171280835
1046	0.266608646	0.175396781	0.130568995	0.171382794
1047	0.266701645	0.175484111	0.130662953	0.171484602
1048	0.26679501	0.175571164	0.130756892	0.17158623
1049	0.266888219	0.175657815	0.130850752	0.171687959
1050	0.266982213	0.175744176	0.130944496	0.171789867
1051	0.267074373	0.175830855	0.131038262	0.171891481
1052	0.267166639	0.175917022	0.131131955	0.171993161
1053	0.267259428	0.176002968	0.131225615	0.172094784
1054	0.267350226	0.176088983	0.131319222	0.172196429
1055	0.26744071	0.176175275	0.131412764	0.17229807
1056	0.267530827	0.176261525	0.131506269	0.172399649
1057	0.267619897	0.176348079	0.131599748	0.172501098
1058	0.26770928	0.176434717	0.131693206	0.172602352
1059	0.267799345	0.17652123	0.131786581	0.172703643
1060	0.267889829	0.176607176	0.131879875	0.172805036
1061	0.267980575	0.176693177	0.131973148	0.172906288
1062	0.268070273	0.176779164	0.132066361	0.173007545
1063	0.26815908	0.176864625	0.132159522	0.173108832
1064	0.268247626	0.176950612	0.132252647	0.173209971
1065	0.268336381	0.177036544	0.132345697	0.173311152
1066	0.26842524	0.177122587	0.132438729	0.17341218
1067	0.268514781	0.1772082	0.132531724	0.173513172
1068	0.268605055	0.177293661	0.132624664	0.173614121
1069	0.268694544	0.177379344	0.132717533	0.173715064
1070	0.268783246	0.177465179	0.13281036	0.173815964
1071	0.268872735	0.177550972	0.13290312	0.173916868
1072	0.268961175	0.177637361	0.132995824	0.174017683
1073	0.269049459	0.177723749	0.133088441	0.174118553
1074	0.26913879	0.177809764	0.133181003	0.174219417
1075	0.269228017	0.177895807	0.133273552	0.174320144
1076	0.269317924	0.177981849	0.133366086	0.174420717
1077	0.269407098	0.178068002	0.133458621	0.17452111
1078	0.269496639	0.178154183	0.133551101	0.174621462
1079	0.269587018	0.178240337	0.133643493	0.174721879
1080	0.269676507	0.178326545	0.133735833	0.174822293
1081	0.26976589	0.178413072	0.133828168	0.174922497
1082	0.269857212	0.178498949	0.133920436	0.175022736
1083	0.269947487	0.178584825	0.134012667	0.175122928
1084	0.27003687	0.178670646	0.134104829	0.175223167
1085	0.270128402	0.178756135	0.134196972	0.175323253
1086	0.270218991	0.178841679	0.134289052	0.17542335
1087	0.27030958	0.178927058	0.134381067	0.175523457
1088	0.270399121	0.179012145	0.134473022	0.175623623
1089	0.270488871	0.179096762	0.134564957	0.175723716
1090	0.270578569	0.179181421	0.134656883	0.175823654
1091	0.270669	0.17926601	0.134748716	0.175923684
1092	0.270759799	0.179350876	0.13484052	0.176023565
1093	0.270849864	0.179435258	0.134932282	0.176123485
1094	0.270939038	0.17951993	0.135023983	0.176223395
1095	0.27102774	0.179604243	0.135115677	0.176323141
1096	0.271115395	0.179688569	0.13520733	0.176422875
1097	0.271202106	0.179773034	0.135298985	0.176522407
1098	0.271288713	0.179857762	0.135390614	0.17662179
1099	0.271376735	0.17994242	0.135482178	0.176721163
1100	0.271465804	0.180026387	0.135573706	0.176820491
1101	0.271553092	0.180110229	0.135665198	0.176919821
1102	0.271640275	0.180193905	0.135756612	0.177019201
1103	0.271728034	0.180277539	0.135847965	0.177118568
1104	0.271815008	0.180360952	0.135939233	0.177218015
1105	0.271902243	0.180444614	0.136030448	0.177317358
1106	0.271989741	0.180528262	0.136121647	0.177416559
1107	0.272077238	0.180612063	0.136212779	0.177515819
1108	0.27216505	0.180695822	0.136303874	0.177615023
1109	0.272253753	0.180779567	0.136394951	0.177714085
1110	0.272342141	0.180863353	0.136485992	0.177813105
1111	0.272430477	0.180947223	0.136576997	0.177912064
1112	0.272519284	0.181030636	0.136667981	0.17801098
1113	0.272606991	0.181114257	0.136758945	0.178109798
1114	0.272694593	0.181197545	0.136849865	0.178208648
1115	0.272782877	0.181280944	0.13694075	0.178307401
1116	0.272870112	0.181364371	0.137031592	0.178406157
1117	0.272956614	0.181447535	0.13712242	0.178504838
1118	0.273044793	0.181530712	0.137213154	0.178603577
1119	0.273132657	0.181613849	0.137303847	0.178702269
1120	0.27322094	0.181697248	0.137394522	0.17880078
1121	0.273309643	0.181780965	0.137485187	0.178899067
1122	0.27339714	0.181864613	0.137575798	0.178997404
1123	0.273484795	0.181947763	0.13766637	0.179095747
1124	0.273573655	0.182030983	0.137756899	0.179193991
1125	0.273661519	0.182114299	0.137847402	0.179292121
1126	0.273749855	0.182197518	0.137937817	0.179390339
1127	0.273838557	0.182280695	0.138028208	0.179488432
1128	0.273927889	0.182363845	0.138118523	0.179586563
1129	0.274016748	0.182447037	0.138208821	0.17968458
1130	0.274104351	0.182530547	0.138299066	0.179782549
1131	0.27419232	0.182613808	0.138389265	0.179880519
1132	0.274280446	0.182697276	0.138479435	0.179978361
1133	0.274368729	0.182780343	0.138569606	0.180076072
1134	0.274456436	0.182863327	0.138659759	0.180173657
1135	0.274545034	0.182946131	0.138749839	0.180271304
1136	0.274633684	0.183028949	0.138839862	0.180368911
1137	0.274723435	0.183111877	0.138929806	0.180466516
1138	0.274812609	0.183194626	0.139019715	0.180564091
1139	0.274901835	0.183277153	0.13910959	0.180661636
1140	0.274989175	0.183359417	0.139199455	0.180759113
1141	0.275076568	0.183441723	0.139289284	0.180856551
1142	0.275163437	0.1835236	0.139379059	0.180954073
1143	0.275250253	0.183605808	0.139468813	0.181051438
1144	0.275336755	0.183688017	0.139558518	0.181148774
1145	0.275424724	0.183770185	0.139648185	0.181246034
1146	0.275512536	0.183852297	0.139737823	0.181343225
1147	0.275600243	0.18393416	0.139827441	0.181440331
1148	0.275687217	0.184015566	0.139917033	0.181537401
1149	0.275774295	0.184097041	0.140006581	0.181634399
1150	0.275862264	0.184178766	0.140096073	0.181731384
1151	0.275949657	0.184260753	0.14018555	0.181828221
1152	0.276037573	0.18434281	0.140274951	0.181925099
1153	0.2761257	0.184425074	0.140364333	0.182021825
1154	0.276215869	0.18450756	0.14045368	0.182118399
1155	0.276305777	0.184589768	0.140542972	0.182215006
1156	0.276395789	0.184672185	0.140632218	0.182311515
1157	0.276486221	0.184754449	0.140721401	0.182408067
1158	0.276576705	0.184836063	0.140810506	0.182504763
1159	0.27666635	0.184917898	0.140899607	0.182601274
1160	0.276755891	0.184999595	0.140988705	0.182697623
1161	0.276845641	0.185081167	0.141077775	0.182793889
1162	0.276935235	0.185162352	0.141166778	0.182890253
1163	0.277023623	0.185243634	0.141255728	0.182986624
1164	0.277111487	0.185325109	0.141344615	0.18308298
1165	0.277198775	0.185406128	0.141433469	0.183179334
1166	0.277284963	0.185487271	0.141522313	0.183275552
1167	0.277370784	0.185568843	0.141611124	0.183371682
1168	0.27745608	0.18565	0.141699921	0.183467762
1169	0.277541744	0.185730866	0.141788688	0.183563786
1170	0.277626989	0.185811733	0.141877393	0.18365979
1171	0.277712338	0.185892475	0.14196607	0.183755667
1172	0.277797792	0.185972967	0.142054695	0.183851538
1173	0.277883718	0.186053751	0.14214329	0.18394726
1174	0.277969329	0.186134078	0.142231853	0.184042971
1175	0.278056093	0.186214432	0.142320369	0.184138649
1176	0.278142176	0.186294731	0.14240884	0.184234347
1177	0.278228311	0.186375099	0.142497259	0.184330044
1178	0.27831408	0.18645609	0.142585673	0.184425486
1179	0.278399691	0.186537205	0.142674035	0.184520895
1180	0.278486088	0.186618224	0.142762306	0.184616426
1181	0.278571228	0.186699326	0.142850598	0.184711715
1182	0.278656368	0.186779473	0.142938832	0.18480713
1183	0.278740931	0.186859259	0.143027072	0.184902402
1184	0.278826019	0.186938936	0.143115259	0.184997653
1185	0.278912154	0.187018363	0.143203408	0.185092858
1186	0.278996927	0.187098219	0.143291489	0.185188076
1187	0.279081595	0.187178075	0.143379532	0.185283216
1188	0.279165844	0.187258332	0.143467549	0.18537824
1189	0.279249726	0.187338908	0.143555538	0.185473145
1190	0.27933429	0.187419235	0.143643498	0.185567986
1191	0.279418748	0.187500032	0.143731409	0.185662754
1192	0.279501688	0.187581037	0.143819263	0.185757546
1193	0.279585518	0.187661903	0.143907086	0.185852245
1194	0.279670343	0.187742756	0.143994892	0.185946752
1195	0.279755378	0.187823442	0.144082649	0.186041245
1196	0.279839837	0.18790381	0.144170369	0.186135726
1197	0.279924767	0.187984289	0.144258075	0.186230049
1198	0.28000933	0.188064519	0.144345733	0.186324388
1199	0.280093789	0.188144624	0.144433335	0.186418721
1200	0.280178771	0.188224619	0.144520876	0.186513083
1201	0.280262654	0.188304724	0.144608419	0.18660729
1202	0.280346484	0.188385065	0.144695901	0.186701464
1203	0.280430418	0.188465142	0.14478336	0.186795572
1204	0.280514353	0.188545261	0.144870776	0.186889667
1205	0.280596873	0.188624868	0.144958189	0.186983709
1206	0.28067997	0.188703935	0.145045587	0.1870777
1207	0.280763538	0.188782657	0.145132975	0.187171592
1208	0.280846739	0.188861668	0.145220299	0.187265505
1209	0.280930045	0.18894104	0.145307592	0.187359329
1210	0.281013979	0.189020343	0.145394852	0.187453065
1211	0.28109739	0.189099673	0.145482069	0.187546791
1212	0.281183159	0.189178616	0.145569241	0.187640471
1213	0.281268508	0.189257254	0.14565637	0.18773415
1214	0.281353438	0.189336335	0.145743461	0.187827745
1215	0.281438368	0.189415886	0.145830528	0.187921199
1216	0.281523194	0.189495715	0.145917577	0.188014516
1217	0.281607757	0.189575626	0.146004568	0.18810784
1218	0.281693631	0.189655206	0.146091472	0.18820126
1219	0.28177788	0.189735089	0.146178372	0.188294524
1220	0.281862391	0.189815278	0.146265219	0.188387751
1221	0.28194664	0.189895563	0.146352051	0.188480865
1222	0.282031465	0.189975377	0.146438866	0.188573868
1223	0.282116814	0.190054984	0.146525619	0.18866691
1224	0.28220295	0.190134744	0.146612318	0.188759938
1225	0.282288875	0.190214835	0.146699009	0.188852786
1226	0.282374801	0.190294899	0.14678566	0.188945592
1227	0.282461722	0.190375156	0.14687225	0.1890384
1228	0.28254901	0.190455012	0.146958805	0.189131198
1229	0.282636455	0.190534924	0.147045341	0.189223902
1230	0.282724843	0.190614627	0.147131829	0.189316543
1231	0.282812603	0.190694871	0.147218283	0.189409094
1232	0.28289921	0.190775032	0.147304698	0.189501662
1233	0.282986236	0.190854874	0.147391034	0.189594326
1234	0.283072633	0.190934453	0.147477401	0.189686748
1235	0.283159187	0.191013922	0.147563696	0.189779242
1236	0.283246265	0.191093127	0.147649943	0.189871741
1237	0.283334758	0.191172748	0.147736185	0.189964002
1238	0.283422989	0.191251968	0.14782239	0.190056287
1239	0.283509753	0.19133098	0.147908582	0.190148503
1240	0.283596046	0.191409673	0.14799473	0.190240749
1241	0.283681133	0.191488187	0.148080856	0.190332986
1242	0.283767373	0.191566687	0.148166966	0.190425092
1243	0.28385377	0.191645588	0.148253027	0.190517146
1244	0.283939487	0.191724157	0.148339091	0.190609097
1245	0.284026198	0.191802227	0.148425122	0.190701039
1246	0.284113172	0.191880229	0.148511101	0.190792974
1247	0.284201298	0.191958092	0.148597031	0.190884857
1248	0.284289843	0.192036246	0.148682936	0.190976619
1249	0.284378336	0.192114469	0.148768801	0.191068332
1250	0.284465729	0.192192415	0.148854606	0.191160131
1251	0.284552702	0.192270555	0.148940392	0.19125179
1252	0.284639466	0.192348889	0.149026119	0.191343465
1253	0.284725706	0.192427513	0.149111845	0.191434955
1254	0.284811737	0.192506304	0.149197506	0.191526485
1255	0.28489871	0.192585274	0.149283115	0.191617966
1256	0.284985998	0.192664507	0.149368697	0.191709345
1257	0.285072448	0.192744142	0.149454238	0.191800668
1258	0.285157797	0.192823818	0.149539787	0.191891807
1259	0.285242151	0.192903508	0.149625316	0.191982896
1260	0.285325981	0.192983461	0.149710811	0.192073921
1261	0.285410544	0.193063373	0.149796249	0.192164953
1262	0.285495579	0.19314309	0.149881632	0.192255985
1263	0.285579671	0.193222448	0.149966997	0.192346957
1264	0.285664078	0.193301377	0.150052292	0.192438068
1265	0.285748117	0.1933805	0.150137582	0.192529043
1266	0.285831528	0.193459622	0.150222833	0.192620004
1267	0.285912895	0.193538592	0.150308041	0.192711001
1268	0.28599442	0.193617161	0.150393211	0.192802011
1269	0.286076049	0.193695454	0.150478361	0.192892932
1270	0.28615815	0.193773774	0.150563478	0.192983785
1271	0.286240146	0.193851969	0.150648564	0.193074579
1272	0.286322562	0.193930178	0.150733573	0.193165448
1273	0.286404034	0.194008401	0.15081857	0.193256178
1274	0.286484039	0.19408661	0.150903533	0.193346931
1275	0.286564097	0.194164667	0.150988475	0.193437626
1276	0.286645674	0.194242253	0.151073365	0.193528335
1277	0.286726727	0.194320075	0.151158225	0.193618942
1278	0.28680778	0.194397731	0.15124305	0.193709513
1279	0.286888466	0.19447522	0.151327854	0.193800035
1280	0.2869691	0.194553332	0.151412628	0.193890441
1281	0.287050363	0.194631362	0.151497357	0.1939808
1282	0.287132359	0.194708893	0.15158206	0.194071154
1283	0.287214879	0.194786631	0.151666699	0.194161527
1284	0.287296822	0.194864245	0.151751353	0.194251721
1285	0.287378766	0.194941901	0.151835938	0.194341964
1286	0.287459662	0.195019529	0.151920521	0.19443207
1287	0.287540925	0.195096852	0.152005061	0.194522174
1288	0.287620773	0.195174134	0.152089579	0.194612237
1289	0.287701669	0.195251139	0.15217404	0.19470235
1290	0.287783298	0.19532766	0.152258511	0.194792328
1291	0.287865399	0.195403779	0.152342945	0.194882294
1292	0.287945823	0.195479981	0.152427381	0.194972129
1293	0.288026614	0.195556336	0.152511778	0.195061907
1294	0.288107405	0.195632649	0.152596115	0.195151725
1295	0.288188196	0.195708976	0.152680421	0.195241454
1296	0.288268673	0.195785566	0.152764662	0.195331194
1297	0.288348888	0.195862613	0.152848869	0.195420861
1298	0.288429469	0.195939341	0.152933041	0.195510509
1299	0.288509894	0.196016249	0.153017192	0.195600031
1300	0.288591104	0.19609342	0.153101327	0.195689381
1301	0.288672367	0.196170702	0.153185413	0.19577873
1302	0.288754101	0.196247749	0.153269476	0.195868021
1303	0.288834473	0.196324435	0.153353499	0.19595737
1304	0.288913587	0.196401579	0.153437504	0.196046626
1305	0.288993697	0.196478902	0.153521454	0.196135808
1306	0.28907386	0.196555963	0.153605339	0.196225096
1307	0.289154494	0.196633051	0.153689223	0.196314208
1308	0.289235285	0.196710028	0.153773036	0.196403392
1309	0.289316547	0.196786826	0.153856816	0.196492547
1310	0.289398229	0.196863693	0.153940597	0.196581544
1311	0.289480644	0.196940296	0.154024326	0.196670564
1312	0.289563898	0.19701708	0.154108039	0.196759441
1313	0.289647047	0.197093864	0.15419171	0.196848311
1314	0.289729567	0.19717073	0.154275372	0.19693705
1315	0.28981303	0.197247472	0.154359012	0.197025711
1316	0.289894293	0.197324187	0.154442614	0.197114406
1317	0.289973721	0.197400818	0.154526214	0.197202982
1318	0.290054251	0.197477976	0.154609801	0.197291365
1319	0.290133994	0.197555493	0.154693352	0.197379671
1320	0.290214156	0.197632996	0.154776863	0.197467942
1321	0.290293952	0.197709946	0.154860376	0.197556116
1322	0.290373747	0.197786702	0.154943803	0.197644463
1323	0.2904526	0.19786325	0.155027167	0.197732902
1324	0.290531348	0.197939785	0.155110523	0.197821235
1325	0.290609781	0.198016278	0.155193857	0.197909505
1326	0.290688057	0.19809284	0.155277147	0.197997764
1327	0.290767172	0.198169444	0.155360398	0.198085971
1328	0.290845133	0.198246047	0.155443629	0.198174124
1329	0.2909232	0.198322803	0.155526834	0.198262212
1330	0.291001371	0.198399172	0.155610004	0.198350293
1331	0.291078809	0.198476066	0.155693166	0.198438218
1332	0.291155409	0.198553057	0.15577631	0.198526069
1333	0.291231747	0.198630035	0.155859431	0.198613816
1334	0.291307717	0.198707178	0.1559425	0.198701535
1335	0.291384265	0.198784156	0.156025553	0.198789176
1336	0.291460759	0.198860912	0.156108584	0.198876777
1337	0.291536364	0.198937972	0.156191573	0.198964339
1338	0.291611863	0.199014853	0.156274534	0.199051846
1339	0.29168862	0.199091525	0.15635742	0.199139434
1340	0.291766319	0.199168489	0.156440262	0.199226954
1341	0.291845277	0.19924548	0.156523056	0.199314427
1342	0.29192502	0.199322278	0.15660582	0.199401862
1343	0.292005392	0.199399214	0.15668853	0.199489246
1344	0.292085397	0.199476302	0.156771181	0.19957667
1345	0.292166241	0.199553279	0.156853774	0.199664095
1346	0.292246927	0.199629855	0.156936347	0.199751493
1347	0.292327142	0.199706431	0.157018901	0.199838794
1348	0.292406151	0.199783201	0.157101457	0.199925946
1349	0.292485475	0.199860137	0.157183964	0.200013067
1350	0.292563909	0.19993717	0.157266422	0.200100248
1351	0.292643128	0.200013856	0.157348875	0.200187319
1352	0.292720304	0.200090834	0.157431299	0.200274373
1353	0.292796956	0.200167562	0.157513711	0.200361296
1354	0.292874603	0.200243834	0.157596067	0.200448225
1355	0.292951727	0.200319303	0.157678383	0.200535248
1356	0.29302906	0.200395145	0.157760662	0.2006222
1357	0.293106969	0.200470545	0.15784286	0.200709315
1358	0.293185455	0.200545598	0.157924994	0.200796522
1359	0.293263312	0.200620721	0.158007136	0.200883559
1360	0.293342636	0.200695512	0.158089227	0.200970637
1361	0.293422327	0.200770275	0.158171293	0.201057648
1362	0.293501389	0.200845176	0.158253338	0.201144549
1363	0.293580189	0.200919746	0.158335342	0.201231455
1364	0.29365878	0.200994384	0.158417311	0.2013183
1365	0.293737737	0.20106923	0.158499251	0.201405071
1366	0.293815594	0.201143993	0.158581142	0.201491861
1367	0.293893451	0.201218715	0.158663031	0.201578515
1368	0.293971361	0.201293838	0.158744879	0.201665114
1369	0.294049165	0.201368504	0.158826729	0.20175161
1370	0.294127442	0.201442838	0.158908523	0.20183819
1371	0.294206556	0.20151731	0.158990266	0.201924758
1372	0.294284518	0.201591907	0.159071987	0.202011263
1373	0.294363108	0.20166667	0.159153658	0.202097772
1374	0.294442328	0.201741267	0.159235276	0.202184271
1375	0.294522228	0.20181585	0.159316873	0.202270667
1376	0.294602129	0.201890489	0.159398447	0.202356962
1377	0.294683077	0.20196467	0.15947997	0.202443319
1378	0.294764025	0.202038824	0.159561491	0.202529557
1379	0.294845445	0.202112979	0.159642984	0.202615691
1380	0.294926079	0.202187368	0.159724454	0.202701732
1381	0.295008075	0.202261245	0.159805879	0.202787809
1382	0.295091224	0.202335358	0.15988729	0.202873749
1383	0.295174006	0.20240983	0.159968664	0.202959623
1384	0.295256054	0.202484648	0.16005001	0.20304547
1385	0.295336845	0.202559273	0.160131348	0.203131274
1386	0.295416641	0.202633801	0.16021269	0.203216935
1387	0.295496856	0.202708176	0.160293986	0.203302614
1388	0.295576599	0.202783368	0.160375256	0.203388199
1389	0.295655818	0.202858228	0.160456476	0.203473863
1390	0.295735823	0.202933005	0.160537682	0.203559409
1391	0.295814466	0.203007741	0.160618838	0.203644971
1392	0.295892271	0.203082365	0.160699952	0.203730564
1393	0.295969604	0.203157184	0.160781036	0.203816065
1394	0.296046885	0.20323232	0.160862075	0.203901538
1395	0.296123327	0.203307222	0.16094308	0.203987024
1396	0.296200084	0.203381957	0.161024078	0.204072394
1397	0.296276684	0.203456526	0.161105035	0.204157763
1398	0.296353598	0.203530999	0.161185984	0.204243023
1399	0.296431035	0.203605485	0.161266883	0.204328298
1400	0.296508892	0.203679736	0.161347736	0.204413562
1401	0.296587064	0.203753655	0.161428549	0.20449882
1402	0.296664711	0.203828265	0.161509331	0.204583992
1403	0.296742202	0.203902904	0.161590079	0.204669121
1404	0.296819849	0.203977307	0.16167078	0.204754284
1405	0.29689823	0.204051572	0.161751451	0.204839392
1406	0.296976611	0.204126044	0.161832042	0.20492457
1407	0.297053682	0.204200614	0.161912619	0.205009654
1408	0.297130491	0.204275266	0.161993202	0.205094594
1409	0.297208034	0.204349711	0.162073748	0.205179506
1410	0.297285786	0.204424031	0.162154303	0.205264253
1411	0.297365058	0.204498102	0.162234803	0.20534903
1412	0.297443387	0.204571841	0.162315308	0.205433698
1413	0.297521872	0.204645469	0.162395792	0.205518296
1414	0.297600096	0.204719111	0.162476225	0.205602958
1415	0.297678529	0.204792988	0.162556624	0.205687559
1416	0.297757068	0.204866353	0.162636981	0.205772202
1417	0.297835029	0.204939538	0.162717325	0.205856777
1418	0.297912258	0.205012295	0.162797628	0.205941426
1419	0.297989958	0.205085148	0.162877874	0.206026068
1420	0.298067238	0.205158333	0.162958129	0.206110479
1421	0.298144729	0.205231145	0.163038328	0.206194969
1422	0.298222271	0.205303569	0.163118513	0.2062794
1423	0.298299657	0.205376187	0.163198662	0.206363777
1424	0.298377304	0.205448542	0.163278773	0.206448171
1425	0.298455109	0.205521049	0.163358807	0.206532661
1426	0.298532914	0.20559357	0.163438804	0.206617138
1427	0.298611085	0.205666229	0.163518777	0.206701531
1428	0.29868999	0.205738529	0.163598747	0.206785844
1429	0.298768266	0.205811119	0.163678702	0.20687009
1430	0.298847433	0.205884249	0.163758642	0.206954184
1431	0.298926652	0.205957655	0.163838571	0.207038145
1432	0.2990054	0.206030965	0.163918437	0.207122217
1433	0.299084148	0.206104012	0.16399825	0.207206333
1434	0.299162948	0.206177197	0.16407806	0.207290317
1435	0.299241434	0.206250535	0.164157839	0.207374238
1436	0.299319029	0.206323942	0.164237594	0.20745814
1437	0.2993972	0.206397376	0.164317332	0.207541918
1438	0.299475529	0.206471198	0.16439705	0.207625601
1439	0.2995548	0.206544812	0.16447672	0.207709263
1440	0.299634805	0.206618316	0.164556364	0.207792858
1441	0.299714706	0.206691709	0.164635992	0.207876379
1442	0.299793611	0.206765018	0.164715569	0.207959961
1443	0.299872987	0.206838176	0.164795127	0.208043491
1444	0.299952783	0.206911126	0.164874654	0.208127011
1445	0.300032159	0.206983855	0.164954141	0.208210531
1446	0.300111745	0.20705632	0.165033588	0.208294059
1447	0.300191279	0.207128744	0.165113029	0.208377486
1448	0.300270446	0.207201072	0.165192464	0.208460798
1449	0.300348827	0.20727362	0.165271866	0.20854406
1450	0.300428256	0.207346252	0.165351228	0.20862725
1451	0.300507213	0.207418648	0.165430567	0.208710424
1452	0.300585803	0.207491155	0.165509877	0.208793548
1453	0.300663556	0.207563829	0.165589122	0.208876744
1454	0.30074178	0.207636114	0.165668354	0.208959851
1455	0.300819479	0.207708012	0.165747534	0.209043055
1456	0.300897179	0.207779412	0.165826659	0.209126344
1457	0.30097577	0.207850688	0.165905773	0.209209491
1458	0.301053208	0.207922212	0.165984863	0.209292589
1459	0.30112965	0.207993806	0.166063922	0.209375716
1460	0.301206826	0.208065206	0.166142944	0.209458837
1461	0.301284631	0.208136371	0.166221942	0.209541915
1462	0.301362069	0.208207438	0.166300939	0.209624875
1463	0.30144003	0.208278465	0.166379895	0.209707823
1464	0.301517311	0.208349352	0.166458818	0.209790768
1465	0.301596426	0.208420254	0.166537707	0.209873657
1466	0.301675645	0.208491267	0.166616549	0.209956543
1467	0.301755021	0.208562127	0.166695369	0.210039363
1468	0.301834293	0.208632876	0.166774147	0.210122179
1469	0.301913669	0.208703529	0.166852877	0.210205017
1470	0.301992732	0.208774403	0.166931577	0.210287801
1471	0.302071479	0.208845083	0.167010248	0.210370559
1472	0.302150227	0.208915694	0.167088873	0.210453314
1473	0.302227979	0.208986527	0.16716749	0.210535978
1474	0.302306989	0.209056958	0.167246098	0.210618583
1475	0.302385108	0.209127887	0.167324676	0.210701127
1476	0.302463227	0.209198858	0.167403231	0.210783586
1477	0.302541136	0.209269926	0.167481728	0.210866087
1478	0.302618627	0.209340786	0.167560192	0.210948608
1479	0.30269596	0.209411743	0.167638609	0.211031126
1480	0.302774708	0.209482852	0.167716973	0.211113606
1481	0.302852879	0.209554321	0.16779532	0.211195977
1482	0.302932046	0.209625569	0.167873625	0.211278357
1483	0.303011579	0.209696886	0.167951918	0.211360643
1484	0.303090432	0.209768355	0.168030192	0.211442851
1485	0.303169704	0.209839631	0.16810841	0.211525116
1486	0.303249028	0.209910574	0.168186585	0.211607426
1487	0.303328561	0.209981033	0.168264761	0.211689663
1488	0.303407047	0.210051685	0.168342907	0.211771892
1489	0.303485428	0.210122919	0.168421031	0.211854018
1490	0.303564595	0.210194028	0.168499131	0.211936106
1491	0.303642714	0.210265193	0.168577207	0.212018179
1492	0.303720833	0.210335901	0.168655258	0.212100271
1493	0.303799214	0.210406249	0.168733298	0.212182282
1494	0.303877071	0.210476611	0.168811342	0.212264136
1495	0.303955504	0.21054689	0.168889353	0.212345967
1496	0.304034095	0.210617446	0.168967311	0.21242782
1497	0.304112162	0.210687711	0.169045268	0.212509611
1498	0.304190909	0.210757699	0.169123186	0.212591423
1499	0.304269447	0.210827812	0.16920111	0.212673081
1500	0.30434809	0.210897509	0.169278999	0.212754788
1501	0.304425685	0.210966902	0.16935689	0.21283646
1502	0.304503123	0.211036739	0.169434747	0.212918093
1503	0.304580509	0.211106768	0.169512589	0.212999671
1504	0.304659518	0.211176411	0.169590367	0.213081316
1505	0.304737585	0.211246399	0.169668149	0.2131628
1506	0.304814918	0.211316899	0.169745881	0.213244269
1507	0.304892985	0.21138733	0.169823606	0.213325585
1508	0.304970161	0.211457623	0.169901266	0.213407017
1509	0.305046918	0.211527556	0.169978888	0.21348847
1510	0.305123936	0.211597849	0.170056533	0.213569664
1511	0.30520106	0.211668321	0.1701341	0.213650975
1512	0.305277659	0.211738739	0.170211675	0.213732154
1513	0.305353002	0.211809211	0.170289214	0.213813348
1514	0.305429077	0.211879684	0.170366699	0.213894529
1515	0.305504891	0.211949603	0.170444139	0.213975791
1516	0.305580023	0.21201955	0.17052157	0.214056962
1517	0.305654737	0.212089704	0.170598991	0.214138043
1518	0.305729398	0.212159803	0.170676359	0.214219188
1519	0.305804635	0.212230082	0.170753687	0.214300311
1520	0.305879558	0.21230043	0.170830999	0.214381367
1521	0.30595621	0.212370515	0.170908261	0.214462445
1522	0.306033596	0.212440614	0.170985526	0.214543345
1523	0.306110195	0.212511073	0.171062755	0.214624191
1524	0.306187895	0.212581338	0.17113994	0.214704983
1525	0.306265019	0.212651769	0.171217126	0.214785673
1526	0.306341147	0.21272191	0.171294288	0.214866384
1527	0.306417013	0.21279212	0.171371408	0.214947079
1528	0.306492407	0.212862426	0.171448503	0.215027725
1529	0.306568116	0.212932359	0.171525551	0.215108415
1530	0.306644087	0.213002112	0.171602572	0.21518906
1531	0.306719377	0.213072017	0.171679586	0.21526958
1532	0.306793828	0.213141604	0.171756571	0.215350116
1533	0.306868646	0.213211634	0.171833523	0.21543057
1534	0.306943046	0.213281885	0.171910437	0.215510989
1535	0.307017025	0.213351873	0.17198731	0.215591423
1536	0.307090167	0.213422263	0.172064182	0.215671737
1537	0.307162208	0.213492528	0.172141029	0.215752053
1538	0.307234774	0.213562793	0.172217844	0.215832333
1539	0.307307915	0.213632615	0.172294661	0.215912523
1540	0.307379904	0.213702811	0.172371451	0.215992665
1541	0.307452522	0.213773173	0.17244823	0.216072676
1542	0.307524982	0.213843452	0.172524925	0.216152845
1543	0.307598176	0.213913814	0.172601578	0.216232978
1544	0.307670637	0.213984176	0.172678224	0.21631303
1545	0.30774294	0.214054524	0.172754817	0.216393126
1546	0.30781561	0.214124443	0.172831395	0.216473183
1547	0.307889433	0.214193975	0.172907908	0.216553306
1548	0.307963832	0.214263603	0.1729844	0.21663334
1549	0.308038283	0.214333411	0.173060862	0.216713346
1550	0.308112735	0.214403192	0.173137271	0.216793412
1551	0.308187239	0.214472696	0.173213625	0.216873558
1552	0.308261638	0.214542297	0.173289961	0.216953609
1553	0.308336404	0.214612105	0.173366261	0.217033595
1554	0.308411693	0.214681844	0.173442526	0.217113524
1555	0.30848625	0.214751417	0.173518745	0.217193505
1556	0.308559915	0.214821253	0.173594954	0.21727338
1557	0.308633685	0.214890951	0.173671148	0.217353185
1558	0.308707613	0.214960732	0.173747312	0.217432961
1559	0.308782012	0.215030665	0.173823437	0.217512715
1560	0.308856306	0.215100667	0.173899525	0.217592466
1561	0.308930129	0.215170876	0.173975619	0.21767205
1562	0.309003847	0.21524056	0.174051693	0.217751631
1563	0.309078875	0.215310327	0.174127709	0.217831207
1564	0.309153326	0.215380357	0.174203718	0.217910667
1565	0.309227935	0.215450442	0.174279682	0.217990157
1566	0.309302229	0.215520513	0.174355614	0.21806964
1567	0.309377571	0.215590211	0.174431526	0.218149093
1568	0.309453018	0.215659798	0.174507394	0.218228571
1569	0.309528151	0.215729177	0.174583246	0.218307988
1570	0.309603545	0.215799013	0.174659075	0.218387285
1571	0.309679569	0.215868655	0.174734863	0.21846661
1572	0.309754387	0.215938644	0.174810652	0.218545834
1573	0.309827476	0.216008646	0.17488642	0.218625047
1574	0.309899465	0.216078662	0.17496216	0.218704249
1575	0.309971506	0.21614865	0.175037889	0.218783352
1576	0.310043443	0.216218431	0.175113565	0.21886253
1577	0.310116637	0.216288114	0.175189192	0.21894169
1578	0.310190355	0.21635831	0.175264769	0.219020778
1579	0.310263758	0.216428202	0.175340319	0.219099847
1580	0.310336952	0.21649819	0.175415832	0.219178914
1581	0.310409622	0.216568137	0.175491323	0.219257971
1582	0.310481192	0.216638457	0.175566802	0.219336931
1583	0.310551714	0.216708542	0.175642253	0.219415906
1584	0.310622236	0.216778558	0.175717675	0.219494857
1585	0.310693701	0.216848823	0.17579305	0.219573748
1586	0.310766161	0.216918908	0.175868399	0.219652575
1587	0.31083815	0.21698891	0.175943745	0.219731326
1588	0.310910349	0.217058428	0.176019084	0.219810029
1589	0.310982967	0.217127697	0.176094338	0.219888912
1590	0.311055846	0.217196882	0.1761696	0.219967669
1591	0.311127573	0.217266109	0.176244834	0.220046439
1592	0.311199667	0.217335226	0.176320056	0.220125107
1593	0.311271918	0.217404411	0.176395253	0.220203719
1594	0.311342964	0.217473735	0.176470452	0.220282228
1595	0.311413748	0.217543391	0.176545606	0.220360733
1596	0.31148385	0.217613131	0.176620743	0.220439133
1597	0.31155432	0.217682884	0.176695809	0.220517634
1598	0.311625051	0.217752249	0.176770869	0.22059607
1599	0.311694473	0.217821739	0.176845893	0.220674527
1600	0.31176379	0.217891077	0.176920902	0.220752925
1601	0.311833997	0.217960276	0.176995869	0.220831327
1602	0.3119041	0.218029476	0.17707082	0.22090968
1603	0.311974884	0.218098827	0.177145709	0.220988096
1604	0.312044725	0.218167874	0.177220598	0.221066421
1605	0.312113937	0.218236866	0.177295448	0.2211448
1606	0.312183883	0.218305872	0.177370272	0.221223139
1607	0.312253776	0.218375182	0.177445088	0.221301368
1608	0.312322883	0.218444534	0.177519883	0.221379575
1609	0.312391257	0.218514259	0.177594652	0.221457733
1610	0.31245895	0.218584095	0.177669415	0.221535806
1611	0.312527166	0.218654208	0.177744149	0.221613796
1612	0.312595488	0.218724362	0.177818843	0.221691753
1613	0.312664438	0.218794378	0.177893496	0.221769702
1614	0.312733073	0.218864394	0.177968133	0.221847598
1615	0.312802181	0.218933856	0.178042781	0.221925363
1616	0.312871393	0.219003125	0.178117388	0.222003153
1617	0.312941967	0.219072352	0.178191943	0.22208094
1618	0.313012541	0.219141538	0.178266511	0.222158552
1619	0.313083692	0.219210682	0.178341013	0.222236252
1620	0.313156153	0.219279535	0.178415487	0.222313932
1621	0.313227932	0.219348485	0.178489987	0.22239142
1622	0.31330034	0.219417186	0.178564446	0.22246893
1623	0.313372486	0.219486054	0.178638873	0.222546391
1624	0.313444213	0.219555128	0.178713269	0.222623843
1625	0.313514997	0.219624093	0.178787606	0.222701442
1626	0.313585414	0.219692628	0.178861936	0.222778987
1627	0.313655464	0.219760969	0.178936246	0.222856514
1628	0.313724781	0.219829905	0.179010514	0.222933984
1629	0.313794727	0.219898648	0.179084791	0.223011303
1630	0.313865196	0.219966948	0.179159029	0.223088655
1631	0.31393509	0.220035317	0.179233242	0.223165984
1632	0.314004773	0.220103755	0.179307419	0.223243324
1633	0.31407278	0.220172193	0.179381607	0.22332055
1634	0.314139739	0.220240659	0.179455768	0.223397766
1635	0.314207851	0.220309028	0.179529863	0.223475043
1636	0.31427633	0.220377729	0.179603923	0.22355225
1637	0.314344599	0.220446251	0.179677945	0.223629482
1638	0.314413025	0.22051491	0.179751957	0.223706596
1639	0.314482394	0.220583694	0.17982592	0.22378373
1640	0.314551973	0.220652465	0.179899863	0.223860796
1641	0.314621028	0.220720944	0.1799738	0.223937788
1642	0.314691236	0.22078941	0.180047679	0.224014807
1643	0.314761653	0.220857987	0.180121553	0.224091725
1644	0.314833642	0.220926397	0.180195409	0.22416859
1645	0.314904478	0.220994905	0.180269259	0.224245402
1646	0.314975629	0.221063731	0.18034306	0.224322201
1647	0.315046936	0.221132459	0.180416837	0.224398959
1648	0.315118663	0.221200953	0.180490591	0.224475685
1649	0.315189709	0.221269336	0.180564335	0.224552367
1650	0.315260179	0.221337539	0.180638101	0.22462889
1651	0.315329862	0.221405548	0.180711807	0.224705529
1652	0.315400175	0.221473433	0.180785496	0.2247821
1653	0.315469282	0.221541622	0.180859171	0.224858602
1654	0.31553907	0.2216097	0.180932815	0.224935068
1655	0.315607811	0.221677322	0.181006425	0.22501161
1656	0.315676656	0.221744777	0.181080028	0.225088066
1657	0.315745292	0.221812385	0.181153578	0.225164579
1658	0.315812461	0.221879882	0.181227136	0.225240992
1659	0.315879682	0.221947753	0.181300679	0.2253173
1660	0.315946379	0.222015596	0.181374192	0.225393613
1661	0.316011976	0.222083481	0.181447637	0.225470031
1662	0.316078411	0.222150936	0.181521071	0.225546382
1663	0.316144846	0.222218184	0.181594476	0.225622717
1664	0.316211177	0.222285653	0.181667835	0.225699013
1665	0.316278031	0.222352901	0.18174118	0.225775243
1666	0.31634499	0.222420039	0.181814497	0.22585147
1667	0.316412054	0.222487148	0.181887778	0.225927682
1668	0.316481214	0.22255387	0.181961033	0.226003851
1669	0.31654985	0.22262062	0.182034244	0.226080059
1670	0.316617752	0.222687301	0.182107396	0.226156353
1671	0.316685602	0.222754203	0.182180546	0.226232533
1672	0.316753766	0.222820897	0.182253657	0.226308731
1673	0.316822402	0.222887121	0.18232675	0.22638492
1674	0.31688999	0.222953511	0.182399809	0.226461131
1675	0.316957315	0.22301997	0.182472894	0.226537134
1676	0.317025742	0.22308665	0.182545954	0.226613029
1677	0.317093434	0.223153248	0.182618961	0.226689022
1678	0.317161599	0.223219541	0.182691942	0.226765013
1679	0.317228872	0.223285792	0.182764908	0.226840967
1680	0.317294364	0.223351822	0.182837843	0.226916975
1681	0.317359856	0.223418129	0.182910731	0.226992982
1682	0.317425296	0.223484561	0.182983604	0.227068924
1683	0.317491626	0.223551172	0.183056459	0.227144749
1684	0.317558533	0.22361788	0.183129296	0.227220483
1685	0.317625964	0.223684422	0.183202098	0.22729621
1686	0.317694495	0.223750743	0.183274874	0.227371906
1687	0.317763078	0.223817368	0.183347614	0.227447568
1688	0.317831504	0.22388344	0.183420315	0.227523299
1689	0.317898673	0.223949705	0.183492978	0.227599049
1690	0.317965161	0.224016233	0.183565647	0.227674641
1691	0.318031963	0.224082983	0.183638261	0.227750259
1692	0.31809976	0.224149373	0.18371086	0.227825797
1693	0.318167767	0.22421586	0.183783433	0.227901299
1694	0.318236403	0.224282347	0.183856007	0.22797669
1695	0.31830572	0.224348653	0.183928575	0.228052009
1696	0.318375037	0.224415569	0.184001094	0.228127298
1697	0.31844341	0.224483011	0.184073587	0.228202514
1698	0.318511051	0.224550176	0.18414605	0.228277775
1699	0.318578481	0.224616718	0.184218477	0.22835309
1700	0.318646069	0.224683385	0.184290882	0.228428353
1701	0.318714915	0.224750051	0.184363222	0.228503648
1702	0.318783446	0.224816815	0.184435519	0.228578959
1703	0.318851191	0.224883855	0.184507791	0.228654235
1704	0.318918883	0.224950937	0.18458004	0.228729468
1705	0.318986524	0.225018019	0.184652274	0.228804618
1706	0.319054426	0.225085253	0.184724464	0.228879757
1707	0.319123009	0.225152515	0.184796635	0.22895482
1708	0.319190754	0.225220123	0.184868794	0.229029789
1709	0.31925829	0.22528744	0.18494091	0.22910479
1710	0.319327554	0.225354356	0.185012979	0.229179829
1711	0.31939839	0.225420538	0.185085009	0.22925492
1712	0.319469017	0.225487053	0.185156988	0.229330015
1713	0.319539015	0.225553567	0.185228937	0.229405105
1714	0.319608384	0.225619874	0.185300864	0.229480205
1715	0.319677649	0.225686361	0.185372748	0.229555308
1716	0.319746808	0.225752654	0.185444627	0.229630319
1717	0.31981644	0.225818684	0.185516471	0.229705348
1718	0.319885442	0.225884659	0.185588284	0.229780403
1719	0.319954602	0.225950453	0.185660058	0.229855499
1720	0.320023604	0.226016511	0.185731812	0.229930526
1721	0.320092502	0.226082126	0.185803562	0.230005483
1722	0.320161505	0.226147395	0.185875285	0.230080451
1723	0.320230769	0.226212968	0.18594699	0.230155321
1724	0.320300662	0.226278721	0.186018669	0.230230128
1725	0.320370451	0.226344489	0.18609033	0.230304942
1726	0.32044092	0.226410339	0.18616195	0.230379764
1727	0.320510866	0.226475954	0.186233555	0.230454573
1728	0.320580026	0.226541582	0.186305148	0.230529344
1729	0.320648714	0.226606643	0.186376712	0.23060418
1730	0.320717402	0.226671871	0.186448267	0.230678915
1731	0.32078499	0.226737112	0.186519765	0.230753763
1732	0.32085284	0.226802381	0.186591241	0.230828563
1733	0.320920165	0.226868148	0.186662724	0.230903179
1734	0.320987858	0.226933846	0.186734168	0.230977803
1735	0.321055656	0.226999225	0.186805555	0.231052526
1736	0.321123558	0.227064647	0.186876925	0.231127172
1737	0.321191879	0.227130206	0.186948253	0.231201836
1738	0.321260096	0.227195586	0.187019583	0.231276407
1739	0.321327579	0.227260578	0.187090888	0.231351029
1740	0.321394957	0.227325542	0.187162157	0.231425672
1741	0.321461235	0.227390797	0.187233408	0.231500251
1742	0.32152767	0.22745608	0.187304658	0.231574708
1743	0.321594106	0.227521598	0.187375873	0.231649143
1744	0.321661484	0.227586922	0.187447012	0.231723663
1745	0.321729229	0.227652191	0.187518154	0.231798041
1746	0.321796869	0.227717792	0.187589263	0.231872387
1747	0.3218654	0.227783573	0.187660334	0.231946707
1748	0.321934298	0.227849299	0.187731397	0.23202094
1749	0.32200241	0.227915453	0.187802394	0.232095225
1750	0.322070836	0.227981442	0.187873361	0.232169495
1751	0.322138633	0.22804743	0.187944339	0.232243647
1752	0.322206012	0.228113723	0.188015328	0.232317632
1753	0.322272971	0.228179933	0.188086321	0.232391526
1754	0.322340925	0.228245991	0.18815725	0.232465519
1755	0.322408723	0.228312159	0.188228147	0.232539488
1756	0.322476887	0.228378314	0.188299033	0.23261339
1757	0.322543899	0.22844422	0.188369889	0.232687355
1758	0.322611067	0.228509973	0.188440747	0.232761233
1759	0.322679651	0.228576017	0.188511543	0.23283511
1760	0.322748129	0.228641908	0.188582346	0.232908849
1761	0.322816189	0.228707842	0.188653105	0.23298263
1762	0.32288561	0.228773567	0.188723843	0.233056354
1763	0.322955294	0.228839182	0.188794592	0.233129926
1764	0.32302482	0.228904437	0.188865293	0.233203604
1765	0.32309419	0.22896972	0.188935969	0.233277256
1766	0.323162983	0.229035085	0.189006567	0.233351045
1767	0.323232457	0.229100257	0.189077151	0.233424786
1768	0.323300883	0.229165637	0.189147726	0.233498443
1769	0.323369099	0.229230505	0.189218276	0.23357214
1770	0.323437735	0.229295344	0.189288769	0.233645904
1771	0.323506161	0.229360157	0.189359264	0.233719561
1772	0.323573854	0.22942483	0.189429742	0.23379322
1773	0.323641547	0.22948931	0.189500182	0.233866947
1774	0.32370992	0.229553472	0.189570605	0.233940638
1775	0.323779185	0.229618146	0.189641	0.234014243
1776	0.323848711	0.229682667	0.189711339	0.234087956
1777	0.323917242	0.229747562	0.189781677	0.234161545
1778	0.323984778	0.229812042	0.189851999	0.234235162
1779	0.324052104	0.229876675	0.189922313	0.234308682
1780	0.324120058	0.229941252	0.189992611	0.234382153
1781	0.324188222	0.230005898	0.190062911	0.234455497
1782	0.324255653	0.230070599	0.190133166	0.234528865
1783	0.324323608	0.23013519	0.190203404	0.234602199
1784	0.324392558	0.230199559	0.190273607	0.234675534
1785	0.324460984	0.230264454	0.190343792	0.234748783
1786	0.324529253	0.23032892	0.19041396	0.234822043
1787	0.324596631	0.2303934	0.190484117	0.234895268
1788	0.324663276	0.230457728	0.190554277	0.234968429
1789	0.324730288	0.230521917	0.190624379	0.235041694
1790	0.324796985	0.230586453	0.190694447	0.235114935
1791	0.324865411	0.230650476	0.190764482	0.235188171
1792	0.324932947	0.23071479	0.190834517	0.235261286
1793	0.325000796	0.230779228	0.190904529	0.235334337
1794	0.325068961	0.230843598	0.190974507	0.235407344
1795	0.325136391	0.230908382	0.191044464	0.23548027
1796	0.325204922	0.230973111	0.191114368	0.235553242
1797	0.325272982	0.231037591	0.191184259	0.235626171
1798	0.325340412	0.23110221	0.191254102	0.235699149
1799	0.325408524	0.231166344	0.191323919	0.235772149
1800	0.325476688	0.231230256	0.191393708	0.23584516
1801	0.32554501	0.23129421	0.19146345	0.235918184
1802	0.325612912	0.231357694	0.191533192	0.235991176
1803	0.325679819	0.231421897	0.191602899	0.236064131
1804	0.325747669	0.231486114	0.1916726	0.236136966
1805	0.325814994	0.231550151	0.191742271	0.236209811
1806	0.325882216	0.231614022	0.19181191	0.236282683
1807	0.32595038	0.231677478	0.191881534	0.236355516
1808	0.326017915	0.231741086	0.191951141	0.2364283
1809	0.326085503	0.231804985	0.192020715	0.236501061
1810	0.326152829	0.231868939	0.192090288	0.236573716
1811	0.326219212	0.231932685	0.192159822	0.236646453
1812	0.32628439	0.231996418	0.192229372	0.236719078
1813	0.326350301	0.232060261	0.192298896	0.236791623
1814	0.326416841	0.232124285	0.192368376	0.236864175
1815	0.326483329	0.232188156	0.192437841	0.236936675
1816	0.326549187	0.232252055	0.192507252	0.23700927
1817	0.326614942	0.232316327	0.192576614	0.237081869
1818	0.32668122	0.232380447	0.192645933	0.237154515
1819	0.326748231	0.232444498	0.192715212	0.237227168
1820	0.326815295	0.232508674	0.192784477	0.23729974
1821	0.326881678	0.232572545	0.192853737	0.237372265
1822	0.326949371	0.232636775	0.192922954	0.237444731
1823	0.327016854	0.232701103	0.192992209	0.237516958
1824	0.327084022	0.232766012	0.193061422	0.237589183
1825	0.327149619	0.232830658	0.193130659	0.237661317
1826	0.327215216	0.232895221	0.193199881	0.237733419
1827	0.327280656	0.232959895	0.193269084	0.237805462
1828	0.327345676	0.233024015	0.193338249	0.237877571
1829	0.327411064	0.233088302	0.1934074	0.237949601
1830	0.327476189	0.233152436	0.193476556	0.238021543
1831	0.327540843	0.233216666	0.193545701	0.238093409
1832	0.327605025	0.233280911	0.193614847	0.23816518
1833	0.327669574	0.233345031	0.193683918	0.238237114
1834	0.327735119	0.233409055	0.19375294	0.238309106
1835	0.327801764	0.23347287	0.193821923	0.238381134
1836	0.327867937	0.233536118	0.193890891	0.238453206
1837	0.32793411	0.233599145	0.193959814	0.23852536
1838	0.328001541	0.233662255	0.194028707	0.238597449
1839	0.328069233	0.233725573	0.1940976	0.238669408
1840	0.328136926	0.233789471	0.194166472	0.238741273
1841	0.328204776	0.233853647	0.19423533	0.238813074
1842	0.328271421	0.233917808	0.194304151	0.238884908
1843	0.328338485	0.233981417	0.194372972	0.238956669
1844	0.328406439	0.234045149	0.194441756	0.23902842
1845	0.328475075	0.234108647	0.194510513	0.239100181
1846	0.328542663	0.234172213	0.194579245	0.23917195
1847	0.328610513	0.234235724	0.194647971	0.239243639
1848	0.328678572	0.234299014	0.194716686	0.239315291
1849	0.328745374	0.234362096	0.194785375	0.239386963
1850	0.328812281	0.234425275	0.19485406	0.239458498
1851	0.328878926	0.234488662	0.194922736	0.239529974
1852	0.328944627	0.234552229	0.194991389	0.239601435
1853	0.329011115	0.234615629	0.195059968	0.239673039
1854	0.329077079	0.234678642	0.195128544	0.239744608
1855	0.329142938	0.234741683	0.195197103	0.239816129
1856	0.329207906	0.234804765	0.195265645	0.239887643
1857	0.329272455	0.234867944	0.195334168	0.239959158
1858	0.329335746	0.234931164	0.195402732	0.240030444
1859	0.329398619	0.234994371	0.19547127	0.240101755
1860	0.329461177	0.235057619	0.195539771	0.240173085
1861	0.329523578	0.235121186	0.195608241	0.240244382
1862	0.329586345	0.235184849	0.195676672	0.240315693
1863	0.329649061	0.235248181	0.19574508	0.240387016
1864	0.3297123	0.235311111	0.195813469	0.240458333
1865	0.329775644	0.235373542	0.195881808	0.240529759
1866	0.329839302	0.235435932	0.195950104	0.240601195
1867	0.329902699	0.235498336	0.196018373	0.240672639
1868	0.329966671	0.235560754	0.196086611	0.240744061
1869	0.330030434	0.23562349	0.19615484	0.240815394
1870	0.330094145	0.235686074	0.196223045	0.240886728
1871	0.330158275	0.235748548	0.196291229	0.240958058
1872	0.330222772	0.235811602	0.196359379	0.241029331
1873	0.330287268	0.235874283	0.196427515	0.241100577
1874	0.330352237	0.235937033	0.196495666	0.241171653
1875	0.330416995	0.235999755	0.19656377	0.241242796
1876	0.330481597	0.236062671	0.196631823	0.241314006
1877	0.330547089	0.236125601	0.196699848	0.241385169
1878	0.330613314	0.23618842	0.196767872	0.241456223
1879	0.330680221	0.236250811	0.196835876	0.241527279
1880	0.330746761	0.236313035	0.196903891	0.241598232
1881	0.330812672	0.236375328	0.196971873	0.241669202
1882	0.330878531	0.236437441	0.197039825	0.24174018
1883	0.330943447	0.236499112	0.197107784	0.241811115
1884	0.33100852	0.236561405	0.197175733	0.241881945
1885	0.331073907	0.236623325	0.197243661	0.241952784
1886	0.331139504	0.236685244	0.197311565	0.242023631
1887	0.331205782	0.236747344	0.197379468	0.242094359
1888	0.331270803	0.236809374	0.19744733	0.242165175
1889	0.3313353	0.236871183	0.197515183	0.242235984
1890	0.331398958	0.23693248	0.197583001	0.242306851
1891	0.331461673	0.236993929	0.197650806	0.242377681
1892	0.331524546	0.237055157	0.197718606	0.242448463
1893	0.331586475	0.237116661	0.197786387	0.242519203
1894	0.331648142	0.237178664	0.197854157	0.242589853
1895	0.331709338	0.237240417	0.197921882	0.242660574
1896	0.331770691	0.237301866	0.197989577	0.242731291
1897	0.331832044	0.237363191	0.198057242	0.24280202
1898	0.33189345	0.237424377	0.19812487	0.242872782
1899	0.331955169	0.237485259	0.198192468	0.242943569
1900	0.332016627	0.237546237	0.198260043	0.243014318
1901	0.332078766	0.237607631	0.198327592	0.243085001
1902	0.332140643	0.23766944	0.19839511	0.243155675
1903	0.332202311	0.237730944	0.1984626	0.243226372
1904	0.332263349	0.237792421	0.198530066	0.243297049
1905	0.332325069	0.237853995	0.198597527	0.243367619
1906	0.332386946	0.23791572	0.198664956	0.243438184
1907	0.332449294	0.237977695	0.198732398	0.243508572
1908	0.332511695	0.238039172	0.198799811	0.243579014
1909	0.332575039	0.238101064	0.198867167	0.243649449
1910	0.332637807	0.238163302	0.198934517	0.243719786
1911	0.332700837	0.238225554	0.199001829	0.243790116
1912	0.332762452	0.23828728	0.199069096	0.243860547
1913	0.332824171	0.238349351	0.199136353	0.243930873
1914	0.332885158	0.238411409	0.199203628	0.244001083
1915	0.332946039	0.238473205	0.1992709	0.244071242
1916	0.333006187	0.238535013	0.199338148	0.244141388
1917	0.333067278	0.238596642	0.199405365	0.244211561
1918	0.333128736	0.238658133	0.199472555	0.244281744
1919	0.333189722	0.238720149	0.199539713	0.244351909
1920	0.333251547	0.238782332	0.199606829	0.24442208
1921	0.333312795	0.238844445	0.199673908	0.244492301
1922	0.333372943	0.238906559	0.199740981	0.244562476
1923	0.333433982	0.238968368	0.199808038	0.244632613
1924	0.333494811	0.239029969	0.199875105	0.244702658
1925	0.333555535	0.239092179	0.199942153	0.244772605
1926	0.333616469	0.239154403	0.200009145	0.24484261
1927	0.333677874	0.239216489	0.200076116	0.244912603
1928	0.333738284	0.239278644	0.20014308	0.244982541
1929	0.333797699	0.239340882	0.200210022	0.245052486
1930	0.333857637	0.239402843	0.200276959	0.245122377
1931	0.333916842	0.239464583	0.200343878	0.245192278
1932	0.333975994	0.239526129	0.200410821	0.245262041
1933	0.334034571	0.239587592	0.20047775	0.245331799
1934	0.33409257	0.239649124	0.200544638	0.245401619
1935	0.334151251	0.239710199	0.200611492	0.245471485
1936	0.334210718	0.239770735	0.20067833	0.24554133
1937	0.334270971	0.239831007	0.200745165	0.245611105
1938	0.33433201	0.239891059	0.200811979	0.245680866
1939	0.334393153	0.239950944	0.200878775	0.245750621
1940	0.334454192	0.24001112	0.200945554	0.245820305
1941	0.334514706	0.240071351	0.201012311	0.24588998
1942	0.334576583	0.240131693	0.201079061	0.245959553
1943	0.334637832	0.240191951	0.201145772	0.246029167
1944	0.334699394	0.24025239	0.201212461	0.246098707
1945	0.334762372	0.240312621	0.201279092	0.24616831
1946	0.33482493	0.240372894	0.201345713	0.246237855
1947	0.33488733	0.240432904	0.20141233	0.246307355
1948	0.334949312	0.240492913	0.201478924	0.246376846
1949	0.335010875	0.240552868	0.201545511	0.246446307
1950	0.335071704	0.240612836	0.201612077	0.24651576
1951	0.335133476	0.240672998	0.20167864	0.246585079
1952	0.335196244	0.240733077	0.201745162	0.24665442
1953	0.335258645	0.240793419	0.201811675	0.246723694
1954	0.335321098	0.240853705	0.201878169	0.246792941
1955	0.335383184	0.240913978	0.201944629	0.246862236
1956	0.335444118	0.240974513	0.202011074	0.246931491
1957	0.33550479	0.24103498	0.202077505	0.24700073
1958	0.335566091	0.241095654	0.202143947	0.247069796
1959	0.335626815	0.241156134	0.202210347	0.247138962
1960	0.335688011	0.241216227	0.202276699	0.247208213
1961	0.335750255	0.241276375	0.202343009	0.247277485
1962	0.335812394	0.241336482	0.202409298	0.247346738
1963	0.335874061	0.241396561	0.202475584	0.247415918
1964	0.335936043	0.241456487	0.202541842	0.247485088
1965	0.335997029	0.241516538	0.202608079	0.247554271
1966	0.33605812	0.241576493	0.20267429	0.247623464
1967	0.336118897	0.241636516	0.202740496	0.247692607
1968	0.336179569	0.241696152	0.202806688	0.247761756
1969	0.336240607	0.241755719	0.202872876	0.247830861
1970	0.336301541	0.241815521	0.202939038	0.247899919
1971	0.336362842	0.241875337	0.203005141	0.247969063
1972	0.336424876	0.241934503	0.203071211	0.248038261
1973	0.336486281	0.24199389	0.203137271	0.248107394
1974	0.336546796	0.242053304	0.203203303	0.248176537
1975	0.33660642	0.242112871	0.203269317	0.248245644
1976	0.336664525	0.242172313	0.203335354	0.24831464
1977	0.336722996	0.242231673	0.203401379	0.248383573
1978	0.336781415	0.242291516	0.203467391	0.248452399
1979	0.336839048	0.242351249	0.20353337	0.248521254
1980	0.336896262	0.242411051	0.203599315	0.248590121
1981	0.336953057	0.242470424	0.203665246	0.248658979
1982	0.337010061	0.242529964	0.20373114	0.248727802
1983	0.337066227	0.242589572	0.203797049	0.248796483
1984	0.337123389	0.242649208	0.203862938	0.248865109
1985	0.337180917	0.242708899	0.203928813	0.24893368
1986	0.337238131	0.242768785	0.203994671	0.249002204
1987	0.337294978	0.242828946	0.204060532	0.249070613
1988	0.337352559	0.242888929	0.204126357	0.249139049
1989	0.337410611	0.242948883	0.204192157	0.249207466
1990	0.337467773	0.243009003	0.204257934	0.249275866
1991	0.337525615	0.243068875	0.204323694	0.249344245
1992	0.337583668	0.243128967	0.204389416	0.249412614
1993	0.33764151	0.24318906	0.204455123	0.249480955
1994	0.337700034	0.243248931	0.204520808	0.249549264
1995	0.33775992	0.24330836	0.204586478	0.249617516
1996	0.337819596	0.243367525	0.204652141	0.249685763
1997	0.337879482	0.243426677	0.204717783	0.249753992
1998	0.337940207	0.243485663	0.204783381	0.249822262
1999	0.338000302	0.243544524	0.204848985	0.249890463
[truncated: 1,001 more rows]
