# Supplementary material for: Identification and characterization of constrained non-exonic bases lacking predictive epigenomic and transcription factor binding annotations
Source: Nat Commun. 2020 Dec 2;11:6168. doi: 10.1038/s41467-020-19962-9 (PMC7710766; doi:10.1038/s41467-020-19962-9)
Supplement: Supplementary file 11 — Source Data [file 41467_2020_19962_MOESM11_ESM.zip › SourceData/SupFig7g.txt]

Distance to Nearest Exon (bp)	Low_CNE | CNE	High_CNE | CNE	Low_notCNE | notCNE	High_notCNE | notCNE
1	2.20511677	0.584020405	0.916084909	1.292542845
2	2.204613957	0.584193965	0.915876843	1.2932682
3	2.20260407	0.584887733	0.915849222	1.293364491
4	2.199906293	0.585818946	0.915874466	1.293276488
5	2.196587721	0.586964444	0.915852633	1.293352602
6	2.192968063	0.588213869	0.915890159	1.293221779
7	2.188951848	0.589600178	0.915866076	1.293305734
8	2.184129955	0.591264588	0.915793299	1.293559451
9	2.178355773	0.593257708	0.915640755	1.294091243
10	2.171449192	0.595641707	0.915132203	1.295864145
11	2.163477179	0.598393469	0.91415065	1.299286015
12	2.153526798	0.60182812	0.912034737	1.30666246
13	2.141463283	0.605992178	0.908493362	1.319008321
14	2.129194525	0.610227081	0.904878702	1.331609664
15	2.117280616	0.614339498	0.901489527	1.343424929
16	2.105874138	0.618276762	0.89834956	1.354371407
17	2.094909154	0.622061631	0.895396838	1.364665119
18	2.0844028	0.625688191	0.89275459	1.373876463
19	2.074275005	0.629184082	0.89044187	1.381939013
20	2.064534355	0.632546338	0.888377534	1.389135654
21	2.055095999	0.63580425	0.886521078	1.395607588
22	2.04601981	0.638937149	0.884859037	1.401401758
23	2.037194995	0.641983279	0.883316952	1.406777738
24	2.028713852	0.644910782	0.881924017	1.411633754
25	2.020505403	0.647744157	0.880666985	1.416015991
26	2.012535804	0.650495085	0.879510392	1.420048078
27	2.004788859	0.653169159	0.878467247	1.423684667
28	1.997271404	0.655764018	0.877507351	1.427031035
29	1.989963476	0.658286553	0.876608283	1.430165345
30	1.98284229	0.660744628	0.875777109	1.433062963
31	1.97586348	0.663153559	0.874981108	1.435837962
32	1.969053792	0.665504112	0.874241481	1.438416435
33	1.962342782	0.667820604	0.873550564	1.440825093
34	1.955749293	0.67009653	0.872901182	1.443088953
35	1.94928355	0.672328361	0.872297789	1.445192486
36	1.942917114	0.674525914	0.871732856	1.447161944
37	1.936650096	0.67668915	0.871186798	1.4490656
38	1.930475518	0.678820477	0.870670174	1.450866642
39	1.924402739	0.680916666	0.870185162	1.452557478
40	1.918464571	0.68296639	0.869720716	1.454176621
41	1.912605048	0.684988967	0.869284636	1.455696872
42	1.906824559	0.686984264	0.868875335	1.457123769
43	1.901205591	0.688923807	0.86849308	1.458456378
44	1.895651762	0.690840866	0.8681276	1.459730503
45	1.890211491	0.692718727	0.867784006	1.460928335
46	1.884912388	0.69454786	0.867459187	1.46206071
47	1.879655406	0.696362453	0.867162924	1.463093536
48	1.874518535	0.698135587	0.866886944	1.464055651
49	1.869444601	0.699886997	0.866622398	1.464977903
50	1.86445355	0.701609797	0.866375398	1.465838991
51	1.859520691	0.70331251	0.866137193	1.466669415
52	1.854663599	0.704989071	0.865914664	1.46744519
53	1.849872846	0.706642733	0.86570877	1.468162973
54	1.845189679	0.708259258	0.865517143	1.468831018
55	1.840562652	0.709856405	0.865337463	1.469457415
56	1.836012081	0.711427162	0.865173179	1.470030138
57	1.831589238	0.712953829	0.86501823	1.470570317
58	1.827232304	0.714457746	0.86487523	1.471068841
59	1.822988593	0.715922581	0.864739305	1.471542699
60	1.818813047	0.717363887	0.864608275	1.471999494
61	1.814675943	0.718791924	0.86449431	1.472396797
62	1.810634642	0.720186891	0.864382316	1.472787226
63	1.8066782	0.721552567	0.864275641	1.473159115
64	1.802790014	0.722894683	0.86418496	1.473475243
65	1.798944686	0.724222005	0.86410103	1.473767838
66	1.795162682	0.725527469	0.864023477	1.474038203
67	1.791424296	0.726817876	0.863954782	1.474277686
68	1.787729185	0.728093347	0.86388698	1.474514054
69	1.784099697	0.729346166	0.863825605	1.474728019
70	1.780550882	0.730571138	0.863767839	1.4749294
71	1.777037109	0.731784015	0.863718693	1.475100734
72	1.773582848	0.732976349	0.863676791	1.475246812
73	1.770181563	0.734150397	0.86364584	1.475354712
74	1.76682204	0.73531003	0.863622894	1.475434706
75	1.763501455	0.736456222	0.863600745	1.475511922
76	1.760184513	0.737601157	0.863582428	1.475575778
77	1.756949798	0.738717709	0.863573361	1.475607388
78	1.753782888	0.739810856	0.863568572	1.475624083
79	1.750670577	0.740885157	0.863569191	1.475621922
80	1.747606262	0.741942891	0.863575731	1.475599124
81	1.744575194	0.742989148	0.863582047	1.475577105
82	1.74160222	0.744015353	0.863590652	1.475547108
83	1.738658005	0.745031631	0.863602511	1.475505763
84	1.735750816	0.746035128	0.863620078	1.475444525
85	1.732919872	0.747012307	0.863636269	1.475388079
86	1.730100056	0.747985645	0.863662433	1.475296867
87	1.727314364	0.748947204	0.863693231	1.4751895
88	1.724564696	0.749896328	0.863729697	1.475062373
89	1.72185622	0.750831234	0.863768885	1.474925754
90	1.719163063	0.751760853	0.863809224	1.474785127
91	1.716513484	0.752675428	0.863853246	1.474631659
92	1.713914417	0.753572569	0.863897662	1.474476815
93	1.711346469	0.754458967	0.863942448	1.474320686
94	1.708799237	0.755338215	0.863990671	1.47415257
95	1.706306465	0.756198665	0.864037395	1.473989683
96	1.70383586	0.757051463	0.864088884	1.473810182
97	1.70140228	0.757891481	0.864142061	1.473624799
98	1.699019243	0.758714053	0.864196789	1.473434008
99	1.696673703	0.759523681	0.864251787	1.473242275
100	1.694360252	0.760322233	0.8643117	1.473033405
101	1.692073943	0.761111416	0.864370734	1.472827603
102	1.689835853	0.761883955	0.864431641	1.472615271
103	1.687607998	0.762652961	0.864497128	1.472386973
104	1.685400519	0.763414934	0.864568313	1.472138807
105	1.683227048	0.764165168	0.864643594	1.471876364
106	1.681085569	0.764904359	0.864717748	1.471617852
107	1.678952194	0.765640753	0.864795764	1.471345872
108	1.676851267	0.766365946	0.864876454	1.471064573
109	1.674782145	0.767080162	0.864954367	1.470792956
110	1.67273863	0.767785538	0.865035962	1.470508501
111	1.67071297	0.768484751	0.865121289	1.470211035
112	1.668704404	0.769178063	0.865204202	1.469921986
113	1.666714811	0.769864826	0.865291284	1.469618404
114	1.664760637	0.770539364	0.865379121	1.469312187
115	1.662831306	0.771205326	0.865468088	1.469002034
116	1.66093979	0.771858236	0.865558484	1.468686898
117	1.659077281	0.772501133	0.865650962	1.468364501
118	1.657224465	0.773140683	0.865742372	1.468045832
119	1.655373256	0.77377968	0.865834969	1.46772302
120	1.653543208	0.774411372	0.865928943	1.467395412
121	1.6517107	0.775043913	0.866024119	1.46706361
122	1.649903965	0.775667558	0.866120938	1.466726083
123	1.648112512	0.776285928	0.866219943	1.466380932
124	1.646371363	0.776886934	0.866319052	1.466035423
125	1.644652136	0.777480373	0.866421352	1.465678787
126	1.642969057	0.778061334	0.866525785	1.465314715
127	1.641297753	0.778638232	0.866630559	1.464949453
128	1.639668513	0.779200609	0.866734989	1.464585393
129	1.638052504	0.779758419	0.8668385	1.464224534
130	1.636452488	0.78031071	0.866944769	1.463854064
131	1.634869103	0.780857259	0.867051239	1.46348289
132	1.633320351	0.781391854	0.86716057	1.463101741
133	1.631770662	0.781926772	0.86726763	1.462728513
134	1.630226036	0.782459943	0.867371371	1.462366852
135	1.62868907	0.782990469	0.867477336	1.461997441
136	1.627178247	0.783511972	0.867584692	1.461623179
137	1.625666526	0.784033784	0.867692978	1.461245674
138	1.624174239	0.784548889	0.867800495	1.460870849
139	1.622668515	0.785068631	0.867908374	1.460494764
140	1.62120114	0.785575137	0.868018817	1.460109743
141	1.619749874	0.786076082	0.868130143	1.459721639
142	1.618305852	0.786574526	0.868241541	1.459333287
143	1.616875447	0.78706827	0.868354753	1.458938609
144	1.615460155	0.787556797	0.868467878	1.458544236
145	1.614060442	0.788039947	0.868584396	1.458138032
146	1.612658128	0.788523995	0.868700745	1.457732421
147	1.611272114	0.789002416	0.868816474	1.457328966
148	1.60989224	0.789478718	0.868935534	1.456913904
149	1.608523062	0.789951328	0.869055932	1.456494176
150	1.607153991	0.790423901	0.869175964	1.45607572
151	1.60580298	0.79089024	0.869293254	1.455666827
152	1.604456156	0.791355134	0.869413769	1.455246693
153	1.603115787	0.7918178	0.869533638	1.454828807
154	1.601801836	0.792271346	0.869654157	1.454408655
155	1.600478443	0.792728152	0.869775672	1.453985034
156	1.599162299	0.793182456	0.86989921	1.45355436
157	1.597854735	0.793633798	0.870022297	1.453125254
158	1.596559886	0.794080752	0.870146054	1.452693818
159	1.595280384	0.794522407	0.870268293	1.452267671
160	1.594037087	0.794951566	0.870391037	1.451839763
161	1.592790387	0.795381899	0.870513484	1.45141289
162	1.591559347	0.795806826	0.870637261	1.450981381
163	1.590342653	0.796226802	0.87076299	1.450543067
164	1.589152011	0.796637786	0.870889771	1.450101087
165	1.587962375	0.797048422	0.871015278	1.449663549
166	1.58677226	0.797459223	0.871139888	1.449229137
167	1.585599273	0.797864112	0.871263661	1.44879764
168	1.584450718	0.798260568	0.871389029	1.448360587
169	1.583302595	0.798656874	0.871513325	1.447927268
170	1.582189505	0.799041088	0.871637137	1.447495639
171	1.581083781	0.79942276	0.871760479	1.447065646
172	1.57998654	0.799801503	0.871884638	1.446632804
173	1.57889688	0.800177629	0.872007408	1.446204809
174	1.577821144	0.80054895	0.872132198	1.445769768
175	1.576738963	0.800922494	0.872256308	1.445337098
176	1.575662879	0.801293935	0.872380614	1.444903744
177	1.574603318	0.801659672	0.872505166	1.444469534
178	1.573564045	0.802018406	0.872629943	1.444034541
179	1.572534602	0.802373747	0.872754958	1.443598717
180	1.571509685	0.802727525	0.872880778	1.443160085
181	1.570484657	0.803081343	0.87300502	1.442726955
182	1.569477303	0.803429059	0.873130286	1.442290257
183	1.568469657	0.803776876	0.873254891	1.441855863
184	1.567481563	0.804117944	0.873381421	1.441414755
185	1.566491102	0.804459829	0.873507981	1.440973543
186	1.56551435	0.804796982	0.873632348	1.440539979
187	1.564534704	0.805135134	0.873757482	1.44010374
188	1.563548222	0.805475646	0.873884704	1.439660221
189	1.562570668	0.805813076	0.874010167	1.439222836
190	1.561614228	0.806143218	0.87413699	1.438780707
191	1.560650857	0.806475752	0.874264509	1.438336154
192	1.559685786	0.806808873	0.874390635	1.437896456
193	1.558734211	0.807137336	0.874517807	1.437453114
194	1.557789115	0.807463562	0.874645457	1.437008103
195	1.55684231	0.807790378	0.874774167	1.436559396
196	1.5559137	0.808110914	0.874902944	1.436110458
197	1.554987071	0.808430766	0.875031565	1.435662061
198	1.554067197	0.808748286	0.875160504	1.435212559
199	1.553145611	0.809066397	0.875289054	1.434764411
200	1.552231843	0.809381809	0.875418203	1.434314173
201	1.551322073	0.809695842	0.875547596	1.433863088
202	1.550408281	0.810011262	0.875676255	1.433414558
203	1.54950007	0.810324757	0.875805016	1.432965673
204	1.54860309	0.810634374	0.875933924	1.432516279
205	1.547702769	0.810945145	0.876063872	1.432063255
206	1.54682166	0.811249285	0.876192817	1.431613731
207	1.545947945	0.811550872	0.87632166	1.431164561
208	1.545071651	0.811853349	0.876450778	1.430714434
209	1.544198364	0.812154788	0.876580967	1.430260572
210	1.543348464	0.812448155	0.876711227	1.429806463
211	1.542500298	0.812740923	0.876842012	1.429350523
212	1.54164547	0.81303599	0.876973888	1.42889078
213	1.540793194	0.813330177	0.877105929	1.428430462
214	1.539939817	0.813624744	0.877239661	1.427964247
215	1.53909652	0.813915831	0.877372917	1.427499696
216	1.538266204	0.814202438	0.877505962	1.427035875
217	1.537440529	0.814487443	0.877638453	1.426573989
218	1.536616194	0.814771985	0.877771153	1.426111375
219	1.535784362	0.815059115	0.877903624	1.425649556
220	1.53494355	0.815349345	0.878036292	1.425187053
221	1.534107941	0.815637778	0.878168151	1.424727369
222	1.533276528	0.815924764	0.87829919	1.424270542
223	1.532450653	0.816209837	0.878429139	1.423817517
224	1.531627504	0.81649397	0.878559187	1.423364148
225	1.530805407	0.81677774	0.87868785	1.422915605
226	1.530001222	0.817055327	0.878817369	1.42246408
227	1.529202947	0.817330874	0.878945523	1.422017313
228	1.528412453	0.817603735	0.879074195	1.421568739
229	1.527636534	0.817871565	0.879202392	1.421121822
230	1.526860109	0.818139569	0.879331245	1.420672617
231	1.526098401	0.818402494	0.879458978	1.420227316
232	1.525338145	0.818664918	0.879586216	1.419783742
233	1.524577264	0.818927557	0.879713797	1.419338972
234	1.523815654	0.819190448	0.879839099	1.418902149
235	1.523064948	0.819449575	0.879963637	1.418467987
236	1.522306655	0.819711321	0.880089406	1.418029532
237	1.521556142	0.819970381	0.880216159	1.417587652
238	1.520813589	0.820226694	0.880341059	1.417152226
239	1.520078581	0.820480402	0.88046583	1.416717252
240	1.519341075	0.820734973	0.880592144	1.4162769
241	1.5186066	0.820988498	0.880717389	1.415840273
242	1.517863224	0.821245095	0.880843676	1.415400014
243	1.517140932	0.821494414	0.88096988	1.414960047
244	1.516430705	0.821739569	0.881095633	1.414521647
245	1.515719233	0.821985153	0.881221323	1.414083469
246	1.515010218	0.822229889	0.881346449	1.413647261
247	1.514304557	0.822473468	0.881470459	1.41321494
248	1.513612886	0.822712217	0.881594478	1.412782585
249	1.512917976	0.822952085	0.881719051	1.412348301
250	1.512226164	0.823190883	0.881844706	1.411910247
251	1.511554379	0.823422768	0.881969398	1.411475549
252	1.510891376	0.823651622	0.882093302	1.411043599
253	1.51023296	0.823878893	0.882217249	1.410611498
254	1.509577618	0.824105102	0.88234062	1.410181403
255	1.508922512	0.82433123	0.88246402	1.409751209
256	1.508266352	0.824557722	0.882587165	1.409321905
257	1.507619508	0.824780998	0.882710057	1.408893482
258	1.506979267	0.825001995	0.882832408	1.408466943
259	1.506342929	0.825221645	0.88295472	1.408040541
260	1.505699601	0.825443707	0.883077977	1.407610845
261	1.505065342	0.82566264	0.883201025	1.407181881
262	1.504433763	0.825880647	0.883323481	1.406754975
263	1.503798485	0.826099931	0.883446019	1.406327787
264	1.503159485	0.8263205	0.883568754	1.40589991
265	1.502532317	0.826536984	0.883691969	1.405470363
266	1.50190696	0.826752843	0.883815757	1.405038816
267	1.501283954	0.826967891	0.883938373	1.404611354
268	1.500667108	0.827180813	0.88406004	1.4041872
269	1.500057691	0.82739117	0.884181144	1.40376501
270	1.499431176	0.827607429	0.884302817	1.403340838
271	1.498810498	0.827821673	0.884424012	1.402918331
272	1.498195296	0.828034027	0.884546277	1.402492092
273	1.497573256	0.828248742	0.88466866	1.402065443
274	1.496955708	0.828461906	0.884791127	1.401638502
275	1.496337532	0.828675286	0.884913777	1.401210925
276	1.495733733	0.828883704	0.885037154	1.400780807
277	1.495137745	0.829089426	0.885159615	1.400353888
278	1.494541958	0.829295079	0.885281919	1.399927516
279	1.493945435	0.829500985	0.885404093	1.399501593
280	1.493344729	0.829708336	0.885525124	1.399079659
281	1.492748128	0.829914269	0.885645523	1.398659928
282	1.492164372	0.830115769	0.885766177	1.398239305
283	1.491591925	0.830313365	0.885885861	1.397822066
284	1.491010566	0.830514037	0.886005621	1.39740456
285	1.490420685	0.830717651	0.886125986	1.396984949
286	1.489838894	0.830918472	0.886245798	1.396567261
287	1.48925854	0.831118797	0.886364897	1.396152062
288	1.488678462	0.831319027	0.886484235	1.39573603
289	1.4880928	0.831521185	0.88660286	1.395322481
290	1.487507818	0.831723108	0.886720975	1.394910711
291	1.486914163	0.831928024	0.886839827	1.394496372
292	1.486332387	0.832128841	0.886958756	1.394081764
293	1.485754983	0.832328148	0.887076801	1.39367024
294	1.485185773	0.832524626	0.887195035	1.393258056
295	1.484629495	0.832716641	0.887311655	1.392851498
296	1.484073321	0.83290862	0.887428119	1.392445481
297	1.483523326	0.833098466	0.887543498	1.392043251
298	1.482979121	0.833286314	0.887658399	1.391642684
299	1.482436893	0.833473479	0.887773458	1.39124157
300	1.48188644	0.833663483	0.887889248	1.390837906
301	1.48133602	0.833853476	0.888004579	1.390435842
302	1.480798699	0.834038947	0.88811927	1.390036009
303	1.480265127	0.834223124	0.888234932	1.38963279
304	1.479736441	0.834405615	0.88835073	1.389229096
305	1.479204673	0.834589169	0.888465504	1.388828974
306	1.478674172	0.834772287	0.888580676	1.388427464
307	1.478145468	0.834954784	0.888696066	1.388025196
308	1.477621214	0.835135744	0.888811131	1.387624058
309	1.477098409	0.835316205	0.888925463	1.387225475
310	1.476573763	0.835497301	0.889040851	1.386823213
311	1.476051838	0.835677458	0.889155865	1.386422254
312	1.475536892	0.835855206	0.889270559	1.38602241
313	1.475021643	0.836033059	0.889385691	1.385621039
314	1.474508216	0.836210282	0.88949941	1.385224594
315	1.474002407	0.836384876	0.889612866	1.384829068
316	1.473494	0.836560367	0.889725772	1.384435459
317	1.472985941	0.836735738	0.889838834	1.384041302
318	1.47246738	0.836914733	0.889951705	1.383647816
319	1.471944718	0.837095145	0.89006471	1.38325386
320	1.471425394	0.837274404	0.890177745	1.382859801
321	1.470903552	0.837454532	0.89029091	1.382465286
322	1.470379509	0.837635421	0.890404466	1.38206941
323	1.469859309	0.837814982	0.890517134	1.381676629
324	1.469344167	0.837992797	0.890628663	1.381287819
325	1.46882855	0.838170777	0.890740588	1.38089763
326	1.468321448	0.838345818	0.890853205	1.380505029
327	1.467814018	0.838520971	0.89096596	1.380111944
328	1.467307554	0.838695791	0.891078388	1.379719999
329	1.466794538	0.838872873	0.891190837	1.379327981
330	1.466289288	0.839047274	0.891303082	1.378936676
331	1.465786745	0.839220741	0.891415175	1.3785459
332	1.465286128	0.839393543	0.891526414	1.3781581
333	1.464797705	0.839562135	0.891637735	1.377770015
334	1.464318142	0.83972767	0.891749075	1.377381867
335	1.463850841	0.839888972	0.891859698	1.376996215
336	1.463386665	0.840049195	0.8919701	1.376611333
337	1.462915514	0.840211826	0.892079948	1.376228385
338	1.462456983	0.840370101	0.89218952	1.375846396
339	1.462000591	0.840527637	0.89229861	1.375466089
340	1.461535264	0.840688258	0.892407872	1.375085183
341	1.461064377	0.840850798	0.892517492	1.374703028
342	1.46060125	0.841010659	0.892627407	1.374319847
343	1.460128415	0.841173871	0.892736655	1.373938987
344	1.459661677	0.841334979	0.892846889	1.373554691
345	1.459198769	0.841494764	0.89295651	1.373172534
346	1.458734419	0.841655047	0.893065679	1.37279195
347	1.458272741	0.841814408	0.893174904	1.372411175
348	1.457809709	0.841974237	0.893283815	1.372031491
349	1.457356941	0.842130522	0.893392746	1.371651738
350	1.456909726	0.842284891	0.893501356	1.371273105
351	1.456455852	0.842441558	0.893609961	1.370894488
352	1.456007582	0.842596291	0.893717663	1.37051902
353	1.455552721	0.842753299	0.89382525	1.370143952
354	1.455094906	0.842911327	0.893932279	1.369770831
355	1.454633955	0.843070437	0.894040505	1.369393537
356	1.454179743	0.843227221	0.894147651	1.369020005
357	1.453726035	0.84338383	0.894254761	1.368646602
358	1.453278936	0.843538159	0.894361761	1.368273579
359	1.452835071	0.843691372	0.894468767	1.367900537
360	1.452393786	0.843843693	0.894575345	1.367528989
361	1.451952624	0.843995973	0.89468174	1.367158077
362	1.451516077	0.844146659	0.894788356	1.366786395
363	1.451074461	0.844299095	0.894894468	1.366416469
364	1.450640652	0.844448836	0.894999647	1.366049795
365	1.45021046	0.844597329	0.895104336	1.365684834
366	1.449785535	0.844744004	0.895208468	1.365321809
367	1.449365842	0.844888872	0.895312897	1.364957752
368	1.448952224	0.845031644	0.895417507	1.364593064
369	1.448541606	0.84517338	0.895521477	1.364230605
370	1.448138577	0.845312497	0.895626319	1.363865106
371	1.447744263	0.845448606	0.895730776	1.363500951
372	1.447340582	0.845587947	0.895835364	1.36313634
373	1.446932407	0.84572884	0.895939597	1.362772965
374	1.446525651	0.845869244	0.896043763	1.362409823
375	1.446119574	0.846009412	0.896147624	1.362047747
376	1.445716146	0.846148667	0.896250867	1.361687821
377	1.445317486	0.846286275	0.896353644	1.361329524
378	1.444923732	0.84642219	0.896456868	1.360969666
379	1.444527565	0.846558938	0.896559772	1.360610926
380	1.444136462	0.846693939	0.89666228	1.360253566
381	1.443745853	0.846828768	0.896765279	1.359894492
382	1.443353969	0.846964038	0.896867567	1.359537899
383	1.442960516	0.847099849	0.896970294	1.359179772
384	1.442568129	0.847235292	0.897073359	1.358820469
385	1.442178969	0.847369622	0.89717602	1.358462577
386	1.441793446	0.847502696	0.897278181	1.358106426
387	1.441411764	0.847634444	0.897379679	1.357752583
388	1.441026894	0.847767293	0.897482242	1.357395031
389	1.440635086	0.847902536	0.897584082	1.357039999
390	1.440248226	0.848036072	0.897685564	1.356686214
391	1.43986623	0.848167928	0.897786852	1.356333109
392	1.43948658	0.848298975	0.897887727	1.35598144
393	1.439107764	0.848429734	0.897988398	1.355630483
394	1.438733959	0.848558763	0.898089302	1.355278712
395	1.438362464	0.848686995	0.898189921	1.354927939
396	1.437998718	0.848812552	0.898290679	1.354576679
397	1.437632707	0.84893889	0.898391293	1.35422592
398	1.437263433	0.849066356	0.898491769	1.353875642
399	1.436896135	0.849193139	0.898592122	1.353525794
400	1.43653659	0.849317246	0.898691775	1.353178386
401	1.436178713	0.849440777	0.898791302	1.352831418
402	1.435817069	0.849565609	0.898891883	1.352480772
403	1.435455875	0.849690285	0.898992018	1.352131685
404	1.43509507	0.849814827	0.899091975	1.351783217
405	1.434734296	0.849939358	0.899192072	1.351434264
406	1.434372993	0.850064072	0.899291726	1.351086852
407	1.434013786	0.850188062	0.899392044	1.350737126
408	1.43365867	0.85031064	0.899492475	1.350387004
409	1.433294893	0.850436208	0.8995938	1.350033767
410	1.432932343	0.850561352	0.899694683	1.349682072
411	1.432565053	0.850688132	0.899796146	1.349328355
412	1.432205223	0.850812338	0.899897183	1.348976119
413	1.431834566	0.85094028	0.899998096	1.34862432
414	1.431468302	0.851066706	0.900099108	1.348272175
415	1.431087858	0.851198027	0.90020003	1.347920341
416	1.43071459	0.851326871	0.900300117	1.347571421
417	1.43034434	0.851454673	0.900400171	1.347222614
418	1.429977626	0.851581255	0.900499298	1.346877042
419	1.429618933	0.851705068	0.900597305	1.34653537
420	1.429261023	0.85182861	0.900694887	1.346195184
421	1.428897002	0.851954262	0.900792775	1.345853929
422	1.42854279	0.852076529	0.900890565	1.345513017
423	1.428192149	0.852197562	0.900988997	1.345169865
424	1.427842288	0.852318326	0.901086533	1.344829836
425	1.427495856	0.852437907	0.901184356	1.344488806
426	1.427153085	0.852556224	0.901281973	1.344148498
427	1.426811502	0.852674131	0.901379439	1.343808716
428	1.426473253	0.852790887	0.901477258	1.343467698
429	1.426143887	0.852904576	0.901573614	1.343131785
430	1.425803408	0.853022102	0.901670614	1.342793627
431	1.425459893	0.853140676	0.901767349	1.34245639
432	1.425123008	0.853256961	0.90186327	1.342121992
433	1.424792303	0.853371113	0.901959269	1.341787324
434	1.424458526	0.853486326	0.902055285	1.341452597
435	1.424127269	0.853600668	0.902151134	1.34111845
436	1.423804146	0.853712203	0.902247004	1.340784228
437	1.42347903	0.853824426	0.902342873	1.340450012
438	1.423148952	0.853938362	0.902438532	1.340116528
439	1.422817402	0.854052806	0.902534203	1.339783004
440	1.422484586	0.854167686	0.902629283	1.339451535
441	1.422153303	0.854282038	0.902724784	1.339118603
442	1.42182284	0.854396106	0.902820163	1.338786096
443	1.421487777	0.854511762	0.90291612	1.338451572
444	1.421153502	0.854627147	0.903011477	1.33811914
445	1.420826418	0.854740049	0.903106501	1.337787869
446	1.42050001	0.854852718	0.903200604	1.337459811
447	1.420184105	0.854961761	0.903294156	1.337133671
448	1.419873887	0.855068842	0.903387441	1.336808464
449	1.419561226	0.855176765	0.903480955	1.336482458
450	1.419252236	0.855283422	0.903574556	1.336156149
451	1.418942064	0.855390486	0.903667566	1.3358319
452	1.418627518	0.855499061	0.903760497	1.335507926
453	1.418316511	0.855606413	0.903852753	1.335186303
454	1.418007726	0.855712999	0.903945259	1.334863811
455	1.417695203	0.855820875	0.904037153	1.334543453
456	1.417388195	0.855926847	0.904128942	1.334223459
457	1.417081993	0.856032542	0.904220816	1.333903171
458	1.416780403	0.856136644	0.904312399	1.333583898
459	1.416477487	0.856241204	0.90440335	1.333266824
460	1.41617716	0.85634487	0.904493753	1.332951666
461	1.415879339	0.856447671	0.904584205	1.332636334
462	1.415578112	0.856551648	0.904675442	1.332318264
463	1.415276835	0.856655642	0.904766706	1.332000104
464	1.414982019	0.856757406	0.904857172	1.331684721
465	1.414695656	0.856856252	0.904947727	1.331369033
466	1.414411468	0.856954348	0.905038306	1.331053256
467	1.414118992	0.857055304	0.905128715	1.330738076
468	1.413824336	0.857157012	0.905218674	1.330424463
469	1.41353694	0.857256215	0.905307812	1.330113711
470	1.413242824	0.857357738	0.905397287	1.329801787
471	1.412953391	0.857457644	0.905486427	1.329491027
472	1.412662473	0.857558062	0.905575677	1.329179885
473	1.412378251	0.857656169	0.905665296	1.328867458
474	1.412098885	0.8577526	0.905754513	1.328556433
475	1.411817493	0.85784973	0.905843398	1.328246564
476	1.411536904	0.857946583	0.905931887	1.327938074
477	1.411260518	0.858041985	0.906020124	1.327630466
478	1.410991656	0.858134791	0.906108088	1.327323809
479	1.410716009	0.858229938	0.906195713	1.327018331
480	1.41044583	0.858323198	0.906282663	1.326715209
481	1.410178304	0.858415542	0.906369927	1.326410991
482	1.409907402	0.858509051	0.906456367	1.326109646
483	1.409634531	0.85860324	0.906543222	1.325806852
484	1.409355981	0.85869939	0.90662971	1.32550534
485	1.409071194	0.858797692	0.906716218	1.325203758
486	1.408780661	0.858897977	0.906803488	1.32489952
487	1.408492239	0.858997534	0.906889999	1.324597927
488	1.408203703	0.859097131	0.90697621	1.324297381
489	1.407913229	0.859197395	0.907062413	1.323996863
490	1.407625628	0.859296669	0.907148578	1.323696475
491	1.407340366	0.859395135	0.907233986	1.323398726
492	1.407053241	0.859494244	0.907319624	1.32310018
493	1.406766922	0.859593075	0.907404477	1.322804367
494	1.406483412	0.859690937	0.907489299	1.322508663
495	1.406204592	0.859787179	0.907573802	1.322214069
496	1.405923965	0.859884046	0.907658101	1.32192019
497	1.405645264	0.859980247	0.907742735	1.321625139
498	1.405365734	0.860076734	0.907827949	1.321328069
499	1.405089999	0.860171912	0.907912729	1.321032509
500	1.404814363	0.860267055	0.907997224	1.320737945
501	1.404537475	0.860362631	0.908082104	1.32044204
502	1.404265138	0.860456636	0.908166982	1.32014614
503	1.40399847	0.860548683	0.908250943	1.319853436
504	1.403732446	0.860640509	0.908335226	1.31955961
505	1.403461055	0.860734187	0.908419544	1.319265664
506	1.403191412	0.860827262	0.908503643	1.31897248
507	1.402916798	0.860922053	0.908587726	1.31867935
508	1.402642571	0.86101671	0.908671469	1.318387407
509	1.402370384	0.861110663	0.908755077	1.318095935
510	1.402106124	0.86120188	0.908838211	1.317806114
511	1.401839376	0.861293955	0.908920892	1.317517876
512	1.401578683	0.861383941	0.909002812	1.317232288
513	1.401320327	0.861473119	0.909084902	1.316946106
514	1.401057464	0.861563854	0.909166721	1.316660872
515	1.400788539	0.861656681	0.90924845	1.316375948
516	1.400523564	0.861748144	0.909329987	1.316091697
517	1.400259402	0.861839327	0.909411077	1.315809003
518	1.400006355	0.861926673	0.909491537	1.315528505
519	1.399754007	0.862013778	0.909572079	1.315247722
520	1.399505268	0.862099637	0.909652636	1.314966888
521	1.399255582	0.862185823	0.909733533	1.314684865
522	1.399006646	0.862271751	0.909813507	1.314406061
523	1.39876183	0.862356256	0.909893277	1.314127968
524	1.398516699	0.862440869	0.909973351	1.313848817
525	1.398269002	0.862526369	0.910053152	1.313570616
526	1.398018405	0.862612869	0.910133443	1.313290707
527	1.397776556	0.862696351	0.910213276	1.313012398
528	1.397535485	0.862779563	0.910292611	1.312735821
529	1.397294694	0.862862679	0.910371202	1.312461839
530	1.397047241	0.862948094	0.910449818	1.31218777
531	1.396803696	0.86303216	0.910528385	1.31191387
532	1.396566537	0.863114022	0.910607199	1.311639109
533	1.396330782	0.8631954	0.910685741	1.311365301
534	1.396091792	0.863277894	0.910764295	1.311091447
535	1.395859681	0.863358013	0.910842218	1.310819793
536	1.395622983	0.863439716	0.910920114	1.310548235
537	1.395387713	0.863520926	0.910998129	1.310276261
538	1.395147538	0.863603829	0.911075519	1.310006465
539	1.394904045	0.863687878	0.911153343	1.309735158
540	1.394662655	0.8637712	0.911230651	1.309465648
541	1.394420684	0.863854723	0.911307842	1.309196546
542	1.394182875	0.863936809	0.911384242	1.308930203
543	1.393952374	0.864016373	0.911460938	1.308662827
544	1.39372168	0.864096004	0.911537371	1.308396367
545	1.393501065	0.864172155	0.911613781	1.30812999
546	1.393277613	0.864249286	0.911690202	1.307863572
547	1.393060173	0.864324341	0.911766626	1.307597142
548	1.392842206	0.864399579	0.911842804	1.307331574
549	1.392626751	0.864473949	0.911918398	1.307068039
550	1.392413171	0.864547672	0.91199358	1.306805941
551	1.392201488	0.86462074	0.912068519	1.306544689
552	1.39198681	0.864694842	0.91214317	1.306284443
553	1.391769049	0.864770009	0.912217887	1.306023966
554	1.391549028	0.864845955	0.912292832	1.305762696
555	1.391332345	0.864920749	0.912367744	1.30550154
556	1.391112991	0.864996465	0.912442325	1.305241535
557	1.390888272	0.865074033	0.912516094	1.304984367
558	1.390657578	0.865153664	0.912589922	1.304726989
559	1.390422847	0.865234688	0.912663781	1.304469502
560	1.390185393	0.865316652	0.912737483	1.304212564
561	1.389948791	0.865398321	0.912811404	1.303954864
562	1.389712567	0.865479861	0.912884774	1.303699083
563	1.389476544	0.865561331	0.912957387	1.303445941
564	1.389240043	0.865642965	0.913029867	1.303193263
565	1.389006263	0.865723661	0.913102733	1.302939239
566	1.38876496	0.865806953	0.913175259	1.3026864
567	1.388522389	0.865890684	0.9132475	1.302434554
568	1.388282816	0.865973379	0.913319343	1.302184099
569	1.388052137	0.866053004	0.913391141	1.301933796
570	1.387825626	0.866131191	0.913462482	1.301685089
571	1.387605713	0.8662071	0.913533609	1.301437128
572	1.387379343	0.866285238	0.913604604	1.301189629
573	1.387150333	0.866364287	0.913675106	1.300943845
574	1.386923432	0.866442608	0.913745958	1.300696842
575	1.386703836	0.866518408	0.91381671	1.300450189
576	1.386488225	0.866592832	0.913886933	1.300205379
577	1.386271977	0.866667476	0.913956831	1.299961703
578	1.386057393	0.866741546	0.914026503	1.299718812
579	1.385844826	0.866814919	0.914095539	1.299478141
580	1.385634037	0.866887679	0.914164797	1.299236694
581	1.385414793	0.866963357	0.914233797	1.298996148
582	1.385197966	0.867038201	0.914303364	1.298753627
583	1.384983086	0.867112373	0.914372113	1.298513956
584	1.384770258	0.867185836	0.914440276	1.298276326
585	1.384556517	0.867259615	0.914508068	1.298039992
586	1.384337231	0.867335307	0.914575787	1.29780391
587	1.384123902	0.867408944	0.914643773	1.297566901
588	1.383912063	0.867482066	0.914711222	1.29733176
589	1.383695305	0.867556886	0.914778866	1.297095941
590	1.383476095	0.867632552	0.91484658	1.296859881
591	1.383261776	0.867706531	0.914913847	1.296625374
592	1.383044187	0.867781638	0.914981226	1.296390478
593	1.382832593	0.867854675	0.915047976	1.296157778
594	1.382623586	0.86792682	0.915114679	1.295925238
595	1.382421474	0.867996584	0.915180858	1.295694528
596	1.382223086	0.868065064	0.915247068	1.295463705
597	1.382025413	0.868133296	0.915314087	1.295230069
598	1.381818595	0.868204685	0.915380963	1.294996925
599	1.381615209	0.868274889	0.915447649	1.294764448
600	1.381411424	0.868345231	0.915514125	1.294532699
601	1.38120527	0.868416391	0.9155806	1.294300954
602	1.381000771	0.86848698	0.915647098	1.294069131
603	1.380793695	0.868558458	0.915713523	1.293837563
604	1.38058834	0.868629342	0.915779926	1.293606069
605	1.380379238	0.868701519	0.915845909	1.293376041
606	1.38016894	0.868774109	0.915912003	1.293145626
607	1.379958757	0.86884666	0.91597789	1.292915934
608	1.379750032	0.868918707	0.916043533	1.292687088
609	1.379542246	0.86899043	0.916109022	1.292458784
610	1.379327044	0.869064713	0.916174552	1.292230334
611	1.379112424	0.869138795	0.916240531	1.292000321
612	1.378912126	0.869207933	0.916306178	1.291771461
613	1.378710795	0.869277428	0.916371596	1.291543405
614	1.378508941	0.869347104	0.916436761	1.291316228
615	1.378307754	0.869416549	0.916501496	1.291090549
616	1.378114692	0.86948319	0.916566204	1.290864966
617	1.377919378	0.869550608	0.916630841	1.290639629
618	1.377725702	0.869617461	0.916694913	1.290416262
619	1.377525953	0.86968641	0.916759547	1.290190937
620	1.37733301	0.869753009	0.916823814	1.289966892
621	1.377142443	0.869818789	0.916887458	1.289745018
622	1.376954137	0.869883788	0.916950676	1.289524629
623	1.37676532	0.869948963	0.917014472	1.289302225
624	1.376577538	0.870013781	0.91707802	1.289080683
625	1.376386403	0.870079757	0.917141272	1.288860176
626	1.376195928	0.870145505	0.917204741	1.288638913
627	1.376007613	0.870210507	0.917267965	1.288418503
628	1.375819817	0.87027533	0.917331231	1.288197946
629	1.375637367	0.870338308	0.917394335	1.287977954
630	1.37545998	0.870399538	0.917457589	1.287757439
631	1.375280828	0.870461377	0.917520969	1.287536486
632	1.375102738	0.87052285	0.917583989	1.287316788
633	1.374925955	0.870583871	0.917646234	1.287099789
634	1.37475128	0.870644165	0.917708557	1.28688252
635	1.374570445	0.870706585	0.917770705	1.286665862
636	1.374392026	0.870768172	0.917832366	1.286450901
637	1.374211674	0.870830425	0.917893934	1.286236264
638	1.374032319	0.870892335	0.917955556	1.28602144
639	1.373852451	0.870954421	0.918017581	1.285805209
640	1.3736693	0.871017641	0.918079596	1.285589012
641	1.373481992	0.871082295	0.918141459	1.285373347
642	1.373299051	0.871145443	0.918202851	1.285159325
643	1.373116051	0.87120861	0.918263931	1.284946388
644	1.372933271	0.871271702	0.918324967	1.284733608
645	1.372756645	0.871332669	0.918386122	1.28452041
646	1.372577969	0.871394344	0.918447314	1.284307083
647	1.372401192	0.871455363	0.918508374	1.284094219
648	1.372225444	0.871516028	0.918569297	1.28388183
649	1.372050712	0.871576341	0.918630412	1.283668772
650	1.37187276	0.871637767	0.918691532	1.283455698
651	1.371692884	0.871699856	0.918752709	1.283242422
652	1.371507208	0.871763947	0.91881376	1.283029589
653	1.371325417	0.871826697	0.918874757	1.282816942
654	1.371143873	0.871889362	0.918935875	1.282603872
655	1.370958629	0.871953305	0.918996864	1.282391255
656	1.370773986	0.872017039	0.919057691	1.282179203
657	1.370583028	0.872082954	0.919118366	1.281967676
658	1.370397897	0.872146856	0.919178935	1.281756525
659	1.370211154	0.872211316	0.919239412	1.28154569
660	1.370026376	0.872275097	0.919299749	1.281335345
661	1.369836548	0.872340622	0.91936007	1.281125056
662	1.369645059	0.87240672	0.9194203	1.280915082
663	1.369449789	0.872474122	0.919480343	1.280705761
664	1.36926063	0.872539416	0.91954025	1.280496915
665	1.369067483	0.872606086	0.919599503	1.280290348
666	1.368876941	0.872671857	0.919659119	1.280082518
667	1.368694401	0.872734866	0.919718554	1.279875316
668	1.368510284	0.872798419	0.91977788	1.279668495
669	1.368331579	0.872860104	0.919836879	1.279462813
670	1.368153949	0.872921418	0.919895378	1.279258878
671	1.36797478	0.872983263	0.919954053	1.279054325
672	1.367793451	0.873045854	0.92001209	1.278851996
673	1.367608063	0.873109845	0.920070201	1.278649414
674	1.367424811	0.8731731	0.920127968	1.278448025
675	1.367245128	0.873235123	0.92018595	1.278245893
676	1.367065116	0.873297259	0.920243767	1.278044332
677	1.366886494	0.873358915	0.920301288	1.277843801
678	1.366711005	0.87341949	0.920358574	1.277644095
679	1.366541035	0.87347816	0.920415859	1.277444387
680	1.366366684	0.873538342	0.920472828	1.277245785
681	1.36619753	0.87359673	0.920529731	1.277047408
682	1.366026212	0.873655865	0.920586449	1.276849681
683	1.365861113	0.873712854	0.920642869	1.276652991
684	1.365699275	0.873768717	0.920699287	1.276456307
685	1.36553534	0.873825303	0.920755357	1.276260836
686	1.365370974	0.873882039	0.920811081	1.276066575
687	1.365210764	0.87393734	0.920866473	1.275873469
688	1.365042064	0.873995571	0.920921977	1.275679972
689	1.364877653	0.874052323	0.920977443	1.275486607
690	1.364711872	0.874109546	0.921033048	1.275292759
691	1.364546573	0.874166604	0.921088849	1.275098227
692	1.364380076	0.874224075	0.921144175	1.274905351
693	1.364215652	0.87428083	0.921199865	1.274711205
694	1.364050516	0.874337832	0.921255674	1.274516643
695	1.363885088	0.874394934	0.921311268	1.274322833
696	1.36371621	0.874453227	0.921367005	1.274128523
697	1.363546667	0.874511749	0.921422681	1.27393443
698	1.363377143	0.874570265	0.92147841	1.273740148
699	1.363204422	0.874629885	0.921533985	1.273546403
700	1.36303221	0.874689328	0.9215892	1.273353914
701	1.36285716	0.874749752	0.921644328	1.273161726
702	1.362682922	0.874809895	0.921699041	1.272970987
703	1.362509985	0.874869589	0.92175396	1.272779531
704	1.36233734	0.874929182	0.921809037	1.272587524
705	1.362164696	0.874988775	0.921863735	1.272396836
706	1.361992154	0.875048333	0.921918415	1.272206211
707	1.361818721	0.875108198	0.921973174	1.272015311
708	1.361642271	0.875169105	0.92202781	1.271824841
709	1.36146244	0.875231178	0.92208273	1.271633382
710	1.361283938	0.875292793	0.922137738	1.271441613
711	1.361110773	0.875352566	0.922192296	1.271251415
712	1.360935869	0.875412939	0.922246644	1.271061949
713	1.360766233	0.875471494	0.922301064	1.270872231
714	1.360597401	0.875529771	0.922355387	1.270682851
715	1.360427201	0.87558852	0.922409558	1.270494
716	1.360258217	0.875646849	0.92246398	1.270304275
717	1.360085674	0.875706407	0.922517961	1.270116088
718	1.35991093	0.875766725	0.922572147	1.269927186
719	1.359733804	0.875827865	0.922626209	1.269738718
720	1.359557068	0.875888871	0.922680022	1.269551115
721	1.359387168	0.875947516	0.922733848	1.269363468
722	1.359214054	0.876007271	0.922787527	1.269176334
723	1.359047088	0.876064904	0.922841193	1.268989245
724	1.358879945	0.876122598	0.922894725	1.268802621
725	1.358716666	0.876178959	0.922947821	1.268617521
726	1.358552004	0.876235796	0.92300095	1.268432305
727	1.358388963	0.876292074	0.923054056	1.268247166
728	1.358227692	0.876347742	0.923107017	1.268062534
729	1.358062457	0.876404777	0.923160122	1.2678774
730	1.357897366	0.876461763	0.92321341	1.267691629
731	1.357736774	0.876517196	0.923266376	1.267506982
732	1.357575161	0.876572981	0.923319469	1.26732189
733	1.3574094	0.876630198	0.923372511	1.267136975
734	1.357244472	0.876687127	0.923425288	1.266952986
735	1.357077822	0.876744651	0.923478265	1.2667683
736	1.356911568	0.876802038	0.923531052	1.266584272
737	1.356750238	0.876857726	0.923583674	1.266400825
738	1.356587058	0.876914052	0.923635959	1.26621855
739	1.356425666	0.876969761	0.923688219	1.266036361
740	1.356268535	0.877023999	0.923740276	1.265854883
741	1.356112758	0.87707777	0.923792221	1.265673794
742	1.355953345	0.877132796	0.923844342	1.265492091
743	1.355800765	0.877185463	0.923896214	1.265311254
744	1.355644062	0.877239553	0.92394769	1.265131799
745	1.355489441	0.877292925	0.923999351	1.2649517
746	1.355336164	0.877345833	0.924050803	1.264772332
747	1.355178175	0.877400367	0.924101846	1.264594387
748	1.355024284	0.877453487	0.924152827	1.264416657
749	1.354870271	0.877506649	0.924203817	1.264238897
750	1.354719388	0.87755873	0.924254906	1.264060792
751	1.354568438	0.877610835	0.924305753	1.263883528
752	1.35441932	0.877662307	0.924356754	1.263705732
753	1.354267171	0.877714826	0.924407746	1.263527964
754	1.354114342	0.877767579	0.924458997	1.263349293
755	1.353960215	0.87782078	0.924510159	1.263170933
756	1.353808274	0.877873227	0.924561175	1.262993082
757	1.353661427	0.877923915	0.924612143	1.2628154
758	1.353516252	0.877974026	0.924663003	1.262638092
759	1.353365507	0.87802606	0.924713644	1.262461548
760	1.353213158	0.878078648	0.9247641	1.262285651
761	1.353062753	0.878130564	0.924814477	1.262110028
762	1.352909932	0.878183315	0.9248645	1.261935638
763	1.352760829	0.878234782	0.924914596	1.261760996
764	1.352616465	0.878284613	0.92496488	1.261585696
765	1.352470933	0.878334847	0.925015328	1.261409825
766	1.352318989	0.878387295	0.925066047	1.261233012
767	1.352170828	0.878438437	0.925116524	1.26105704
768	1.35201809	0.878491159	0.925167088	1.260880763
769	1.351863128	0.878544648	0.925217751	1.260704142
770	1.351707144	0.87859849	0.92526808	1.260528688
771	1.351553565	0.878651502	0.925318558	1.260352712
772	1.351401646	0.878703941	0.92536873	1.260177805
773	1.351253111	0.878755212	0.9254187	1.260003599
774	1.351107225	0.878805569	0.925468468	1.259830098
775	1.350956165	0.878857712	0.925518141	1.259656932
776	1.350803544	0.878910393	0.925567546	1.259484697
777	1.350652468	0.878962541	0.925616603	1.259313674
778	1.35050554	0.879013257	0.925665783	1.259142225
779	1.350361436	0.879062999	0.925714212	1.258973394
780	1.350212217	0.879114506	0.925762745	1.258804197
781	1.350065412	0.87916518	0.925811473	1.258634322
782	1.349924649	0.879213768	0.925859935	1.258465376
783	1.349783177	0.879262601	0.925908549	1.2582959
784	1.349637087	0.879313028	0.925957188	1.258126335
785	1.349489428	0.879363997	0.926005946	1.257956355
786	1.349345711	0.879413605	0.9260547	1.257786391
787	1.349199043	0.879464231	0.92610297	1.257618113
788	1.349056329	0.879513493	0.926150872	1.257451119
789	1.348921458	0.879560047	0.926199052	1.257283153
790	1.348781575	0.879608332	0.92624726	1.257115094
791	1.348641307	0.879656749	0.926295051	1.256948485
792	1.348500469	0.879705363	0.92634246	1.25678321
793	1.348361059	0.879753485	0.926389771	1.256618274
794	1.348217084	0.879803182	0.926437205	1.256452912
795	1.348072226	0.879853183	0.926484769	1.256287093
796	1.347928556	0.879902775	0.92653178	1.256123207
797	1.347782295	0.879953261	0.926578389	1.255960717
798	1.347633743	0.880004538	0.926625017	1.255798166
799	1.347483025	0.880056562	0.92667209	1.255634061
800	1.347334512	0.880107826	0.926718742	1.255471423
801	1.347180792	0.880160887	0.926765407	1.255308741
802	1.347028039	0.880213613	0.926812071	1.255146063
803	1.346876127	0.88026605	0.926858827	1.254983061
804	1.346726329	0.880317757	0.926905387	1.254820745
805	1.346573504	0.880370509	0.926952477	1.25465658
806	1.346420197	0.880423427	0.926999049	1.254494225
807	1.346262982	0.880477694	0.927045325	1.254332896
808	1.346105501	0.880532053	0.927091664	1.254171351
809	1.34594751	0.880586588	0.92713817	1.254009224
810	1.345791335	0.880640496	0.927184568	1.25384747
811	1.345633267	0.880695058	0.927231182	1.253684967
812	1.345479008	0.880748305	0.927277712	1.253522755
813	1.34532501	0.880801462	0.927323978	1.253361463
814	1.34517386	0.880853635	0.927369788	1.25320176
815	1.345024062	0.880905342	0.927415939	1.253040872
816	1.344876084	0.880956421	0.927462179	1.252879669
817	1.344728284	0.881007438	0.927507851	1.252720451
818	1.344580478	0.881058457	0.927553372	1.252561755
819	1.344436446	0.881108174	0.927599041	1.252402547
820	1.344285668	0.881160219	0.92764433	1.252244658
821	1.344133843	0.881212626	0.927689911	1.252085757
822	1.343987167	0.881263255	0.927735434	1.251927056
823	1.343836902	0.881315123	0.927780769	1.251769009
824	1.343686965	0.881366878	0.927826239	1.251610493
825	1.343541255	0.881417174	0.927871594	1.251452377
826	1.343399025	0.881466269	0.927916467	1.251295942
827	1.343260195	0.88151419	0.927961405	1.251139281
828	1.343125741	0.8815606	0.928006272	1.250982865
829	1.342991124	0.881607067	0.928051262	1.250826021
830	1.342856708	0.881653465	0.92809617	1.250669467
831	1.342718112	0.881701305	0.928141315	1.250512083
832	1.342576199	0.88175029	0.928186303	1.250355246
833	1.342431592	0.881800205	0.928231306	1.250198359
834	1.34228881	0.88184949	0.928276184	1.250041904
835	1.342150012	0.8818974	0.928320849	1.249886194
836	1.34201409	0.881944318	0.928365337	1.249731102
837	1.341882089	0.881989881	0.928409631	1.249576685
838	1.34174601	0.882036853	0.928454032	1.249421895
839	1.34160847	0.882084329	0.928498553	1.249266688
840	1.341467567	0.882132965	0.928543129	1.249111286
841	1.341328445	0.882180987	0.928587569	1.248956362
842	1.341188117	0.882229425	0.928631916	1.24880176
843	1.341049403	0.882277306	0.928675995	1.248648091
844	1.340914046	0.882324028	0.928719734	1.248495611
845	1.340783166	0.882369205	0.928763354	1.248343544
846	1.340655601	0.882413238	0.928806797	1.248192095
847	1.340521605	0.88245949	0.928850433	1.24803997
848	1.340385149	0.882506592	0.928893745	1.247888977
849	1.340249784	0.882553317	0.928937114	1.247737786
850	1.340116245	0.882599411	0.928980646	1.247586026
851	1.339985336	0.882644598	0.929024226	1.247434097
852	1.339857372	0.882688769	0.929067457	1.247283388
853	1.339733019	0.882731693	0.929110878	1.247132015
854	1.339605877	0.882775579	0.929153866	1.246982149
855	1.339476645	0.882820187	0.929196859	1.246832268
856	1.339345785	0.882865357	0.929239667	1.246683031
857	1.339216405	0.882910016	0.92928274	1.246532873
858	1.33908821	0.882954266	0.929325925	1.246382322
859	1.338960439	0.88299837	0.929368649	1.246233378
860	1.338828027	0.883044076	0.929411334	1.246084571
861	1.338699506	0.883088439	0.929454149	1.245935309
862	1.338569301	0.883133382	0.929496752	1.245786789
863	1.338436813	0.883179114	0.929539214	1.245638759
864	1.338304091	0.883224927	0.929581604	1.245490979
865	1.338169284	0.883271459	0.929624077	1.245342912
866	1.338023993	0.88332161	0.929666571	1.245194772
867	1.337883358	0.883370155	0.929708972	1.245046952
868	1.337744477	0.883418094	0.929751315	1.244899336
869	1.337609342	0.883464739	0.929793583	1.244751985
870	1.33747354	0.883511615	0.929835953	1.244604276
871	1.33733906	0.883558034	0.929878066	1.244457462
872	1.33720626	0.883603874	0.92991977	1.244312072
873	1.337076785	0.883648566	0.929961657	1.244166049
874	1.336951158	0.883691929	0.930003869	1.244018888
875	1.336821718	0.883736609	0.930045646	1.243873248
876	1.336692838	0.883781096	0.930087364	1.243727811
877	1.336561801	0.883826327	0.930128996	1.243582675
878	1.336430279	0.883871725	0.930170362	1.243438464
879	1.33629276	0.883919194	0.930211945	1.2432935
880	1.336154496	0.883966919	0.930253669	1.243148041
881	1.336016368	0.884014598	0.930295384	1.243002617
882	1.335880444	0.884061516	0.930336563	1.242859061
883	1.335744935	0.884108291	0.93037795	1.242714775
884	1.335611305	0.884154417	0.930418933	1.242571904
885	1.335475607	0.884201257	0.930459811	1.242429395
886	1.335338645	0.884248533	0.930500706	1.242286829
887	1.335203752	0.884295095	0.930541665	1.242144038
888	1.335073082	0.8843402	0.930582093	1.242003097
889	1.334940409	0.884385995	0.930622471	1.241862335
890	1.334808592	0.884431496	0.930662893	1.241721414
891	1.334675578	0.884477409	0.930703029	1.241581493
892	1.334540485	0.88452404	0.930743429	1.241440651
893	1.334409585	0.884569224	0.930783753	1.241300076
894	1.334278379	0.884614513	0.930823966	1.241159886
895	1.334146642	0.884659986	0.930864422	1.241018849
896	1.334020103	0.884703665	0.930904744	1.240878281
897	1.333888618	0.884749051	0.930945117	1.240737532
898	1.333758708	0.884793892	0.93098522	1.240597725
899	1.333629073	0.88483864	0.931025312	1.240457959
900	1.333497161	0.884884173	0.931065246	1.240318741
901	1.333372233	0.884927295	0.931105241	1.240179312
902	1.333247541	0.884970336	0.931145188	1.240040051
903	1.333124464	0.885012819	0.931185253	1.239900376
904	1.333003631	0.885054528	0.931225009	1.23976178
905	1.332882277	0.885096417	0.931264611	1.239623719
906	1.33276413	0.885137199	0.931303787	1.239487147
907	1.332650236	0.885176513	0.931342642	1.239351692
908	1.332530576	0.885217816	0.931381337	1.239216794
909	1.332412291	0.885258646	0.931420006	1.239081986
910	1.332292054	0.885300149	0.93145885	1.238946567
911	1.332173782	0.885340974	0.931497599	1.238811482
912	1.33205405	0.885382303	0.931536272	1.238676662
913	1.331937639	0.885422485	0.931574816	1.23854229
914	1.331821623	0.885462531	0.931613608	1.238407056
915	1.331707269	0.885502004	0.931652041	1.238273072
916	1.33159374	0.885541191	0.931690201	1.238140039
917	1.331477693	0.885581248	0.931728252	1.238007384
918	1.331360884	0.885621568	0.931766295	1.23787476
919	1.331240476	0.88566313	0.931804182	1.23774268
920	1.331119669	0.88570483	0.931841814	1.237611488
921	1.330999344	0.885746364	0.93187951	1.237480072
922	1.330876393	0.885788804	0.931916983	1.237349436
923	1.330753168	0.885831338	0.931954565	1.237218419
924	1.330629508	0.885874023	0.931992003	1.237087902
925	1.330503963	0.885917358	0.932029371	1.236957631
926	1.330373522	0.885962384	0.932066976	1.236826535
927	1.330244432	0.886006943	0.932104705	1.236695002
928	1.330116006	0.886051273	0.932142079	1.236564713
929	1.3299857	0.886096251	0.932179368	1.236434716
930	1.329856844	0.886140729	0.932216123	1.23630658
931	1.329728241	0.88618512	0.932252956	1.236178173
932	1.329601492	0.886228871	0.932289817	1.23604967
933	1.329472918	0.886273252	0.932326851	1.235920562
934	1.32933698	0.886320175	0.932363979	1.235791127
935	1.329202193	0.8863667	0.932401095	1.235661736
936	1.329064058	0.886414381	0.932438196	1.235532396
937	1.328926777	0.886461768	0.93247545	1.23540252
938	1.328787041	0.886510002	0.932512268	1.235274169
939	1.328647279	0.886558245	0.932549018	1.23514605
940	1.328508797	0.886606045	0.932585916	1.235017416
941	1.328370618	0.886653742	0.932622768	1.234888943
942	1.328233103	0.886701209	0.932659508	1.234760863
943	1.328099455	0.886747341	0.932696199	1.234632952
944	1.327970349	0.886791906	0.932733126	1.234504218
945	1.327839711	0.886836999	0.932769849	1.234376193
946	1.327711093	0.886881395	0.932806053	1.234249982
947	1.3275864	0.886924436	0.932842157	1.234124115
948	1.327460909	0.886967753	0.932878445	1.23399761
949	1.327338904	0.887009867	0.932914607	1.233871544
950	1.327218412	0.887051458	0.93295058	1.233746132
951	1.327100643	0.887092109	0.932986624	1.233620479
952	1.32698438	0.88713224	0.933022357	1.233495907
953	1.326867987	0.887172416	0.933057949	1.233371827
954	1.326750359	0.887213019	0.933093703	1.233247183
955	1.32663621	0.887252421	0.933129596	1.233122052
956	1.326522437	0.887291693	0.933165472	1.232996981
957	1.326408728	0.887330943	0.933201234	1.232872308
958	1.326299176	0.887368758	0.933236416	1.232749658
959	1.326186303	0.887407719	0.933271801	1.2326263
960	1.326073696	0.887446588	0.933307024	1.232503508
961	1.325963332	0.887484684	0.933342393	1.232380204
962	1.325854442	0.88752227	0.933377854	1.232256582
963	1.3257491	0.887558632	0.933413009	1.232134025
964	1.325643154	0.887595202	0.933448238	1.232011212
965	1.325538218	0.887631423	0.933483478	1.231888356
966	1.325434419	0.887667253	0.933518329	1.23176686
967	1.325329784	0.88770337	0.933553585	1.231643952
968	1.325223749	0.887739971	0.933588445	1.231522423
969	1.325114589	0.887777651	0.933623445	1.231400408
970	1.325006904	0.887814821	0.933658291	1.231278927
971	1.324902243	0.887850948	0.933693152	1.231157397
972	1.32479871	0.887886685	0.933728135	1.23103544
973	1.324694169	0.88792277	0.93376287	1.230914347
974	1.324581852	0.88796154	0.93379788	1.230792295
975	1.324473783	0.887998843	0.933832735	1.230670784
976	1.324365995	0.888036049	0.933867499	1.230549592
977	1.3242572	0.888073602	0.933902118	1.230428903
978	1.324151488	0.888110092	0.933936823	1.230307916
979	1.324044309	0.888147088	0.93397148	1.230187096
980	1.323933231	0.888185429	0.934005788	1.230067491
981	1.323820097	0.888224481	0.934040321	1.229947103
982	1.323709691	0.88826259	0.934074822	1.229826829
983	1.323601294	0.888300007	0.93410932	1.22970656
984	1.323491742	0.888337821	0.934143567	1.22958717
985	1.323383587	0.888375154	0.934177687	1.22946822
986	1.323274416	0.888412837	0.934211852	1.229349115
987	1.323162071	0.888451617	0.934246198	1.22922938
988	1.323046844	0.888491391	0.934280416	1.22911009
989	1.322933237	0.888530605	0.934314623	1.22899084
990	1.322823658	0.888568429	0.934348868	1.228871456
991	1.322716199	0.888605522	0.93438293	1.228752708
992	1.322608513	0.888642692	0.93441668	1.22863505
993	1.322503056	0.888679094	0.93445059	1.228516832
994	1.322398127	0.888715313	0.934484149	1.228399842
995	1.322292699	0.888751705	0.934517761	1.228282664
996	1.322188049	0.888787827	0.934551342	1.228165593
997	1.322080144	0.888825074	0.934585124	1.228047823
998	1.321975106	0.888861331	0.934618514	1.227931421
999	1.321869135	0.88889791	0.934651906	1.227815012
1000	1.321768358	0.888932696	0.934685368	1.227698357
1001	1.321664799	0.888968442	0.934718671	1.227582256
1002	1.321557734	0.889005398	0.934752045	1.227465908
1003	1.321454876	0.889040902	0.934785285	1.22735003
1004	1.321350462	0.889076944	0.93481874	1.227233399
1005	1.321244233	0.889113612	0.934852214	1.227116703
1006	1.321133087	0.889151977	0.934885789	1.226999654
1007	1.321023722	0.889189727	0.934919193	1.226883201
1008	1.320917326	0.889226453	0.934952493	1.226767112
1009	1.320809931	0.889263523	0.934985787	1.226651041
1010	1.320701164	0.889301067	0.935019098	1.226534914
1011	1.320589938	0.88933946	0.935052545	1.226418312
1012	1.320479199	0.889377685	0.935085809	1.226302346
1013	1.320371238	0.88941495	0.935119124	1.226186206
1014	1.320262038	0.889452644	0.935152394	1.22607022
1015	1.320154311	0.889489829	0.935185756	1.225953915
1016	1.32004676	0.889526953	0.935219059	1.225837815
1017	1.319938809	0.889564215	0.93525228	1.225722
1018	1.319829795	0.889601845	0.935285511	1.225606152
1019	1.319717517	0.8896406	0.935318429	1.225491393
1020	1.319608717	0.889678156	0.935350771	1.225378645
1021	1.319499852	0.889715734	0.935383038	1.225266157
1022	1.319389207	0.889753926	0.935415424	1.22515325
1023	1.319283626	0.88979037	0.935447522	1.225041352
1024	1.319181648	0.889825571	0.935479401	1.224930218
1025	1.319077417	0.889861549	0.935511498	1.22481832
1026	1.318973088	0.889897561	0.935543412	1.224707065
1027	1.31886518	0.889934808	0.93557515	1.224596419
1028	1.318761952	0.88997044	0.935606879	1.224485807
1029	1.318658008	0.890006319	0.935638532	1.224375456
1030	1.318552738	0.890042656	0.935670152	1.224265226
1031	1.318445927	0.890079525	0.935701823	1.224154813
1032	1.318339998	0.890116089	0.935733486	1.224044431
1033	1.318235655	0.890152106	0.93576516	1.223934011
1034	1.318126131	0.890189912	0.935796956	1.223823165
1035	1.318019081	0.890226863	0.935828493	1.223713221
1036	1.317909096	0.890264827	0.935859863	1.22360386
1037	1.317795281	0.890304114	0.935891521	1.223493494
1038	1.317684664	0.890342296	0.935923046	1.223383594
1039	1.317573078	0.890380813	0.935954849	1.223272722
1040	1.317460418	0.890419701	0.935986295	1.223163093
1041	1.317348076	0.890458479	0.93601802	1.223052496
1042	1.317239362	0.890496004	0.936049645	1.222942244
1043	1.317129104	0.890534063	0.936081409	1.222831509
1044	1.31702369	0.89057045	0.936112767	1.222722192
1045	1.316921859	0.8906056	0.936144039	1.222613171
1046	1.316818598	0.890641243	0.936175334	1.222504071
1047	1.316715694	0.890676763	0.936206772	1.222394472
1048	1.316614662	0.890711637	0.936238457	1.222284013
1049	1.316512068	0.89074705	0.936269882	1.222174462
1050	1.316409797	0.890782352	0.936300809	1.222066644
1051	1.316309854	0.89081685	0.93633209	1.221957592
1052	1.316212266	0.890850535	0.936363088	1.221849526
1053	1.316113507	0.890884625	0.936394084	1.221741468
1054	1.316015398	0.89091849	0.936424814	1.221634342
1055	1.315919336	0.890951648	0.93645531	1.221528027
1056	1.315822125	0.890985203	0.93648581	1.221421698
1057	1.315725593	0.891018524	0.936516339	1.221315266
1058	1.31562453	0.891053409	0.936547067	1.221208143
1059	1.315522327	0.891088687	0.936577579	1.221101776
1060	1.315419632	0.891124135	0.936607821	1.220996346
1061	1.315319737	0.891158616	0.936638106	1.220890765
1062	1.315220161	0.891192988	0.936668199	1.220785857
1063	1.31512324	0.891226443	0.9366981	1.220681618
1064	1.315025022	0.891260346	0.936727975	1.220577469
1065	1.314922786	0.891295635	0.936757692	1.220473868
1066	1.314817655	0.891331924	0.936787663	1.220369386
1067	1.314713496	0.891367877	0.93681761	1.220264983
1068	1.314612508	0.891402736	0.936847385	1.220161183
1069	1.314512007	0.891437427	0.936876953	1.220058104
1070	1.314408924	0.891473009	0.936906442	1.219955298
1071	1.314305944	0.891508555	0.936935739	1.219853163
1072	1.314198453	0.891545659	0.936965018	1.219751093
1073	1.314090494	0.891582924	0.936994045	1.219649901
1074	1.313983155	0.891619975	0.937023053	1.219548772
1075	1.313873074	0.891657973	0.937052194	1.219447181
1076	1.313765277	0.891695182	0.937081443	1.219345214
1077	1.313656389	0.891732767	0.937110938	1.219242389
1078	1.313546938	0.891770547	0.937140414	1.219139631
1079	1.313439927	0.891807485	0.937169584	1.219037938
1080	1.313333129	0.89184435	0.93719863	1.218936679
1081	1.313223812	0.891882083	0.937227906	1.218834619
1082	1.313118176	0.891918547	0.937257005	1.218733176
1083	1.313014085	0.891954476	0.937286004	1.218632081
1084	1.312910828	0.891990119	0.937314685	1.218532093
1085	1.312806387	0.892026169	0.937343656	1.218431093
1086	1.312702299	0.892062098	0.937372444	1.218330733
1087	1.312602149	0.892096667	0.937400983	1.218231242
1088	1.31249873	0.892132366	0.937429289	1.218132561
1089	1.312399235	0.892166709	0.937457638	1.218033732
1090	1.312301816	0.892200336	0.937486109	1.217934479
1091	1.312204248	0.892234014	0.937514267	1.217836313
1092	1.312107741	0.892267326	0.937542541	1.217737746
1093	1.312008625	0.892301539	0.93757072	1.217639508
1094	1.311905183	0.892337245	0.93759877	1.217541722
1095	1.311801005	0.892373205	0.937627129	1.217442858
1096	1.311699037	0.892408402	0.937655311	1.217344611
1097	1.311599313	0.892442824	0.937683689	1.217245679
1098	1.311499581	0.89247725	0.937712171	1.217146387
1099	1.311399082	0.89251194	0.937740551	1.217047446
1100	1.31130067	0.892545909	0.937768917	1.216948558
1101	1.311198347	0.892581229	0.937797232	1.216849848
1102	1.311096071	0.892616532	0.937825293	1.216752022
1103	1.310993545	0.892651922	0.937853175	1.216654822
1104	1.310889401	0.89268787	0.937880791	1.216558547
1105	1.310787512	0.89272304	0.937908299	1.21646265
1106	1.310686378	0.892757949	0.937935954	1.216366237
1107	1.310586587	0.892792395	0.937963294	1.216270927
1108	1.310485396	0.892827324	0.937990675	1.216175471
1109	1.310387068	0.892861264	0.938018146	1.216079702
1110	1.310287476	0.892895642	0.938045606	1.215983973
1111	1.310189618	0.89292942	0.93807302	1.215888402
1112	1.310090558	0.892963613	0.938100488	1.215792644
1113	1.309991229	0.892997899	0.938127961	1.21569687
1114	1.309892296	0.893032049	0.93815531	1.215601524
1115	1.309792293	0.893066568	0.938182688	1.215506079
1116	1.309691831	0.893101245	0.938209954	1.215411027
1117	1.309589798	0.893136464	0.938237344	1.215315541
1118	1.30948746	0.893171789	0.938264423	1.215221139
1119	1.309384618	0.893207288	0.938291499	1.215126747
1120	1.309284503	0.893241846	0.938318653	1.215032084
1121	1.309184798	0.893276261	0.938345972	1.214936844
1122	1.309084407	0.893310914	0.938373128	1.214842172
1123	1.308983424	0.893345771	0.938400287	1.214747492
1124	1.308882039	0.893380767	0.938427479	1.214652694
1125	1.308783098	0.893414919	0.938454669	1.214557908
1126	1.30868166	0.893449933	0.938481592	1.214464047
1127	1.308582716	0.893484087	0.938508553	1.214370057
1128	1.308485727	0.893517565	0.938535224	1.214277077
1129	1.308387525	0.893551462	0.938562026	1.214183642
1130	1.308287404	0.893586022	0.938588734	1.214090533
1131	1.308189544	0.893619801	0.938615305	1.213997902
1132	1.308090787	0.89365389	0.938641966	1.213904957
1133	1.307995	0.893686953	0.938668776	1.213811491
1134	1.30790324	0.893718627	0.938695615	1.213717925
1135	1.307811559	0.893750273	0.938722217	1.213625187
1136	1.307717499	0.893782741	0.938748857	1.213532315
1137	1.307623789	0.893815087	0.938775275	1.213440216
1138	1.307530915	0.893847145	0.938801617	1.213348386
1139	1.307439883	0.893878567	0.938827914	1.213256708
1140	1.307349551	0.893909748	0.938854236	1.213164947
1141	1.307258534	0.893941165	0.938880548	1.213073216
1142	1.307169618	0.893971857	0.938906649	1.212982224
1143	1.307076527	0.89400399	0.938932962	1.212890491
1144	1.306979189	0.894037589	0.938959252	1.212798839
1145	1.306881362	0.894071357	0.938985558	1.212707134
1146	1.306784245	0.894104879	0.939011808	1.21261562
1147	1.306688622	0.894137886	0.939038103	1.212523951
1148	1.306592673	0.894171006	0.93906447	1.212432031
1149	1.306498524	0.894203504	0.93909076	1.212340382
1150	1.306407189	0.894235031	0.939116821	1.212249528
1151	1.306314823	0.894266913	0.939143018	1.2121582
1152	1.306222089	0.894298923	0.939168994	1.212067643
1153	1.306128495	0.89433123	0.939195164	1.211976412
1154	1.306038996	0.894362123	0.939221286	1.211885342
1155	1.30594776	0.894393615	0.93924733	1.211794549
1156	1.305856374	0.89442516	0.939273388	1.211703707
1157	1.30576933	0.894455205	0.93929914	1.21161393
1158	1.305687633	0.894483405	0.939324473	1.211525614
1159	1.305603626	0.894512403	0.939350058	1.21143642
1160	1.305517139	0.894542256	0.939375916	1.211346275
1161	1.305433398	0.894571162	0.939401779	1.211256113
1162	1.305348712	0.894600393	0.939427435	1.211166672
1163	1.30525892	0.894631387	0.939453018	1.211077484
1164	1.305169683	0.89466219	0.939478417	1.210988942
1165	1.305079952	0.894693163	0.939503769	1.210900558
1166	1.304988443	0.89472475	0.939529326	1.210811463
1167	1.304894506	0.894757175	0.939554924	1.210722222
1168	1.304800479	0.894789631	0.939580532	1.210632949
1169	1.304711391	0.894820382	0.939606031	1.210544055
1170	1.304622856	0.894850943	0.939631383	1.210455675
1171	1.304532689	0.894882066	0.939656866	1.210366836
1172	1.304440748	0.894913802	0.939682371	1.210277921
1173	1.304349445	0.894945318	0.939707968	1.210188684
1174	1.304258733	0.89497663	0.939733585	1.21009938
1175	1.304166652	0.895008414	0.939759168	1.210010191
1176	1.304075522	0.89503987	0.93978455	1.209921706
1177	1.303982111	0.895072114	0.939809822	1.209833604
1178	1.303888722	0.895104349	0.939835363	1.209744562
1179	1.303793013	0.895137386	0.939860834	1.209655767
1180	1.303700947	0.895169165	0.939885906	1.209568362
1181	1.303604258	0.89520254	0.939911336	1.209479707
1182	1.303509123	0.895235379	0.939936575	1.20939172
1183	1.303414461	0.895268054	0.939961988	1.209303125
1184	1.30332031	0.895300553	0.939987287	1.209214929
1185	1.303224538	0.895333611	0.940012632	1.209126571
1186	1.303126751	0.895367365	0.94003777	1.209038937
1187	1.303029908	0.895400793	0.940062907	1.208951305
1188	1.302932796	0.895434314	0.940088033	1.208863712
1189	1.302834237	0.895468334	0.940113229	1.208775871
1190	1.302735362	0.895502464	0.940138511	1.208687736
1191	1.302635083	0.895537078	0.94016378	1.208599642
1192	1.302536143	0.89557123	0.940188747	1.208512605
1193	1.302437367	0.895605325	0.940213778	1.208425343
1194	1.302343481	0.895637732	0.940238894	1.208337782
1195	1.302249145	0.895670295	0.94026398	1.208250329
1196	1.302157131	0.895702056	0.94028899	1.208163141
1197	1.302066445	0.895733359	0.940314113	1.208075556
1198	1.301973101	0.895765579	0.940339184	1.207988155
1199	1.301882556	0.895796833	0.940364072	1.20790139
1200	1.301791303	0.895828332	0.940388797	1.207815193
1201	1.30170106	0.895859482	0.940413788	1.207728072
1202	1.301609376	0.895891129	0.94043866	1.207641362
1203	1.301517113	0.895922976	0.940463626	1.207554327
1204	1.301424187	0.895955052	0.940488489	1.20746765
1205	1.301332543	0.895986686	0.940513393	1.207380829
1206	1.301240235	0.896018548	0.940538421	1.207293578
1207	1.301151535	0.896049166	0.940563508	1.207206121
1208	1.301059542	0.89608092	0.940588379	1.207119416
1209	1.300969427	0.896112025	0.940613225	1.207032797
1210	1.300879593	0.896143034	0.940638174	1.206945821
1211	1.300787933	0.896174673	0.940663041	1.206859131
1212	1.300702542	0.896204148	0.940687816	1.206772763
1213	1.300617086	0.896233646	0.940712511	1.20668667
1214	1.300527564	0.896264547	0.940737271	1.206600354
1215	1.300437596	0.896295602	0.940762048	1.206513977
1216	1.300349672	0.896325951	0.940786855	1.206427494
1217	1.300258848	0.896357302	0.940811621	1.206341155
1218	1.300168479	0.896388495	0.940836118	1.206255754
1219	1.300079123	0.896419339	0.940860672	1.206170155
1220	1.299985842	0.896451537	0.940885219	1.206084581
1221	1.299891858	0.896483978	0.940909876	1.205998622
1222	1.299803779	0.896514381	0.940934551	1.2059126
1223	1.299717865	0.896544037	0.940959049	1.205827195
1224	1.299632658	0.896573448	0.940983421	1.205742229
1225	1.299543274	0.896604302	0.94100807	1.205656299
1226	1.299450701	0.896636256	0.941032776	1.205570168
1227	1.299361022	0.896667211	0.941057297	1.205484686
1228	1.299273422	0.896697449	0.941081782	1.205399327
1229	1.299187428	0.896727132	0.941106294	1.205313874
1230	1.299106074	0.896755214	0.941130669	1.205228898
1231	1.299023669	0.896783658	0.941154996	1.20514409
1232	1.298941497	0.896812022	0.941179171	1.205059809
1233	1.298858915	0.896840527	0.941203108	1.204976362
1234	1.298780196	0.896867699	0.941227372	1.204891773
1235	1.298699444	0.896895573	0.941251449	1.204807835
1236	1.298618026	0.896923677	0.941275494	1.204724013
1237	1.298537053	0.896951627	0.941299792	1.204639305
1238	1.298454179	0.896980233	0.941324071	1.204554665
1239	1.298369619	0.897009422	0.941348406	1.204469828
1240	1.298281755	0.89703975	0.941372706	1.204385115
1241	1.298187951	0.897072129	0.941397093	1.204300095
1242	1.298097537	0.897103338	0.941421531	1.204214903
1243	1.298006849	0.897134642	0.941445844	1.204130142
1244	1.297916481	0.897165835	0.941470285	1.204044937
1245	1.297826988	0.897196726	0.94149474	1.20395968
1246	1.297736243	0.897228049	0.941519124	1.203874675
1247	1.297649261	0.897258073	0.941543417	1.203789986
1248	1.297564	0.897287503	0.941567754	1.203705143
1249	1.297480373	0.89731637	0.941591995	1.203620635
1250	1.297394129	0.897346139	0.941616001	1.203536944
1251	1.297310837	0.897374889	0.941640121	1.203452857
1252	1.297229177	0.897403077	0.941664035	1.203369491
1253	1.297148721	0.897430849	0.941688093	1.20328562
1254	1.297066969	0.897459067	0.941711997	1.203202286
1255	1.29698549	0.897487192	0.94173585	1.203119129
1256	1.296907881	0.897513981	0.941759609	1.203036302
1257	1.296825206	0.897542519	0.941783402	1.202953356
1258	1.296741663	0.897571356	0.941807465	1.202869468
1259	1.296656571	0.897600728	0.94183152	1.202785608
1260	1.296570823	0.897630326	0.941855564	1.202701785
1261	1.296483744	0.897660384	0.941879542	1.202618192
1262	1.296399008	0.897689633	0.94190333	1.202535263
1263	1.296315722	0.897718381	0.941927093	1.202452424
1264	1.296232536	0.897747095	0.941950537	1.202370693
1265	1.296146914	0.89777665	0.941974099	1.202288551
1266	1.296062323	0.897805849	0.941997538	1.20220684
1267	1.295976357	0.897835523	0.942020828	1.202125646
1268	1.295892009	0.897864638	0.942044006	1.202044843
1269	1.295807511	0.897893804	0.942067295	1.201963653
1270	1.295726065	0.897921918	0.942090529	1.201882654
1271	1.295644467	0.897950083	0.942113798	1.201801537
1272	1.295562757	0.897978288	0.942136786	1.201721397
1273	1.295481866	0.89800621	0.942159926	1.201640725
1274	1.295400062	0.898034447	0.94218292	1.201560565
1275	1.295319704	0.898062185	0.942205927	1.201480356
1276	1.295241671	0.89808912	0.942228816	1.201400562
1277	1.295164369	0.898115803	0.94225173	1.201320679
1278	1.295089306	0.898141713	0.942274581	1.201241018
1279	1.29501148	0.898168577	0.94229751	1.201161082
1280	1.294931613	0.898196145	0.942320503	1.201080927
1281	1.294851301	0.898223867	0.942343506	1.201000733
1282	1.29477084	0.89825164	0.942366568	1.200920336
1283	1.294688083	0.898280206	0.942389469	1.200840497
1284	1.294606017	0.898308534	0.94241263	1.200759753
1285	1.294521073	0.898337854	0.942435636	1.20067955
1286	1.294437576	0.898366676	0.942458778	1.200598873
1287	1.294354598	0.898395318	0.942481869	1.200518375
1288	1.294271435	0.898424024	0.942504998	1.200437743
1289	1.29418812	0.898452782	0.942527978	1.200357632
1290	1.294108208	0.898480366	0.942551123	1.200276943
1291	1.294029397	0.89850757	0.942574223	1.200196414
1292	1.293950642	0.898534754	0.942597455	1.200115423
1293	1.293869936	0.898562612	0.942620687	1.200034433
1294	1.29378891	0.898590581	0.942643752	1.199954023
1295	1.293705393	0.898619409	0.942666909	1.199873293
1296	1.293616878	0.898649962	0.942689961	1.199792931
1297	1.293527886	0.89868068	0.942712984	1.199712668
1298	1.293437622	0.898711838	0.942736038	1.199632296
1299	1.293348085	0.898742744	0.94275913	1.199551795
1300	1.293260318	0.898773039	0.942782328	1.199470923
1301	1.29317523	0.898802409	0.942805286	1.199390886
1302	1.293091322	0.898831373	0.94282825	1.199310829
1303	1.293005929	0.898860848	0.942851103	1.199231162
1304	1.292921924	0.898889845	0.942873886	1.199151733
1305	1.292839401	0.89891833	0.942896656	1.199072353
1306	1.292754606	0.898947599	0.942919247	1.198993596
1307	1.292671157	0.898976404	0.942942005	1.19891426
1308	1.292588174	0.899005048	0.942964495	1.198835857
1309	1.292505368	0.899033631	0.942986942	1.1987576
1310	1.292427068	0.899060658	0.943009497	1.198678971
1311	1.292344994	0.899088989	0.943032003	1.198600509
1312	1.292266218	0.89911618	0.943054583	1.198521794
1313	1.292189826	0.899142549	0.943077053	1.198443458
1314	1.292115774	0.89916811	0.943099609	1.198364825
1315	1.292045001	0.899192539	0.943122135	1.198286295
1316	1.291972826	0.899217453	0.943144532	1.198208216
1317	1.291898581	0.89924308	0.943167064	1.198129665
1318	1.291824632	0.899268606	0.943189727	1.198050656
1319	1.291750745	0.89929411	0.9432124	1.197971616
1320	1.291675426	0.899320108	0.943235109	1.197892448
1321	1.291598751	0.899346575	0.943258029	1.197812545
1322	1.291518975	0.899374112	0.943280609	1.197733826
1323	1.291440238	0.89940129	0.943302897	1.197656127
1324	1.291361404	0.899428502	0.943325357	1.197577827
1325	1.291283949	0.899455238	0.943347821	1.197499513
1326	1.291204906	0.899482522	0.943370281	1.197421213
1327	1.291125458	0.899509945	0.943392719	1.197342989
1328	1.291042714	0.899538507	0.943415199	1.197264621
1329	1.290959664	0.899567174	0.943437728	1.197186081
1330	1.290875482	0.899596232	0.9434603	1.197107392
1331	1.290790613	0.899625527	0.94348296	1.197028394
1332	1.290706663	0.899654504	0.943505601	1.196949463
1333	1.290622853	0.899683433	0.94352831	1.196870296
1334	1.290540906	0.89971172	0.943550844	1.196791739
1335	1.290458859	0.899740041	0.943573503	1.196712747
1336	1.290378752	0.899767692	0.943596105	1.196633952
1337	1.290296535	0.899796071	0.943618722	1.196555104
1338	1.290215063	0.899824193	0.943641311	1.196476355
1339	1.290134345	0.899852055	0.943663674	1.196398394
1340	1.290054989	0.899879447	0.943685933	1.196320795
1341	1.289979015	0.899905672	0.943708086	1.196243566
1342	1.289901532	0.899932417	0.943730296	1.196166139
1343	1.289823335	0.899959409	0.94375252	1.19608866
1344	1.289741001	0.899987829	0.943774631	1.196011578
1345	1.289659698	0.900015893	0.943796592	1.19593502
1346	1.289576725	0.900044534	0.943818617	1.195858235
1347	1.28949536	0.900072619	0.943840653	1.195781413
1348	1.289410685	0.900101847	0.943862883	1.195703915
1349	1.289327516	0.900130555	0.943885054	1.195626623
1350	1.289238819	0.900161171	0.943907098	1.195549776
1351	1.289153652	0.900190569	0.943929196	1.195472738
1352	1.289065764	0.900220906	0.943951261	1.195395816
1353	1.288977367	0.900251419	0.943973515	1.195318232
1354	1.288886406	0.900282816	0.943995771	1.195240645
1355	1.288797299	0.900313574	0.944017859	1.195163643
1356	1.288705641	0.900345212	0.944039988	1.195086498
1357	1.288615546	0.900376311	0.944061747	1.195010642
1358	1.288528171	0.900406471	0.944083268	1.194935614
1359	1.288441172	0.900436501	0.944104945	1.194860045
1360	1.288357202	0.900465486	0.944126431	1.194785142
1361	1.288279039	0.900492466	0.944147803	1.194710635
1362	1.288199704	0.900519851	0.944169262	1.194635825
1363	1.288120507	0.900547188	0.944190681	1.194561156
1364	1.28804255	0.900574097	0.944212077	1.194486563
1365	1.287967444	0.900600022	0.944233366	1.194412346
1366	1.287892863	0.900625765	0.94425447	1.194338773
1367	1.287819216	0.900651187	0.944275678	1.194264841
1368	1.287749764	0.90067516	0.944296693	1.194191578
1369	1.287677788	0.900700005	0.944317933	1.19411753
1370	1.287603122	0.900725778	0.944339039	1.194043952
1371	1.287529134	0.900751317	0.944360089	1.193970568
1372	1.28745452	0.900777072	0.944381201	1.193896968
1373	1.287377354	0.900803708	0.944402256	1.193823566
1374	1.287300187	0.900830344	0.944423212	1.19375051
1375	1.287224878	0.900856339	0.944444279	1.193677066
1376	1.287150146	0.900882135	0.944465398	1.193603442
1377	1.287074203	0.900908349	0.94448644	1.193530087
1378	1.286996847	0.90093505	0.944507642	1.193456171
1379	1.286918595	0.900962061	0.944528902	1.193382055
1380	1.28683841	0.900989739	0.944550237	1.193307678
1381	1.286760756	0.901016544	0.944571482	1.193233615
1382	1.28668543	0.901042545	0.94459281	1.193159261
1383	1.286610282	0.901068484	0.944614103	1.193085029
1384	1.286533566	0.901094964	0.944635352	1.193010952
1385	1.286455567	0.901121888	0.94465667	1.192936633
1386	1.286379962	0.901147985	0.944678091	1.192861958
1387	1.286306023	0.901173507	0.944699376	1.192787754
1388	1.286232907	0.901198745	0.944720594	1.192713784
1389	1.286158695	0.901224362	0.944741642	1.192640408
1390	1.286086996	0.901249111	0.944762763	1.192566776
1391	1.286009719	0.901275785	0.944783859	1.19249323
1392	1.285933813	0.901301986	0.944804769	1.192420334
1393	1.285862579	0.901326574	0.944825634	1.192347597
1394	1.285792194	0.90135087	0.944846363	1.192275332
1395	1.285720601	0.901375582	0.944867047	1.192203222
1396	1.285648032	0.901400631	0.944887864	1.19213065
1397	1.285575978	0.901425503	0.944908566	1.19205848
1398	1.285503362	0.901450568	0.944929399	1.191985853
1399	1.285428291	0.901476481	0.944950165	1.191913459
1400	1.285357644	0.901500867	0.944970749	1.1918417
1401	1.285287892	0.901524944	0.9449913	1.191770056
1402	1.285217417	0.90154927	0.945011794	1.191698611
1403	1.285145288	0.901574167	0.945032284	1.191627178
1404	1.285075615	0.901598217	0.945052601	1.191556348
1405	1.285004981	0.901622598	0.945072976	1.191485316
1406	1.284932425	0.901647643	0.945093141	1.191415021
1407	1.284858984	0.901672993	0.945113354	1.191344552
1408	1.28478836	0.901697371	0.945133658	1.191273769
1409	1.284717638	0.901721783	0.945154004	1.191202839
1410	1.284649315	0.901745366	0.945174485	1.19113144
1411	1.284580666	0.901769063	0.945194865	1.191060393
1412	1.284508933	0.901793823	0.94521549	1.19098849
1413	1.284437695	0.901818413	0.945236178	1.190916365
1414	1.284363776	0.901843928	0.945256743	1.190844675
1415	1.284290971	0.901869059	0.945277318	1.190772947
1416	1.284219496	0.90189373	0.945297797	1.190701553
1417	1.284148697	0.901918169	0.945318301	1.190630073
1418	1.284078421	0.901942426	0.945338661	1.190559094
1419	1.284006538	0.901967239	0.945358927	1.190488444
1420	1.283933134	0.901992576	0.945379451	1.190416891
1421	1.283859488	0.902017997	0.945399814	1.190345903
1422	1.283786749	0.902043105	0.945420289	1.190274523
1423	1.283714231	0.902068137	0.945440761	1.190203153
1424	1.283642878	0.902092766	0.945461146	1.190132087
1425	1.283570384	0.902117789	0.945481303	1.190061817
1426	1.283499261	0.902142339	0.945501381	1.189991822
1427	1.283425923	0.902167654	0.945521493	1.189921709
1428	1.283356216	0.902191715	0.945541642	1.189851466
1429	1.283285625	0.902216082	0.945561781	1.189781257
1430	1.283216445	0.902239961	0.945581994	1.189710792
1431	1.283148005	0.902263585	0.945602238	1.189640218
1432	1.283078718	0.902287501	0.945622312	1.189570236
1433	1.283012169	0.902310473	0.945642166	1.189501023
1434	1.282945976	0.902333321	0.945662124	1.189431444
1435	1.282880526	0.902355913	0.94568202	1.189362083
1436	1.282810888	0.902379951	0.945701944	1.189292623
1437	1.282741181	0.902404012	0.945722001	1.1892227
1438	1.28267271	0.902427647	0.945742045	1.189152827
1439	1.282605898	0.902450709	0.945761991	1.189083289
1440	1.282539466	0.902473639	0.945781943	1.189013735
1441	1.282474233	0.902496156	0.945801938	1.188944027
1442	1.282408878	0.902518715	0.945821753	1.188874951
1443	1.282345537	0.902540579	0.945841539	1.188805971
1444	1.282282977	0.902562174	0.945861346	1.188736922
1445	1.282220567	0.902583716	0.945881079	1.188668128
1446	1.282158957	0.902604983	0.945900756	1.188599532
1447	1.282098891	0.902625716	0.945920497	1.188530709
1448	1.282036503	0.902647251	0.945940468	1.188461087
1449	1.281975816	0.902668199	0.945960339	1.188391812
1450	1.281914404	0.902689397	0.945980223	1.188322495
1451	1.281853554	0.902710401	0.946000108	1.188253172
1452	1.281792355	0.902731525	0.946019998	1.188183831
1453	1.281728806	0.902753461	0.946039677	1.188115226
1454	1.28166628	0.902775044	0.946059453	1.188046284
1455	1.281600456	0.902797765	0.94607919	1.187977478
1456	1.28153476	0.902820442	0.946098802	1.187909108
1457	1.281471976	0.902842113	0.946118485	1.187840489
1458	1.281406642	0.902864665	0.946138147	1.187771943
1459	1.281342049	0.902886961	0.946157645	1.187703972
1460	1.281277396	0.902909278	0.946177072	1.187636245
1461	1.281211129	0.902932152	0.946196591	1.187568197
1462	1.281144135	0.902955277	0.94621623	1.187499731
1463	1.28107552	0.902978961	0.946235847	1.187431343
1464	1.281004561	0.903003454	0.946255432	1.187363069
1465	1.280936552	0.90302693	0.946274943	1.187295047
1466	1.280868436	0.903050442	0.946294376	1.187227303
1467	1.280801482	0.903073553	0.946313791	1.187159619
1468	1.28073393	0.90309687	0.946333142	1.187092156
1469	1.280666771	0.903120052	0.946352376	1.187025102
1470	1.280598007	0.903143788	0.946371636	1.186957958
1471	1.280533111	0.903166189	0.946390811	1.186891113
1472	1.280468094	0.903188631	0.94640991	1.18682453
1473	1.280403962	0.903210768	0.946428989	1.186758018
1474	1.280341978	0.903232164	0.946448177	1.186691123
1475	1.280279224	0.903253825	0.946467278	1.186624533
1476	1.280214418	0.903276194	0.946486466	1.186557642
1477	1.280153029	0.903297384	0.946505395	1.186491654
1478	1.280093738	0.90331785	0.946524236	1.186425969
1479	1.280035231	0.903338046	0.946542963	1.186360684
1480	1.279978055	0.903357782	0.946561607	1.186295687
1481	1.27991984	0.903377876	0.946580358	1.186230318
1482	1.279862175	0.903397781	0.94659906	1.18616512
1483	1.279806146	0.903417121	0.946617785	1.18609984
1484	1.279749934	0.903436524	0.946636567	1.186034363
1485	1.279691812	0.903456586	0.94665529	1.185969093
1486	1.279631241	0.903477494	0.946673949	1.185904043
1487	1.279573296	0.903497495	0.94669263	1.185838918
1488	1.27951518	0.903517556	0.946711202	1.185774171
1489	1.279458392	0.903537158	0.946729741	1.185709543
1490	1.279403367	0.903556151	0.94674827	1.185644946
1491	1.279347928	0.903575288	0.946766726	1.185580604
1492	1.279293775	0.90359398	0.946785139	1.185516415
1493	1.279240811	0.903612262	0.946803615	1.185452003
1494	1.279187997	0.903630492	0.946822264	1.185386989
1495	1.279136455	0.903648283	0.946840848	1.185322205
1496	1.279084312	0.903666282	0.946859342	1.185257729
1497	1.279032333	0.903684224	0.946877886	1.185193084
1498	1.278978514	0.903702801	0.946896426	1.185128448
1499	1.278926343	0.903720809	0.946915047	1.185063533
1500	1.278876069	0.903738163	0.946933539	1.184999065
1501	1.278822416	0.903756683	0.946952216	1.184933955
1502	1.278765729	0.90377625	0.94697084	1.18486903
1503	1.278710322	0.903795375	0.946989433	1.184804211
1504	1.278657029	0.903813771	0.947007882	1.184739895
1505	1.278602634	0.903832547	0.947026481	1.184675053
1506	1.278546954	0.903851766	0.947044902	1.184610834
1507	1.278490879	0.903871122	0.947063516	1.184545942
1508	1.27843244	0.903891294	0.947081965	1.184481628
1509	1.278373272	0.903911717	0.947100336	1.184417582
1510	1.278315895	0.903931522	0.947118966	1.184352634
1511	1.278257128	0.903951808	0.947137355	1.184288529
1512	1.278198284	0.903972119	0.947155913	1.184223831
1513	1.27813964	0.903992362	0.947174372	1.184159479
1514	1.278083076	0.904011886	0.947192749	1.184095413
1515	1.278026865	0.904031289	0.94721096	1.184031929
1516	1.277969883	0.904050958	0.947229278	1.183968068
1517	1.277912295	0.904070836	0.947247624	1.18390411
1518	1.277856102	0.904090233	0.947265778	1.183840824
1519	1.277799701	0.904109701	0.94728392	1.183777576
1520	1.277742073	0.904129593	0.94730209	1.183714233
1521	1.277682498	0.904150157	0.947320243	1.183650949
1522	1.277622868	0.90417074	0.947338654	1.183586763
1523	1.277562286	0.904191652	0.947356998	1.183522815
1524	1.277500271	0.904213058	0.947375343	1.183458859
1525	1.277439557	0.904234015	0.947393716	1.183394809
1526	1.277378155	0.90425521	0.947412073	1.183330811
1527	1.277316467	0.904276503	0.94743035	1.183267097
1528	1.277256237	0.904297293	0.947448624	1.18320339
1529	1.277197031	0.90431773	0.947466762	1.183140158
1530	1.277138307	0.904338	0.94748489	1.183076959
1531	1.277078639	0.904358596	0.947503119	1.183013409
1532	1.277018795	0.904379253	0.947521341	1.182949883
1533	1.276956818	0.904400646	0.94753959	1.182886266
1534	1.276893503	0.904422501	0.947557831	1.182822674
1535	1.276831815	0.904443794	0.947575979	1.182759406
1536	1.276769557	0.904465284	0.947594162	1.182696019
1537	1.276709161	0.904486132	0.947612269	1.182632895
1538	1.276647958	0.904507258	0.947630394	1.182569707
1539	1.276586739	0.904528389	0.947648663	1.182506019
1540	1.276524244	0.904549961	0.947666898	1.182442446
1541	1.276462302	0.904571342	0.9476852	1.182378643
1542	1.276399418	0.904593048	0.947703178	1.182315969
1543	1.276337884	0.904614288	0.947721096	1.182253503
1544	1.27627533	0.90463588	0.947739138	1.182190607
1545	1.27621374	0.90465714	0.947757015	1.182128284
1546	1.276154241	0.904677678	0.947774939	1.182065798
1547	1.276097012	0.904697432	0.947792693	1.182003905
1548	1.276039395	0.90471732	0.947810515	1.181941772
1549	1.275981229	0.904737397	0.947828234	1.181880002
1550	1.275924186	0.904757087	0.947845785	1.181818816
1551	1.275866077	0.904777145	0.94786323	1.181758
1552	1.275806384	0.90479775	0.947880768	1.181696857
1553	1.275746306	0.904818488	0.947898307	1.181635715
1554	1.275685884	0.904839344	0.947915882	1.181574445
1555	1.275625793	0.904860086	0.9479333	1.181513724
1556	1.275564233	0.904881335	0.947950795	1.181452733
1557	1.275504365	0.904902	0.947968272	1.181391803
1558	1.275445029	0.904922482	0.947985645	1.181331239
1559	1.275387618	0.904942299	0.948002931	1.181270978
1560	1.275327485	0.904963055	0.948020156	1.181210927
1561	1.275268917	0.904983272	0.948037561	1.18115025
1562	1.275210073	0.905003583	0.948055056	1.181089261
1563	1.275151467	0.905023813	0.948072473	1.181028539
1564	1.275093959	0.905043664	0.948089984	1.180967495
1565	1.275036076	0.905063643	0.948107346	1.180906968
1566	1.274976641	0.905084159	0.948124665	1.18084659
1567	1.274917351	0.905104624	0.948142033	1.180786042
1568	1.274855652	0.905125922	0.948159371	1.1807256
1569	1.274793071	0.905147523	0.94817679	1.180664875
1570	1.274730642	0.905169072	0.948194248	1.180604012
1571	1.27467143	0.905189511	0.948211569	1.180543627
1572	1.274611801	0.905210094	0.948228904	1.180483196
1573	1.274551019	0.905231074	0.948246207	1.180422875
1574	1.274488958	0.905252496	0.94826346	1.180362727
1575	1.274430553	0.905272656	0.948280711	1.180302585
1576	1.274369844	0.905293612	0.948297794	1.180243032
1577	1.27430854	0.905314773	0.94831483	1.180183641
1578	1.274245418	0.905336561	0.948331871	1.180124233
1579	1.274181991	0.905358455	0.94834893	1.180064763
1580	1.274117024	0.90538088	0.948365872	1.180005701
1581	1.274049869	0.90540406	0.948382811	1.179946648
1582	1.273983258	0.905427053	0.948399772	1.17988752
1583	1.27391633	0.905450155	0.948416674	1.179828595
1584	1.273851745	0.905472448	0.94843353	1.179769832
1585	1.273787033	0.905494785	0.948450346	1.17971121
1586	1.273726979	0.905515514	0.948467086	1.17965285
1587	1.273665079	0.905536881	0.948483977	1.179593964
1588	1.273602203	0.905558585	0.948500964	1.179534747
1589	1.273537632	0.905580873	0.94851765	1.179476575
1590	1.273475091	0.905602461	0.948534426	1.179418093
1591	1.273412525	0.905624057	0.948551133	1.179359848
1592	1.273351567	0.905645098	0.948567936	1.179301271
1593	1.273290287	0.905666251	0.94858479	1.179242515
1594	1.273225076	0.90568876	0.948601791	1.179183244
1595	1.273157399	0.905712121	0.948618732	1.179124184
1596	1.273091116	0.905735	0.948635696	1.179065045
1597	1.273025005	0.90575782	0.948652401	1.17900681
1598	1.272962392	0.905779433	0.948669149	1.178948423
1599	1.272899465	0.905801154	0.948685823	1.178890296
1600	1.272838858	0.905822074	0.948702409	1.178832474
1601	1.272777824	0.905843142	0.948718999	1.178774636
1602	1.272716599	0.905864275	0.948735669	1.178716523
1603	1.272657782	0.905884578	0.948752129	1.178659139
1604	1.272598983	0.905904874	0.948768693	1.178601394
1605	1.272541775	0.905924621	0.948785095	1.178544213
1606	1.272482236	0.905945172	0.948801534	1.178486906
1607	1.272421785	0.905966039	0.948818061	1.178429291
1608	1.272360812	0.905987085	0.948834581	1.178371699
1609	1.272297877	0.906008809	0.948851058	1.178314255
1610	1.272234677	0.906030624	0.9488676	1.178256587
1611	1.272174031	0.906051558	0.948884082	1.178199128
1612	1.272111938	0.906072991	0.948900551	1.178141715
1613	1.272046305	0.906095646	0.948917035	1.178084247
1614	1.271979878	0.906118575	0.948933561	1.178026635
1615	1.271917115	0.90614024	0.948950246	1.177968469
1616	1.271851392	0.906162926	0.948966906	1.177910389
1617	1.271784741	0.906185932	0.948983551	1.177852361
1618	1.271717959	0.906208984	0.949000392	1.177793651
1619	1.271647533	0.906233293	0.94901714	1.177735267
1620	1.271580857	0.906256308	0.949033847	1.177677023
1621	1.271513272	0.906279637	0.949050848	1.177617753
1622	1.271447517	0.906302334	0.949067779	1.177558728
1623	1.27138293	0.906324628	0.949084661	1.177499875
1624	1.271317433	0.906347237	0.949101476	1.177441254
1625	1.271252245	0.906369738	0.949118032	1.177383537
1626	1.271189157	0.906391514	0.949134622	1.1773257
1627	1.271123902	0.906414039	0.949151239	1.177267771
1628	1.271056103	0.906437442	0.949167842	1.17720989
1629	1.270990177	0.906460198	0.949184603	1.177151459
1630	1.270923624	0.906483171	0.949201306	1.177093228
1631	1.270857764	0.906505904	0.949217979	1.177035104
1632	1.27079191	0.906528635	0.949234524	1.176977425
1633	1.270724798	0.906551801	0.949251194	1.176919311
1634	1.270659593	0.906574308	0.949267756	1.176861572
1635	1.27059361	0.906597084	0.949284153	1.176804412
1636	1.270527889	0.90661977	0.949300526	1.17674733
1637	1.270462116	0.906642473	0.949316858	1.176690396
1638	1.270396803	0.906665017	0.949333288	1.176633116
1639	1.270329338	0.906688305	0.949349642	1.176576104
1640	1.270259051	0.906712566	0.949366048	1.176518911
1641	1.270190924	0.906736082	0.949382482	1.176461619
1642	1.270122525	0.906759692	0.949398801	1.176404727
1643	1.270055698	0.90678276	0.949415218	1.176347495
1644	1.269991048	0.906805075	0.949431657	1.176290184
1645	1.269923656	0.906828338	0.949448164	1.176232641
1646	1.269858664	0.906850771	0.949464564	1.176175466
1647	1.269794009	0.906873089	0.949480932	1.176118403
1648	1.269728667	0.906895643	0.949497329	1.17606124
1649	1.269662489	0.906918487	0.949513762	1.176003951
1650	1.269597673	0.906940859	0.949530363	1.175946077
1651	1.269533695	0.906962943	0.949546705	1.175889108
1652	1.26947164	0.906984363	0.949563093	1.175831977
1653	1.269408258	0.907006241	0.949579488	1.175774821
1654	1.269343077	0.90702874	0.949595886	1.175717655
1655	1.269277812	0.907051268	0.949612175	1.175660867
1656	1.269213995	0.907073297	0.949628525	1.175603867
1657	1.269148646	0.907095854	0.949644695	1.175547498
1658	1.269080884	0.907119243	0.949661004	1.175490642
1659	1.269014698	0.90714209	0.94967733	1.175433727
1660	1.268950424	0.907164275	0.949693522	1.175377278
1661	1.268884412	0.907187061	0.949709481	1.175321641
1662	1.268821126	0.907208906	0.949725462	1.175265931
1663	1.268759156	0.907230297	0.949741382	1.175210429
1664	1.268694566	0.907252592	0.949757334	1.175154816
1665	1.268632424	0.907274042	0.949773345	1.175099002
1666	1.268570264	0.907295498	0.949789312	1.175043338
1667	1.268508027	0.907316981	0.949805284	1.174987656
1668	1.268447833	0.907337759	0.949821247	1.174932005
1669	1.268387521	0.907358577	0.949837081	1.174876804
1670	1.268327399	0.90737933	0.949852731	1.174822246
1671	1.268266937	0.9074002	0.949868477	1.174767355
1672	1.268206923	0.907420915	0.949884164	1.174712664
1673	1.268151166	0.907440162	0.949899826	1.174658066
1674	1.268092821	0.907460301	0.949915451	1.174603595
1675	1.268036259	0.907479825	0.949931293	1.174548366
1676	1.267978759	0.907499673	0.949947219	1.174492843
1677	1.267923179	0.907518858	0.949962902	1.17443817
1678	1.267868186	0.90753784	0.949978572	1.174383544
1679	1.267813087	0.907556859	0.949994222	1.174328984
1680	1.267756992	0.907576222	0.950009799	1.174274679
1681	1.267699319	0.907596129	0.950025371	1.174220394
1682	1.267642313	0.907615806	0.950040961	1.174166042
1683	1.267586342	0.907635126	0.950056657	1.174111323
1684	1.267531237	0.907654147	0.950072381	1.174056508
1685	1.267474732	0.907673652	0.950088087	1.174001752
1686	1.267420548	0.907692355	0.950103725	1.173947237
1687	1.267364161	0.907711818	0.950119382	1.173892654
1688	1.267307738	0.907731294	0.950134932	1.173838446
1689	1.267250334	0.907751109	0.950150367	1.173784637
1690	1.267192101	0.90777121	0.950165945	1.173730328
1691	1.267133751	0.907791351	0.950181386	1.173676496
1692	1.267075712	0.907811384	0.950196963	1.173622194
1693	1.267015862	0.907832043	0.95021257	1.173567786
1694	1.266955802	0.907852775	0.950228327	1.173512854
1695	1.266894862	0.90787381	0.95024421	1.173457481
1696	1.266833563	0.907894969	0.950259995	1.173402452
1697	1.266774182	0.907915466	0.950275737	1.173347572
1698	1.266715159	0.907935839	0.950291388	1.173293011
1699	1.266659583	0.907955023	0.950306898	1.173238941
1700	1.266601448	0.90797509	0.950322464	1.173184674
1701	1.266542547	0.907995421	0.95033794	1.173130722
1702	1.266482097	0.908016287	0.950353353	1.17307699
1703	1.2664177	0.908038516	0.950368727	1.173023395
1704	1.266354272	0.908060409	0.950384095	1.172969817
1705	1.266292883	0.9080816	0.950399458	1.172916259
1706	1.266233222	0.908102193	0.950414709	1.172863094
1707	1.266169418	0.908124217	0.950430093	1.172809461
1708	1.266109058	0.908145052	0.950445411	1.172756061
1709	1.266049472	0.90816562	0.950460607	1.172703084
1710	1.265991539	0.908185617	0.950475724	1.172650384
1711	1.26593534	0.908205016	0.950490803	1.172597814
1712	1.265877658	0.908224926	0.950505779	1.172545605
1713	1.265820502	0.908244655	0.950520673	1.172493684
1714	1.265761871	0.908264893	0.950535567	1.172441758
1715	1.265703085	0.908285185	0.950550366	1.172390166
1716	1.265647021	0.908304537	0.950565187	1.172338498
1717	1.265589541	0.908324378	0.950579987	1.172286903
1718	1.265531975	0.908344248	0.950594701	1.172235607
1719	1.265473635	0.908364386	0.95060935	1.17218454
1720	1.265413471	0.908385153	0.950624025	1.172133381
1721	1.265355345	0.908405217	0.950638764	1.172081997
1722	1.265301247	0.908423891	0.950653394	1.172030993
1723	1.265245361	0.908443181	0.950668126	1.171979634
1724	1.265188811	0.908462701	0.950682889	1.17192817
1725	1.265131645	0.908482433	0.950697632	1.171876774
1726	1.265076958	0.90850131	0.950712237	1.171825856
1727	1.265023684	0.908519699	0.950726849	1.171774917
1728	1.264968885	0.908538615	0.950741484	1.171723898
1729	1.26491583	0.908556928	0.950756056	1.171673097
1730	1.264862527	0.908575327	0.950770685	1.171622095
1731	1.264807984	0.908594154	0.950785125	1.171571756
1732	1.264754315	0.908612679	0.950799564	1.171521419
1733	1.264697176	0.908632403	0.950814195	1.171470414
1734	1.264640321	0.908652027	0.95082876	1.171419638
1735	1.264582402	0.90867202	0.950843193	1.171369322
1736	1.264523802	0.908692247	0.950857639	1.171318961
1737	1.264466336	0.908712083	0.95087193	1.171269137
1738	1.264409317	0.908731765	0.950886346	1.171218882
1739	1.264349749	0.908752327	0.950900773	1.171168586
1740	1.264288847	0.908773349	0.9509151	1.171118642
1741	1.264227126	0.908794653	0.950929459	1.171068584
1742	1.264165834	0.90881581	0.950943929	1.171018137
1743	1.264107329	0.908836005	0.950958293	1.170968061
1744	1.264049085	0.908856109	0.950972494	1.170918556
1745	1.263991667	0.908875928	0.950986833	1.170868566
1746	1.263933566	0.908895984	0.951001145	1.170818672
1747	1.263875853	0.908915905	0.951015396	1.170768991
1748	1.263818976	0.908935537	0.951029723	1.170719043
1749	1.263759904	0.908955928	0.951043912	1.170669578
1750	1.263701403	0.908976121	0.951058076	1.170620202
1751	1.263642713	0.90899638	0.951072335	1.17057049
1752	1.263585268	0.909016209	0.951086695	1.170520429
1753	1.263527326	0.909036209	0.951101153	1.170470027
1754	1.263471624	0.909055436	0.951115376	1.170420442
1755	1.263413706	0.909075428	0.951129617	1.170370796
1756	1.263353843	0.909096091	0.951143948	1.170320837
1757	1.263290749	0.90911787	0.951158222	1.170271076
1758	1.263228184	0.909139466	0.951172548	1.17022113
1759	1.263166066	0.909160908	0.951186733	1.170171679
1760	1.263106134	0.909181595	0.951201054	1.170121755
1761	1.263049274	0.909201222	0.951215208	1.170072412
1762	1.262992947	0.909220664	0.951229413	1.170022891
1763	1.262935982	0.909240327	0.951243812	1.169972693
1764	1.262878755	0.909260081	0.951258067	1.169922997
1765	1.262820553	0.909280171	0.951272337	1.169873249
1766	1.262761886	0.909300422	0.95128631	1.169824536
1767	1.262705831	0.909319771	0.951300256	1.16977592
1768	1.262650751	0.909338783	0.951314219	1.169727242
1769	1.262595595	0.909357822	0.951328196	1.169678515
1770	1.262540481	0.909376846	0.951342035	1.16963027
1771	1.262486447	0.909395497	0.951355931	1.169581828
1772	1.262433683	0.90941371	0.951369783	1.169533534
1773	1.262378429	0.909432783	0.951383528	1.169485618
1774	1.262324136	0.909451523	0.951397301	1.169437603
1775	1.262272069	0.909469495	0.951411012	1.169389805
1776	1.262218863	0.909487861	0.951424557	1.169342582
1777	1.262165017	0.909506448	0.951438174	1.169295113
1778	1.262110744	0.909525181	0.951451759	1.169247754
1779	1.262051536	0.909545619	0.951465512	1.169199806
1780	1.26199361	0.909565613	0.951479297	1.169151752
1781	1.261936163	0.909585443	0.951493215	1.169103229
1782	1.261877592	0.90960566	0.951507084	1.169054878
1783	1.261821143	0.909625145	0.951520897	1.169006724
1784	1.261766266	0.909644088	0.951534648	1.168958786
1785	1.261711938	0.90966284	0.951548394	1.168910865
1786	1.261657291	0.909681703	0.951562135	1.168862961
1787	1.261602813	0.909700508	0.951575907	1.16881495
1788	1.261546307	0.909720013	0.951589767	1.168766632
1789	1.26148922	0.909739718	0.951603465	1.16871888
1790	1.261431175	0.909759754	0.951617096	1.168671358
1791	1.261377185	0.90977839	0.951630632	1.168624171
1792	1.261322726	0.909797188	0.951644232	1.168576758
1793	1.261269198	0.909815665	0.951657833	1.168529341
1794	1.261216776	0.909833759	0.951671418	1.168481982
1795	1.261161116	0.909852972	0.951685046	1.168434472
1796	1.261105379	0.909872211	0.951698568	1.168387333
1797	1.261051197	0.909890914	0.951712152	1.168339978
1798	1.260994199	0.909910588	0.951725579	1.168293168
1799	1.260937371	0.909930204	0.951739003	1.168246368
1800	1.260883189	0.909948906	0.951752331	1.168199907
1801	1.260827467	0.90996814	0.951765587	1.168153693
1802	1.260772687	0.909987049	0.951778948	1.168107113
1803	1.260715145	0.910006911	0.95179227	1.168060671
1804	1.260657089	0.910026951	0.951805726	1.168013762
1805	1.260596758	0.910047776	0.951819151	1.16796696
1806	1.26053901	0.910067709	0.951832462	1.167920553
1807	1.260481825	0.910087448	0.951845802	1.167874049
1808	1.260424796	0.910107133	0.951859183	1.1678274
1809	1.260366729	0.910127177	0.951872507	1.16778095
1810	1.260307643	0.910147572	0.951885975	1.167734
1811	1.260250334	0.910167354	0.951899259	1.167687689
1812	1.260193085	0.910187115	0.95191266	1.167640969
1813	1.260134853	0.910207215	0.95192612	1.167594047
1814	1.260079603	0.910226286	0.951939437	1.16754762
1815	1.260026484	0.910244622	0.951952778	1.167501111
1816	1.259973826	0.910262798	0.95196595	1.167455191
1817	1.259919742	0.910281467	0.951979044	1.167409543
1818	1.259864748	0.910300449	0.95199203	1.167364271
1819	1.259812098	0.910318623	0.952004903	1.167319393
1820	1.259757571	0.910337444	0.952017862	1.167274216
1821	1.259702861	0.910356329	0.952030926	1.167228673
1822	1.259649015	0.910374916	0.952043954	1.167183257
1823	1.259595132	0.910393515	0.952057281	1.167136795
1824	1.25953926	0.910412801	0.952070534	1.167090595
1825	1.259484778	0.910431607	0.952083898	1.167044006
1826	1.259427827	0.910451265	0.952097305	1.166997264
1827	1.259372031	0.910470524	0.952110721	1.166950494
1828	1.259315657	0.910489984	0.952124083	1.166903911
1829	1.259256736	0.910510322	0.952137512	1.166857095
1830	1.259198918	0.910530279	0.952150996	1.166810089
1831	1.259141446	0.910550117	0.952164513	1.166762965
1832	1.259084652	0.910569721	0.952178114	1.166715552
1833	1.25902649	0.910589798	0.952191473	1.16666898
1834	1.258967428	0.910610185	0.952204739	1.166622732
1835	1.258907908	0.910630729	0.952217935	1.166576728
1836	1.258849549	0.910650874	0.952231116	1.166530777
1837	1.258790545	0.910671241	0.952244185	1.166485214
1838	1.258734268	0.910690666	0.952257215	1.166439791
1839	1.258677091	0.910710402	0.952270374	1.166393917
1840	1.258620653	0.910729883	0.952283512	1.166348115
1841	1.258566536	0.910748564	0.952296592	1.166302516
1842	1.258512058	0.910767368	0.952309582	1.166257231
1843	1.258458217	0.910785953	0.952322704	1.166211483
1844	1.258406925	0.910803658	0.952335716	1.166166121
1845	1.258358606	0.910820336	0.952348643	1.166121057
1846	1.2583074	0.910838011	0.952361569	1.166075995
1847	1.258258963	0.910854731	0.952374521	1.166030841
1848	1.258212275	0.910870847	0.952387467	1.16598571
1849	1.25816662	0.910886606	0.952400351	1.165940792
1850	1.258120134	0.910902652	0.952413409	1.165895271
1851	1.25807321	0.910918849	0.952426462	1.165849765
1852	1.258025618	0.910935276	0.952439462	1.165804445
1853	1.25797917	0.910951309	0.952452197	1.16576005
1854	1.257931663	0.910967708	0.952465004	1.165715401
1855	1.257882746	0.910984593	0.952477849	1.16567062
1856	1.257833911	0.911001449	0.952490647	1.165626006
1857	1.257782349	0.911019247	0.952503435	1.165581424
1858	1.257733274	0.911036187	0.952516427	1.165536132
1859	1.257684295	0.911053093	0.952529287	1.165491298
1860	1.257632396	0.911071008	0.952542095	1.165446648
1861	1.257580432	0.911088945	0.952554865	1.165402129
1862	1.257526565	0.911107538	0.952567583	1.165357791
1863	1.257473114	0.911125989	0.952580312	1.165313417
1864	1.257420809	0.911144043	0.952593065	1.165268959
1865	1.257369815	0.911161645	0.952605641	1.165225117
1866	1.257320456	0.911178682	0.9526181	1.165181681
1867	1.257272146	0.911195358	0.95263045	1.165138627
1868	1.257222018	0.911212661	0.952642792	1.1650956
1869	1.257172928	0.911229606	0.952655167	1.165052459
1870	1.257121841	0.91124724	0.952667589	1.165009153
1871	1.257071018	0.911264783	0.952679988	1.164965929
1872	1.257020051	0.911282376	0.952692339	1.164922871
1873	1.256967572	0.91130049	0.95270476	1.164879571
1874	1.256917824	0.911317662	0.9527173	1.164835851
1875	1.256865616	0.911335683	0.952729747	1.164792459
1876	1.256813808	0.911353566	0.952742004	1.164749731
1877	1.256763061	0.911371083	0.952754264	1.164706989
1878	1.256714464	0.911387858	0.952766614	1.164663936
1879	1.25666635	0.911404466	0.952778979	1.164620828
1880	1.256618994	0.911420812	0.952791485	1.164577231
1881	1.256570154	0.91143767	0.952803948	1.164533782
1882	1.256522556	0.9114541	0.952816337	1.164490591
1883	1.256473998	0.911470861	0.952828842	1.164446997
1884	1.256422869	0.91148851	0.952841405	1.164403202
1885	1.256374049	0.911505361	0.952853918	1.164359578
1886	1.256326388	0.911521813	0.952866338	1.164316278
1887	1.256278552	0.911538325	0.95287888	1.164272558
1888	1.256231566	0.911554543	0.952891229	1.164229506
1889	1.256188491	0.911569412	0.952903487	1.164186773
1890	1.256144647	0.911584546	0.952915659	1.164144337
1891	1.256099705	0.911600059	0.952927876	1.164101749
1892	1.25605323	0.911616101	0.952940216	1.164058729
1893	1.256004754	0.911632834	0.952952525	1.164015815
1894	1.255954302	0.911650249	0.952964923	1.163972594
1895	1.255901669	0.911668416	0.95297726	1.163929585
1896	1.255848421	0.911686797	0.952989602	1.16388656
1897	1.255794098	0.911705548	0.953001914	1.163843637
1898	1.255739035	0.911724554	0.953014147	1.163800991
1899	1.255683	0.911743896	0.953026359	1.163758417
1900	1.255624994	0.911763918	0.953038578	1.163715821
1901	1.255567793	0.911783663	0.953050745	1.163673404
1902	1.255509088	0.911803927	0.953062893	1.163631055
1903	1.255451548	0.911823788	0.953074995	1.163588864
1904	1.255394333	0.911843537	0.953087058	1.163546813
1905	1.255338724	0.911862733	0.953099181	1.163504548
1906	1.255283012	0.911881963	0.953111258	1.163462447
1907	1.255231193	0.91189985	0.953123432	1.163420005
1908	1.255183044	0.91191647	0.953135459	1.163378077
1909	1.255133046	0.911933728	0.953147375	1.163336536
1910	1.255079855	0.911952088	0.95315941	1.163294579
1911	1.255026811	0.911970398	0.953171379	1.163252852
1912	1.254973498	0.9119888	0.953183221	1.163211571
1913	1.254920103	0.912007231	0.953195143	1.163170008
1914	1.254867401	0.912025423	0.953207129	1.163128221
1915	1.254815915	0.912043195	0.953219165	1.163086262
1916	1.25476333	0.912061346	0.953231216	1.16304425
1917	1.254709094	0.912080067	0.953243235	1.163002349
1918	1.254655412	0.912098597	0.953255214	1.16296059
1919	1.254600196	0.912117656	0.953267114	1.162919105
1920	1.254544978	0.912136716	0.953278945	1.162877861
1921	1.254488616	0.912156171	0.953290709	1.162836846
1922	1.2544331	0.912175334	0.953302489	1.162795779
1923	1.254378369	0.912194226	0.953314306	1.162754584
1924	1.25432535	0.912212527	0.953326167	1.162713235
1925	1.254272005	0.91223094	0.953338005	1.162671964
1926	1.254217582	0.912249726	0.953349767	1.16263096
1927	1.25416292	0.912268594	0.953361574	1.162589799
1928	1.254106109	0.912288204	0.953373415	1.162548518
1929	1.254047303	0.912308502	0.953385239	1.162507299
1930	1.253988679	0.912328738	0.953397125	1.162465863
1931	1.253927819	0.912349746	0.953409042	1.162424317
1932	1.253867783	0.912370469	0.953421155	1.162382089
1933	1.253811495	0.912389898	0.953433165	1.16234022
1934	1.253754101	0.912409709	0.953445047	1.162298797
1935	1.253698865	0.912428776	0.953456851	1.162257648
1936	1.25364529	0.912447268	0.953468661	1.162216475
1937	1.253593941	0.912464993	0.953480557	1.162175004
1938	1.253542806	0.912482644	0.953492426	1.162133627
1939	1.253494232	0.91249941	0.953504234	1.162092462
1940	1.253445418	0.91251626	0.953516072	1.162051192
1941	1.253397345	0.912532853	0.953527849	1.162010136
1942	1.25334967	0.91254931	0.953539758	1.161968618
1943	1.253300158	0.912566401	0.953551597	1.161927346
1944	1.253251446	0.912583215	0.953563457	1.161886001
1945	1.253203576	0.912599738	0.95357518	1.161845132
1946	1.253155102	0.912616471	0.953586949	1.161804102
1947	1.253107827	0.912632789	0.953598754	1.161762947
1948	1.253062111	0.912648569	0.953610477	1.16172208
1949	1.25301614	0.912664437	0.953622224	1.161681129
1950	1.252969189	0.912680643	0.953633934	1.161640303
1951	1.252922825	0.912696647	0.953645761	1.161599075
1952	1.252875582	0.912712955	0.95365752	1.16155808
1953	1.252825942	0.912730089	0.953669356	1.161516817
1954	1.252776076	0.912747302	0.953681197	1.161475538
1955	1.252726537	0.912764402	0.95369295	1.161434564
1956	1.25267647	0.912781684	0.953704664	1.161393726
1957	1.252627147	0.912798709	0.953716356	1.161352967
1958	1.252576549	0.912816174	0.953728261	1.161311465
1959	1.252525666	0.912833738	0.953740001	1.161270535
1960	1.252474478	0.912851407	0.953751607	1.161230077
1961	1.252424784	0.91286856	0.953763088	1.161190051
1962	1.252376098	0.912885365	0.953774528	1.161150168
1963	1.252324566	0.912903153	0.953786071	1.161109929
1964	1.252270496	0.912921817	0.953797633	1.16106962
1965	1.252216036	0.912940615	0.953809158	1.161029442
1966	1.252162541	0.912959081	0.953820605	1.160989537
1967	1.252111038	0.912976858	0.953832036	1.160949688
1968	1.252059012	0.912994817	0.953843447	1.160909906
1969	1.252007902	0.913012459	0.953854879	1.160870051
1970	1.2519582	0.913029614	0.953866292	1.160830262
1971	1.251910599	0.913046045	0.953877522	1.160791115
1972	1.251862471	0.913062658	0.953888746	1.160751983
1973	1.251814894	0.913079081	0.953899983	1.160712809
1974	1.251766304	0.913095853	0.953911156	1.16067386
1975	1.251717192	0.913112805	0.953922327	1.160634916
1976	1.251667505	0.913129956	0.953933614	1.160595567
1977	1.251619197	0.913146631	0.953944938	1.160556091
1978	1.251569924	0.913163639	0.953956325	1.160516394
1979	1.251520324	0.91318076	0.953967619	1.160477021
1980	1.251467913	0.913198851	0.953978895	1.16043771
1981	1.251417308	0.913216319	0.953990181	1.160398365
1982	1.251364152	0.913234667	0.954001475	1.16035899
1983	1.251313074	0.913252298	0.954012856	1.160319316
1984	1.251261068	0.913270249	0.954024277	1.1602795
1985	1.251208991	0.913288225	0.954035712	1.160239634
1986	1.251157057	0.913306151	0.954047104	1.160199919
1987	1.251102853	0.913324861	0.954058609	1.160159811
1988	1.251048856	0.9133435	0.954070044	1.160119947
1989	1.250995421	0.913361945	0.954081448	1.16008019
1990	1.250940858	0.913380778	0.954092846	1.160040456
1991	1.250887006	0.913399367	0.954104283	1.160000585
1992	1.250833195	0.913417941	0.954115641	1.159960989
1993	1.25077966	0.91343642	0.954127027	1.159921297
1994	1.250728854	0.913453958	0.954138406	1.159881627
1995	1.250678554	0.91347132	0.954149902	1.159841551
1996	1.250628477	0.913488605	0.954161381	1.159801532
1997	1.250578063	0.913506007	0.954172897	1.159761383
1998	1.250529103	0.913522907	0.954184299	1.159721633
1999	1.250482132	0.91353912	0.954195723	1.159681809
[truncated: 1,001 more rows]
