# Supplementary material for: Identification and characterization of constrained non-exonic bases lacking predictive epigenomic and transcription factor binding annotations
Source: Nat Commun. 2020 Dec 2;11:6168. doi: 10.1038/s41467-020-19962-9 (PMC7710766; doi:10.1038/s41467-020-19962-9)
Supplement: Supplementary file 11 — Source Data [file 41467_2020_19962_MOESM11_ESM.zip › SourceData/SupFig7h.txt]

Distance to Nearest Exon (bp)	Low_CNE	High_CNE	Low_notCNE	High_notCNE
1	0.005356474	0.001418651	9.34664E-05	0.000131876
2	0.010692593	0.002833398	0.000187008	0.000264066
3	0.015993404	0.004246948	0.000280822	0.000396577
4	0.021247011	0.005657924	0.000375139	0.000529722
5	0.026447188	0.007067125	0.000469993	0.000663716
6	0.031575576	0.008469431	0.00056581	0.000798915
7	0.036610437	0.009861122	0.000662894	0.000936081
8	0.041510444	0.011237269	0.000761867	0.001076138
9	0.046217641	0.012587004	0.000863691	0.00122067
10	0.050627577	0.013887452	0.000969958	0.0013735
11	0.054641026	0.015113094	0.001082326	0.001538314
12	0.057888496	0.016177614	0.001206625	0.001728719
13	0.060136996	0.017017592	0.001346493	0.001954924
14	0.061961545	0.017758177	0.001492902	0.002196938
15	0.063549606	0.018439234	0.001642909	0.00244831
16	0.064977668	0.0190772	0.00179527	0.002706589
17	0.066229253	0.019666092	0.001950324	0.002972468
18	0.067408138	0.020234321	0.002106406	0.003241588
19	0.068543344	0.020791062	0.002263115	0.003512287
20	0.069638103	0.021336204	0.002420376	0.003784687
21	0.07069585	0.021871836	0.002578086	0.004058557
22	0.071722785	0.022397804	0.002736251	0.004333556
23	0.072719406	0.022916139	0.002894659	0.004610057
24	0.073693086	0.023426402	0.003053407	0.004887374
25	0.074642885	0.023929405	0.003212522	0.005165384
26	0.075570537	0.024426031	0.003371885	0.00544421
27	0.076478449	0.02491702	0.003531561	0.005723411
28	0.077366975	0.025401895	0.003691488	0.006003217
29	0.078235409	0.025880534	0.003851618	0.006283822
30	0.079084691	0.026353475	0.004011991	0.006564953
31	0.079909447	0.026819785	0.004172581	0.006847177
32	0.080712818	0.027279454	0.004333464	0.007129982
33	0.081493953	0.027733861	0.004494603	0.00741335
34	0.082250062	0.028181261	0.004656066	0.007697455
35	0.082984023	0.028622061	0.004817847	0.00798204
36	0.083695191	0.029056605	0.004979907	0.008267134
37	0.084384504	0.029484974	0.005142108	0.00855299
38	0.085053843	0.029907807	0.005304419	0.008839173
39	0.085706527	0.030325774	0.005466783	0.009125434
40	0.086345523	0.030738691	0.005629074	0.009411835
41	0.086967423	0.031146904	0.005791267	0.009698008
42	0.087573227	0.031550584	0.00595328	0.009983787
43	0.088169161	0.031949114	0.006115031	0.010268943
44	0.088752552	0.03234449	0.006276441	0.010553648
45	0.089325399	0.032735689	0.006437544	0.010837709
46	0.089891548	0.033123015	0.006598294	0.011121108
47	0.090446476	0.03350802	0.006758768	0.01140352
48	0.090993503	0.03388913	0.006918952	0.01168518
49	0.091530043	0.03426723	0.007078859	0.011966425
50	0.092061649	0.034643585	0.007238494	0.012246963
51	0.09258691	0.03501845	0.007397814	0.012527054
52	0.093107618	0.035391784	0.007556851	0.012806417
53	0.093623743	0.03576383	0.007715643	0.013085025
54	0.094136168	0.036133311	0.0078742	0.013362958
55	0.094643805	0.036501616	0.00803251	0.013640263
56	0.095146918	0.036868005	0.008190631	0.013916837
57	0.095650148	0.037232223	0.00834846	0.014192762
58	0.0961505	0.037595367	0.0085061	0.01446805
59	0.096648561	0.037955743	0.008663549	0.014742919
60	0.09714345	0.03831466	0.008820777	0.015017413
61	0.097633315	0.038672491	0.008977935	0.015291116
62	0.098121242	0.039028101	0.009134879	0.015564563
63	0.098605409	0.039381106	0.009291649	0.015837629
64	0.099087021	0.03973257	0.009448353	0.016109878
65	0.099563903	0.040082594	0.009604926	0.016381685
66	0.100038612	0.0404313	0.009761348	0.01665302
67	0.100509267	0.040778688	0.009917658	0.016923782
68	0.100975692	0.041124646	0.010073785	0.017194307
69	0.101438828	0.041468546	0.010229832	0.017464427
70	0.101899701	0.041810083	0.010385741	0.017734203
71	0.102356845	0.042150556	0.010541562	0.018003391
72	0.102812402	0.042489731	0.010697258	0.018271993
73	0.103262936	0.042826412	0.010852977	0.018539996
74	0.103712354	0.043162657	0.011008571	0.018807314
75	0.104159304	0.043497989	0.011163977	0.019074302
76	0.104601056	0.043832825	0.011319262	0.019340862
77	0.105042102	0.04416544	0.011474513	0.01960676
78	0.105482767	0.044496555	0.011629641	0.019872166
79	0.105921992	0.04482627	0.011784686	0.020137055
80	0.106359132	0.045154566	0.011939664	0.020401405
81	0.106793099	0.045481624	0.012094504	0.020665521
82	0.10722642	0.045807304	0.012249209	0.020929227
83	0.107656892	0.046132011	0.012403819	0.021192511
84	0.108085073	0.046455551	0.012558358	0.021455223
85	0.108511785	0.046776334	0.012712781	0.021717807
86	0.108934385	0.047096326	0.012867214	0.021979607
87	0.109354223	0.047414959	0.013021595	0.022240906
88	0.109771653	0.047732254	0.013175936	0.022501631
89	0.110186939	0.048048028	0.013330178	0.022761901
90	0.110598083	0.048362666	0.01348432	0.023021836
91	0.111006025	0.048675124	0.013638418	0.02328132
92	0.111412675	0.048985839	0.013792398	0.023540487
93	0.111816622	0.049295134	0.013946273	0.023799361
94	0.112217074	0.049603161	0.014100088	0.024057761
95	0.112618672	0.049910195	0.014253716	0.02431588
96	0.113018007	0.050216368	0.014407296	0.024573421
97	0.113415551	0.05052108	0.014560785	0.024830563
98	0.113813448	0.050824535	0.014714147	0.025087254
99	0.114210874	0.051127016	0.014867378	0.025343598
100	0.114605451	0.051427713	0.015020613	0.025599405
101	0.114998266	0.051727345	0.015173717	0.025854959
102	0.115389965	0.052025031	0.015326749	0.02611011
103	0.115779284	0.05232223	0.015479727	0.026364632
104	0.116165784	0.052618172	0.01563272	0.026618525
105	0.116551402	0.052912958	0.015785672	0.026871833
106	0.116936051	0.053206628	0.015938486	0.027124875
107	0.117317997	0.053499701	0.016091248	0.027377321
108	0.117700267	0.053792175	0.016243921	0.027629214
109	0.118081244	0.054083321	0.016396465	0.027881014
110	0.118461839	0.054373878	0.016548948	0.028132205
111	0.118840231	0.054663432	0.016701401	0.028382823
112	0.119216039	0.054951831	0.01685373	0.028633319
113	0.119589673	0.055239134	0.017006046	0.02888322
114	0.119961779	0.055524663	0.017158303	0.029132785
115	0.120333327	0.055809451	0.017310461	0.029381906
116	0.120704611	0.056092851	0.017462563	0.029630623
117	0.121075366	0.056375226	0.017614592	0.029878834
118	0.121443272	0.056656618	0.017766499	0.030126786
119	0.121808799	0.056937716	0.017918311	0.030374284
120	0.122173297	0.057217973	0.018070047	0.030621339
121	0.122534329	0.057497651	0.018221708	0.030867968
122	0.122894128	0.057776083	0.018373302	0.031114132
123	0.123251665	0.058053399	0.018524843	0.031359792
124	0.123610671	0.058329194	0.018676248	0.031605031
125	0.123969265	0.05860429	0.018827608	0.031849659
126	0.124328535	0.058878301	0.018978903	0.032093754
127	0.124685514	0.059151307	0.019130136	0.03233752
128	0.125042875	0.059422672	0.019281265	0.032580961
129	0.125398267	0.059693053	0.019432272	0.032824119
130	0.125751663	0.059962247	0.019583255	0.033066729
131	0.126103266	0.060230296	0.019734146	0.033308972
132	0.126453753	0.060496358	0.019885051	0.033550709
133	0.126801186	0.06076175	0.020035822	0.0337923
134	0.127146503	0.061026535	0.020186417	0.034033803
135	0.127489353	0.061290366	0.020336988	0.034274813
136	0.127831851	0.061553051	0.020487505	0.034515377
137	0.12817238	0.061815554	0.020637958	0.034755527
138	0.128511206	0.062076667	0.020788335	0.034995454
139	0.128846096	0.062337457	0.020938647	0.035235039
140	0.129181867	0.062596837	0.021088939	0.035474075
141	0.129516874	0.062855456	0.021239158	0.035712686
142	0.129850618	0.06311365	0.021389278	0.035950924
143	0.130183158	0.063371012	0.021539336	0.03618863
144	0.130514935	0.063627644	0.021689292	0.036425979
145	0.130846329	0.063883688	0.021839246	0.036662683
146	0.131174845	0.064139144	0.021989123	0.036899079
147	0.131502743	0.06439383	0.022138899	0.037135184
148	0.131829174	0.064648008	0.022288671	0.037370638
149	0.132153548	0.064901072	0.022438409	0.037605649
150	0.132476012	0.06515381	0.02258806	0.037840353
151	0.132798007	0.065405687	0.022737548	0.038074946
152	0.133119826	0.065657798	0.022886975	0.038308795
153	0.133439823	0.065909168	0.023036296	0.038542346
154	0.13375982	0.06615929	0.023185552	0.038775491
155	0.134077321	0.066409434	0.023334708	0.039008123
156	0.134394204	0.066659354	0.023483785	0.039240129
157	0.134709796	0.066908615	0.023632754	0.039471807
158	0.135024153	0.067156943	0.023781654	0.03970306
159	0.135337659	0.067404328	0.023930435	0.039934118
160	0.135652957	0.067650578	0.024079113	0.040164722
161	0.135967079	0.067897041	0.024227662	0.040394942
162	0.136282377	0.068143513	0.024376107	0.040624584
163	0.136597057	0.068389185	0.024524501	0.040853648
164	0.13691212	0.068633691	0.024672816	0.04108221
165	0.137226213	0.068878166	0.024820974	0.041310482
166	0.137538074	0.069122084	0.024969021	0.041538487
167	0.137849905	0.069365251	0.025116956	0.041766217
168	0.138161619	0.06960707	0.025264861	0.041993447
169	0.138471688	0.069848534	0.025412661	0.04222045
170	0.138783901	0.070088974	0.025560336	0.042447107
171	0.139094852	0.070328715	0.025707923	0.042673479
172	0.139404979	0.070567887	0.025855457	0.042899428
173	0.139714725	0.070806776	0.026002848	0.043125142
174	0.140023208	0.071044448	0.02615024	0.04335034
175	0.140330222	0.071282333	0.026297525	0.043575251
176	0.140635885	0.071519539	0.026444767	0.043799854
177	0.140940461	0.071755396	0.026591958	0.044024122
178	0.141245361	0.07199032	0.026739077	0.044248024
179	0.141549173	0.072224382	0.026886149	0.044471601
180	0.141850518	0.072457279	0.027033224	0.044694844
181	0.142150629	0.072689993	0.027180184	0.044917937
182	0.142451122	0.072921966	0.027327093	0.045140572
183	0.142750235	0.073153687	0.027473906	0.045362944
184	0.143050288	0.073384789	0.027620702	0.045584766
185	0.143347932	0.073615262	0.027767442	0.045806278
186	0.143644136	0.073844336	0.027914078	0.046027766
187	0.143938343	0.074073024	0.028060675	0.046248855
188	0.144229907	0.074301308	0.028207278	0.046469399
189	0.144520766	0.074528932	0.028353758	0.046689818
190	0.144812682	0.074755826	0.028500198	0.046909735
191	0.145103452	0.074983085	0.028646581	0.04712923
192	0.145392078	0.075209776	0.028792865	0.047348584
193	0.145681086	0.075435981	0.028939076	0.04756743
194	0.145968949	0.075661465	0.029085237	0.047785902
195	0.146256077	0.075887102	0.029231344	0.048003888
196	0.146544086	0.07611211	0.029377358	0.048221499
197	0.146830862	0.076336703	0.029523302	0.048438807
198	0.147117784	0.076561204	0.029669183	0.048655742
199	0.147404149	0.076785939	0.029814962	0.048872366
200	0.147689632	0.077009953	0.029960708	0.049088616
201	0.147973	0.077232913	0.030106429	0.049304569
202	0.148255223	0.077455985	0.030252047	0.049520271
203	0.148536506	0.077678478	0.030397598	0.04973563
204	0.14881867	0.077900871	0.030543059	0.049950605
205	0.149098954	0.078122928	0.030688496	0.050165141
206	0.149380795	0.07834456	0.030833799	0.050379425
207	0.149662048	0.078565624	0.030979027	0.050593392
208	0.149942009	0.078786587	0.031124199	0.050807007
209	0.150220824	0.079007053	0.031269346	0.051020172
210	0.150500462	0.079226322	0.031414434	0.051233017
211	0.150779277	0.079445358	0.031559467	0.05144546
212	0.151056624	0.079664537	0.031704465	0.05165743
213	0.151333589	0.079883644	0.031849388	0.051869033
214	0.151610848	0.080103349	0.031994256	0.052080014
215	0.151886961	0.080321929	0.032139069	0.052290777
216	0.152162016	0.080539171	0.03228385	0.052501309
217	0.152437042	0.080756331	0.032428535	0.052711574
218	0.152710776	0.080973025	0.032573166	0.052921496
219	0.152982189	0.081189476	0.032717731	0.053131139
220	0.153251605	0.081405988	0.032862239	0.053340434
221	0.153520345	0.081622023	0.033006648	0.05354951
222	0.153788175	0.081837541	0.033150961	0.053758375
223	0.154055152	0.08205245	0.033295165	0.053967062
224	0.15432122	0.082266964	0.033439292	0.054175393
225	0.154585818	0.082480931	0.033583321	0.054383626
226	0.154850945	0.082693914	0.033727319	0.054591433
227	0.15511572	0.082906502	0.033871198	0.054799107
228	0.155380407	0.083118664	0.034015022	0.055006383
229	0.155645945	0.083330288	0.034158742	0.055213378
230	0.155910426	0.0835417	0.034302418	0.055419963
231	0.156174936	0.083752108	0.034445995	0.055626406
232	0.156439036	0.083962465	0.034589457	0.055832558
233	0.156701695	0.084172406	0.034732849	0.056038324
234	0.15696224	0.084381577	0.034876116	0.056244143
235	0.15722255	0.084589926	0.035019284	0.056449757
236	0.157480951	0.084798235	0.035162432	0.056654888
237	0.157739146	0.085006017	0.035305538	0.05685955
238	0.157997458	0.085213424	0.035448486	0.057064135
239	0.158255301	0.085420171	0.035591373	0.057268449
240	0.158511117	0.085626341	0.035734287	0.057472288
241	0.158766697	0.085832389	0.035877083	0.057675958
242	0.159020281	0.086038467	0.036019858	0.057879178
243	0.15927501	0.086243491	0.036162577	0.058082124
244	0.15953059	0.08644813	0.036305196	0.058284803
245	0.159784497	0.086652251	0.036447763	0.058487212
246	0.160037669	0.086856018	0.036590252	0.058689417
247	0.16028993	0.087059247	0.036732632	0.058891485
248	0.160542926	0.087261828	0.036874919	0.059093206
249	0.16079463	0.087464276	0.037017166	0.059294547
250	0.161045657	0.087666329	0.037159385	0.059495415
251	0.161297625	0.087867257	0.037301484	0.059696098
252	0.161549857	0.088067749	0.03744347	0.059896576
253	0.161802001	0.088268007	0.037585394	0.06009675
254	0.162053352	0.088467789	0.03772723	0.060296711
255	0.162304233	0.088667541	0.03786899	0.060496353
256	0.162553176	0.088866583	0.0380107	0.060695774
257	0.162801971	0.089064894	0.038152331	0.060894934
258	0.163050708	0.08926278	0.038293878	0.061093885
259	0.163299268	0.089460433	0.038435359	0.061292546
260	0.163547153	0.089658633	0.038576781	0.061490713
261	0.16379539	0.089856387	0.038718125	0.061688611
262	0.164042394	0.090053442	0.038859384	0.061886311
263	0.164287459	0.09025003	0.039000607	0.062083744
264	0.164530967	0.090446365	0.039141779	0.062280861
265	0.164775121	0.090642132	0.039282906	0.062477608
266	0.165018659	0.090837614	0.039423989	0.062673962
267	0.16526155	0.091032743	0.039564968	0.062870224
268	0.165504207	0.091227364	0.039705846	0.063066352
269	0.165746716	0.091421397	0.039846632	0.063262272
270	0.165987081	0.09161617	0.039987366	0.063457791
271	0.166227417	0.091810578	0.040128003	0.063653078
272	0.166467958	0.092004784	0.040268621	0.063847901
273	0.166707237	0.092199202	0.04040917	0.064042396
274	0.166945575	0.09239288	0.040549673	0.064236611
275	0.167182034	0.092585808	0.040690138	0.064430532
276	0.167419285	0.092777955	0.04083055	0.064624011
277	0.167656096	0.092969291	0.040970862	0.064817355
278	0.16789182	0.093160222	0.041111111	0.06501045
279	0.168126252	0.093350726	0.041251306	0.0652033
280	0.168359802	0.093541383	0.041391382	0.065396044
281	0.168592471	0.09373135	0.041531375	0.065588622
282	0.168825376	0.093920354	0.041671333	0.065780899
283	0.169059249	0.094108953	0.041811169	0.06597303
284	0.169290039	0.094296953	0.041950964	0.066164894
285	0.169518684	0.094484842	0.042090735	0.066356392
286	0.169747769	0.094672355	0.042230407	0.066547682
287	0.169977002	0.094860011	0.042369967	0.066738786
288	0.170205059	0.09504719	0.042509481	0.066929576
289	0.170431766	0.095234399	0.042648909	0.067120223
290	0.170657209	0.095421041	0.042788274	0.067310714
291	0.170881448	0.095608118	0.042927596	0.067500777
292	0.171105981	0.095794334	0.043066875	0.067690572
293	0.171330073	0.095980053	0.043206054	0.067880246
294	0.171554136	0.096165103	0.043345183	0.068069616
295	0.171778522	0.096349179	0.043484181	0.068259001
296	0.172002614	0.096533276	0.043623102	0.068448125
297	0.172227587	0.096717413	0.043761877	0.068637116
298	0.172452237	0.096900952	0.04390057	0.068825921
299	0.172675566	0.097083731	0.044039213	0.069014436
300	0.172897837	0.097266976	0.044177806	0.069202514
301	0.17311905	0.097449815	0.044316315	0.0693904
302	0.173340792	0.097631752	0.044454722	0.069578115
303	0.173562623	0.097813527	0.044593092	0.069765353
304	0.173783807	0.097994602	0.044731417	0.06995231
305	0.174003757	0.098175495	0.044869632	0.070139183
306	0.174224178	0.098356702	0.045007769	0.07032566
307	0.174445097	0.098538183	0.045145835	0.070511797
308	0.174664637	0.098718589	0.04528385	0.070697764
309	0.174883001	0.098898356	0.045421777	0.07088361
310	0.175100748	0.099078154	0.045559686	0.071068984
311	0.175318319	0.099257739	0.04569751	0.07125415
312	0.17553639	0.099437029	0.045835254	0.071439101
313	0.175754607	0.099616614	0.045972931	0.071623662
314	0.175972002	0.099795712	0.046110477	0.071808217
315	0.176189191	0.09997404	0.04624795	0.071992557
316	0.176405235	0.100152175	0.046385334	0.072176735
317	0.176619575	0.100329478	0.0465227	0.072360675
318	0.176832065	0.100507055	0.046660008	0.072544406
319	0.177043379	0.100684592	0.046797248	0.072727829
320	0.177254635	0.100861905	0.046934428	0.072910983
321	0.177464452	0.101038854	0.047071563	0.073093864
322	0.177673299	0.101215671	0.047208662	0.073276416
323	0.177881852	0.101392072	0.047345647	0.07345886
324	0.178090406	0.101568088	0.047482499	0.073641238
325	0.178298313	0.101743961	0.047619296	0.07382326
326	0.178506102	0.101918994	0.047756073	0.074004896
327	0.178714098	0.10209435	0.047892775	0.074186213
328	0.17892177	0.102269586	0.0480294	0.074367333
329	0.179129031	0.10244549	0.04816593	0.074548136
330	0.179336733	0.102620948	0.048302374	0.074728693
331	0.179543641	0.102795818	0.048438762	0.074909041
332	0.179750315	0.102970505	0.048575034	0.07508928
333	0.179958104	0.103144625	0.048711226	0.075269208
334	0.180166276	0.103318126	0.04884737	0.075448894
335	0.180376092	0.103491344	0.048983391	0.075628424
336	0.180584646	0.103663639	0.049119362	0.075807777
337	0.180791055	0.103835649	0.049255255	0.075987002
338	0.180999021	0.104007275	0.04939105	0.07616599
339	0.181206811	0.104178708	0.049526758	0.076344819
340	0.181413161	0.104350485	0.049662401	0.07652334
341	0.181618101	0.104522243	0.049798002	0.076701537
342	0.181822924	0.104693199	0.049933568	0.076879438
343	0.182026602	0.104864764	0.050069015	0.077057183
344	0.182230925	0.105036156	0.050204453	0.077234476
345	0.182434779	0.105206991	0.050339802	0.077411646
346	0.182637516	0.105377501	0.050475078	0.077588672
347	0.182840489	0.105547991	0.050610283	0.077765416
348	0.183042697	0.105718349	0.05074542	0.077941985
349	0.183245317	0.105887906	0.050880506	0.078118313
350	0.183447937	0.106056966	0.051015516	0.078294459
351	0.183649559	0.106226371	0.051150456	0.078470341
352	0.183851562	0.106395493	0.051285276	0.078646142
353	0.184051332	0.106564239	0.051420058	0.078821762
354	0.184249987	0.106732833	0.051554736	0.078997229
355	0.184447907	0.106901518	0.051689397	0.079172169
356	0.184645621	0.107069442	0.051823932	0.079347074
357	0.184842572	0.107237012	0.05195841	0.079521748
358	0.18504014	0.107404308	0.052092772	0.079696122
359	0.18523712	0.107571027	0.052227093	0.079870278
360	0.185434012	0.107737532	0.052361315	0.080044254
361	0.185630963	0.107904199	0.052495431	0.08021797
362	0.185827826	0.10807041	0.052629495	0.080391388
363	0.18602369	0.108236784	0.052763456	0.080564644
364	0.186219965	0.10840261	0.05289731	0.080737864
365	0.186416358	0.108568213	0.05303107	0.080910933
366	0.186612809	0.108733359	0.053164742	0.081083887
367	0.186809613	0.108898222	0.053298368	0.081256531
368	0.187007034	0.109062851	0.053431927	0.081428872
369	0.187204131	0.109227065	0.053565394	0.081601114
370	0.187401611	0.109390721	0.053698864	0.08177295
371	0.187599972	0.109553972	0.053832237	0.081944607
372	0.187796217	0.109717243	0.053965564	0.082116005
373	0.187992199	0.109881031	0.054098794	0.082287215
374	0.188187505	0.110044383	0.05423197	0.082458214
375	0.188382106	0.11020737	0.054365087	0.08262907
376	0.188577	0.110370336	0.054498102	0.08279981
377	0.188772042	0.110532938	0.054631031	0.082970417
378	0.188967142	0.110695104	0.054763932	0.083140699
379	0.189161596	0.11085731	0.054896757	0.083310818
380	0.189356285	0.111019161	0.055029492	0.083480775
381	0.189550416	0.111180749	0.055162194	0.083650388
382	0.189744018	0.111342306	0.055294775	0.083819892
383	0.189936563	0.11150356	0.055427335	0.083989082
384	0.19012855	0.111664478	0.055559862	0.084157976
385	0.190320243	0.111824951	0.055692298	0.084326711
386	0.190511524	0.111984855	0.055824649	0.084495329
387	0.190702424	0.112144182	0.055956899	0.084663856
388	0.190892296	0.112303417	0.056089156	0.084831919
389	0.191079935	0.112462318	0.056221324	0.084999931
390	0.191267721	0.112620814	0.056353394	0.085167765
391	0.191455331	0.112778721	0.056485396	0.085335414
392	0.191643029	0.112936506	0.056617308	0.085502915
393	0.191830257	0.113094028	0.056749158	0.085670248
394	0.192018279	0.11325151	0.05688095	0.085837278
395	0.192205889	0.113408575	0.057012677	0.086004159
396	0.192393969	0.113565063	0.057144362	0.086170793
397	0.192581344	0.113721531	0.057275974	0.086337223
398	0.19276816	0.113878191	0.057407508	0.086503438
399	0.192954742	0.114034577	0.057538979	0.086669458
400	0.193141618	0.114190274	0.057670349	0.086835411
401	0.193327994	0.114345576	0.057801652	0.087001166
402	0.193513519	0.114500958	0.057932963	0.087166454
403	0.193698661	0.114656168	0.058064184	0.087331613
404	0.193883187	0.114811074	0.058195343	0.087496597
405	0.194067448	0.11496593	0.058326442	0.087661308
406	0.19425124	0.115120684	0.058457462	0.087825904
407	0.194435295	0.115275438	0.058588458	0.08799011
408	0.194619498	0.115429867	0.058719414	0.088154082
409	0.194802614	0.115584865	0.058850366	0.088317618
410	0.194985465	0.115739659	0.058981235	0.088481034
411	0.195167758	0.115894839	0.059112068	0.088644066
412	0.195349817	0.116049035	0.059242834	0.088806998
413	0.195530583	0.116203961	0.059373516	0.088969708
414	0.195712347	0.11635903	0.059504119	0.089132126
415	0.195892408	0.116515021	0.059634647	0.089294325
416	0.196073027	0.116670535	0.059765062	0.089456491
417	0.196253411	0.116825634	0.059895416	0.08961844
418	0.196434441	0.116980773	0.060025631	0.089780352
419	0.196615648	0.117135091	0.060155733	0.089942333
420	0.196796502	0.117289206	0.060285749	0.090104191
421	0.196976269	0.117443575	0.060415727	0.09026576
422	0.197156918	0.117597305	0.060545648	0.090427141
423	0.197337537	0.11775066	0.060675558	0.090588156
424	0.197517333	0.117903528	0.060805364	0.090749184
425	0.197697159	0.118056071	0.060935133	0.090909927
426	0.197877102	0.118208311	0.061064833	0.091070503
427	0.19805637	0.118360094	0.061194487	0.09123093
428	0.198235638	0.118511542	0.061324109	0.091391057
429	0.198415346	0.11866219	0.061453576	0.091551316
430	0.198593263	0.118813324	0.061583031	0.091711209
431	0.198770122	0.118964327	0.061712422	0.091870963
432	0.198947745	0.119115015	0.061841695	0.09203069
433	0.199126308	0.119265551	0.06197089	0.092190144
434	0.199303843	0.119415976	0.062100047	0.092349405
435	0.199481143	0.119566025	0.062229144	0.092508505
436	0.199659382	0.119715659	0.062358194	0.092667398
437	0.199837123	0.119865353	0.062487179	0.092826067
438	0.200014246	0.120015433	0.062616082	0.092984556
439	0.200190694	0.120165401	0.062744929	0.09314283
440	0.200366613	0.120315319	0.062873669	0.09330102
441	0.200542709	0.120465236	0.063002374	0.093458885
442	0.200718452	0.120614931	0.063131022	0.093616578
443	0.200893549	0.12076495	0.063259636	0.093773893
444	0.201068234	0.120914715	0.06338814	0.093931124
445	0.201243448	0.121063933	0.063516568	0.094088232
446	0.201417928	0.121212715	0.063644893	0.094245383
447	0.201593348	0.121360747	0.063773132	0.094402473
448	0.201769532	0.121508566	0.063901287	0.094559407
449	0.201945539	0.121656699	0.064029375	0.094716038
450	0.202121341	0.121804305	0.06415743	0.094872465
451	0.202296643	0.12195186	0.064285385	0.095028826
452	0.202470594	0.122099283	0.064413275	0.095184996
453	0.202644751	0.122246443	0.064541065	0.095341134
454	0.20281882	0.122393339	0.064668822	0.09549701
455	0.202992066	0.122540337	0.064796474	0.095652827
456	0.203165665	0.122686888	0.064924064	0.095808468
457	0.203339263	0.122833419	0.06505159	0.095963863
458	0.203512715	0.122979322	0.065179046	0.096119136
459	0.203685991	0.123125386	0.065306396	0.096274358
460	0.203858885	0.123270954	0.065433666	0.096429538
461	0.204031866	0.123416319	0.065560877	0.096584493
462	0.204204202	0.123561847	0.065688076	0.096739028
463	0.204376215	0.123707273	0.065815217	0.096893349
464	0.20454811	0.123851827	0.065942274	0.097047713
465	0.204720445	0.123995569	0.066069306	0.097201888
466	0.204892487	0.124138917	0.066196294	0.097355872
467	0.20506306	0.124282599	0.066323209	0.097509689
468	0.205232664	0.124426078	0.066450047	0.097663439
469	0.205403149	0.124569172	0.066576765	0.097817192
470	0.205572166	0.124712388	0.066703457	0.097970667
471	0.205741211	0.124855056	0.066830066	0.098124025
472	0.205909582	0.124997602	0.066956625	0.098277152
473	0.206078363	0.12513955	0.067083169	0.098430005
474	0.206247673	0.125281225	0.067209621	0.098582754
475	0.206416572	0.125423011	0.06733599	0.098735386
476	0.20658459	0.125564229	0.067462297	0.098887955
477	0.206752842	0.125705082	0.067588535	0.099040402
478	0.206922446	0.125845783	0.067714677	0.099192694
479	0.207091081	0.12598692	0.067840735	0.099344874
480	0.20725948	0.126127226	0.067966707	0.099497064
481	0.20742835	0.126267521	0.068092631	0.099648953
482	0.20759625	0.126407776	0.068218442	0.099800869
483	0.207763504	0.126547991	0.068344218	0.099952468
484	0.207928937	0.126687972	0.068469946	0.10010402
485	0.208092666	0.126827872	0.068595634	0.100255395
486	0.208255367	0.126968036	0.068721323	0.100406371
487	0.208418391	0.127108179	0.068846868	0.10055731
488	0.208581356	0.127248384	0.068972322	0.100708116
489	0.208744322	0.127388943	0.069097702	0.100858705
490	0.20890714	0.127529086	0.06922303	0.101009122
491	0.20906896	0.127668368	0.069348276	0.101159592
492	0.209230516	0.127807832	0.069473468	0.101309788
493	0.209392012	0.127947225	0.069598535	0.101459987
494	0.209553685	0.128086405	0.069723531	0.101609985
495	0.209715711	0.12822521	0.069848454	0.101759889
496	0.209877619	0.128364279	0.069973298	0.101909646
497	0.210039204	0.128502952	0.070098123	0.102059139
498	0.2102007	0.128641767	0.070222948	0.102208301
499	0.210362197	0.128780116	0.070347702	0.102357417
500	0.210523576	0.128918455	0.070472377	0.102506418
501	0.210684339	0.129056672	0.070597033	0.102655134
502	0.210846012	0.129194869	0.070721617	0.102803638
503	0.211007802	0.129332396	0.070846096	0.102952233
504	0.211169475	0.129469832	0.070970547	0.103100557
505	0.211329914	0.12960736	0.071094948	0.103248686
506	0.211490148	0.129744583	0.071219287	0.103396702
507	0.211649354	0.129881969	0.071343569	0.103544532
508	0.211807619	0.130018797	0.071467791	0.103692301
509	0.211966179	0.130155584	0.071591932	0.103839898
510	0.212125384	0.130291692	0.071715992	0.103987455
511	0.212283356	0.130427476	0.071839969	0.104134963
512	0.212442033	0.130562884	0.071963829	0.104282493
513	0.212601033	0.130698222	0.072087643	0.104429785
514	0.212758652	0.130833438	0.07221139	0.104576982
515	0.212915772	0.130969302	0.072335056	0.104723992
516	0.213072657	0.131104518	0.072458656	0.104870879
517	0.213229454	0.131239632	0.072582149	0.105017684
518	0.213388219	0.131374402	0.072705526	0.105164467
519	0.213547072	0.131509192	0.072828843	0.105311027
520	0.21370572	0.131643394	0.072952108	0.105457404
521	0.213864279	0.131777748	0.073075316	0.105603463
522	0.214021987	0.131911534	0.073198417	0.105749631
523	0.214180487	0.13204527	0.073321431	0.105895654
524	0.214339135	0.132179208	0.073444387	0.106041371
525	0.214497077	0.132313156	0.073567261	0.106186976
526	0.214654168	0.132447074	0.073690117	0.106332261
527	0.214812375	0.132580455	0.073812869	0.106477476
528	0.21497017	0.132713531	0.073935538	0.10662267
529	0.215127731	0.132846486	0.074058092	0.106767898
530	0.215283177	0.132979187	0.074180622	0.106912983
531	0.215438799	0.133111483	0.074303096	0.107057906
532	0.215595507	0.133243566	0.074425525	0.107202567
533	0.215752304	0.133375558	0.07454786	0.107347104
534	0.215908925	0.133507985	0.074670117	0.107491425
535	0.216065839	0.133639632	0.0747923	0.107635797
536	0.216221432	0.133771208	0.074914439	0.107780017
537	0.21637676	0.133902469	0.075036535	0.107924031
538	0.216531031	0.134033873	0.075158532	0.108068059
539	0.216684773	0.134165509	0.075280497	0.108211767
540	0.216838838	0.134297095	0.075402356	0.108355436
541	0.216992316	0.134428468	0.075524147	0.10849896
542	0.217146029	0.134559426	0.07564582	0.10864254
543	0.217300858	0.134690038	0.075767463	0.108785861
544	0.217456245	0.134821087	0.075889004	0.108929047
545	0.2176131	0.134951588	0.07601048	0.109072055
546	0.217769809	0.135082485	0.076131894	0.109214874
547	0.217927575	0.135213189	0.076253247	0.10935751
548	0.218084842	0.13534372	0.076374528	0.10950005
549	0.218242285	0.135474039	0.076495712	0.109642596
550	0.218399817	0.135604185	0.0766168	0.109785082
551	0.218557377	0.135734118	0.076737813	0.109927467
552	0.218713969	0.13586396	0.076858754	0.110069777
553	0.218870384	0.135994218	0.076979632	0.110211875
554	0.219026006	0.136124385	0.077100476	0.11035374
555	0.219182009	0.136254338	0.077221257	0.110495434
556	0.21933769	0.136384555	0.077341937	0.110637029
557	0.219491961	0.136514772	0.077462509	0.110778718
558	0.219645321	0.136645395	0.077583024	0.11092021
559	0.219797771	0.13677613	0.077703492	0.11106153
560	0.219949809	0.136907087	0.07782389	0.111202725
561	0.220101143	0.137037537	0.07794427	0.111343712
562	0.220252388	0.137167937	0.078064549	0.111484695
563	0.220403046	0.137298002	0.078184713	0.111625744
564	0.220554056	0.137428422	0.078304794	0.111766639
565	0.22070489	0.137558376	0.078424869	0.111907275
566	0.220854109	0.137688542	0.078544868	0.112047858
567	0.221002798	0.137818638	0.078664803	0.112188379
568	0.221151429	0.137948297	0.078784651	0.112328859
569	0.221301529	0.138077561	0.078904436	0.112469179
570	0.221451834	0.138206369	0.079024126	0.11260947
571	0.221603227	0.138334893	0.079143724	0.112749635
572	0.221752827	0.138463356	0.079263283	0.112889713
573	0.22190184	0.138591921	0.079382733	0.11302976
574	0.222051558	0.138720658	0.079502136	0.113169505
575	0.222202333	0.138848979	0.079621474	0.113309114
576	0.222352873	0.13897659	0.07974074	0.11344876
577	0.222503149	0.139104192	0.079859921	0.113588339
578	0.222653102	0.139231387	0.079979038	0.11372784
579	0.222802497	0.139357975	0.080098064	0.113867401
580	0.222951892	0.139484339	0.08021705	0.114006726
581	0.223099671	0.139611068	0.08033596	0.114145969
582	0.223247332	0.139737402	0.080454879	0.114284897
583	0.223394583	0.139863229	0.080573696	0.114423949
584	0.223542098	0.139988955	0.080692405	0.11456302
585	0.223689848	0.140115025	0.080811003	0.114702009
586	0.223836217	0.140241156	0.080929558	0.11484089
587	0.223983085	0.14036672	0.081048089	0.114979537
588	0.22413063	0.140492526	0.081166502	0.115118169
589	0.224277175	0.140618536	0.081284871	0.115256572
590	0.224423339	0.140744748	0.081403189	0.115394791
591	0.224569561	0.140870281	0.081521438	0.115533026
592	0.224714873	0.140995814	0.081639648	0.115671076
593	0.224860655	0.141120748	0.081757764	0.115809186
594	0.225006583	0.141245419	0.081875826	0.115947162
595	0.225153393	0.141369604	0.081993779	0.116085133
596	0.225300497	0.141493433	0.082111686	0.116222944
597	0.225447718	0.141617273	0.0822296	0.116360332
598	0.225593353	0.14174162	0.082347446	0.116497605
599	0.225739693	0.141865916	0.082465204	0.116634758
600	0.225885269	0.141989847	0.082582915	0.116771856
601	0.226029905	0.142113615	0.082700589	0.116908824
602	0.226175217	0.142237597	0.082818187	0.117045595
603	0.226319647	0.142361487	0.082935736	0.11718225
604	0.226464078	0.142485155	0.083053227	0.117318753
605	0.226607716	0.142608974	0.083170616	0.117455219
606	0.226751529	0.142733148	0.083287934	0.117591458
607	0.226895079	0.142857191	0.08340518	0.117727608
608	0.227037982	0.142980645	0.083522368	0.117863707
609	0.227180767	0.143103927	0.083639487	0.117999699
610	0.227322319	0.143227675	0.08375655	0.118135517
611	0.227464224	0.143351606	0.08387357	0.118270995
612	0.227608302	0.143474655	0.083990489	0.1184064
613	0.227751763	0.143597532	0.08410734	0.118541736
614	0.227894255	0.143719932	0.084224132	0.118677026
615	0.228035954	0.143841774	0.084340839	0.11881231
616	0.228178916	0.14396315	0.084457496	0.118947461
617	0.228320791	0.144084252	0.084574116	0.119082514
618	0.228462255	0.144204877	0.08469065	0.119217626
619	0.228603337	0.144326294	0.084807161	0.119352377
620	0.228745447	0.144447305	0.084923586	0.119487095
621	0.228887498	0.14456794	0.085039914	0.119621885
622	0.229030137	0.144688627	0.085156134	0.11975664
623	0.229172218	0.14480909	0.085272368	0.119891078
624	0.229313946	0.144929209	0.08538854	0.120025467
625	0.229454705	0.145049307	0.085504632	0.120159804
626	0.229595287	0.145169233	0.085620696	0.120293927
627	0.229736193	0.145289057	0.085736681	0.120427978
628	0.229877304	0.145408973	0.085852598	0.120561839
629	0.230019003	0.145528433	0.085968447	0.120695606
630	0.230161877	0.145647852	0.086084247	0.12082916
631	0.230304898	0.145767697	0.086199996	0.120962511
632	0.2304483	0.145887653	0.086315658	0.121095831
633	0.230591556	0.146007346	0.086431208	0.121229278
634	0.230734841	0.146126755	0.08654672	0.121362561
635	0.230876716	0.146246326	0.086662184	0.121495786
636	0.231018444	0.146365451	0.086777573	0.121629058
637	0.231159761	0.146484677	0.086892912	0.121762232
638	0.23130146	0.146604025	0.087008192	0.121895227
639	0.231442924	0.146723353	0.087123463	0.122027949
640	0.231583448	0.14684267	0.087238684	0.122160534
641	0.231722738	0.146961937	0.087353843	0.122293031
642	0.231862439	0.147080789	0.087468913	0.12242555
643	0.232002023	0.147199619	0.087583896	0.122558022
644	0.232141754	0.147318552	0.087698812	0.122690349
645	0.232282895	0.147437403	0.087813661	0.122822457
646	0.232423272	0.147556153	0.087928472	0.122954423
647	0.232564413	0.147675116	0.088043197	0.12308626
648	0.23270526	0.147793764	0.088157879	0.12321803
649	0.232846577	0.147912585	0.088272525	0.123349589
650	0.232986807	0.148031294	0.088387129	0.123481017
651	0.233126831	0.148150236	0.088501669	0.123612257
652	0.233265886	0.148269574	0.088616138	0.123743388
653	0.233406146	0.148389074	0.08873053	0.123874366
654	0.233546464	0.148508615	0.088844875	0.12400515
655	0.233685931	0.148628277	0.08895915	0.124135828
656	0.233825309	0.148747828	0.089073358	0.124266418
657	0.233963718	0.148867866	0.089187503	0.124396922
658	0.23410292	0.148987477	0.089301584	0.124527319
659	0.234241211	0.149106825	0.089415627	0.124657636
660	0.234379679	0.149226001	0.089529614	0.124787871
661	0.234516854	0.149345248	0.089643547	0.12491797
662	0.234653295	0.149464352	0.08975743	0.125047974
663	0.234788473	0.149583335	0.08987126	0.125177925
664	0.234923857	0.149701467	0.089985041	0.125307802
665	0.235058829	0.149820054	0.090098697	0.12543775
666	0.235194036	0.149938399	0.090212343	0.125567442
667	0.235331006	0.15005656	0.090325903	0.125697033
668	0.235467329	0.150174621	0.090439399	0.125826519
669	0.23560424	0.150292184	0.090552813	0.125955981
670	0.235740622	0.150409271	0.090666138	0.126085493
671	0.23587583	0.150525912	0.090779456	0.126214842
672	0.236010332	0.150642512	0.090892667	0.126344283
673	0.2361441	0.150759376	0.091005828	0.126473555
674	0.236278367	0.15087624	0.091118894	0.126602793
675	0.23641331	0.150992972	0.091231918	0.126731803
676	0.236547812	0.151109522	0.09134488	0.126860741
677	0.236682285	0.151225859	0.091457771	0.126989658
678	0.236817257	0.151342023	0.091570586	0.127118519
679	0.236953258	0.151457944	0.091683347	0.127247239
680	0.23708823	0.151573997	0.091796032	0.127375943
681	0.237224289	0.151689897	0.091908653	0.127504526
682	0.237359849	0.151805889	0.09202121	0.127633047
683	0.237496407	0.151921496	0.09213368	0.127761527
684	0.237633318	0.152036809	0.0922461	0.127889874
685	0.237770082	0.152152426	0.092358429	0.128018203
686	0.237907081	0.152268306	0.092470655	0.128146494
687	0.238044374	0.1523837	0.092582809	0.128274786
688	0.238179992	0.152499519	0.092694932	0.128402917
689	0.238316257	0.152615055	0.092806991	0.128530915
690	0.23845214	0.152730621	0.092919012	0.128658731
691	0.238587758	0.152845974	0.093031009	0.128786355
692	0.238723024	0.152961348	0.093142904	0.128914007
693	0.238858614	0.15307661	0.093254782	0.129041394
694	0.238994203	0.153192034	0.09336661	0.129168592
695	0.23912894	0.153307002	0.093478389	0.129295765
696	0.239262385	0.153421777	0.093590137	0.129422763
697	0.239395271	0.15353635	0.093701838	0.129549663
698	0.239527659	0.153650638	0.093813506	0.129676429
699	0.23965893	0.153764805	0.093925124	0.129803138
700	0.23979026	0.153878962	0.094036647	0.129929835
701	0.239921296	0.153993463	0.094148103	0.130056419
702	0.240052362	0.154107884	0.094259459	0.130183011
703	0.24018378	0.154222345	0.094370772	0.13030938
704	0.240315198	0.154336795	0.094482055	0.130435567
705	0.240445764	0.154450739	0.094593285	0.130561809
706	0.240575743	0.154564328	0.094704479	0.130687948
707	0.240705574	0.154678019	0.094815629	0.130813927
708	0.24083476	0.154791861	0.094926724	0.13093983
709	0.240962741	0.154905562	0.095037816	0.131065527
710	0.241091193	0.155019374	0.095148857	0.131191049
711	0.241220261	0.155132689	0.095259811	0.131316613
712	0.241349123	0.155246217	0.095370686	0.131442115
713	0.241478603	0.155359259	0.095481528	0.131567475
714	0.241608288	0.15547233	0.095592301	0.131692729
715	0.241737444	0.155585341	0.095703011	0.131817911
716	0.241866776	0.155698292	0.095813702	0.131942881
717	0.241995375	0.155811435	0.095924296	0.13206788
718	0.242123356	0.155924608	0.09603486	0.132192674
719	0.242250985	0.156038014	0.096145357	0.132317379
720	0.242378232	0.156151147	0.096255793	0.132442067
721	0.24250636	0.156263682	0.096366186	0.132566629
722	0.242633577	0.156376236	0.096476521	0.132691128
723	0.242761617	0.156488274	0.096586815	0.132815516
724	0.242889187	0.156600078	0.096697055	0.13293984
725	0.243017492	0.156711711	0.096807191	0.133064184
726	0.243145767	0.156823606	0.096917269	0.133188374
727	0.243273455	0.156934873	0.097027327	0.133312487
728	0.243401524	0.15704611	0.097137322	0.133436532
729	0.243529388	0.157157955	0.097247264	0.133560371
730	0.243657751	0.157270135	0.097357166	0.133684003
731	0.243786525	0.157381818	0.097466986	0.133807629
732	0.243914977	0.157493511	0.097576768	0.13393108
733	0.24404287	0.157605619	0.097686488	0.134054413
734	0.244170792	0.157717637	0.097796125	0.134177713
735	0.24429895	0.157830151	0.097905717	0.134300788
736	0.244426843	0.157942462	0.098015254	0.134423828
737	0.244555882	0.158054672	0.09812471	0.134546785
738	0.244684069	0.1581667	0.098234107	0.134669777
739	0.24481252	0.158278616	0.098343458	0.134792661
740	0.244941529	0.158390167	0.098452746	0.134915509
741	0.245070216	0.158501302	0.098561986	0.135038291
742	0.245198403	0.158612803	0.098671177	0.135160858
743	0.245327441	0.158723664	0.098780298	0.135283401
744	0.245455423	0.158834617	0.098889335	0.13540598
745	0.245583786	0.158945479	0.098998341	0.135528363
746	0.245711826	0.159055924	0.099107304	0.135650741
747	0.245838955	0.159166664	0.099216171	0.135773143
748	0.245966966	0.159277272	0.099324975	0.135895438
749	0.246094654	0.159387728	0.099433737	0.136017614
750	0.246222047	0.159497464	0.099542494	0.136139676
751	0.246348619	0.159606714	0.099651193	0.136261731
752	0.246475836	0.159716085	0.099759844	0.136383584
753	0.246602672	0.159825791	0.099868434	0.136505303
754	0.246729155	0.159935425	0.099977005	0.136626804
755	0.246855785	0.160045425	0.100085502	0.136748196
756	0.246982504	0.160155121	0.100193946	0.136869538
757	0.247110015	0.160264441	0.10030234	0.136990782
758	0.247237849	0.160373701	0.100410664	0.13711193
759	0.24736448	0.160483224	0.100518921	0.137233049
760	0.247490405	0.160592615	0.100627117	0.137354127
761	0.247616212	0.160701611	0.100735263	0.137475125
762	0.247741462	0.160810719	0.100843311	0.137596122
763	0.247867593	0.160919755	0.100951318	0.13771697
764	0.247994487	0.161028457	0.101059305	0.137837637
765	0.248120941	0.161137118	0.101167262	0.137958122
766	0.248245838	0.161245972	0.101275214	0.138078403
767	0.248371528	0.161354684	0.101383084	0.138198647
768	0.248496425	0.161463751	0.10149091	0.13831873
769	0.248620706	0.161572859	0.101598695	0.138438649
770	0.248744457	0.161681845	0.1017064	0.138558584
771	0.248868208	0.161790425	0.101814077	0.138678347
772	0.248992048	0.161898792	0.101921674	0.13879811
773	0.249116416	0.162006916	0.102029205	0.138917838
774	0.249241372	0.162114969	0.102136655	0.139037511
775	0.249365564	0.162223509	0.102244034	0.139157084
776	0.249489668	0.162332312	0.102351317	0.139276619
777	0.24961386	0.162440923	0.10245852	0.139396177
778	0.249738816	0.1625493	0.102565687	0.139515568
779	0.249864007	0.162657343	0.102672727	0.139635138
780	0.249988228	0.162765731	0.102779731	0.139754551
781	0.250112538	0.162873763	0.10288671	0.139873774
782	0.250237934	0.162981421	0.102993612	0.139992983
783	0.250363595	0.163089413	0.103100467	0.140111996
784	0.250487787	0.163197334	0.1032073	0.140230913
785	0.250611421	0.163305215	0.103314097	0.140349666
786	0.250735907	0.163412954	0.103420846	0.140468303
787	0.250859365	0.163520601	0.103527513	0.14058704
788	0.250983586	0.163628046	0.103634088	0.1407058
789	0.251109541	0.163735196	0.103740637	0.140824323
790	0.251234115	0.163842408	0.103847153	0.140942737
791	0.251358454	0.163949568	0.103953573	0.141061194
792	0.25148294	0.164056962	0.104059896	0.141179677
793	0.25160766	0.164164275	0.104166157	0.14129808
794	0.251731294	0.16427176	0.104272392	0.141416331
795	0.251854224	0.164378982	0.104378617	0.141534446
796	0.251977241	0.164486072	0.104484732	0.141652666
797	0.252099406	0.164593121	0.104590754	0.141770929
798	0.252220866	0.16470017	0.104696735	0.141889076
799	0.252341827	0.164807331	0.104802719	0.142006935
800	0.252463229	0.164914401	0.104908598	0.142124833
801	0.252583367	0.165021653	0.105014443	0.142242629
802	0.252703359	0.165128661	0.105120249	0.142360324
803	0.252823292	0.165235508	0.105226017	0.142477867
804	0.252943548	0.165342202	0.10533172	0.142595381
805	0.253063334	0.16544919	0.105437433	0.142712569
806	0.253182914	0.165556169	0.105543043	0.142829853
807	0.25330132	0.165663147	0.105648584	0.142947157
808	0.253419255	0.165769902	0.105754095	0.143064339
809	0.253537162	0.165876769	0.105859567	0.143181327
810	0.253655538	0.165983636	0.105964972	0.143298235
811	0.253773796	0.166090817	0.106070351	0.143414939
812	0.253892495	0.166197602	0.106175682	0.143531578
813	0.254011048	0.166304276	0.106280934	0.143648207
814	0.254130246	0.166410869	0.106386076	0.143764892
815	0.254250032	0.166517624	0.106491201	0.143881318
816	0.254369907	0.166624126	0.106596287	0.143997592
817	0.254489751	0.166730608	0.106701252	0.144113972
818	0.254609684	0.16683718	0.106806149	0.144230296
819	0.254730675	0.166943763	0.106911008	0.14434644
820	0.254850314	0.167050772	0.107015773	0.14446262
821	0.25496963	0.167157801	0.107120525	0.144578573
822	0.255089768	0.167264424	0.107225234	0.144694454
823	0.255208879	0.167371088	0.107329888	0.144810317
824	0.255328019	0.167477742	0.107434511	0.144926017
825	0.255447716	0.16758399	0.107539086	0.145041669
826	0.255567943	0.167689954	0.107643557	0.145157404
827	0.25568911	0.167795919	0.107747981	0.145272995
828	0.255811069	0.167901599	0.107852346	0.145388496
829	0.255932735	0.168007148	0.107956683	0.145503846
830	0.256054137	0.168112514	0.108060978	0.14561914
831	0.256174246	0.16821786	0.108165266	0.145734244
832	0.256293621	0.168323388	0.108269485	0.145849295
833	0.256412966	0.168429444	0.108373635	0.145964201
834	0.256532517	0.168535317	0.108477721	0.146079043
835	0.256653214	0.16864121	0.108581722	0.146193846
836	0.256773793	0.168746505	0.108685672	0.146308634
837	0.256894901	0.168851425	0.108789551	0.14642339
838	0.257014805	0.168956366	0.10889341	0.146538015
839	0.257133974	0.169061133	0.108997242	0.146652488
840	0.257252438	0.169166114	0.109101017	0.146766808
841	0.257370667	0.169270629	0.109204745	0.146881097
842	0.257488544	0.169375174	0.109308415	0.146995315
843	0.257606832	0.169479708	0.109412002	0.147109529
844	0.257725472	0.169583858	0.109515512	0.147223787
845	0.257844965	0.169687733	0.10961895	0.147337972
846	0.257964986	0.169791345	0.109722322	0.147452124
847	0.258083185	0.169895028	0.109825699	0.147566128
848	0.258200357	0.169998539	0.109929015	0.147680191
849	0.258317235	0.170101675	0.110032312	0.147794153
850	0.258434113	0.170204486	0.110135598	0.147907962
851	0.258551814	0.170307358	0.110238829	0.148021623
852	0.258670307	0.170410209	0.110341962	0.148135311
853	0.25878933	0.170512736	0.110445085	0.148248831
854	0.258907383	0.170615193	0.110548124	0.148362443
855	0.259024701	0.170717598	0.110651122	0.148475954
856	0.259141991	0.170820328	0.110754038	0.148589416
857	0.259259397	0.170922875	0.110856947	0.148702675
858	0.259376804	0.17102522	0.110959831	0.14881579
859	0.259494064	0.171127413	0.111062617	0.148928997
860	0.259610296	0.171229859	0.111165364	0.14904213
861	0.259727174	0.171332001	0.111268091	0.149155118
862	0.259844081	0.171434518	0.111370733	0.149268072
863	0.259960225	0.171537004	0.111473322	0.149380993
864	0.260076134	0.17163941	0.11157586	0.149493843
865	0.260191367	0.171741805	0.11167837	0.149606567
866	0.260304603	0.171844961	0.111780834	0.149719173
867	0.260418573	0.171947721	0.111883256	0.149831733
868	0.260532572	0.172050188	0.111985638	0.149944231
869	0.260647071	0.172152279	0.112087981	0.150056679
870	0.260761481	0.172254471	0.112190283	0.150168969
871	0.26087598	0.172356491	0.112292516	0.150281273
872	0.260990567	0.172458268	0.112394665	0.150393661
873	0.261105624	0.172559731	0.112496795	0.150505875
874	0.261221738	0.172661163	0.11259891	0.150617836
875	0.261336678	0.172762595	0.112700934	0.150729889
876	0.261451911	0.172864139	0.112802897	0.150841851
877	0.261566644	0.172965804	0.112904804	0.150953748
878	0.261680732	0.173067165	0.113006651	0.151065678
879	0.261793909	0.173169135	0.113108473	0.151177407
880	0.261906851	0.173271125	0.113210273	0.151288981
881	0.262019881	0.173373175	0.113312029	0.151400459
882	0.262133234	0.173475033	0.113413677	0.151512067
883	0.262246499	0.17357678	0.113515323	0.151623509
884	0.262360176	0.173678455	0.113616879	0.151735026
885	0.262472471	0.173779654	0.113718408	0.151846529
886	0.262584591	0.173881015	0.113819897	0.151957927
887	0.26269721	0.173982326	0.113921342	0.152069188
888	0.262810622	0.174083352	0.114022671	0.152180567
889	0.26292327	0.174184298	0.11412395	0.152291869
890	0.263035918	0.174285101	0.114225191	0.152403052
891	0.263147891	0.174385722	0.114326364	0.152514275
892	0.263259687	0.174486668	0.114427511	0.152625266
893	0.263372042	0.174587177	0.114528618	0.15273621
894	0.263484279	0.174687697	0.114629669	0.152847103
895	0.263596574	0.174788389	0.114730699	0.152957786
896	0.26370981	0.174888695	0.114831671	0.153068429
897	0.263822634	0.174989742	0.114932578	0.153178915
898	0.263935723	0.175090678	0.115033408	0.153289419
899	0.264048548	0.17519141	0.115134207	0.15339985
900	0.264161196	0.175292508	0.115234933	0.153510237
901	0.26427499	0.175392997	0.115335632	0.153620513
902	0.264389136	0.175493699	0.115436266	0.153730691
903	0.264503547	0.175594279	0.11553686	0.153840705
904	0.264618045	0.175694495	0.115637383	0.15395077
905	0.264732456	0.175794781	0.115737845	0.154060807
906	0.264846514	0.175894216	0.11583824	0.154170972
907	0.264961835	0.175993661	0.115938535	0.154281156
908	0.265075805	0.17609339	0.116038772	0.154391321
909	0.265189864	0.176192926	0.116138965	0.154501405
910	0.265303187	0.176292391	0.116239151	0.154611335
911	0.265417099	0.176391876	0.116339277	0.154721207
912	0.265530775	0.176491524	0.116439345	0.154831007
913	0.265645039	0.176590918	0.116539354	0.154940768
914	0.265759126	0.17669014	0.11663935	0.155050327
915	0.265873743	0.176789402	0.116739252	0.155159937
916	0.26598833	0.176888502	0.116839084	0.155269582
917	0.2661023	0.176987724	0.116938869	0.155379192
918	0.266216505	0.17708728	0.117038606	0.155488707
919	0.266329564	0.177186827	0.117138294	0.155598214
920	0.266442389	0.177286322	0.117237908	0.155707738
921	0.266555154	0.177385706	0.117337493	0.15581715
922	0.266667068	0.17748508	0.117437008	0.155926566
923	0.266778982	0.177584535	0.117536488	0.156035835
924	0.266890162	0.177683615	0.117635929	0.156145099
925	0.267000607	0.177782614	0.11773533	0.156254319
926	0.267109642	0.177881694	0.117834731	0.156363358
927	0.267218912	0.177980682	0.117934107	0.156472251
928	0.267327477	0.178079093	0.118033423	0.156581243
929	0.26743616	0.17817799	0.118132671	0.156690162
930	0.267545078	0.178276776	0.118231817	0.156799233
931	0.26765379	0.1783754	0.118330933	0.156908182
932	0.267762649	0.17847377	0.118430017	0.157017036
933	0.267871185	0.178572322	0.118529085	0.157125726
934	0.2679779	0.178671189	0.118628137	0.157234301
935	0.26808529	0.178770299	0.118727129	0.15734277
936	0.268191447	0.178869298	0.118826088	0.157451166
937	0.268297427	0.178968033	0.118925027	0.157559407
938	0.268402644	0.179066789	0.119023873	0.157667756
939	0.268507567	0.179165382	0.119122678	0.157776055
940	0.26861246	0.179263722	0.119221467	0.157884207
941	0.268717207	0.179361929	0.119320209	0.15799229
942	0.268822101	0.179460127	0.119418889	0.158100325
943	0.26892767	0.179558011	0.119517518	0.158208285
944	0.269034473	0.179655813	0.119616122	0.158316031
945	0.269141099	0.179753838	0.119714644	0.15842376
946	0.269248489	0.179851985	0.119813046	0.158531615
947	0.26935679	0.17994996	0.119911391	0.158639421
948	0.269464944	0.180048026	0.120009718	0.158747054
949	0.269573921	0.18014595	0.120107974	0.158854637
950	0.269683221	0.180243803	0.120206165	0.158962216
951	0.26979349	0.180341767	0.120304301	0.159069644
952	0.269903641	0.180439367	0.120402372	0.159177143
953	0.270013792	0.180537017	0.120500382	0.159284615
954	0.270123709	0.180634789	0.120598364	0.159391916
955	0.27023433	0.180732338	0.120696319	0.159499059
956	0.270344776	0.180829714	0.120794233	0.159606125
957	0.270454751	0.180926787	0.120892104	0.159713169
958	0.270564932	0.181023159	0.120989873	0.159820407
959	0.270674642	0.181119928	0.121087613	0.159927447
960	0.270784265	0.181216604	0.121185298	0.160034481
961	0.270894563	0.181313291	0.121282947	0.160141341
962	0.271004891	0.181409715	0.121380563	0.160248068
963	0.271115983	0.181505935	0.121478089	0.160354832
964	0.271227309	0.18160246	0.121575569	0.160461456
965	0.271338841	0.181698934	0.121673006	0.160567983
966	0.271450285	0.181795135	0.121770359	0.160674609
967	0.271561347	0.181891274	0.12186773	0.160780971
968	0.271671822	0.181987332	0.121965017	0.160887439
969	0.271781944	0.182083827	0.122062267	0.160993735
970	0.271892007	0.182179997	0.122159466	0.161100027
971	0.272003069	0.182276227	0.122256613	0.161206209
972	0.272114572	0.182372539	0.122353731	0.161312242
973	0.272225487	0.182468689	0.122450788	0.161418318
974	0.272334493	0.182565204	0.122547846	0.161524189
975	0.272443851	0.18266109	0.122644865	0.161630072
976	0.272552886	0.182756722	0.122741851	0.161735937
977	0.272661363	0.182852213	0.122838788	0.161841795
978	0.272770105	0.182947257	0.122935706	0.161947541
979	0.272879052	0.183042768	0.123032552	0.16205319
980	0.272986795	0.183138309	0.123129316	0.162158919
981	0.273093862	0.183233851	0.123226061	0.162264447
982	0.273201869	0.183329473	0.123322748	0.162369888
983	0.273309671	0.183424558	0.123419421	0.162475278
984	0.273416973	0.183519572	0.123516028	0.162580709
985	0.273524393	0.183614393	0.123612582	0.162686118
986	0.273631901	0.183709509	0.123709088	0.162791402
987	0.27373888	0.183804959	0.123805565	0.162896502
988	0.273844801	0.183900328	0.123902	0.163001596
989	0.273951046	0.183995595	0.123998388	0.163106602
990	0.274058143	0.184090609	0.124094738	0.163211501
991	0.274165827	0.184185593	0.124191014	0.163316388
992	0.274272865	0.184280212	0.124287229	0.163421361
993	0.274380314	0.184374658	0.124383415	0.163526163
994	0.274487792	0.184469033	0.124479512	0.16363104
995	0.274595535	0.184563713	0.124575555	0.163735781
996	0.274703748	0.184658564	0.124671543	0.163840436
997	0.274811373	0.184753731	0.124767515	0.163944912
998	0.274919175	0.18484843	0.124863407	0.164049501
999	0.275026154	0.184942795	0.124959279	0.164154032
1000	0.275134014	0.185036674	0.125055132	0.164258461
1001	0.275241375	0.185130826	0.125150909	0.164362861
1002	0.275347796	0.18522511	0.125246663	0.164467155
1003	0.275454246	0.185318543	0.125342397	0.164571476
1004	0.275560462	0.185412168	0.125438113	0.164675606
1005	0.275666119	0.185505823	0.125533794	0.164779645
1006	0.275770689	0.185599813	0.125629457	0.164883563
1007	0.275875142	0.185693367	0.125725069	0.164987494
1008	0.275980065	0.185786627	0.125820634	0.165091399
1009	0.276085018	0.18588014	0.125916147	0.165195209
1010	0.276189324	0.185973532	0.126011641	0.165298952
1011	0.276292895	0.186066975	0.126107126	0.165402564
1012	0.276396408	0.186160295	0.126202558	0.165506193
1013	0.276500333	0.186253322	0.126297966	0.165609728
1014	0.276603757	0.186346298	0.126393331	0.165713204
1015	0.276707212	0.186439001	0.126488672	0.165816558
1016	0.276810901	0.186531845	0.126583965	0.165919855
1017	0.276914267	0.186624578	0.126679211	0.166023114
1018	0.277017339	0.186717361	0.126774414	0.166126279
1019	0.277119766	0.186810428	0.126869526	0.166229497
1020	0.277222016	0.186902654	0.126964557	0.166332954
1021	0.277323913	0.186994677	0.127059542	0.166436369
1022	0.277424988	0.187086548	0.127154521	0.166539668
1023	0.27752668	0.18717777	0.127249442	0.16664305
1024	0.277629488	0.187268992	0.127344279	0.166746436
1025	0.277732061	0.187360559	0.127439093	0.166849617
1026	0.277834663	0.187452186	0.12753384	0.166952803
1027	0.277936531	0.187544108	0.127628527	0.167055994
1028	0.278039574	0.187635837	0.127723155	0.167159085
1029	0.278142705	0.187727799	0.127817717	0.16726211
1030	0.278245279	0.18781969	0.127912245	0.167365083
1031	0.278347675	0.187911815	0.128006736	0.167467945
1032	0.278450278	0.188003909	0.128101181	0.167570724
1033	0.278553056	0.1880958	0.128195594	0.167673423
1034	0.27865466	0.188188036	0.128289987	0.167775987
1035	0.278756528	0.188279937	0.128384309	0.167878599
1036	0.278858102	0.188372295	0.12847855	0.167981187
1037	0.278958796	0.188464906	0.128572789	0.168083552
1038	0.279060164	0.188557304	0.128666963	0.168185892
1039	0.279161386	0.188649834	0.128761136	0.168288017
1040	0.279262637	0.188742637	0.128855208	0.168390216
1041	0.279364153	0.188835573	0.128949276	0.168492198
1042	0.279466109	0.188928042	0.129043301	0.16859416
1043	0.279567419	0.18902043	0.129137313	0.168695985
1044	0.279669786	0.189112504	0.129231235	0.168797932
1045	0.279773123	0.189204476	0.129325107	0.168899841
1046	0.279876137	0.18929656	0.129418938	0.169001653
1047	0.279979386	0.189388745	0.129512741	0.169103304
1048	0.280083251	0.189480961	0.129606519	0.169204731
1049	0.280186705	0.189573257	0.129700222	0.169306203
1050	0.280290189	0.189665524	0.129793815	0.169407833
1051	0.280394407	0.1897578	0.129887402	0.169509193
1052	0.28049886	0.189849742	0.129980914	0.169610613
1053	0.280602608	0.189941481	0.130074406	0.169711982
1054	0.280706268	0.190033038	0.13016783	0.169813411
1055	0.280810574	0.190124605	0.130261176	0.169914865
1056	0.280914557	0.190216222	0.130354486	0.170016242
1057	0.281018716	0.190307829	0.130447758	0.170117521
1058	0.281120907	0.190399112	0.130541043	0.170218658
1059	0.281222716	0.190490405	0.130634256	0.170319817
1060	0.281324173	0.190581587	0.130727397	0.170421034
1061	0.281426041	0.190672454	0.130820512	0.170522161
1062	0.281527909	0.19076327	0.130913557	0.1706233
1063	0.281630189	0.190853803	0.131006536	0.170724453
1064	0.281731557	0.190944021	0.13109949	0.170825564
1065	0.281831898	0.191034442	0.131192388	0.170926679
1066	0.281931886	0.191125279	0.131285274	0.171027582
1067	0.282031816	0.191215882	0.131378129	0.171128434
1068	0.28213198	0.191305969	0.131470932	0.171229306
1069	0.282232409	0.191396146	0.131563652	0.171330183
1070	0.282331897	0.191486273	0.131656338	0.171431041
1071	0.282431122	0.191576218	0.131748967	0.171531928
1072	0.282529348	0.191666497	0.131841547	0.171632737
1073	0.28262772	0.191756999	0.131934034	0.171733569
1074	0.282726563	0.191847704	0.132026469	0.171834319
1075	0.282824201	0.191938216	0.132118909	0.171934959
1076	0.282922162	0.192028465	0.132211334	0.172035482
1077	0.283019918	0.192118835	0.132303758	0.172135809
1078	0.283117909	0.192209509	0.132396125	0.172236049
1079	0.283216722	0.192300224	0.132488398	0.172336348
1080	0.283315858	0.192391132	0.132580605	0.172436618
1081	0.283414025	0.192481959	0.132672822	0.17253672
1082	0.283512868	0.192572451	0.132764979	0.172636836
1083	0.283611946	0.19266278	0.132857084	0.172736928
1084	0.283710788	0.192752786	0.132949117	0.172837115
1085	0.283809425	0.192842933	0.133041152	0.172937081
1086	0.283908297	0.192933182	0.133133112	0.173037049
1087	0.284007933	0.193023096	0.133224995	0.17313706
1088	0.28410607	0.193112736	0.133316831	0.173237144
1089	0.284205148	0.193202163	0.133408634	0.17333713
1090	0.284304607	0.193291408	0.133500422	0.173436988
1091	0.284404155	0.193380765	0.133592121	0.173536917
1092	0.284504231	0.193470263	0.133683786	0.173636699
1093	0.284603338	0.1935597	0.133775418	0.173736477
1094	0.284701241	0.1936493	0.133866998	0.173836251
1095	0.284799231	0.193739143	0.133958567	0.173935774
1096	0.284897604	0.193828773	0.134050079	0.174035319
1097	0.284996564	0.193918322	0.134141575	0.174134684
1098	0.285095553	0.194007912	0.134233043	0.174233916
1099	0.285194279	0.194097512	0.134324463	0.174333129
1100	0.285292915	0.194186605	0.134415858	0.174432296
1101	0.285390466	0.194275849	0.134507218	0.174531425
1102	0.285487839	0.194364983	0.134598501	0.174630604
1103	0.285584597	0.194453771	0.134689736	0.174729821
1104	0.285680884	0.194542621	0.134780888	0.174829086
1105	0.285777318	0.194631085	0.134871986	0.174928331
1106	0.285873986	0.194719559	0.134963066	0.175027426
1107	0.285970861	0.194807892	0.135054075	0.175126623
1108	0.286067501	0.194896396	0.135145054	0.175225729
1109	0.286164728	0.194984678	0.135236012	0.175324721
1110	0.28626172	0.195073102	0.135326936	0.175423652
1111	0.286359211	0.195161495	0.135417816	0.175522533
1112	0.286456027	0.195249715	0.135508689	0.175621343
1113	0.286552578	0.195337835	0.135599536	0.175720092
1114	0.286649159	0.195425904	0.135690338	0.175818844
1115	0.286745211	0.195513871	0.135781118	0.175917523
1116	0.286841263	0.19560196	0.135871847	0.17601619
1117	0.286936963	0.195690181	0.13596256	0.176114726
1118	0.287032222	0.195778189	0.1360532	0.176213358
1119	0.287127539	0.195866369	0.136143795	0.17631191
1120	0.28722321	0.195954194	0.13623437	0.176410359
1121	0.287318469	0.196041665	0.136324945	0.176508669
1122	0.287413845	0.196129389	0.136415454	0.176606983
1123	0.287509222	0.196217265	0.136505925	0.176705221
1124	0.287604334	0.19630507	0.136596367	0.176803374
1125	0.287699945	0.196392682	0.136686766	0.176901451
1126	0.287794822	0.196480376	0.136777093	0.176999595
1127	0.287890022	0.196567745	0.136867393	0.177097655
1128	0.287985428	0.19665483	0.136957619	0.177195798
1129	0.288080629	0.196742068	0.137047827	0.177293802
1130	0.288175329	0.196829417	0.137137978	0.177391775
1131	0.288270412	0.196916532	0.137228081	0.177489758
1132	0.28836526	0.197003709	0.137318159	0.177587621
1133	0.288460607	0.197090571	0.137408232	0.177685351
1134	0.288556806	0.197177119	0.137498269	0.17778299
1135	0.288652858	0.197263565	0.137588241	0.177880689
1136	0.288748851	0.197350529	0.137678158	0.177978266
1137	0.28884461	0.197437269	0.137768009	0.178075889
1138	0.288940309	0.197523797	0.13785782	0.178173493
1139	0.289036508	0.197610263	0.13794759	0.178271051
1140	0.289132648	0.197696548	0.138037334	0.178368535
1141	0.289228789	0.197783004	0.138127042	0.178465957
1142	0.289325634	0.197869481	0.13821668	0.178563413
1143	0.289421568	0.197956303	0.13830631	0.178660688
1144	0.28951624	0.198043246	0.138395909	0.178757914
1145	0.289610471	0.198130017	0.13848549	0.178855085
1146	0.289704349	0.198216403	0.138575045	0.178952237
1147	0.289798404	0.198302585	0.138664576	0.179049304
1148	0.289892576	0.198388941	0.138754072	0.179146253
1149	0.289986954	0.198475042	0.138843523	0.179243175
1150	0.290081801	0.19856084	0.138932917	0.179340162
1151	0.290176414	0.198646729	0.139022295	0.179437009
1152	0.290270968	0.198732678	0.139111602	0.179533899
1153	0.290365669	0.198818942	0.139200889	0.179630603
1154	0.290460664	0.198904486	0.139290154	0.17972729
1155	0.290555423	0.198990284	0.139379365	0.179823939
1156	0.290650212	0.199076152	0.139468531	0.179920498
1157	0.290745765	0.199161565	0.139557624	0.180017158
1158	0.290842346	0.19924647	0.139646624	0.180113971
1159	0.290938486	0.199331619	0.139735619	0.180210579
1160	0.291034009	0.199416929	0.139824619	0.180306977
1161	0.29113015	0.199502048	0.139913584	0.180403304
1162	0.291226113	0.199587277	0.140002483	0.180499669
1163	0.291320756	0.199672791	0.140091339	0.180596009
1164	0.291415427	0.199758214	0.140180125	0.18069237
1165	0.291509687	0.199843484	0.14026888	0.1807887
1166	0.291603918	0.19992916	0.140357616	0.180884839
1167	0.291697767	0.20001515	0.140446321	0.180980885
1168	0.291791	0.200100755	0.140535018	0.181076893
1169	0.291884966	0.200185741	0.140623676	0.181172905
1170	0.291978933	0.200270616	0.140712267	0.181268916
1171	0.292072224	0.20035542	0.140800842	0.18136479
1172	0.292165544	0.20044067	0.140889365	0.181460559
1173	0.292259099	0.200525951	0.140977858	0.181556201
1174	0.292353036	0.200611373	0.141066311	0.181651755
1175	0.292446562	0.200696846	0.141154732	0.181747271
1176	0.292539971	0.200782035	0.141243104	0.181842847
1177	0.292632586	0.200867224	0.141331437	0.181938429
1178	0.292725554	0.200952667	0.141419756	0.182033777
1179	0.292817758	0.20103814	0.141508033	0.182129101
1180	0.29291099	0.201123492	0.14159621	0.18222456
1181	0.293002548	0.201208782	0.141684422	0.182319786
1182	0.293094488	0.201293992	0.141772571	0.182415046
1183	0.293186075	0.201378867	0.141860726	0.182510166
1184	0.293277486	0.201463518	0.141948835	0.182605289
1185	0.293368368	0.201548201	0.142036923	0.182700329
1186	0.29345881	0.201633065	0.142124937	0.182795403
1187	0.293549516	0.20171791	0.142212908	0.1828904
1188	0.293639811	0.201802552	0.142300857	0.182985355
1189	0.293729783	0.201887325	0.142388778	0.183080202
1190	0.293819784	0.20197221	0.142476676	0.183174935
1191	0.293909785	0.20205744	0.142564524	0.183269592
1192	0.293999668	0.202142294	0.142652303	0.183364358
1193	0.294089434	0.202227048	0.142740059	0.183459027
1194	0.294179994	0.202311223	0.142827796	0.183553587
1195	0.294270612	0.20239556	0.142915483	0.183648086
1196	0.294361846	0.202479797	0.14300312	0.183742552
1197	0.294453228	0.20256384	0.143090743	0.183836897
1198	0.294543875	0.202648015	0.143178327	0.183931209
1199	0.294634993	0.202731876	0.143265846	0.184025549
1200	0.294725728	0.202815656	0.143353314	0.18411992
1201	0.294817697	0.202900065	0.143440754	0.184214043
1202	0.294909108	0.202984443	0.143528142	0.184308162
1203	0.29500046	0.203068932	0.143615509	0.184402166
1204	0.295091431	0.203153331	0.143702838	0.184496174
1205	0.295182401	0.203237445	0.143790153	0.184590113
1206	0.295273166	0.20332159	0.14387746	0.184683931
1207	0.295364606	0.20340537	0.14396475	0.184777664
1208	0.295454725	0.203489028	0.144051993	0.184871472
1209	0.29554549	0.203572707	0.144139197	0.184965226
1210	0.295636695	0.203656638	0.144226365	0.185058839
1211	0.295727284	0.203740591	0.144313495	0.185152443
1212	0.295819253	0.203824036	0.14440058	0.185246033
1213	0.295911016	0.20390737	0.14448762	0.185339605
1214	0.296002016	0.20399115	0.14457463	0.185433069
1215	0.296092487	0.204074686	0.144661625	0.185526481
1216	0.296183311	0.204158	0.144748594	0.185619817
1217	0.296273841	0.20424181	0.144835509	0.185713092
1218	0.296364341	0.204325509	0.144922347	0.185806445
1219	0.296454783	0.204408944	0.145009167	0.185899714
1220	0.296544402	0.204492754	0.14509595	0.185992919
1221	0.296633904	0.204576666	0.145182717	0.186086002
1222	0.296724492	0.204659949	0.145269455	0.186179014
1223	0.296815756	0.204743201	0.145356125	0.186272048
1224	0.296907197	0.204826424	0.145442744	0.186365089
1225	0.296997844	0.204910102	0.145529366	0.186457909
1226	0.297087875	0.204994125	0.145615958	0.186550627
1227	0.297178816	0.205078108	0.145702482	0.186643376
1228	0.297270374	0.20516204	0.145788965	0.186736077
1229	0.297362255	0.20524583	0.145875424	0.186828708
1230	0.297454723	0.20532894	0.145961835	0.186921357
1231	0.29754678	0.205412031	0.146048213	0.187013979
1232	0.297638691	0.205494979	0.146134542	0.187106631
1233	0.297730425	0.205577918	0.1462208	0.187199348
1234	0.297823187	0.205660663	0.146307067	0.187291813
1235	0.29791545	0.205743561	0.14639327	0.187384315
1236	0.298007683	0.205826611	0.14647943	0.187476768
1237	0.298100093	0.205909691	0.146565595	0.187569017
1238	0.298192062	0.205992934	0.146651726	0.187661218
1239	0.298283268	0.206076065	0.146737845	0.187753339
1240	0.298373621	0.206159408	0.146823928	0.187845422
1241	0.298462535	0.206243188	0.14691	0.187937406
1242	0.298552008	0.206326563	0.146996059	0.188029314
1243	0.298641157	0.206409795	0.147082074	0.18812124
1244	0.298730101	0.206492824	0.14716809	0.18821305
1245	0.298819338	0.206575864	0.147254076	0.188304791
1246	0.298908193	0.206658955	0.147340019	0.18839651
1247	0.298997842	0.20674171	0.14742591	0.188488211
1248	0.299088078	0.206824476	0.14751177	0.188579818
1249	0.29917849	0.206906989	0.147597587	0.188671423
1250	0.299267698	0.206989309	0.147683352	0.188763115
1251	0.299358228	0.207071851	0.147769074	0.188854649
1252	0.299449257	0.207154364	0.147854726	0.188946227
1253	0.299540492	0.207236745	0.14794037	0.189037667
1254	0.299631727	0.20731945	0.148025947	0.189129116
1255	0.299723138	0.207402226	0.148111477	0.189220524
1256	0.299815107	0.207484475	0.148196973	0.189311939
1257	0.29990596	0.20756718	0.148282438	0.189403271
1258	0.299996842	0.207650128	0.148367901	0.189494377
1259	0.300087049	0.207732996	0.148453346	0.189585446
1260	0.300177226	0.207816015	0.148538753	0.189676453
1261	0.300267227	0.207899247	0.148624112	0.18976743
1262	0.300357317	0.207981993	0.148709417	0.189858462
1263	0.3004472	0.208064262	0.1487947	0.189949465
1264	0.300536673	0.208146237	0.148879921	0.19004061
1265	0.300625087	0.20822808	0.148965151	0.190131656
1266	0.300713561	0.208309731	0.149050335	0.190222718
1267	0.300801477	0.208391341	0.149135467	0.190313807
1268	0.30088951	0.208472657	0.149220559	0.190404909
1269	0.300977455	0.208553963	0.149305635	0.190495888
1270	0.301066105	0.208635036	0.149390668	0.190586836
1271	0.301154754	0.208716159	0.149475672	0.1906777
1272	0.30124314	0.208797141	0.149560605	0.190768667
1273	0.301332025	0.208878284	0.149645509	0.190859464
1274	0.30142041	0.208959316	0.149730374	0.190950302
1275	0.301509119	0.209040237	0.149815214	0.191041079
1276	0.301598121	0.209120813	0.14990001	0.19113187
1277	0.301687447	0.20920145	0.149984766	0.191222573
1278	0.301777242	0.209281884	0.15006948	0.191313252
1279	0.301866274	0.20936247	0.15015418	0.191403836
1280	0.301955041	0.20944338	0.150238855	0.191494319
1281	0.302043809	0.209524412	0.15032349	0.191584725
1282	0.302132752	0.209605617	0.150408103	0.19167504
1283	0.302220903	0.209686842	0.150492667	0.191765396
1284	0.302309347	0.209768117	0.150577237	0.191855542
1285	0.302397028	0.209849575	0.150661751	0.191945716
1286	0.302485208	0.209931043	0.150746244	0.192035742
1287	0.302573505	0.210012481	0.150830696	0.192125735
1288	0.302662184	0.210094243	0.150915107	0.192215629
1289	0.302750629	0.210175894	0.150999474	0.192305561
1290	0.30283969	0.210257159	0.151083848	0.192395356
1291	0.302928839	0.210338232	0.151168187	0.192485124
1292	0.303018076	0.210419365	0.151252513	0.192574754
1293	0.303106726	0.21050058	0.15133681	0.19266433
1294	0.303195259	0.210581805	0.15142105	0.192753941
1295	0.303283116	0.210663182	0.151505269	0.192843437
1296	0.303369562	0.210744812	0.151589442	0.192932935
1297	0.30345598	0.210826554	0.151673579	0.193022391
1298	0.303542133	0.210908438	0.151757688	0.193111769
1299	0.303628198	0.210990098	0.151841776	0.193201072
1300	0.303714557	0.211071546	0.151925851	0.193290259
1301	0.303801062	0.211152457	0.152009874	0.193379545
1302	0.303887597	0.211233114	0.152093877	0.193468782
1303	0.303973662	0.211313821	0.152177836	0.193558031
1304	0.304059845	0.211394286	0.152261763	0.193647273
1305	0.304146762	0.211474912	0.152345632	0.193736434
1306	0.30423315	0.211555742	0.152429445	0.193825642
1307	0.304319685	0.211636358	0.152513259	0.193914705
1308	0.304405985	0.211716711	0.152597006	0.194003871
1309	0.30449202	0.211796851	0.152680728	0.19409302
1310	0.30457929	0.211876758	0.152764436	0.194182049
1311	0.304665267	0.211956705	0.152848118	0.194271065
1312	0.304752183	0.21203651	0.152931776	0.194359977
1313	0.304839893	0.212116295	0.153015379	0.194448883
1314	0.304928308	0.212196009	0.153098956	0.194537674
1315	0.305017223	0.212275277	0.153182511	0.19462644
1316	0.305105755	0.212354636	0.153266016	0.194715224
1317	0.305193524	0.212433985	0.153349512	0.194803876
1318	0.305281204	0.212513213	0.153433008	0.194892407
1319	0.305369355	0.212592765	0.153516453	0.194980848
1320	0.305457476	0.212672661	0.153599862	0.195069197
1321	0.305545186	0.212752619	0.153683276	0.19515737
1322	0.30563178	0.212832576	0.153766621	0.195245701
1323	0.305718285	0.212912229	0.153849896	0.195334151
1324	0.30580529	0.212992268	0.153933154	0.195422429
1325	0.305892677	0.213072245	0.154016381	0.195510645
1326	0.305980123	0.213152669	0.154099561	0.195598788
1327	0.306067274	0.213233002	0.154182714	0.195686894
1328	0.306153339	0.213313405	0.154265854	0.195774935
1329	0.306239669	0.213394083	0.154348964	0.195862881
1330	0.306325939	0.213475013	0.154432042	0.195950735
1331	0.306411946	0.213555944	0.154515108	0.196038487
1332	0.306497981	0.213636682	0.154598149	0.196126203
1333	0.306583987	0.21371738	0.154681165	0.196213817
1334	0.306670141	0.213797733	0.154764122	0.196301476
1335	0.306756529	0.213878288	0.154847065	0.196389
1336	0.306843034	0.213958458	0.154929984	0.19647652
1337	0.306929569	0.214039186	0.155012852	0.196563945
1338	0.307015899	0.2141196	0.155095694	0.196651343
1339	0.307102346	0.214199923	0.15517847	0.196738814
1340	0.307188763	0.2142799	0.15526121	0.196826304
1341	0.307275915	0.214359564	0.155343902	0.196913798
1342	0.307362714	0.214439369	0.155426576	0.197001206
1343	0.307449778	0.214519549	0.155509196	0.197088518
1344	0.307535755	0.214600014	0.155591772	0.197175845
1345	0.307621644	0.214680174	0.155674297	0.197263208
1346	0.307707004	0.214760395	0.155756809	0.197350486
1347	0.30779254	0.214840352	0.155839296	0.197437707
1348	0.307877136	0.214920492	0.155921789	0.197524764
1349	0.307962555	0.215000845	0.156004221	0.197611774
1350	0.308046241	0.21508138	0.156086624	0.19769883
1351	0.308130367	0.215161358	0.156169023	0.197785819
1352	0.308214023	0.215241701	0.156251381	0.197872767
1353	0.30829768	0.215322185	0.156333723	0.197959526
1354	0.308380543	0.215402771	0.156416029	0.198046222
1355	0.308463612	0.215483053	0.156498287	0.198132971
1356	0.30854624	0.21556368	0.156580517	0.198219635
1357	0.308628868	0.215643931	0.15666267	0.198306476
1358	0.308712231	0.215724031	0.156744753	0.198393398
1359	0.308795359	0.215803887	0.156826842	0.198480189
1360	0.308878898	0.215883286	0.156908886	0.198567056
1361	0.30896367	0.215962108	0.156990887	0.198653942
1362	0.30904812	0.216041011	0.157072869	0.198740717
1363	0.309132687	0.216119975	0.157154804	0.198827449
1364	0.309217665	0.216198928	0.157236696	0.198914127
1365	0.309302907	0.216277365	0.157318558	0.199000834
1366	0.309387856	0.216355477	0.157400365	0.199087603
1367	0.309472687	0.216433285	0.157482172	0.199174273
1368	0.309558312	0.216510606	0.157563926	0.199261011
1369	0.309643172	0.216588039	0.157645693	0.19934757
1370	0.309727093	0.216665502	0.157727422	0.199434172
1371	0.30981166	0.216743259	0.157809097	0.199520733
1372	0.309896521	0.216821392	0.157890736	0.199607182
1373	0.309980794	0.216899767	0.157972339	0.199693615
1374	0.310064715	0.21697791	0.158053899	0.199780057
1375	0.310149605	0.217056275	0.158135429	0.199866354
1376	0.310234583	0.21713457	0.158216934	0.199952564
1377	0.310319209	0.217212935	0.158298404	0.200038773
1378	0.310403423	0.217291382	0.158379878	0.200124841
1379	0.31048705	0.217369656	0.158461336	0.20021083
1380	0.310570295	0.217448164	0.158542771	0.200296711
1381	0.310654245	0.21752654	0.158624161	0.200382592
1382	0.3107389	0.217604834	0.158705537	0.20046837
1383	0.310823761	0.21768324	0.158786868	0.200554103
1384	0.310908299	0.217761829	0.15886817	0.200639819
1385	0.310992572	0.21784057	0.158949457	0.200725445
1386	0.311077256	0.217919006	0.159030733	0.200810957
1387	0.311162264	0.21799726	0.159111961	0.2008965
1388	0.311247594	0.218075545	0.159193153	0.200982035
1389	0.311332338	0.218153707	0.1592743	0.201067633
1390	0.311417639	0.218231637	0.159355431	0.201153136
1391	0.311501413	0.218309921	0.159436524	0.201238594
1392	0.311585216	0.218387891	0.159517566	0.201324121
1393	0.311670517	0.21846574	0.15959855	0.201409595
1394	0.311755877	0.218543426	0.159679488	0.201495102
1395	0.311840885	0.218621183	0.15976039	0.201580584
1396	0.311925305	0.218698788	0.159841297	0.20166595
1397	0.312009461	0.218776089	0.159922165	0.201751343
1398	0.312093381	0.21885338	0.160003032	0.201836614
1399	0.312176627	0.218930833	0.160083863	0.201921876
1400	0.312260518	0.219007627	0.160164641	0.202007204
1401	0.312344703	0.219084411	0.160245378	0.202092489
1402	0.312428624	0.219161205	0.160326083	0.202177763
1403	0.312511957	0.219238019	0.160406761	0.202262991
1404	0.312595731	0.219314529	0.160487387	0.202348276
1405	0.31267927	0.219391131	0.160567993	0.202433475
1406	0.312762427	0.219467965	0.160648524	0.202518732
1407	0.312845172	0.219544749	0.160729036	0.202603911
1408	0.312928535	0.219621259	0.160809542	0.202688993
1409	0.313012221	0.219698033	0.160890012	0.20277398
1410	0.313096112	0.21977435	0.16097049	0.202858852
1411	0.313179739	0.219850576	0.161050929	0.202943742
1412	0.313262691	0.219927127	0.161131376	0.203028428
1413	0.313345906	0.220003749	0.1612118	0.203113016
1414	0.313428476	0.220080614	0.16129218	0.203197634
1415	0.313511838	0.220157762	0.161372515	0.203282171
1416	0.313595495	0.22023479	0.161452804	0.203366711
1417	0.313679063	0.220311594	0.161533076	0.203451195
1418	0.31376269	0.220388317	0.1616133	0.203535719
1419	0.3138457	0.22046503	0.16169348	0.203620248
1420	0.313928211	0.220541793	0.161773672	0.203704567
1421	0.314010487	0.220618465	0.161853815	0.20378894
1422	0.31409335	0.22069533	0.161933934	0.203873175
1423	0.314176566	0.220772398	0.162014012	0.203957345
1424	0.314260046	0.220849365	0.162094047	0.204041517
1425	0.314343467	0.220926594	0.162174008	0.204125766
1426	0.314427329	0.221003794	0.162253925	0.204210008
1427	0.314510163	0.221080852	0.162333837	0.2042942
1428	0.314593673	0.221157463	0.162413742	0.204378338
1429	0.314676741	0.221234004	0.162493634	0.204462451
1430	0.31476031	0.221310544	0.162573509	0.204546469
1431	0.314843614	0.22138672	0.162653378	0.204630439
1432	0.314927241	0.221463351	0.162733176	0.20471444
1433	0.315011161	0.221539496	0.162812915	0.204798534
1434	0.315095053	0.22161554	0.162892651	0.204882523
1435	0.315178797	0.2216913	0.162972357	0.204966508
1436	0.315261396	0.221767344	0.163052047	0.205050437
1437	0.315344083	0.221843478	0.163131725	0.205134226
1438	0.315427005	0.221919471	0.163211381	0.205217983
1439	0.315510015	0.22199511	0.163290994	0.205301751
1440	0.315592732	0.222070454	0.163370594	0.205385482
1441	0.3156758	0.222145747	0.16345017	0.205469132
1442	0.315758752	0.222221	0.163529687	0.205552842
1443	0.315841909	0.222295888	0.163609187	0.205636537
1444	0.315925741	0.222371059	0.163688649	0.205720153
1445	0.316009457	0.22244612	0.163768069	0.205803761
1446	0.316093465	0.22252119	0.163847444	0.205887346
1447	0.316177768	0.222596078	0.16392681	0.205970849
1448	0.316261924	0.222671473	0.164006168	0.20605414
1449	0.316346373	0.222746644	0.164085481	0.20613744
1450	0.31643047	0.222821765	0.164164769	0.206220684
1451	0.316514861	0.222896957	0.164244026	0.206303871
1452	0.31659931	0.222972291	0.164323248	0.206386997
1453	0.316682967	0.223047686	0.164402412	0.206470207
1454	0.31676674	0.223122908	0.164481563	0.206553308
1455	0.316850221	0.22319879	0.164560662	0.20663636
1456	0.316933848	0.223274752	0.164639703	0.206719428
1457	0.317017856	0.223350238	0.164718735	0.20680241
1458	0.317100896	0.223425714	0.164797749	0.206885372
1459	0.317183906	0.223500987	0.164876723	0.206968405
1460	0.317266505	0.223575997	0.164955672	0.20705145
1461	0.31734881	0.223651229	0.165034608	0.207134388
1462	0.317430616	0.22372631	0.165113547	0.207217216
1463	0.317511952	0.223801492	0.165192456	0.20730001
1464	0.317592406	0.223876674	0.16527134	0.207382784
1465	0.317673302	0.223951409	0.1653502	0.207465573
1466	0.317754314	0.224026267	0.165429011	0.207548353
1467	0.31783518	0.224100729	0.165507804	0.207631108
1468	0.317915752	0.22417515	0.165586558	0.207713854
1469	0.317996354	0.224249501	0.165665264	0.207796622
1470	0.31807672	0.224324115	0.165743941	0.207879318
1471	0.318158086	0.224398435	0.165822571	0.20796201
1472	0.318239363	0.224472734	0.165901155	0.208044694
1473	0.318320493	0.22454671	0.165979725	0.208127363
1474	0.318402504	0.224620756	0.166058283	0.20820991
1475	0.318483987	0.22469464	0.16613681	0.208292478
1476	0.318564853	0.224768636	0.166215326	0.208374945
1477	0.318646482	0.224842286	0.166293768	0.208457521
1478	0.318728876	0.224915937	0.166372162	0.208540094
1479	0.318811475	0.224989537	0.166450503	0.208622683
1480	0.318894367	0.225063006	0.1665288	0.208705271
1481	0.318977436	0.22513688	0.16660707	0.208787723
1482	0.319060711	0.225210764	0.166685305	0.208870158
1483	0.31914422	0.225284394	0.166763527	0.208952542
1484	0.319227965	0.225358248	0.166841719	0.209034828
1485	0.319311533	0.225432487	0.166919863	0.209117088
1486	0.319394249	0.225506776	0.166997976	0.20919935
1487	0.319476995	0.225580407	0.167076092	0.209281583
1488	0.319559506	0.225653926	0.167154173	0.209363848
1489	0.31964234	0.225727333	0.167232225	0.209446092
1490	0.319725673	0.22580064	0.167310251	0.209528298
1491	0.319808624	0.225873794	0.167388251	0.209610518
1492	0.319891899	0.225946846	0.16746622	0.209692722
1493	0.319975144	0.226019574	0.167544182	0.20977485
1494	0.320058448	0.226092313	0.167622141	0.209856815
1495	0.320141869	0.226164808	0.16770007	0.209938785
1496	0.320225643	0.226237718	0.167777943	0.210020744
1497	0.320309094	0.226310365	0.167855814	0.210102646
1498	0.320392133	0.226383215	0.167933659	0.210184505
1499	0.320475173	0.226455639	0.168011507	0.210266286
1500	0.320558535	0.2265278	0.168089317	0.210348113
1501	0.320641487	0.226600568	0.168167125	0.21042977
1502	0.320723322	0.226673357	0.168244916	0.210511435
1503	0.320805422	0.226746004	0.168322687	0.210593088
1504	0.320888255	0.226818621	0.168400397	0.210674771
1505	0.320970766	0.226891309	0.168478107	0.210756314
1506	0.321052455	0.226963763	0.168555773	0.210837939
1507	0.321134055	0.227036268	0.16863344	0.210919388
1508	0.321215332	0.227109179	0.168711039	0.211000877
1509	0.321296051	0.227181897	0.168788604	0.211082377
1510	0.321377269	0.227254504	0.168866187	0.211163666
1511	0.32145837	0.227327404	0.168943695	0.211245053
1512	0.32153953	0.227400376	0.169021204	0.211326283
1513	0.321620865	0.227473428	0.169098665	0.211407522
1514	0.321703053	0.227546542	0.169176063	0.211488739
1515	0.321784859	0.2276193	0.16925342	0.211570032
1516	0.321866635	0.227692252	0.169330763	0.211651202
1517	0.321947971	0.227765061	0.169408097	0.211732326
1518	0.32202966	0.227837759	0.169485374	0.211813527
1519	0.322111759	0.227910811	0.169562608	0.21189467
1520	0.322193271	0.227983783	0.169639833	0.211975764
1521	0.322274255	0.228056906	0.169717031	0.212056827
1522	0.32235559	0.228130304	0.169794233	0.212137661
1523	0.322436427	0.22820361	0.1698714	0.212218496
1524	0.322516382	0.228276683	0.169948546	0.212299289
1525	0.322596425	0.228349482	0.170025686	0.212380039
1526	0.322676469	0.228422474	0.170102793	0.212460746
1527	0.322756248	0.228495364	0.170179861	0.21254146
1528	0.322836791	0.228568417	0.170256886	0.21262211
1529	0.322917304	0.228641185	0.170333867	0.212702806
1530	0.322997671	0.228713731	0.170410827	0.21278347
1531	0.323077626	0.228786246	0.170487779	0.212864026
1532	0.323157845	0.228859005	0.170564691	0.212944524
1533	0.323237478	0.228931926	0.170641582	0.213024961
1534	0.323317022	0.229005151	0.170718433	0.213105339
1535	0.323397036	0.229078284	0.17079523	0.213185718
1536	0.323476492	0.229151185	0.170872029	0.213266055
1537	0.323556564	0.229224035	0.170948782	0.213346386
1538	0.32363652	0.229297027	0.171025511	0.213426659
1539	0.323716269	0.229369887	0.171102249	0.213506807
1540	0.323795696	0.229442868	0.171178955	0.213586929
1541	0.323874917	0.229515566	0.171255659	0.213666978
1542	0.323953668	0.229588193	0.171332284	0.213747194
1543	0.3240328	0.229660739	0.171408867	0.213827395
1544	0.324111992	0.229733609	0.171485437	0.213907461
1545	0.324191448	0.229806418	0.171561947	0.21398758
1546	0.324271609	0.229879177	0.171638434	0.214067617
1547	0.324352357	0.229951753	0.171714856	0.214147705
1548	0.324433017	0.230024379	0.171791264	0.214227705
1549	0.324512914	0.230096621	0.171867654	0.214307758
1550	0.324593251	0.230168883	0.171943985	0.214387867
1551	0.324673529	0.230241398	0.17202026	0.214467986
1552	0.324753367	0.230314035	0.172096524	0.214547999
1553	0.324833146	0.230386743	0.172172755	0.214627957
1554	0.324912896	0.230459532	0.172248957	0.214707834
1555	0.324992557	0.230532179	0.172325107	0.214787769
1556	0.325071749	0.230604897	0.172401246	0.214867612
1557	0.325150911	0.230677149	0.172477373	0.214947441
1558	0.325229633	0.230748954	0.172553477	0.21502732
1559	0.325308971	0.230820689	0.172629536	0.215107205
1560	0.325387193	0.230892372	0.172705574	0.215187103
1561	0.325466267	0.230964249	0.172781601	0.215266821
1562	0.325545753	0.231036501	0.172857601	0.215346414
1563	0.325625444	0.231108843	0.17293355	0.215425998
1564	0.32570581	0.231181379	0.173009477	0.21550546
1565	0.325785736	0.231253712	0.173085366	0.215584993
1566	0.325865045	0.231326034	0.173161231	0.215664518
1567	0.325944325	0.231398306	0.173237085	0.215743976
1568	0.326023076	0.231470862	0.173312904	0.215823403
1569	0.326101592	0.231543499	0.173388707	0.215902729
1570	0.326180166	0.231616146	0.173464489	0.215981981
1571	0.326259622	0.23168856	0.173540222	0.216061277
1572	0.326338549	0.23176072	0.173615953	0.216140548
1573	0.326417154	0.231832972	0.173691653	0.216219795
1574	0.326495229	0.231905203	0.173767323	0.216299035
1575	0.326574097	0.231977019	0.17384297	0.216378235
1576	0.326651761	0.232048612	0.173918581	0.216457525
1577	0.326729014	0.232120082	0.173994161	0.216536804
1578	0.326806032	0.232191888	0.174069699	0.216616014
1579	0.326882991	0.232263744	0.174145208	0.216695161
1580	0.326958893	0.232335276	0.174220695	0.216774369
1581	0.32703406	0.232406889	0.174296166	0.216853547
1582	0.327109492	0.232478552	0.174371611	0.216932662
1583	0.327184689	0.232550145	0.174447023	0.217011775
1584	0.327260708	0.232621697	0.174522391	0.217090862
1585	0.327336551	0.232693168	0.174597725	0.217169928
1586	0.327413246	0.23276399	0.174673027	0.217249009
1587	0.327489764	0.232835197	0.174748325	0.217327941
1588	0.327565754	0.232906303	0.174823626	0.217406781
1589	0.327641068	0.232977399	0.174898856	0.217485783
1590	0.327716618	0.23304812	0.174974092	0.217564702
1591	0.327792343	0.233118982	0.175049287	0.217643618
1592	0.327868656	0.233189835	0.175124464	0.217722417
1593	0.327945175	0.23326093	0.175199615	0.217801125
1594	0.328020518	0.233332269	0.175274775	0.217879704
1595	0.328095274	0.233403872	0.175349897	0.217958277
1596	0.328170236	0.233475252	0.175424992	0.218036783
1597	0.328245021	0.233546469	0.175500022	0.218115424
1598	0.328320776	0.233617433	0.175575033	0.218193992
1599	0.328396825	0.233688701	0.175649992	0.218272547
1600	0.328472609	0.233759158	0.175724938	0.218351152
1601	0.328548687	0.23382995	0.175799846	0.218429692
1602	0.328625206	0.233901117	0.175874729	0.218508121
1603	0.328702635	0.233972283	0.175949541	0.218586634
1604	0.328779858	0.234043308	0.176024349	0.218665039
1605	0.328857552	0.234114242	0.176099105	0.218743509
1606	0.328934452	0.234185256	0.176173852	0.218821925
1607	0.329011118	0.234256362	0.176248597	0.218900248
1608	0.329087783	0.23432762	0.176323312	0.218978529
1609	0.329163597	0.234398818	0.176398008	0.219056811
1610	0.329239351	0.234470055	0.176472693	0.219135011
1611	0.329315576	0.234540938	0.176547346	0.219213213
1612	0.329391331	0.234611892	0.176621967	0.219291375
1613	0.329465911	0.234682988	0.17669657	0.21936949
1614	0.329540285	0.234754165	0.176771158	0.219447537
1615	0.329615599	0.234825017	0.176845747	0.219525434
1616	0.329690003	0.234896042	0.17692031	0.219603307
1617	0.329764377	0.23496731	0.176994833	0.219681133
1618	0.329838487	0.235038436	0.177069372	0.219758795
1619	0.329911863	0.235110049	0.177143862	0.219836466
1620	0.329986354	0.235181439	0.177218318	0.219914118
1621	0.330061022	0.235253214	0.177292791	0.21999152
1622	0.330136395	0.235324999	0.177367218	0.220068914
1623	0.330212062	0.235396683	0.177441606	0.220146292
1624	0.330287435	0.235468418	0.177515963	0.220223678
1625	0.330362984	0.235540203	0.17759025	0.220301195
1626	0.330438974	0.235611735	0.177664518	0.220378647
1627	0.330514171	0.235683307	0.177738777	0.22045605
1628	0.330588898	0.235755254	0.177812994	0.220533404
1629	0.330664006	0.235826969	0.177887219	0.220610616
1630	0.330738645	0.235898531	0.177961418	0.220687834
1631	0.330813665	0.235970184	0.17803558	0.220765022
1632	0.330888304	0.236041574	0.17810971	0.220842271
1633	0.330962414	0.236112943	0.178183845	0.220919404
1634	0.331036906	0.23618407	0.178257938	0.220996569
1635	0.331110898	0.236255064	0.178331981	0.221073808
1636	0.331184949	0.236326038	0.178405992	0.221151015
1637	0.331259265	0.236397225	0.178479958	0.221228193
1638	0.331333815	0.236468463	0.178553913	0.221305256
1639	0.331407661	0.236539802	0.178627837	0.221382339
1640	0.331480243	0.23661103	0.178701764	0.221459367
1641	0.331553178	0.236681923	0.178775673	0.221536337
1642	0.331625937	0.236752775	0.178849537	0.221613341
1643	0.331699489	0.236823769	0.178923386	0.221690229
1644	0.331773657	0.236894612	0.17899722	0.221767066
1645	0.331847033	0.236965657	0.179071051	0.221843828
1646	0.331921495	0.237036824	0.179144818	0.221920594
1647	0.331995634	0.237107676	0.179218568	0.221997356
1648	0.332069451	0.237178498	0.179292303	0.222074061
1649	0.332142914	0.23724931	0.179366027	0.22215071
1650	0.332216495	0.237319838	0.179439767	0.222227217
1651	0.332290047	0.237390122	0.17951344	0.222303862
1652	0.332364304	0.237460387	0.17958709	0.222380424
1653	0.332438032	0.237530651	0.179660724	0.222456949
1654	0.33251085	0.237600774	0.179734347	0.222533446
1655	0.33258355	0.237670845	0.179807928	0.222609978
1656	0.332656543	0.237740735	0.179881499	0.22268643
1657	0.332728744	0.237810492	0.179955027	0.222762979
1658	0.332800063	0.2378803	0.180028564	0.222839404
1659	0.332871882	0.237950037	0.180102078	0.222915774
1660	0.332943906	0.238019399	0.180175555	0.222992206
1661	0.333015255	0.238088771	0.180248963	0.22306875
1662	0.333086956	0.238157647	0.180322363	0.223145254
1663	0.333158746	0.238226228	0.180395732	0.223221763
1664	0.333230183	0.238295296	0.180469059	0.22329818
1665	0.333302559	0.238364364	0.180542362	0.223374503
1666	0.333374789	0.23843334	0.180615639	0.223450823
1667	0.333447401	0.238502621	0.180688876	0.223527077
1668	0.333520131	0.238571426	0.180762104	0.223603317
1669	0.333592801	0.23864023	0.180835282	0.2236796
1670	0.333665619	0.238709095	0.180908394	0.223755956
1671	0.333738348	0.238778001	0.180981503	0.223832211
1672	0.333811254	0.238846917	0.181054574	0.223908461
1673	0.33388551	0.23891562	0.18112761	0.223984679
1674	0.333959327	0.238984738	0.181200608	0.224060873
1675	0.334033642	0.239053725	0.181273622	0.224136881
1676	0.334107693	0.239122793	0.181346626	0.224212788
1677	0.334182185	0.239191648	0.181419563	0.224288821
1678	0.334256824	0.239260452	0.181492475	0.224364826
1679	0.334331168	0.239329084	0.18156537	0.224440814
1680	0.334405396	0.239397919	0.181638218	0.2245168
1681	0.334479858	0.239467372	0.181711016	0.224592719
1682	0.334554556	0.239536815	0.181783795	0.224668586
1683	0.334629929	0.239606461	0.181856553	0.224744321
1684	0.33470536	0.239675914	0.181929297	0.224820002
1685	0.334780175	0.239745327	0.18200202	0.224895663
1686	0.334855137	0.239814202	0.182074724	0.224971351
1687	0.334929805	0.239883493	0.182147397	0.225046973
1688	0.33500415	0.239952571	0.182220034	0.225122637
1689	0.335078113	0.24002166	0.182292628	0.225198341
1690	0.335151753	0.240090758	0.182365227	0.22527391
1691	0.335225363	0.240159877	0.182437774	0.225349529
1692	0.335299268	0.240229127	0.182510311	0.225425001
1693	0.335372761	0.240298601	0.182582828	0.225500412
1694	0.335446371	0.240368226	0.182655352	0.225575682
1695	0.335519864	0.240438024	0.182727876	0.225650828
1696	0.335593416	0.240507974	0.18280035	0.225725991
1697	0.335667849	0.240578026	0.182872777	0.225801123
1698	0.335742311	0.240648006	0.182945165	0.22587628
1699	0.335817479	0.24071753	0.183017505	0.225951494
1700	0.335891912	0.240787257	0.183089836	0.226026636
1701	0.335966286	0.240857167	0.183162113	0.226101782
1702	0.336040308	0.240927269	0.18323435	0.226176925
1703	0.336112567	0.240997229	0.183306582	0.226252088
1704	0.336185208	0.241067199	0.183378784	0.226327208
1705	0.336258143	0.241136815	0.183450967	0.226402298
1706	0.336331519	0.241206268	0.183523101	0.22647742
1707	0.33640369	0.241276036	0.18359524	0.226552417
1708	0.336476596	0.241345367	0.183667348	0.226627424
1709	0.336549384	0.241414405	0.183739412	0.226702479
1710	0.336622612	0.2414833	0.183811438	0.226777548
1711	0.336696399	0.241552115	0.183883431	0.226852599
1712	0.336769745	0.241621041	0.183955376	0.226927676
1713	0.336843033	0.241689784	0.184027286	0.227002776
1714	0.336915938	0.24175868	0.184099176	0.227077838
1715	0.336988785	0.241827586	0.184171021	0.227152923
1716	0.337062043	0.241896025	0.184242854	0.227227963
1717	0.337134802	0.241964515	0.184314665	0.227302984
1718	0.337207473	0.242032974	0.18438644	0.22737803
1719	0.337279967	0.242101535	0.184458179	0.227453081
1720	0.337351786	0.242170137	0.184529907	0.227528086
1721	0.337424016	0.242238465	0.184601626	0.227603008
1722	0.337497274	0.242306397	0.1846733	0.227677965
1723	0.337570238	0.242374634	0.184744963	0.227752807
1724	0.337643056	0.242442961	0.184816609	0.227827589
1725	0.337715844	0.242511451	0.184888235	0.227902355
1726	0.337789219	0.242579668	0.184959818	0.227977182
1727	0.337863241	0.242647955	0.18503137	0.228051957
1728	0.337936705	0.242716283	0.185102912	0.228126688
1729	0.338010932	0.242784671	0.185174408	0.22820141
1730	0.338084895	0.242852948	0.185245901	0.228276064
1731	0.338158652	0.242921438	0.185317329	0.228350804
1732	0.338232674	0.242989878	0.185388733	0.228425506
1733	0.33830555	0.243058489	0.185460157	0.228500046
1734	0.338378485	0.243127071	0.185531544	0.228574591
1735	0.338451156	0.243195774	0.185602879	0.228649182
1736	0.338523122	0.243264172	0.185674209	0.228723747
1737	0.338595087	0.243332257	0.185745501	0.228798396
1738	0.338667317	0.243400412	0.185816789	0.228872917
1739	0.338739018	0.243468923	0.185888054	0.228947389
1740	0.338809868	0.24353721	0.185959295	0.229021915
1741	0.338880747	0.243605761	0.186030508	0.229096366
1742	0.338951684	0.24367424	0.186101721	0.229170705
1743	0.339023532	0.243742589	0.186172883	0.229245069
1744	0.339095557	0.243810997	0.186243976	0.22931949
1745	0.339167728	0.243879285	0.186315071	0.229393775
1746	0.33923987	0.243947754	0.186386134	0.229468036
1747	0.339312041	0.244016143	0.186457165	0.229542306
1748	0.339384477	0.244084491	0.186528187	0.229616483
1749	0.339456648	0.244153285	0.18659914	0.229690694
1750	0.339528907	0.244221988	0.186670065	0.229764884
1751	0.339600755	0.244290458	0.186741	0.229838989
1752	0.339672692	0.244358644	0.186811943	0.229913
1753	0.339744334	0.244426769	0.18688289	0.229986916
1754	0.339816476	0.24449462	0.186953773	0.230060961
1755	0.339888118	0.244562755	0.187024631	0.23013495
1756	0.339959144	0.244631012	0.187095491	0.230208847
1757	0.340029054	0.244699401	0.187166328	0.230282759
1758	0.34009864	0.244767414	0.187237174	0.230356624
1759	0.340168138	0.244835245	0.18730797	0.23043055
1760	0.340238312	0.244902944	0.187378763	0.230504335
1761	0.340309543	0.244970532	0.187449491	0.230578187
1762	0.340380863	0.245038038	0.187520208	0.230651967
1763	0.340451888	0.245105524	0.187590943	0.23072558
1764	0.340522826	0.245173031	0.187661629	0.230799258
1765	0.340593616	0.24524072	0.187732293	0.230872884
1766	0.340664055	0.245308298	0.187802877	0.230946679
1767	0.340734904	0.245375429	0.187873447	0.231020472
1768	0.340806047	0.245442499	0.187943994	0.231094212
1769	0.340877543	0.245509854	0.188014509	0.23116789
1770	0.340949185	0.24557731	0.188084967	0.231241617
1771	0.341020769	0.245644421	0.188155427	0.231315285
1772	0.341092793	0.245711491	0.188225856	0.231388945
1773	0.341163643	0.24577844	0.188296265	0.231462672
1774	0.341234669	0.245845247	0.188366661	0.231536348
1775	0.341306194	0.24591178	0.188437028	0.231610037
1776	0.341377337	0.245978374	0.188507346	0.231683811
1777	0.341448157	0.246044928	0.188577662	0.231757506
1778	0.341518683	0.2461114	0.188647955	0.231831195
1779	0.341587799	0.246178288	0.188718263	0.231904734
1780	0.341657474	0.246245216	0.18878855	0.231978209
1781	0.341727413	0.246312206	0.188858836	0.23205155
1782	0.34179741	0.24637957	0.18892907	0.232124863
1783	0.341867614	0.246446479	0.188999289	0.2321982
1784	0.34193814	0.246513174	0.189069476	0.232271547
1785	0.34200896	0.24657993	0.189139635	0.232344855
1786	0.342079486	0.246646575	0.18920978	0.232418142
1787	0.342150365	0.246713433	0.189279902	0.232491362
1788	0.342220363	0.24678025	0.189350033	0.232564502
1789	0.342290243	0.246847158	0.189420112	0.23263772
1790	0.342359741	0.246914076	0.189490159	0.232710953
1791	0.342429885	0.246980295	0.189560178	0.232784232
1792	0.342499648	0.247046382	0.189630195	0.232857438
1793	0.342569675	0.247112398	0.189700187	0.232930605
1794	0.342639996	0.247178313	0.189770144	0.233003734
1795	0.342709229	0.24724439	0.18984009	0.2330768
1796	0.342778463	0.247310497	0.189909992	0.233149904
1797	0.342848578	0.247376797	0.189979864	0.233222902
1798	0.342917283	0.247442904	0.190049703	0.233295999
1799	0.342986018	0.247508992	0.190119523	0.233369066
1800	0.343055369	0.247574764	0.190189304	0.233442167
1801	0.343124133	0.247640567	0.190259049	0.233515284
1802	0.343193602	0.247706614	0.190328779	0.233588273
1803	0.343262454	0.247773025	0.190398475	0.233661249
1804	0.34333113	0.247839467	0.190468176	0.233734096
1805	0.343398836	0.247905879	0.190537857	0.233806938
1806	0.343467248	0.247972057	0.190607494	0.233879825
1807	0.343535453	0.248037931	0.190677128	0.233952672
1808	0.343604188	0.24810415	0.190746729	0.234025432
1809	0.343672423	0.248170318	0.190816307	0.234098208
1810	0.343740629	0.24823677	0.190885882	0.234170836
1811	0.343809217	0.248302989	0.190955403	0.234243562
1812	0.343877775	0.248369177	0.19102493	0.234316175
1813	0.34394601	0.248435427	0.191094443	0.234388708
1814	0.344015156	0.248501473	0.191163902	0.2344613
1815	0.344085094	0.248567479	0.191233333	0.234533828
1816	0.344155503	0.248633698	0.191302697	0.234606424
1817	0.344225677	0.24870017	0.191372014	0.234679027
1818	0.344295234	0.24876647	0.191441303	0.234751689
1819	0.34436532	0.248832476	0.191510549	0.234824397
1820	0.344434847	0.248898634	0.191579791	0.23489701
1821	0.344504669	0.248965066	0.191649017	0.234969496
1822	0.344574843	0.249031508	0.191718204	0.235041961
1823	0.344645075	0.24909801	0.191787429	0.235114178
1824	0.344714955	0.249164848	0.191856613	0.235186407
1825	0.344785247	0.249231584	0.191925801	0.235258527
1826	0.344854598	0.24929837	0.191994989	0.235330597
1827	0.344924419	0.249365167	0.192064149	0.235402615
1828	0.344994094	0.249432035	0.192133269	0.235474627
1829	0.34506274	0.249498913	0.192202396	0.235546574
1830	0.345131386	0.249565476	0.192271523	0.235618462
1831	0.345200092	0.249631989	0.192340636	0.23569029
1832	0.345269032	0.249698482	0.192409742	0.235762023
1833	0.345337561	0.249765086	0.192478781	0.235833894
1834	0.345405825	0.249831771	0.192547784	0.235905801
1835	0.345473767	0.249898365	0.192616764	0.235977737
1836	0.345542237	0.24996501	0.192685714	0.236049644
1837	0.34561056	0.250031746	0.192754623	0.236121597
1838	0.345679529	0.250098157	0.192823501	0.236193542
1839	0.345748235	0.25016465	0.192892387	0.236265364
1840	0.345817116	0.250231061	0.192961248	0.236337168
1841	0.345886438	0.250297118	0.19303009	0.236408994
1842	0.345955701	0.250363245	0.193098885	0.236480841
1843	0.34602517	0.250429343	0.193167681	0.236552553
1844	0.346095285	0.250495166	0.193236436	0.236624314
1845	0.346166164	0.250560675	0.193305158	0.236696106
1846	0.346236308	0.250626509	0.193373858	0.236767863
1847	0.346307246	0.250692109	0.193442541	0.236839567
1848	0.346378507	0.250757436	0.193511211	0.236911251
1849	0.346450178	0.250822762	0.193579836	0.236982931
1850	0.346521909	0.250888383	0.193648458	0.237054433
1851	0.346593228	0.250953841	0.193717074	0.237125924
1852	0.346664225	0.251019269	0.193785664	0.237197425
1853	0.346735397	0.251084494	0.193854184	0.237269087
1854	0.346806129	0.25114972	0.193922702	0.237340668
1855	0.346876362	0.251215006	0.193991211	0.237412193
1856	0.346946506	0.251280211	0.194059697	0.237483728
1857	0.34701574	0.251345568	0.194128173	0.237555251
1858	0.347085473	0.25141056	0.194196673	0.237626598
1859	0.347154648	0.251475126	0.194265151	0.237698038
1860	0.347222707	0.251539753	0.194333606	0.237769492
1861	0.347290884	0.251604491	0.194402027	0.237840931
1862	0.347358414	0.251669331	0.194470422	0.23791238
1863	0.347426355	0.251734354	0.194538787	0.237983775
1864	0.347494796	0.251799406	0.19460713	0.238055111
1865	0.347563384	0.251864185	0.194675421	0.238126545
1866	0.347632265	0.251928701	0.194743667	0.238198028
1867	0.347701117	0.251992892	0.194811883	0.238269572
1868	0.347769176	0.252057053	0.194880087	0.238341101
1869	0.347837705	0.252121254	0.194948271	0.238412566
1870	0.34790594	0.25218584	0.195016436	0.238483954
1871	0.347974175	0.252250356	0.195084584	0.238555335
1872	0.34804244	0.252314942	0.1951527	0.238626715
1873	0.348110146	0.252379579	0.19522081	0.238698014
1874	0.348178469	0.252443861	0.195288931	0.2387692
1875	0.348246029	0.252508326	0.195357014	0.238840423
1876	0.348313589	0.252572679	0.195425044	0.238911758
1877	0.34838153	0.252637002	0.195493048	0.238983049
1878	0.348450118	0.252701163	0.195561047	0.23905424
1879	0.348518852	0.252765293	0.19562903	0.239125388
1880	0.348588027	0.252829525	0.195697014	0.239196393
1881	0.348656879	0.252893969	0.195764964	0.239267389
1882	0.348725937	0.252958201	0.195832879	0.239338408
1883	0.348794759	0.253022554	0.195900798	0.23940931
1884	0.348862701	0.253087039	0.195968722	0.239480155
1885	0.34893123	0.25315127	0.196036619	0.239551006
1886	0.348999847	0.253215228	0.19610449	0.239621908
1887	0.349068523	0.253279287	0.196172367	0.239692691
1888	0.349137286	0.253343164	0.19624019	0.239763587
1889	0.349206961	0.253406544	0.196307984	0.239834529
1890	0.349276019	0.253469711	0.196375746	0.239905505
1891	0.349345106	0.253533233	0.196443486	0.239976404
1892	0.349414016	0.253597089	0.196511225	0.240047175
1893	0.349481928	0.253660824	0.196578953	0.240117953
1894	0.349549635	0.253725005	0.19664667	0.240188625
1895	0.349616812	0.253789459	0.196714346	0.240259297
1896	0.349683755	0.253853934	0.196781997	0.240329927
1897	0.349750316	0.25391846	0.196849623	0.240400547
1898	0.349816436	0.253982894	0.196917219	0.2404712
1899	0.349882175	0.254047349	0.196984795	0.240541839
1900	0.34994712	0.254111824	0.197052357	0.240612448
1901	0.350012036	0.254176045	0.1971199	0.240683077
1902	0.350076922	0.254240703	0.19718741	0.240753674
1903	0.35014225	0.25430534	0.197254882	0.240824264
1904	0.350207518	0.254369845	0.197322327	0.240894851
1905	0.350273227	0.254434198	0.197389764	0.240965361
1906	0.350338995	0.254498633	0.197457171	0.241035872
1907	0.350405908	0.254562743	0.197524576	0.241106278
1908	0.350473556	0.254626295	0.197591941	0.241176771
1909	0.350540293	0.254689746	0.197659271	0.241247322
1910	0.350606208	0.254753561	0.197726603	0.241317752
1911	0.350672005	0.254817256	0.197793901	0.241388196
1912	0.350737626	0.254880909	0.197861144	0.241458691
1913	0.350803481	0.254944766	0.197928375	0.241529084
1914	0.350868985	0.255008166	0.197995622	0.241599427
1915	0.350934841	0.255071465	0.19806286	0.241669702
1916	0.351000638	0.255135057	0.198130069	0.241739919
1917	0.35106573	0.25519864	0.198197265	0.241810144
1918	0.351130998	0.255262192	0.198264434	0.24188037
1919	0.351195679	0.255325785	0.198331576	0.24195063
1920	0.351260419	0.255389429	0.198398683	0.242020909
1921	0.351324982	0.255453295	0.19846575	0.242091195
1922	0.351389898	0.255517172	0.198532796	0.242161433
1923	0.351454961	0.255580927	0.198599831	0.242231615
1924	0.351520024	0.255644175	0.198666875	0.242301757
1925	0.351584705	0.255707251	0.198733904	0.242371895
1926	0.351649474	0.255770722	0.198800878	0.242442033
1927	0.351714566	0.255834507	0.19886783	0.242512092
1928	0.351778689	0.255898242	0.19893478	0.242582109
1929	0.351842283	0.2559622	0.199001709	0.242652109
1930	0.35190576	0.256026026	0.199068638	0.242722041
1931	0.351968649	0.256090105	0.199135552	0.242791916
1932	0.352031979	0.256154266	0.199202484	0.242861613
1933	0.352096278	0.256218011	0.199269381	0.242931361
1934	0.352160136	0.256281776	0.199336238	0.243001178
1935	0.352224641	0.256345369	0.199403056	0.243071018
1936	0.352289322	0.256408596	0.199469864	0.24314083
1937	0.352354943	0.256471845	0.199536659	0.243210536
1938	0.352420211	0.256534778	0.199603447	0.243280252
1939	0.352486155	0.256597438	0.199670206	0.243349986
1940	0.352552158	0.25666022	0.199736947	0.243419659
1941	0.352618278	0.25672287	0.199803659	0.243489351
1942	0.352684986	0.256785834	0.199870367	0.243558899
1943	0.352751047	0.256848889	0.199937039	0.243628466
1944	0.352817432	0.256911945	0.200003688	0.243697977
1945	0.352883934	0.256974838	0.200070289	0.243767556
1946	0.35295026	0.257037792	0.200136878	0.243837069
1947	0.353016879	0.257100604	0.200203458	0.243906526
1948	0.353083734	0.257163122	0.200270008	0.243976021
1949	0.35315053	0.257225681	0.200336547	0.244045472
1950	0.353216826	0.257288179	0.200403066	0.244114927
1951	0.353283358	0.257350676	0.200469588	0.244184264
1952	0.35334939	0.257413083	0.200536084	0.244253628
1953	0.353414835	0.257475793	0.200602578	0.244322905
1954	0.353480162	0.257538494	0.200669055	0.24439215
1955	0.353545783	0.257601316	0.200735489	0.244461422
1956	0.353611022	0.257664027	0.200801904	0.244530703
1957	0.353676408	0.257726626	0.200868301	0.244599975
1958	0.353741588	0.257789469	0.200934718	0.244669054
1959	0.353806445	0.257852169	0.201001092	0.244738236
1960	0.353870832	0.257914626	0.20106743	0.2448075
1961	0.353935484	0.25797683	0.201133729	0.244876834
1962	0.354000282	0.258038841	0.201200005	0.244946172
1963	0.354064053	0.258100974	0.20126629	0.245015412
1964	0.354126854	0.258163178	0.201332565	0.245084614
1965	0.354189802	0.258225615	0.201398807	0.245153806
1966	0.354252808	0.258287808	0.201465024	0.245223036
1967	0.354316344	0.258349789	0.201531223	0.245292255
1968	0.354379262	0.258411486	0.201597419	0.245361481
1969	0.354442386	0.258473061	0.201663609	0.245430672
1970	0.354506186	0.258534707	0.201729762	0.24549983
1971	0.354570867	0.258596363	0.201795845	0.245569078
1972	0.35463543	0.2586581	0.201861903	0.245638294
1973	0.354700229	0.258719848	0.201927942	0.245707467
1974	0.354764498	0.258781524	0.201993953	0.245776663
1975	0.35482868	0.258843302	0.202059939	0.245845824
1976	0.354892362	0.258904898	0.202125943	0.245914884
1977	0.354956514	0.258966422	0.202191931	0.24598388
1978	0.35502049	0.259028119	0.202257908	0.246052793
1979	0.355084084	0.259089643	0.202323852	0.246121751
1980	0.355146856	0.259151431	0.202389769	0.246190688
1981	0.355210303	0.259213169	0.202455658	0.246259573
1982	0.355272869	0.259275048	0.202521527	0.246328418
1983	0.355335905	0.259336643	0.202587395	0.24639717
1984	0.35539853	0.259398228	0.202653259	0.246465868
1985	0.355460949	0.259459692	0.202719113	0.246534534
1986	0.355523016	0.259520862	0.202784956	0.246603221
1987	0.35558429	0.259582153	0.202850809	0.246671802
1988	0.355645446	0.259643302	0.202916635	0.246740411
1989	0.355706661	0.25970433	0.202982438	0.246809018
1990	0.355767699	0.25976558	0.203048214	0.24687759
1991	0.355829178	0.259826942	0.203113971	0.246946094
1992	0.35589054	0.259888213	0.203179695	0.247014627
1993	0.355952313	0.259949707	0.203245394	0.247083097
1994	0.356015026	0.260011059	0.203311062	0.247151529
1995	0.35607815	0.260072564	0.203376722	0.247219826
1996	0.356141039	0.260133834	0.203442375	0.247288124
1997	0.356204222	0.26019543	0.203508005	0.24735635
1998	0.356267728	0.260256822	0.203573593	0.247424632
1999	0.356331616	0.260317891	0.203639175	0.247492879
[truncated: 1,001 more rows]
