# Supplementary material for: Identification and characterization of constrained non-exonic bases lacking predictive epigenomic and transcription factor binding annotations
Source: Nat Commun. 2020 Dec 2;11:6168. doi: 10.1038/s41467-020-19962-9 (PMC7710766; doi:10.1038/s41467-020-19962-9)
Supplement: Supplementary file 11 — Source Data [file 41467_2020_19962_MOESM11_ESM.zip › SourceData/SupFig8a.txt]

Distance to Nearest TSS (bp)	Low_CNE | CNE	High_CNE | CNE	Low_notCNE | notCNE	High_notCNE | notCNE
1	1.488270414	0.741638707	0.795369795	1.687125601
2	1.470360841	0.751115301	0.797084378	1.681368219
3	1.45081129	0.761459665	0.798698575	1.675947926
4	1.432008917	0.771408672	0.80007673	1.671320234
5	1.414572993	0.780634641	0.80110059	1.667882223
6	1.397227642	0.789812685	0.80205189	1.664687863
7	1.380646637	0.798586287	0.802831899	1.662068679
8	1.365618315	0.806538308	0.803436819	1.660037427
9	1.351834065	0.813832046	0.804064897	1.65792841
10	1.339171083	0.820532482	0.804481017	1.656531125
11	1.32749465	0.826710899	0.80489851	1.655129228
12	1.316510222	0.832523151	0.805247663	1.653956812
13	1.306449646	0.837846561	0.80552774	1.653016342
14	1.296644408	0.843034862	0.805859639	1.651901862
15	1.287091178	0.848089817	0.806197644	1.650766879
16	1.278400161	0.852688544	0.806333843	1.65030954
17	1.270293562	0.856978035	0.806457585	1.649894028
18	1.262444232	0.861131395	0.806589563	1.649450858
19	1.255187772	0.864971047	0.806779152	1.648814239
20	1.248730641	0.868387745	0.8068797	1.64847661
21	1.242245154	0.871819448	0.807003997	1.648059237
22	1.235913808	0.875169589	0.807107317	1.647712297
23	1.229754744	0.87842857	0.807131807	1.647630065
24	1.223450599	0.881764318	0.807271866	1.647159762
25	1.217581483	0.884869876	0.807443517	1.646583376
26	1.211762518	0.887948898	0.807608725	1.646028627
27	1.206068708	0.890961696	0.807826087	1.645298747
28	1.200503317	0.893906543	0.808054069	1.644533211
29	1.1950526	0.896790712	0.808235793	1.643923
30	1.190101846	0.899410332	0.808408405	1.64334339
31	1.18537181	0.901913163	0.808542128	1.642894363
32	1.181077726	0.904185316	0.808592023	1.64272682
33	1.176918509	0.906386106	0.808625867	1.642613176
34	1.173107414	0.908402692	0.808655501	1.642513668
35	1.169541616	0.910289483	0.808653278	1.642521132
36	1.165994706	0.91216628	0.808662738	1.642489366
37	1.162659499	0.913931057	0.808676155	1.642444313
38	1.15943014	0.915639826	0.808686124	1.642410841
39	1.156017399	0.917445629	0.80873378	1.642250815
40	1.152622504	0.919241989	0.80882814	1.641933966
41	1.149073412	0.92111994	0.808957231	1.641500491
42	1.145673542	0.922918933	0.809068457	1.641127006
43	1.142098071	0.924810842	0.809199008	1.640688633
44	1.138511131	0.92670882	0.809326669	1.640259959
45	1.135090934	0.928518568	0.809446931	1.639856133
46	1.131986766	0.930161094	0.809564145	1.63946254
47	1.129106896	0.931684936	0.809659366	1.639142799
48	1.126330157	0.933154208	0.809730906	1.638902576
49	1.123791361	0.934497575	0.809770334	1.638770183
50	1.121238961	0.935848141	0.809813218	1.638626181
51	1.118758228	0.937160785	0.809880039	1.638401804
52	1.116193712	0.938517762	0.809957675	1.63814111
53	1.113677568	0.939849144	0.810063443	1.637785956
54	1.111092631	0.941216926	0.810169371	1.637430261
55	1.108635845	0.942516899	0.810269003	1.637095707
56	1.106137185	0.943839029	0.81038148	1.636718021
57	1.103791377	0.94508028	0.810499861	1.636320512
58	1.101621429	0.946228477	0.810602204	1.635976855
59	1.099533904	0.947333061	0.810684413	1.635700805
60	1.097377198	0.948474251	0.810753619	1.635468418
61	1.095338053	0.949553235	0.810811839	1.635272923
62	1.093327452	0.950617116	0.810892141	1.635003277
63	1.091340802	0.951668323	0.810976991	1.634718361
64	1.089445536	0.952671176	0.811047769	1.634480695
65	1.087503519	0.953698767	0.811134239	1.634190341
66	1.085653023	0.95467793	0.811214981	1.633919216
67	1.083852223	0.955630798	0.811305328	1.633615844
68	1.082006795	0.95660728	0.811387535	1.633339799
69	1.080275939	0.957523137	0.811481118	1.63302556
70	1.078665084	0.958375498	0.811575793	1.632707651
71	1.076998342	0.95925743	0.811675499	1.632372848
72	1.075404346	0.960100871	0.811790249	1.631987532
73	1.073881826	0.96090649	0.811921424	1.631547058
74	1.072381344	0.961700449	0.812070857	1.631045282
75	1.070907563	0.962480279	0.812212522	1.630569584
76	1.069489963	0.963230382	0.812358251	1.630080243
77	1.068069749	0.963981868	0.812502667	1.62959531
78	1.066816185	0.964645173	0.812648976	1.629104022
79	1.06564072	0.965267154	0.812804964	1.628580231
80	1.064494596	0.965873608	0.812970728	1.628023613
81	1.063368736	0.966469341	0.813152659	1.62741271
82	1.062334667	0.967016504	0.813334479	1.626802176
83	1.061298286	0.96756489	0.813520864	1.626176318
84	1.060341452	0.968071185	0.813703623	1.625562632
85	1.059530026	0.96850054	0.813862436	1.625029355
86	1.058635533	0.968973848	0.814054346	1.624384945
87	1.057660503	0.969489771	0.814247414	1.623736644
88	1.056747122	0.969973073	0.814443557	1.623078017
89	1.055913992	0.970413912	0.814647607	1.622392839
90	1.055095593	0.970846957	0.814838876	1.621750577
91	1.054368431	0.971231724	0.815047864	1.621048819
92	1.053673376	0.971599502	0.815259145	1.62033936
93	1.052984424	0.971964051	0.815473165	1.619620708
94	1.052368182	0.972290127	0.815679954	1.61892633
95	1.051725849	0.972630008	0.815906008	1.618167267
96	1.051192585	0.972912177	0.816126384	1.617427269
97	1.050680023	0.973183392	0.816352051	1.616669505
98	1.050165544	0.973455621	0.816579999	1.615904081
99	1.049678968	0.973713086	0.816801685	1.615159684
100	1.04923445	0.973948296	0.817031592	1.614387681
101	1.048827322	0.974163722	0.817269206	1.6135898
102	1.048480399	0.974347292	0.817525257	1.612730008
103	1.048060305	0.974569578	0.817797861	1.611814633
104	1.047696705	0.974761972	0.818084417	1.610852412
105	1.047448496	0.974893308	0.818366443	1.6099054
106	1.047243687	0.97500168	0.818656546	1.608931264
107	1.047185853	0.975032282	0.818968214	1.607884718
108	1.047162505	0.975044637	0.819273755	1.606858745
109	1.047094384	0.975080682	0.81958413	1.605816539
110	1.047031488	0.975113962	0.819915337	1.604704385
111	1.046975097	0.9751438	0.82024366	1.603601911
112	1.047001961	0.975129586	0.820565277	1.602521958
113	1.046952467	0.975155775	0.820895282	1.601413838
114	1.046818917	0.975226441	0.821225432	1.600305231
115	1.046750796	0.975262486	0.821555086	1.599198289
116	1.046796797	0.975238146	0.821878643	1.598111819
117	1.04686122	0.975204057	0.822206585	1.597010625
118	1.046933829	0.975165637	0.822529302	1.595926977
119	1.046997112	0.975132152	0.822843794	1.594870949
120	1.047124724	0.975064628	0.823169354	1.593777754
121	1.047202508	0.975023469	0.823496047	1.592680757
122	1.047269691	0.97498792	0.823827224	1.591568701
123	1.047303298	0.974970138	0.824158875	1.590455053
124	1.047325695	0.974958287	0.824497045	1.589319514
125	1.04736746	0.974936187	0.824833233	1.588190633
126	1.047482501	0.974875315	0.825176343	1.587038506
127	1.047607729	0.974809052	0.825518154	1.585890744
128	1.047656201	0.974783404	0.825866203	1.584722035
129	1.047698767	0.974760881	0.826201426	1.583596394
130	1.047738254	0.974739987	0.826535762	1.582473729
131	1.047735413	0.97474149	0.826864897	1.58136853
132	1.047734522	0.974741962	0.827199378	1.58024538
133	1.047742822	0.97473757	0.827526289	1.579147648
134	1.047775474	0.974720292	0.827845202	1.578076773
135	1.047835377	0.974688595	0.828168443	1.576991367
136	1.047885935	0.974661844	0.828486729	1.575922597
137	1.047907273	0.974650553	0.828811637	1.574831594
138	1.047941698	0.974632338	0.829127438	1.573771168
139	1.047938168	0.974634205	0.829438848	1.572725488
140	1.047949962	0.974627965	0.829760334	1.571645972
141	1.047945337	0.974630412	0.830070439	1.570604675
142	1.048010263	0.974596057	0.830378992	1.569568588
143	1.048029529	0.974585863	0.830681641	1.568552325
144	1.048057827	0.97457089	0.83098607	1.567530086
145	1.048139846	0.97452749	0.831286846	1.566520115
146	1.048245578	0.974471544	0.831583881	1.565522704
147	1.048332197	0.97442571	0.83187286	1.564552343
148	1.048407774	0.97438572	0.832167039	1.563564525
149	1.04845445	0.974361022	0.832459034	1.562584036
150	1.048532224	0.974319869	0.832749495	1.561608701
151	1.048630727	0.974267748	0.833031738	1.560660959
152	1.048703782	0.974229091	0.833322925	1.559683186
153	1.048745311	0.974207117	0.833613012	1.558709106
154	1.048760949	0.974198842	0.833904467	1.557730433
155	1.048722827	0.974219014	0.834193795	1.556758901
156	1.048763061	0.974197725	0.834469633	1.555832668
157	1.048896849	0.974126933	0.834739369	1.554926924
158	1.049089859	0.974024804	0.835010348	1.554017005
159	1.049281161	0.97392358	0.835274336	1.553130565
160	1.049512268	0.973801293	0.83553755	1.552246719
161	1.049731906	0.973685074	0.835804439	1.551350535
162	1.049953721	0.973567704	0.836068225	1.550464772
163	1.050156449	0.973460434	0.836339201	1.549554864
164	1.050311718	0.973378276	0.836606727	1.548656543
165	1.050480552	0.973288939	0.836873574	1.547760498
166	1.050625799	0.973212084	0.83714357	1.546853881
167	1.050785694	0.973127478	0.837416002	1.545939088
168	1.05096613	0.973032003	0.837688267	1.545024849
169	1.051114086	0.972953714	0.83795412	1.544132147
170	1.051353575	0.972826992	0.838222491	1.543230987
171	1.051584409	0.972704849	0.838495355	1.542314737
172	1.051753843	0.972615196	0.83876774	1.5414001
173	1.051864866	0.972556449	0.83904189	1.540479535
174	1.051987629	0.972491491	0.839314359	1.539564614
175	1.052140773	0.972410457	0.839580608	1.538670577
176	1.052273692	0.972340125	0.839841734	1.537793747
177	1.052388544	0.972279353	0.840101655	1.53692096
178	1.052512405	0.972213813	0.840356248	1.536066065
179	1.052680671	0.972124778	0.840606659	1.535225212
180	1.052848485	0.972035981	0.840851473	1.534403155
181	1.053000532	0.971955528	0.841097074	1.533578454
182	1.053114355	0.9718953	0.841342979	1.532752731
183	1.053235013	0.971831456	0.841585291	1.531939074
184	1.053343044	0.971774293	0.841834178	1.531103341
185	1.053426043	0.971730375	0.842087696	1.530252053
186	1.053482398	0.971700555	0.842335995	1.529418295
187	1.053585819	0.971645832	0.842583929	1.528585757
188	1.053661144	0.971605975	0.84282626	1.527772037
189	1.053758585	0.971554415	0.843063657	1.526974884
190	1.053825129	0.971519204	0.843305491	1.526162834
191	1.053861739	0.971499833	0.843545893	1.525355588
192	1.05386506	0.971498075	0.843783051	1.524559239
193	1.053924502	0.971466623	0.844019779	1.523764335
194	1.054021018	0.971415552	0.844258438	1.522962943
195	1.054100407	0.971373545	0.844494648	1.522169777
196	1.054199621	0.971321047	0.844722538	1.521404546
197	1.054266114	0.971285863	0.844947288	1.520649862
198	1.05435166	0.971240598	0.84516901	1.519905342
199	1.054456577	0.971185083	0.845384783	1.5191808
200	1.054514645	0.971154356	0.845602313	1.518450359
201	1.054596518	0.971111035	0.845816805	1.517730119
202	1.054682418	0.971065582	0.846034363	1.516999582
203	1.054723549	0.971043818	0.846251027	1.516272048
204	1.05478993	0.971008693	0.846467133	1.515546388
205	1.054831833	0.970986521	0.846682928	1.514821774
206	1.054879946	0.970961063	0.846900768	1.514090291
207	1.054956341	0.97092064	0.847120544	1.513352307
208	1.055061335	0.970865084	0.84733753	1.512623693
209	1.055140447	0.970823223	0.847552739	1.511901046
210	1.055207119	0.970787944	0.847766294	1.51118395
211	1.05528894	0.97074465	0.847978805	1.51047036
212	1.05538295	0.970694905	0.848192016	1.509754422
213	1.055502329	0.970631738	0.848397858	1.509063228
214	1.055601196	0.970579424	0.848603792	1.508371724
215	1.055714049	0.970519709	0.848808464	1.50768446
216	1.055824052	0.970461503	0.849012833	1.506998209
217	1.055914693	0.970413542	0.849217881	1.506309682
218	1.056030363	0.970352336	0.849419036	1.505634225
219	1.056138098	0.97029533	0.849615543	1.504974375
220	1.056231369	0.970245977	0.849810239	1.504320608
221	1.056318793	0.970199718	0.850006137	1.503662807
222	1.056393349	0.970160267	0.850198266	1.503017656
223	1.056441956	0.970134548	0.850389066	1.502376971
224	1.056534371	0.970085648	0.850580884	1.501732867
225	1.056618541	0.97004111	0.85077383	1.501084976
226	1.056729895	0.969982189	0.850970483	1.500424639
227	1.056818978	0.969935052	0.851157996	1.499794991
228	1.056904764	0.96988966	0.851348955	1.499153772
229	1.056993853	0.969842519	0.85153205	1.498538958
230	1.0571136	0.969779157	0.851710865	1.497938518
231	1.057225225	0.969720092	0.851891879	1.497330694
232	1.057306611	0.969677028	0.852071653	1.496727029
233	1.057400059	0.969627581	0.852249531	1.496129736
234	1.05753633	0.969555476	0.8524271	1.49553348
235	1.05761699	0.969512795	0.852598918	1.494956532
236	1.05770075	0.969468475	0.852771361	1.49437749
237	1.057779934	0.969426576	0.852945939	1.493791275
238	1.057897563	0.969364334	0.853114289	1.493225975
239	1.05801805	0.96930058	0.853281543	1.492664355
240	1.058140751	0.969235654	0.853443261	1.492121322
241	1.058272339	0.969166027	0.853609371	1.491563542
242	1.058375276	0.969111559	0.853775732	1.491004923
243	1.058484115	0.969053968	0.853944872	1.490436968
244	1.058599493	0.968992918	0.854109938	1.489882696
245	1.058725308	0.968926345	0.854274248	1.489330961
246	1.058829956	0.968870972	0.854442166	1.48876711
247	1.058955692	0.96880444	0.854612295	1.488195835
248	1.059052363	0.968753288	0.854781318	1.487628277
249	1.059145462	0.968704026	0.854950908	1.487058811
250	1.059218661	0.968665294	0.855119437	1.486492909
251	1.059296047	0.968624346	0.855285173	1.485936387
252	1.059352668	0.968594386	0.855451958	1.48537634
253	1.059412518	0.968562718	0.855619292	1.484814451
254	1.059470657	0.968531954	0.855787734	1.484248842
255	1.059572606	0.968478009	0.855949369	1.483706091
256	1.059699666	0.968410777	0.856104847	1.483184011
257	1.059829366	0.968342148	0.856258704	1.482667376
258	1.059930906	0.96828842	0.856409244	1.482161881
259	1.060014372	0.968244255	0.856563518	1.481643845
260	1.060106271	0.968195628	0.856717042	1.481128328
261	1.060219404	0.968135765	0.856873175	1.48060405
262	1.060347057	0.968068219	0.857022718	1.480101902
263	1.060481674	0.967996989	0.85718039	1.479572458
264	1.060641572	0.967912381	0.857337742	1.479044086
265	1.060794308	0.967831563	0.857494846	1.478516549
266	1.060931691	0.967758869	0.857651134	1.47799175
267	1.061072744	0.967684233	0.857804511	1.477476726
268	1.061173859	0.967630729	0.857954943	1.476971593
269	1.061316871	0.967555057	0.858107168	1.476460437
270	1.061464171	0.967477114	0.858256583	1.475958719
271	1.061606832	0.967401628	0.858408081	1.475450007
272	1.061783871	0.96730795	0.858564487	1.474924811
273	1.061983949	0.967202081	0.858713789	1.474423473
274	1.062195648	0.967090064	0.858860571	1.473930596
275	1.062402375	0.966980677	0.859006349	1.473441087
276	1.062609061	0.966871312	0.859154432	1.472943841
277	1.062807524	0.966766298	0.859301598	1.472449675
278	1.063015658	0.966656168	0.85944684	1.471961968
279	1.063214381	0.966551016	0.859598526	1.471452625
280	1.063432405	0.966435652	0.859744866	1.47096123
281	1.063637946	0.966326893	0.859887289	1.47048299
282	1.063851936	0.966213663	0.860027628	1.470011745
283	1.064030384	0.96611924	0.860170369	1.469532437
284	1.064197984	0.966030557	0.860313028	1.469053405
285	1.064323714	0.965964029	0.860457409	1.468568589
286	1.064489539	0.965876285	0.860601576	1.468084493
287	1.064681848	0.965774527	0.860744832	1.467603454
288	1.064870776	0.965674559	0.860888099	1.467122381
289	1.065075554	0.965566203	0.861032424	1.466637752
290	1.065291545	0.965451914	0.861173248	1.46616488
291	1.065510741	0.96533593	0.86131387	1.465692689
292	1.065771867	0.965197759	0.861455111	1.465218416
293	1.06602098	0.965065944	0.861592359	1.464757554
294	1.066301785	0.96491736	0.861731988	1.464288693
295	1.066603268	0.964757835	0.861870886	1.46382229
296	1.066905348	0.964597994	0.862011296	1.463350808
297	1.067208474	0.964437599	0.862153207	1.462874287
298	1.067493357	0.964286857	0.862297372	1.462390196
299	1.067795293	0.964127092	0.862443095	1.461900875
300	1.068084969	0.963973814	0.862588421	1.461412888
301	1.068401841	0.963806146	0.862734354	1.460922858
302	1.068702489	0.963647063	0.862878162	1.460439968
303	1.069043278	0.963466739	0.863021173	1.459959752
304	1.069358506	0.96329994	0.863165042	1.459476656
305	1.069665097	0.963137712	0.863310998	1.458986552
306	1.069969228	0.962976786	0.863455695	1.458500678
307	1.070269108	0.962818108	0.863599575	1.458017542
308	1.070574975	0.962656263	0.863741104	1.457542303
309	1.070869652	0.962500339	0.863882008	1.457069164
310	1.071143737	0.962355311	0.864021731	1.45659999
311	1.071411945	0.962213392	0.864164617	1.456120194
312	1.071663391	0.962080343	0.864308673	1.455636469
313	1.071907622	0.961951112	0.864452999	1.45515184
314	1.072152645	0.961821462	0.864596362	1.454670443
315	1.072418531	0.961680772	0.864741681	1.454182479
316	1.07268639	0.961539038	0.864883805	1.453705242
317	1.072973405	0.961387168	0.865026983	1.453224464
318	1.073260557	0.961235226	0.865167622	1.452752216
319	1.073553975	0.961079968	0.86530518	1.452290312
320	1.073839508	0.960928882	0.865443427	1.451826092
321	1.074105619	0.960788074	0.865586957	1.451344135
322	1.074326155	0.96067138	0.865732202	1.450856418
323	1.074580199	0.960536956	0.865877196	1.450369544
324	1.074804843	0.960418089	0.866023169	1.449879383
325	1.075051152	0.960287759	0.866168775	1.449390455
326	1.075308082	0.960151808	0.866316985	1.448892782
327	1.075572852	0.960011708	0.866466224	1.448391652
328	1.075823311	0.959879181	0.866613432	1.447897346
329	1.076066863	0.959750309	0.866754554	1.447423474
330	1.076323754	0.959614379	0.866895982	1.446948574
331	1.076582301	0.959477573	0.867037666	1.446472814
332	1.076820821	0.959351364	0.867178193	1.446000939
333	1.077065142	0.959222085	0.867322993	1.445514717
334	1.077357617	0.959067325	0.86746207	1.445047714
335	1.077658959	0.958907875	0.867601927	1.444578088
336	1.077983076	0.958736373	0.867741661	1.444108876
337	1.078312234	0.958562203	0.867879908	1.443644659
338	1.078651035	0.958382932	0.868019184	1.443176985
339	1.078966193	0.958216171	0.868157374	1.442712957
340	1.079269212	0.958055832	0.868292527	1.442259128
341	1.079559199	0.95790239	0.868432786	1.441788154
342	1.07986999	0.957737939	0.868571769	1.441321466
343	1.080191104	0.957568026	0.868708363	1.440862798
344	1.080524528	0.9573916	0.868845956	1.440400775
345	1.080827023	0.957231539	0.868982679	1.439941675
346	1.081127887	0.957072341	0.869120595	1.439478568
347	1.081416863	0.956919433	0.869257245	1.439019714
348	1.081721211	0.956758392	0.86939569	1.438554829
349	1.081999753	0.956611006	0.86953622	1.438082945
350	1.082288597	0.956458168	0.869675928	1.437613822
351	1.082592826	0.956297189	0.86981494	1.437147036
352	1.082907854	0.956130497	0.86995153	1.436688381
353	1.083210297	0.955970464	0.870087474	1.436231896
354	1.083520036	0.95580657	0.870222456	1.435778641
355	1.083876502	0.955617951	0.870355482	1.435331956
356	1.084213715	0.95543952	0.87048876	1.434884424
357	1.084542619	0.955265484	0.870620945	1.434440561
358	1.084878139	0.955087949	0.870756899	1.43398404
359	1.085244503	0.954894093	0.870890766	1.433534531
360	1.085663004	0.954672649	0.871022296	1.433092867
361	1.086072416	0.954456015	0.871154807	1.432647909
362	1.086438339	0.954262391	0.871287867	1.43220111
363	1.086798208	0.954071972	0.871418841	1.431761311
364	1.087143999	0.953889002	0.871550811	1.431318171
365	1.087455069	0.953724404	0.87168412	1.430870536
366	1.087755695	0.953565331	0.871818677	1.430418707
367	1.088052691	0.953408181	0.871953848	1.429964818
368	1.088359461	0.953245858	0.872084289	1.429526812
369	1.088693785	0.953068955	0.872213849	1.429091765
370	1.089029315	0.952891414	0.872346165	1.428647463
371	1.089397799	0.952696436	0.87247684	1.428208669
372	1.08976308	0.952503153	0.872604781	1.427779059
373	1.090090732	0.95232978	0.872733379	1.42734724
374	1.090414304	0.952158566	0.872862812	1.426912619
375	1.090724659	0.951994347	0.872992439	1.426477345
376	1.091017039	0.951839638	0.873123306	1.426037907
377	1.091307778	0.951685798	0.873252951	1.425602574
378	1.091608646	0.951526598	0.873380331	1.425174847
379	1.091910804	0.951366715	0.873508692	1.424743826
380	1.092192345	0.951217742	0.873637053	1.424312803
381	1.0924681	0.95107183	0.873767867	1.423873544
382	1.09275913	0.950917836	0.873897208	1.42343923
383	1.093040601	0.950768899	0.874032194	1.422985963
384	1.093313482	0.950624508	0.87416615	1.422536152
385	1.0936058	0.950469832	0.874296663	1.422097906
386	1.093925781	0.950300519	0.874424643	1.421668163
387	1.094229556	0.95013978	0.874549871	1.421247661
388	1.094512405	0.949990115	0.87468022	1.420809963
389	1.09482181	0.949826398	0.874805596	1.420388962
390	1.095121629	0.949667753	0.874931999	1.419964516
391	1.095411002	0.949514635	0.875059653	1.41953587
392	1.095690035	0.949366989	0.875186859	1.419108725
393	1.095963276	0.949222407	0.875314728	1.418679356
394	1.096257617	0.949066661	0.875443599	1.418246621
395	1.096555244	0.948909176	0.875570986	1.41781887
396	1.096848525	0.948753991	0.87569686	1.417396197
397	1.097161942	0.94858815	0.875824397	1.416967943
398	1.097462949	0.948428877	0.875952737	1.41653699
399	1.097757021	0.948273273	0.876076694	1.416120757
400	1.098066844	0.948109335	0.876203097	1.415696311
401	1.098375172	0.947946187	0.876330998	1.415266832
402	1.098655897	0.947797646	0.876459491	1.414835368
403	1.098926999	0.947654196	0.876585503	1.414412233
404	1.099200004	0.947509739	0.876710471	1.413992603
405	1.099469726	0.94736702	0.8768357	1.413572101
406	1.099759534	0.947213672	0.876961139	1.413150889
407	1.100040581	0.94706496	0.87708764	1.412726112
408	1.100299069	0.946928185	0.877215758	1.412295908
409	1.100572885	0.946783299	0.877343094	1.411868325
410	1.1008549	0.946634075	0.877468184	1.411448288
411	1.101135646	0.946485522	0.877594122	1.411025403
412	1.101412805	0.946338868	0.877717505	1.410611095
413	1.101674979	0.946200142	0.877841566	1.410194513
414	1.101956122	0.946051379	0.877963406	1.409785386
415	1.102228331	0.945907343	0.878083391	1.409382493
416	1.102483928	0.945772098	0.878201941	1.408984414
417	1.102710697	0.945652107	0.878319278	1.40859041
418	1.102947698	0.945526701	0.878434594	1.408203191
419	1.103194394	0.945396165	0.878551809	1.407809597
420	1.103442348	0.945264964	0.878666143	1.407425675
421	1.103691826	0.945132956	0.87877933	1.407045606
422	1.103917863	0.945013352	0.878893196	1.406663256
423	1.104104584	0.944914551	0.879007906	1.406278073
424	1.104296411	0.944813048	0.879123493	1.405889942
425	1.104516749	0.94469646	0.879237556	1.405506932
426	1.104732766	0.944582157	0.879350455	1.40512783
427	1.104950251	0.944467079	0.879465097	1.404742874
428	1.105169858	0.944350877	0.879578744	1.40436126
429	1.105390587	0.944234081	0.879690609	1.403985631
430	1.105623276	0.944110957	0.879799053	1.403621488
431	1.105870313	0.943980241	0.879909372	1.403251049
432	1.106103537	0.943856834	0.880020126	1.40287915
433	1.106321398	0.943741556	0.880131011	1.40250681
434	1.106551534	0.943619783	0.880242425	1.402132692
435	1.106778769	0.943499545	0.880352699	1.401762404
436	1.107024901	0.943369307	0.880460909	1.401399047
437	1.107308191	0.943219408	0.880571029	1.401029279
438	1.107580293	0.94307543	0.88068084	1.400660546
439	1.1078317	0.942942401	0.88079198	1.400287349
440	1.108108197	0.942796097	0.880901408	1.399919902
441	1.108363739	0.94266088	0.881011418	1.399550502
442	1.108609204	0.942530996	0.881120737	1.399183421
443	1.108863442	0.94239647	0.881231501	1.398811487
444	1.109093853	0.942274551	0.881340638	1.398445017
445	1.109324816	0.94215234	0.88144634	1.39809008
446	1.109555393	0.942030334	0.881550978	1.397738718
447	1.109775839	0.941913688	0.881656114	1.397385684
448	1.1099976	0.941796346	0.881759447	1.3970387
449	1.110239532	0.941668331	0.881863364	1.396689761
450	1.11048437	0.941538779	0.88196974	1.396332562
451	1.110737064	0.941405069	0.882073149	1.395985326
452	1.110976511	0.941278369	0.882178818	1.395630501
453	1.111223727	0.941147559	0.882283202	1.395279989
454	1.11145407	0.941025676	0.882387383	1.394930161
455	1.111689635	0.94090103	0.882490413	1.394584198
456	1.11192335	0.940777363	0.882592232	1.394242303
457	1.112171182	0.940646226	0.882693601	1.393901915
458	1.112418111	0.940515567	0.882795052	1.393561255
459	1.112658288	0.940388481	0.882894154	1.393228481
460	1.112897263	0.940262031	0.882993244	1.392895747
461	1.113119583	0.940144394	0.883093911	1.392557719
462	1.113355025	0.940019813	0.883195105	1.392217921
463	1.113595514	0.939892562	0.883298235	1.391871621
464	1.113823945	0.93977169	0.883402155	1.39152267
465	1.114047739	0.939653273	0.883505044	1.391177179
466	1.114275902	0.939532544	0.883610016	1.390824697
467	1.114492794	0.939417779	0.883714039	1.390475399
468	1.114739474	0.939287251	0.883815317	1.390135318
469	1.114976038	0.939162077	0.883915023	1.389800517
470	1.115217208	0.939034465	0.884015327	1.389463707
471	1.115440616	0.938916252	0.884117878	1.38911935
472	1.115654529	0.938803063	0.884218037	1.388783029
473	1.115873442	0.938687228	0.884318063	1.388447153
474	1.116104556	0.938564938	0.884418135	1.38811112
475	1.116366972	0.938426084	0.884517757	1.387776601
476	1.116619574	0.938292424	0.884616804	1.387444014
477	1.116869411	0.938160226	0.884714383	1.387116353
478	1.117115522	0.938029999	0.884811996	1.386788579
479	1.117369384	0.937895672	0.884908065	1.386465991
480	1.117620149	0.937762984	0.885004089	1.386143554
481	1.117913018	0.937608016	0.885098044	1.385828063
482	1.118182534	0.937465406	0.885193354	1.385508022
483	1.11844149	0.937328382	0.885288468	1.385188638
484	1.118691312	0.937196193	0.885383707	1.384868837
485	1.118949296	0.937059684	0.88548128	1.384541197
486	1.119194691	0.936929837	0.885577162	1.384219235
487	1.119436699	0.936801782	0.885673271	1.383896515
488	1.119688116	0.936668749	0.885767602	1.383579762
489	1.119938986	0.936536004	0.885863328	1.383258322
490	1.120191324	0.936402483	0.885957387	1.382942484
491	1.1204106	0.936286456	0.886050718	1.382629088
492	1.120632475	0.936169054	0.886148406	1.382301061
493	1.120851622	0.936053096	0.886246418	1.381971949
494	1.121079178	0.935932688	0.886342488	1.381649355
495	1.121311277	0.935809876	0.886437479	1.381330388
496	1.121554446	0.935681207	0.886531491	1.381014706
497	1.121802587	0.935549907	0.886625569	1.380698802
498	1.122034002	0.935427457	0.886720291	1.380380735
499	1.12227976	0.935297417	0.886815259	1.380061843
500	1.122515336	0.935172765	0.886911534	1.379738562
501	1.122759507	0.935043566	0.887008871	1.379411715
502	1.123009723	0.934911168	0.887105655	1.379086725
503	1.123275973	0.934770285	0.887201808	1.378763856
504	1.123524955	0.93463854	0.887298167	1.378440292
505	1.123783192	0.934501897	0.887391248	1.378127737
506	1.124031407	0.934370558	0.88748333	1.377818537
507	1.124284696	0.934236534	0.887575859	1.377507832
508	1.124537463	0.934102786	0.887667401	1.377200447
509	1.124798026	0.933964913	0.887758628	1.376894114
510	1.125058048	0.933827326	0.887849304	1.376589635
511	1.125329726	0.933683571	0.887939041	1.376288308
512	1.12557306	0.933554815	0.888028114	1.375989211
513	1.125826655	0.933420628	0.888116399	1.375692759
514	1.126071601	0.933291019	0.888206252	1.375391044
515	1.126294846	0.933172892	0.888295416	1.375091642
516	1.126529204	0.933048884	0.88838497	1.374790928
517	1.126785521	0.932913259	0.888472631	1.374496572
518	1.127030402	0.932783683	0.888560763	1.374200636
519	1.127251087	0.932666911	0.888649356	1.373903149
520	1.127466681	0.932552832	0.888738304	1.373604471
521	1.127687961	0.932435745	0.888827094	1.373306323
522	1.127906763	0.932319969	0.888917626	1.373002328
523	1.128138965	0.932197103	0.889004627	1.372710188
524	1.128367555	0.932076147	0.889091501	1.372418474
525	1.128612634	0.931946468	0.889179101	1.372124323
526	1.128850331	0.931820694	0.889267464	1.37182761
527	1.129100085	0.93168854	0.889355479	1.371532065
528	1.129350949	0.931555799	0.889441432	1.371243446
529	1.12960023	0.931423895	0.889527959	1.370952898
530	1.129870821	0.931280716	0.889612844	1.370667864
531	1.130125479	0.931145968	0.889698619	1.37037984
532	1.130390786	0.931005584	0.889783766	1.370093926
533	1.130631103	0.930878424	0.889870658	1.369802151
534	1.130865297	0.930754503	0.889957003	1.369512216
535	1.131102942	0.930628757	0.890042745	1.369224303
536	1.131327349	0.930510015	0.890126159	1.368944209
537	1.131555468	0.930389309	0.890212425	1.368654537
538	1.131786916	0.930266842	0.890297223	1.368369795
539	1.132001047	0.930153538	0.890383231	1.368080988
540	1.132210342	0.930042792	0.890467943	1.367796536
541	1.132429192	0.929926991	0.890551931	1.367514512
542	1.13265514	0.929807433	0.890633987	1.367238978
543	1.132882922	0.929686906	0.890716894	1.366960586
544	1.133093617	0.92957542	0.89079955	1.366683036
545	1.133294255	0.929469255	0.890883375	1.36640156
546	1.13350991	0.929355144	0.89096625	1.366123274
547	1.13373777	0.929234576	0.891048846	1.365845926
548	1.13396548	0.929114086	0.891131794	1.365567396
549	1.13419613	0.928992041	0.891214074	1.36529111
550	1.13444061	0.928862678	0.891296679	1.365013732
551	1.13468081	0.928735579	0.891379661	1.364735087
552	1.134933247	0.928602006	0.891461299	1.364460957
553	1.13516969	0.928476895	0.891543455	1.364185083
554	1.135384084	0.928363452	0.891628058	1.363900996
555	1.135601523	0.928248397	0.891711612	1.363620431
556	1.135822383	0.928131532	0.891794549	1.363341938
557	1.136031744	0.928020752	0.891878521	1.36305997
558	1.13621411	0.927924255	0.891962756	1.362777117
559	1.136407531	0.927821909	0.892046817	1.362494849
560	1.13661892	0.927710056	0.892130011	1.362215496
561	1.136846196	0.927589796	0.892212128	1.361939756
562	1.137044739	0.92748474	0.892295498	1.361659806
563	1.137255848	0.927373035	0.89237842	1.361381364
564	1.137461441	0.927264248	0.89246037	1.361106186
565	1.137675881	0.92715078	0.892543579	1.36082678
566	1.137873999	0.927045949	0.892625162	1.360552832
567	1.138090855	0.926931203	0.892705421	1.36028333
568	1.138305072	0.926817853	0.892786456	1.360011226
569	1.138523003	0.926702538	0.892866652	1.359741936
570	1.138743722	0.926585747	0.892946325	1.359474401
571	1.138977004	0.92646231	0.893023856	1.359214061
572	1.139215041	0.926336356	0.893102572	1.358949741
573	1.139440485	0.926217066	0.893180816	1.358687008
574	1.139655395	0.926103349	0.893261067	1.358417532
575	1.139847287	0.926001812	0.893343536	1.358140611
576	1.140035734	0.925902098	0.893426179	1.357863107
577	1.140221023	0.925804055	0.89350916	1.357584464
578	1.14040117	0.925708733	0.893590464	1.357311455
579	1.140581715	0.9256132	0.8936706	1.357042368
580	1.140773673	0.925511628	0.893750624	1.356773655
581	1.140969644	0.925407933	0.893829078	1.356510216
582	1.141169604	0.925302127	0.893907569	1.35624665
583	1.141359798	0.925201488	0.893983834	1.355990561
584	1.141544724	0.925103638	0.894059521	1.355736413
585	1.141735566	0.925002656	0.89413542	1.355481551
586	1.141932025	0.924898703	0.894212998	1.355221056
587	1.142125782	0.924796179	0.894288572	1.354967286
588	1.14231761	0.924694676	0.894365983	1.354707346
589	1.142504311	0.924595886	0.894444293	1.354444391
590	1.142706135	0.924489094	0.894521397	1.354185486
591	1.142908788	0.924381862	0.894596908	1.353931927
592	1.143122208	0.924268935	0.894672705	1.353677409
593	1.143313809	0.924167551	0.894748466	1.353423011
594	1.143506793	0.924065437	0.894824706	1.353167007
595	1.14371255	0.923956563	0.894897756	1.352921713
596	1.14393253	0.923840164	0.894971708	1.352673391
597	1.144150124	0.923725027	0.895047401	1.352419221
598	1.144349668	0.923619441	0.895122845	1.35216589
599	1.144539958	0.923518752	0.895198272	1.351912615
600	1.144715413	0.923425913	0.895275045	1.351654817
601	1.144879017	0.923339344	0.895352051	1.351396241
602	1.145060353	0.923243393	0.895428324	1.351140125
603	1.145232775	0.923152158	0.895504476	1.350884413
604	1.14542703	0.923049371	0.895579663	1.350631944
605	1.145625998	0.92294409	0.895654957	1.350379116
606	1.145819651	0.922841621	0.895729066	1.350130265
607	1.145996275	0.922748163	0.895803563	1.349880113
608	1.146181903	0.922649941	0.895878357	1.349628964
609	1.14635605	0.922557793	0.895953702	1.349375961
610	1.146524856	0.922468472	0.896028948	1.349123294
611	1.146698579	0.922376549	0.896106296	1.348863569
612	1.146864569	0.922288718	0.896183886	1.348603032
613	1.147017012	0.922208055	0.896261965	1.348340849
614	1.147168991	0.922127637	0.896338632	1.348083411
615	1.14732872	0.922043119	0.89641308	1.347833421
616	1.147487909	0.921958886	0.896489429	1.347577052
617	1.147649254	0.921873513	0.896563303	1.347328988
618	1.147817776	0.921784342	0.896635721	1.347085818
619	1.147988471	0.921694021	0.896708218	1.346842382
620	1.148148764	0.921609204	0.89677998	1.346601412
621	1.148314949	0.92152127	0.896852117	1.346359184
622	1.14848669	0.921430396	0.896922277	1.346123596
623	1.148663925	0.921336615	0.896991596	1.34589083
624	1.148819546	0.92125427	0.897060134	1.345660688
625	1.148993981	0.92116197	0.897128391	1.345431487
626	1.149172711	0.921067397	0.897197187	1.345200477
627	1.149350498	0.920973324	0.897265407	1.344971404
628	1.149528352	0.920879215	0.897334699	1.344738729
629	1.149707973	0.920784171	0.897403408	1.34450801
630	1.149897389	0.920683944	0.897470785	1.344281764
631	1.150066947	0.920594226	0.89754096	1.344046126
632	1.150244552	0.920500248	0.897610779	1.343811682
633	1.15042388	0.92040536	0.897680592	1.343577256
634	1.150603937	0.920310085	0.897749213	1.343346836
635	1.150785155	0.920214196	0.897818325	1.343114765
636	1.150964454	0.920119322	0.897888459	1.342879261
637	1.151159146	0.920016304	0.897957238	1.342648312
638	1.151352773	0.919913849	0.898027879	1.342411106
639	1.151564734	0.919801693	0.89809779	1.342176351
640	1.151766591	0.919694883	0.898167991	1.341940625
641	1.151971677	0.919586365	0.898236932	1.341709129
642	1.152171456	0.919480655	0.898306238	1.341476409
643	1.152378342	0.919371184	0.898373981	1.341248935
644	1.152584199	0.919262258	0.89844329	1.341016203
645	1.152795169	0.919150626	0.89851201	1.340785448
646	1.153009378	0.91903728	0.898580289	1.340556174
647	1.153208642	0.918931842	0.89864857	1.340326896
648	1.153404514	0.918828199	0.898717642	1.340094958
649	1.153577173	0.918736839	0.898787165	1.339861506
650	1.153757686	0.918641324	0.898857395	1.339625684
651	1.153941347	0.918544142	0.898926007	1.339395292
652	1.154121375	0.918448883	0.898994206	1.339166285
653	1.154296063	0.918356449	0.899062265	1.338937751
654	1.154457305	0.91827113	0.899130055	1.338710119
655	1.154625781	0.918181983	0.899197381	1.338484048
656	1.154798345	0.918090674	0.899266692	1.338251309
657	1.154978236	0.917995487	0.899335488	1.3380203
658	1.155155158	0.917901871	0.8994052	1.337786213
659	1.155339222	0.917804476	0.899474242	1.337554378
660	1.155507911	0.917715217	0.899544154	1.337319623
661	1.15568638	0.917620783	0.899614022	1.337085014
662	1.155864837	0.917526355	0.899683202	1.336852715
663	1.156013771	0.917447549	0.89975131	1.336624014
664	1.156163087	0.91736854	0.899819662	1.336394498
665	1.156320954	0.917285007	0.899886502	1.336170055
666	1.156489648	0.917195745	0.899955862	1.335937152
667	1.156642834	0.917114689	0.900024613	1.335706295
668	1.156791618	0.917035962	0.900094096	1.335472977
669	1.156939553	0.916957684	0.900162391	1.335243651
670	1.15708802	0.916879125	0.900230898	1.335013613
671	1.157231977	0.916802953	0.900299901	1.334781906
672	1.157354784	0.916737971	0.900367759	1.334554047
673	1.157483229	0.916670006	0.900435677	1.334325988
674	1.157615454	0.916600041	0.900504051	1.334096393
675	1.157758886	0.916524146	0.900571273	1.333870668
676	1.157921701	0.916437995	0.900637277	1.333649036
677	1.158075447	0.916356643	0.900701995	1.333431719
678	1.158238784	0.916270215	0.900767588	1.333211467
679	1.158402135	0.91618378	0.900834093	1.33298815
680	1.158562378	0.91609899	0.90089964	1.332768051
681	1.158718738	0.916016254	0.900965758	1.332546033
682	1.158871387	0.915935482	0.901032131	1.33232316
683	1.159012653	0.915860733	0.901097829	1.332102554
684	1.159147692	0.915789279	0.901163899	1.331880698
685	1.159288088	0.915714991	0.901229735	1.331659628
686	1.159441774	0.91563367	0.901295832	1.331437681
687	1.159601055	0.915549388	0.901361732	1.331216397
688	1.159735539	0.915478228	0.901428657	1.330991671
689	1.159871749	0.915406155	0.901495586	1.33076693
690	1.160020767	0.915327304	0.901562532	1.330542133
691	1.160174901	0.915245746	0.901629922	1.330315845
692	1.16033215	0.91516254	0.901698119	1.330086845
693	1.160489795	0.915079125	0.901765587	1.329860296
694	1.160650288	0.914994202	0.901832379	1.329636016
695	1.160821657	0.914903524	0.901898208	1.329414967
696	1.160989921	0.91481449	0.901961807	1.329201409
697	1.161164294	0.914722223	0.902027597	1.328980496
698	1.161325395	0.914636979	0.902092654	1.32876204
699	1.161497509	0.914545907	0.902156651	1.328547145
700	1.161671679	0.914453748	0.902221149	1.328330569
701	1.161841705	0.914363781	0.902286247	1.328111976
702	1.16200629	0.914276693	0.902351607	1.327892507
703	1.162162517	0.914194028	0.90241713	1.327672486
704	1.162327898	0.914106519	0.902482134	1.327454212
705	1.162491107	0.914020159	0.902547294	1.327235411
706	1.162640788	0.913940957	0.902612968	1.327014883
707	1.162787453	0.913863352	0.902678292	1.326795532
708	1.162935249	0.913785148	0.902743373	1.326577
709	1.163072346	0.913712605	0.902809431	1.326355182
710	1.163221261	0.913633808	0.902876064	1.326131437
711	1.163356508	0.913562245	0.902943259	1.325905804
712	1.16348915	0.913492059	0.903009106	1.325684696
713	1.163617412	0.913424191	0.903075604	1.325461405
714	1.163747362	0.91335543	0.903141783	1.325239181
715	1.163891349	0.913279241	0.903208096	1.325016511
716	1.164031686	0.913204984	0.903272811	1.324799204
717	1.164153777	0.913140381	0.903336864	1.324584122
718	1.16426297	0.913082603	0.903401556	1.324366894
719	1.16438945	0.913015678	0.903465706	1.324151483
720	1.16450411	0.912955007	0.9035289	1.323939285
721	1.164631672	0.91288751	0.903591743	1.323728266
722	1.164744859	0.912827618	0.903655043	1.323515713
723	1.164859109	0.912767165	0.90371758	1.323305719
724	1.164977629	0.912704452	0.903781171	1.323092189
725	1.165075766	0.912652524	0.903845231	1.322877082
726	1.165172606	0.912601282	0.903909935	1.322659813
727	1.165256333	0.912556979	0.903973853	1.322445182
728	1.165342912	0.912511167	0.904038732	1.322227327
729	1.165437149	0.912461303	0.90410477	1.322005579
730	1.165545549	0.912403945	0.904168893	1.321790259
731	1.16566648	0.912339956	0.904232264	1.321577469
732	1.165782713	0.912278453	0.904295121	1.321366399
733	1.165897351	0.912217794	0.904357988	1.321155299
734	1.166015017	0.912155533	0.904420064	1.320946855
735	1.16612095	0.91209948	0.904482646	1.320736714
736	1.166227141	0.91204329	0.904545855	1.320524464
737	1.166340864	0.911983115	0.904610043	1.320308927
738	1.166447355	0.911926767	0.904674379	1.320092895
739	1.166548544	0.911873224	0.904739338	1.319874768
740	1.166655361	0.911816703	0.904802965	1.319661117
741	1.166755531	0.9117637	0.9048655	1.319451129
742	1.166856066	0.911710503	0.904928477	1.319239659
743	1.166957666	0.911656743	0.904993055	1.319022815
744	1.167065969	0.911599436	0.905057921	1.318805003
745	1.167156052	0.91155177	0.905122481	1.318588216
746	1.167249072	0.91150255	0.905186412	1.318373544
747	1.167341994	0.911453382	0.905249913	1.318160313
748	1.167445125	0.911398812	0.905313883	1.317945511
749	1.167523312	0.91135744	0.905377797	1.317730894
750	1.1676094	0.911311888	0.905441254	1.317517812
751	1.167698135	0.911264935	0.905505321	1.317302683
752	1.167788753	0.911216986	0.905569458	1.317087316
753	1.167890851	0.911162962	0.905633024	1.31687387
754	1.167992005	0.911109438	0.905697234	1.316658259
755	1.168079868	0.911062946	0.905761336	1.316443012
756	1.168166439	0.911017138	0.905824721	1.316230171
757	1.168233753	0.91098152	0.905889105	1.316013977
758	1.168294565	0.910949342	0.905954358	1.315794866
759	1.168357163	0.91091622	0.90601929	1.315576831
760	1.168425361	0.910880134	0.906083983	1.3153596
761	1.168488476	0.910846737	0.906147449	1.315146488
762	1.168569004	0.910804127	0.906211468	1.314931518
763	1.168665371	0.910753135	0.906274821	1.314718786
764	1.168747692	0.910709577	0.906338928	1.314503523
765	1.168840155	0.910660651	0.906402734	1.314289269
766	1.168932951	0.910611549	0.906467567	1.314071568
767	1.169030999	0.910559669	0.906531313	1.313857516
768	1.169128009	0.910508337	0.906594133	1.313646571
769	1.169230892	0.910453899	0.906656519	1.313437086
770	1.169329581	0.910401678	0.906719156	1.313226758
771	1.169432057	0.910347455	0.906781779	1.313016478
772	1.169536423	0.910292231	0.9068444	1.312806202
773	1.169637654	0.910238666	0.906906314	1.312598304
774	1.169746438	0.910181105	0.906966891	1.31239489
775	1.169854364	0.910123997	0.907026905	1.312193373
776	1.169982228	0.91005634	0.907086286	1.311993978
777	1.170105691	0.909991011	0.907145433	1.311795367
778	1.170217539	0.909931828	0.907204478	1.311597103
779	1.170337978	0.9098681	0.907262756	1.311401409
780	1.170459507	0.909803794	0.907320045	1.31120904
781	1.170583803	0.909738025	0.907377197	1.31101713
782	1.170714783	0.909668719	0.907433447	1.310828248
783	1.170837922	0.909603561	0.907490834	1.31063555
784	1.170955663	0.909541261	0.907547883	1.310443985
785	1.171071394	0.909480023	0.907606277	1.310247904
786	1.171165326	0.90943032	0.907664586	1.31005211
787	1.171258453	0.909381043	0.907722352	1.309858137
788	1.171355677	0.909329599	0.90778058	1.309662613
789	1.171464874	0.909271819	0.907838626	1.309467703
790	1.171584035	0.909208767	0.907896886	1.309272073
791	1.171697351	0.909148807	0.907954601	1.309078271
792	1.171817268	0.909085354	0.908012219	1.308884795
793	1.171932866	0.909024187	0.908069637	1.308691994
794	1.172047563	0.908963497	0.90812754	1.30849756
795	1.172169657	0.908898893	0.908185534	1.308302825
796	1.172287189	0.908836702	0.908243068	1.308109631
797	1.172410446	0.908771483	0.908300458	1.307916921
798	1.172524722	0.908711016	0.908357009	1.307727028
799	1.172643456	0.908648189	0.908413695	1.307536686
800	1.172757694	0.908587742	0.90847106	1.307344057
801	1.172871061	0.908527755	0.90852749	1.307154573
802	1.172993991	0.908462708	0.908582691	1.306969215
803	1.173118287	0.908396939	0.908638849	1.306780641
804	1.173242004	0.908331476	0.908695374	1.306590838
805	1.173363657	0.908267105	0.908752909	1.306397642
806	1.173468109	0.908211836	0.908810106	1.306205579
807	1.173572674	0.908156507	0.908866222	1.306017149
808	1.173679242	0.908100118	0.908924064	1.305822921
809	1.173777266	0.90804825	0.908981183	1.305631122
810	1.173882339	0.907992652	0.909038188	1.305439705
811	1.173983077	0.907939348	0.909095435	1.305247478
812	1.174096541	0.90787931	0.90915101	1.305060862
813	1.174217079	0.907815529	0.909206611	1.304874159
814	1.174337473	0.907751824	0.909262443	1.304686681
815	1.174439668	0.907697749	0.909318952	1.30449693
816	1.174528526	0.907650731	0.90937645	1.30430386
817	1.174627991	0.907598101	0.909434138	1.30411015
818	1.174725656	0.907546423	0.909491345	1.303918054
819	1.1748306	0.907490893	0.909548322	1.303726731
820	1.174941262	0.907432338	0.909605399	1.303535074
821	1.175055143	0.90737208	0.909662753	1.303342487
822	1.175167883	0.907312425	0.9097194	1.30315227
823	1.175284079	0.907250941	0.90977548	1.30296396
824	1.175394609	0.907192456	0.909832619	1.302772096
825	1.175497566	0.907137978	0.90988928	1.302581834
826	1.17560192	0.90708276	0.909945477	1.302393129
827	1.175703021	0.907029264	0.910002138	1.30220287
828	1.175812045	0.906971576	0.910058041	1.302015152
829	1.175915028	0.906917084	0.910113604	1.301828579
830	1.176028618	0.906856979	0.910169668	1.301640322
831	1.176137518	0.906799356	0.910225366	1.301453292
832	1.176253586	0.90673794	0.910280813	1.30126711
833	1.176360901	0.906681157	0.910336047	1.301081637
834	1.176469668	0.906623604	0.910391992	1.300893783
835	1.176566736	0.906572242	0.910447272	1.300708159
836	1.176667868	0.906518729	0.910502075	1.300524136
837	1.176760843	0.906469533	0.910557153	1.30033919
838	1.176853344	0.906420587	0.910612783	1.30015239
839	1.17693642	0.906376629	0.910668165	1.299966423
840	1.177005454	0.9063401	0.910724298	1.299777935
841	1.177081283	0.906299976	0.910780291	1.299589915
842	1.177162306	0.906257105	0.910836386	1.299401556
843	1.177262445	0.906204117	0.910890962	1.299218296
844	1.177373871	0.906145158	0.910944422	1.299038782
845	1.177486128	0.906085759	0.910998498	1.298857201
846	1.177590858	0.906030342	0.911051726	1.298678467
847	1.177694565	0.905975467	0.911104392	1.298501621
848	1.177795226	0.905922204	0.911158362	1.298320396
849	1.177902188	0.905865607	0.911212535	1.298138488
850	1.178010173	0.905808468	0.911267537	1.2979538
851	1.178120001	0.905750354	0.911322072	1.297770677
852	1.178224991	0.9056948	0.911376609	1.297587548
853	1.178341449	0.905633178	0.911431318	1.297403841
854	1.178441782	0.905580088	0.911485947	1.297220403
855	1.178543451	0.905526291	0.911540311	1.297037852
856	1.178658922	0.905465192	0.91159401	1.296857539
857	1.178769998	0.905406417	0.911647893	1.296676606
858	1.178884493	0.905345834	0.91170197	1.296495021
859	1.178999969	0.905284731	0.911756063	1.296313381
860	1.179106965	0.905228116	0.911810176	1.296131678
861	1.179216987	0.905169899	0.911864586	1.295948975
862	1.179330189	0.90511	0.91191942	1.295764847
863	1.17943816	0.905052869	0.911974589	1.295579594
864	1.179549968	0.904993707	0.912030238	1.295392731
865	1.179674493	0.904927817	0.912085253	1.295207998
866	1.179808877	0.904856709	0.912139782	1.295024897
867	1.179929402	0.904792935	0.912194553	1.294840982
868	1.180059939	0.904723863	0.912249318	1.294657085
869	1.180185389	0.904657484	0.912304242	1.294472659
870	1.180307926	0.904592645	0.912358484	1.294290519
871	1.180433036	0.904526445	0.912411579	1.29411223
872	1.180560831	0.904458824	0.912464307	1.293935176
873	1.180691533	0.904389664	0.912517544	1.293756412
874	1.180818199	0.904322641	0.91257022	1.293579531
875	1.180939383	0.904258518	0.912623866	1.293399397
876	1.181054031	0.904197854	0.912676877	1.293221392
877	1.181157793	0.90414295	0.912729768	1.29304379
878	1.181257753	0.904090057	0.91278281	1.292865681
879	1.181353047	0.904039634	0.912835833	1.292687635
880	1.181445825	0.903990542	0.912889307	1.292508075
881	1.181549262	0.90393581	0.9129419	1.292331471
882	1.181648502	0.903883298	0.912994074	1.292156277
883	1.18175614	0.903826343	0.913046724	1.291979486
884	1.181877132	0.903762322	0.913098873	1.291804374
885	1.18198762	0.903703859	0.91315097	1.29162944
886	1.182097016	0.903645973	0.913202189	1.291457451
887	1.182213091	0.903584554	0.913253441	1.291285351
888	1.182332569	0.903521334	0.913305189	1.291111589
889	1.182450177	0.903459103	0.913357007	1.29093759
890	1.182567927	0.903396797	0.913409859	1.290760117
891	1.182691529	0.903331395	0.913461002	1.290588387
892	1.182810101	0.903268654	0.913512867	1.290414228
893	1.182925062	0.903207825	0.9135648	1.290239845
894	1.18302782	0.903153451	0.913616485	1.29006629
895	1.183135492	0.903096478	0.913668452	1.289891791
896	1.183235735	0.903043436	0.913720199	1.289718031
897	1.183329224	0.902993968	0.91377226	1.289543215
898	1.183417362	0.902947331	0.913824186	1.289368855
899	1.183491511	0.902908096	0.913876757	1.289192327
900	1.1835677	0.902867782	0.9139298	1.289014214
901	1.183644889	0.902826938	0.913983476	1.288833975
902	1.183733403	0.902780102	0.914036298	1.288656604
903	1.183828354	0.90272986	0.914088118	1.2884826
904	1.183923812	0.90267935	0.914139886	1.288308768
905	1.184012632	0.902632353	0.914190874	1.288137556
906	1.184091067	0.90259085	0.914242502	1.287964194
907	1.184165468	0.902551482	0.914293758	1.287792082
908	1.184232488	0.902516019	0.914344448	1.28762187
909	1.184312368	0.902473752	0.914395113	1.287451743
910	1.184396957	0.902428992	0.914446244	1.28728005
911	1.184476579	0.902386861	0.914496834	1.287110177
912	1.184550933	0.902347518	0.914547308	1.28694069
913	1.1846188	0.902311607	0.914598821	1.286767714
914	1.184674477	0.902282147	0.914650761	1.286593308
915	1.184733465	0.902250934	0.914703345	1.286416735
916	1.184799783	0.902215843	0.914754992	1.286243311
917	1.18486205	0.902182895	0.914807796	1.286065999
918	1.184915603	0.902154558	0.914860607	1.285888667
919	1.184983112	0.902118837	0.914913229	1.285711967
920	1.185030548	0.902093737	0.914965313	1.285537076
921	1.185089896	0.902062333	0.915016709	1.285364493
922	1.185152818	0.90202904	0.91506797	1.285192364
923	1.185214479	0.901996413	0.915119564	1.285019119
924	1.185277318	0.901963162	0.915171348	1.284845231
925	1.185332005	0.901934225	0.915222545	1.28467332
926	1.185395934	0.901900398	0.915273375	1.284502638
927	1.185453257	0.901870066	0.915324586	1.284330675
928	1.185510485	0.901839785	0.915376455	1.284156507
929	1.185557648	0.901814829	0.915428765	1.283980854
930	1.185604104	0.901790248	0.915480177	1.28380822
931	1.185653481	0.901764121	0.915531274	1.283636639
932	1.185698381	0.901740363	0.915581916	1.283466592
933	1.185744061	0.901716192	0.915633091	1.28329475
934	1.185782777	0.901695706	0.915684644	1.28312164
935	1.18582825	0.901671644	0.915735714	1.282950153
936	1.185879437	0.90164456	0.915787325	1.282776852
937	1.185928336	0.901618685	0.915839115	1.282602944
938	1.185982857	0.901589836	0.915890846	1.282429236
939	1.186027134	0.901566408	0.915942289	1.282256497
940	1.186072694	0.9015423	0.915994302	1.282081845
941	1.186126653	0.901513749	0.91604553	1.281909827
942	1.186176226	0.901487518	0.916096476	1.281738755
943	1.186225067	0.901461674	0.916147338	1.281567968
944	1.186279402	0.901432923	0.916198739	1.281395367
945	1.186312383	0.901415472	0.916251202	1.281219203
946	1.186356001	0.901392392	0.916302621	1.281046544
947	1.186418477	0.901359334	0.916353741	1.280874887
948	1.186475683	0.901329065	0.916405059	1.280702568
949	1.186535052	0.90129765	0.916456317	1.280530448
950	1.186605105	0.901260582	0.91650766	1.280358045
951	1.186689534	0.901215908	0.916558209	1.280188307
952	1.186782827	0.901166544	0.916607931	1.280021347
953	1.186861718	0.9011248	0.916657795	1.279853907
954	1.18693624	0.901085367	0.916707455	1.279687155
955	1.187013511	0.90104448	0.916756915	1.279521075
956	1.187087873	0.901005133	0.91680723	1.279352121
957	1.187168381	0.900962533	0.916856789	1.279185709
958	1.187232741	0.900928478	0.916906416	1.279019065
959	1.187297309	0.900894313	0.916956843	1.278849738
960	1.187365379	0.900858294	0.917007429	1.278679876
961	1.187433888	0.900822044	0.917058061	1.278509858
962	1.187508582	0.90078252	0.917109244	1.278337993
963	1.187595557	0.900736499	0.917159695	1.278168583
964	1.187688542	0.900687297	0.917209383	1.278001736
965	1.187787507	0.900634932	0.917258638	1.277836343
966	1.187890634	0.900580363	0.917308094	1.277670275
967	1.187999786	0.900522607	0.917357233	1.277505274
968	1.188110517	0.900464015	0.917405557	1.277343004
969	1.188229624	0.900400992	0.917453572	1.277181778
970	1.188348045	0.900338331	0.917501339	1.277021382
971	1.188465537	0.900276162	0.917548952	1.2768615
972	1.188587473	0.900211641	0.917596742	1.276701029
973	1.188703975	0.900149995	0.917644143	1.276541859
974	1.188815935	0.900090753	0.917692164	1.276380613
975	1.188925969	0.900032531	0.917739782	1.276220715
976	1.18902399	0.899980664	0.917787307	1.276061133
977	1.189121569	0.899929032	0.917834495	1.275902678
978	1.189221124	0.899876354	0.917881297	1.275745524
979	1.189323108	0.89982239	0.917928216	1.275587976
980	1.189418826	0.899771742	0.917975663	1.275428652
981	1.189507498	0.899724823	0.918023985	1.275266393
982	1.189594663	0.899678701	0.918073043	1.275101663
983	1.189677758	0.899634732	0.918121667	1.274938387
984	1.189762722	0.899589775	0.91816936	1.27477824
985	1.18985288	0.899542069	0.918216479	1.27462002
986	1.1899343	0.899498987	0.918263691	1.274461487
987	1.190014583	0.899456506	0.918311234	1.274301844
988	1.190107208	0.899407495	0.918358641	1.274142654
989	1.190211026	0.899352561	0.918405292	1.273986007
990	1.190303374	0.899303697	0.918452289	1.273828197
991	1.190394851	0.899255293	0.918499916	1.273668269
992	1.190479325	0.899210594	0.918547513	1.273508444
993	1.190574843	0.899160053	0.918594456	1.273350815
994	1.190669808	0.899109803	0.918641689	1.27319221
995	1.190766827	0.899058467	0.918688895	1.273033699
996	1.190867702	0.899005091	0.918736141	1.272875054
997	1.19096549	0.898953348	0.918783239	1.272716902
998	1.191064407	0.898901007	0.918829236	1.27256245
999	1.19117482	0.898842583	0.918874464	1.27241058
1000	1.191292109	0.898780522	0.918919665	1.272258798
1001	1.191403009	0.89872184	0.918964586	1.272107958
1002	1.191502172	0.89866937	0.919010453	1.271953943
1003	1.191608027	0.898613358	0.919056434	1.271799545
1004	1.191710374	0.898559203	0.919102346	1.271645376
1005	1.191805454	0.898508892	0.919148232	1.271491297
1006	1.191881262	0.89846878	0.919194892	1.271334617
1007	1.191964018	0.898424991	0.919241446	1.271178294
1008	1.192036864	0.898386445	0.91928913	1.271018178
1009	1.192111333	0.898347041	0.919336825	1.270858023
1010	1.192178926	0.898311275	0.919385232	1.270695477
1011	1.192247835	0.898274813	0.919432995	1.270535095
1012	1.192316189	0.898238644	0.919480773	1.270374659
1013	1.192393177	0.898197907	0.91952844	1.2702146
1014	1.192464715	0.898160054	0.919576719	1.270052483
1015	1.192532558	0.898124156	0.919624488	1.269892081
1016	1.192601744	0.898087547	0.919672209	1.269731841
1017	1.192668793	0.898052069	0.91971978	1.269572101
1018	1.192722029	0.8980239	0.919767639	1.269411396
1019	1.192769497	0.897998783	0.919814369	1.269254483
1020	1.192830136	0.897966696	0.919860084	1.269100975
1021	1.192890051	0.897934994	0.919906281	1.268945851
1022	1.192962739	0.897896532	0.919952518	1.268790593
1023	1.193041318	0.897854953	0.919998026	1.268637781
1024	1.193117199	0.897814802	0.920044987	1.268480093
1025	1.193186893	0.897777924	0.920091225	1.26832483
1026	1.19326285	0.897737732	0.920137052	1.268170948
1027	1.193338824	0.897697532	0.920182978	1.268016733
1028	1.193424202	0.897652355	0.920229343	1.267861045
1029	1.193507954	0.897608039	0.920275214	1.267707016
1030	1.193591187	0.897563998	0.920320878	1.267553681
1031	1.19367315	0.897520628	0.920366359	1.267400961
1032	1.193753791	0.897477958	0.920412958	1.267244487
1033	1.193835778	0.897434576	0.920458814	1.267090508
1034	1.193926169	0.897386747	0.920505837	1.266932608
1035	1.194027637	0.897333056	0.920552903	1.266774568
1036	1.19412541	0.897281321	0.920599594	1.266617783
1037	1.19421942	0.897231577	0.920645806	1.266462608
1038	1.194314522	0.897181255	0.920691252	1.266310007
1039	1.194404766	0.897133504	0.920737483	1.266154767
1040	1.19449462	0.897085959	0.920783633	1.265999802
1041	1.194577996	0.897041841	0.920829959	1.265844243
1042	1.194658467	0.896999261	0.920876427	1.265688207
1043	1.194743635	0.896954196	0.920923103	1.265531474
1044	1.194824535	0.896911389	0.920968749	1.2653782
1045	1.194911623	0.896865308	0.92101549	1.26522125
1046	1.195008633	0.896813976	0.921062176	1.265064483
1047	1.195104639	0.896763176	0.921108223	1.264909863
1048	1.195197993	0.896713779	0.921154652	1.264753961
1049	1.195296015	0.896661912	0.921201048	1.264598166
1050	1.195397737	0.896608087	0.921246908	1.264444173
1051	1.195514113	0.896546508	0.921292776	1.264290155
1052	1.195628588	0.896485936	0.921339348	1.264133769
1053	1.195744226	0.896424748	0.921386126	1.263976695
1054	1.195847223	0.896370248	0.921433462	1.263817748
1055	1.195947307	0.89631729	0.92148018	1.263660871
1056	1.196043042	0.896266633	0.921526801	1.263504326
1057	1.196130403	0.896220408	0.921573276	1.263348267
1058	1.196209269	0.896178677	0.921619766	1.263192157
1059	1.196284289	0.896138981	0.921666522	1.263035157
1060	1.196355385	0.896101361	0.921713534	1.262877296
1061	1.196434233	0.89605964	0.921761295	1.262716918
1062	1.196521956	0.896013223	0.921808195	1.262559433
1063	1.196620031	0.895961328	0.921854619	1.262403547
1064	1.196716751	0.89591015	0.921901417	1.262246405
1065	1.19680524	0.895863328	0.921947945	1.262090169
1066	1.196894703	0.895815989	0.921995209	1.261931463
1067	1.196977874	0.89577198	0.922041815	1.261774966
1068	1.197066205	0.895725242	0.922088095	1.261619561
1069	1.197152323	0.895679673	0.922134118	1.261465022
1070	1.197236891	0.895634925	0.922180049	1.26131079
1071	1.197316555	0.895592772	0.922226162	1.261155948
1072	1.197395447	0.895551028	0.922272099	1.261001696
1073	1.197479447	0.89550658	0.922317462	1.260849371
1074	1.197560827	0.89546352	0.922363441	1.260694979
1075	1.197647517	0.895417649	0.922408638	1.260543214
1076	1.197736653	0.895370484	0.922453764	1.260391686
1077	1.197824439	0.895324033	0.922499315	1.260238729
1078	1.197910353	0.895278572	0.922544841	1.260085857
1079	1.198002862	0.895229623	0.922589976	1.259934302
1080	1.198098034	0.895179264	0.922635516	1.259781381
1081	1.198184789	0.895133359	0.922681456	1.25962712
1082	1.198276618	0.895084769	0.922726899	1.259474529
1083	1.19836267	0.895039236	0.922772203	1.259322403
1084	1.198456457	0.894989609	0.922816572	1.259173418
1085	1.198549168	0.894940553	0.922860747	1.25902508
1086	1.198636116	0.894894545	0.922905083	1.258876207
1087	1.198718535	0.894850935	0.922949447	1.258727236
1088	1.198791375	0.894812392	0.922994056	1.258577444
1089	1.198851713	0.894780465	0.923038713	1.25842749
1090	1.198909017	0.894750144	0.923084033	1.258275312
1091	1.198953674	0.894726514	0.923129423	1.258122897
1092	1.19899132	0.894706594	0.923174551	1.257971362
1093	1.199044387	0.894678515	0.923219065	1.257821891
1094	1.199099404	0.894649403	0.923262673	1.257675458
1095	1.199167834	0.894613195	0.923305966	1.257530085
1096	1.199236969	0.894576613	0.923348938	1.25738579
1097	1.199313103	0.894536327	0.923392364	1.257239969
1098	1.199390115	0.894495578	0.923435896	1.257093794
1099	1.199463274	0.894456867	0.923479172	1.256948478
1100	1.199533058	0.894419941	0.923522623	1.256802575
1101	1.199603597	0.894382617	0.923565693	1.256657949
1102	1.199668008	0.894348535	0.92360901	1.256512497
1103	1.199732001	0.894314674	0.923651965	1.256368257
1104	1.199797479	0.894280027	0.923694892	1.256224115
1105	1.199866869	0.89424331	0.923737893	1.256079723
1106	1.199935648	0.894206917	0.923780968	1.25593508
1107	1.200008624	0.894168303	0.923823816	1.255791202
1108	1.200078246	0.894131463	0.923866374	1.255648296
1109	1.20015296	0.894091929	0.923909195	1.25550451
1110	1.200228098	0.894052171	0.923951811	1.25536141
1111	1.200308867	0.894009433	0.92399358	1.255221152
1112	1.200380783	0.89397138	0.924035715	1.255079669
1113	1.200464481	0.893927092	0.924077854	1.25493817
1114	1.20054614	0.893883883	0.924119623	1.254797915
1115	1.200623282	0.893843065	0.924161551	1.254657124
1116	1.200701578	0.893801636	0.924202991	1.254517975
1117	1.200769585	0.893765651	0.924245483	1.254375292
1118	1.20083899	0.893728927	0.924287499	1.254234206
1119	1.20091249	0.893690035	0.924328577	1.25409627
1120	1.2009812	0.893653678	0.924369787	1.253957892
1121	1.201053296	0.893615529	0.924411738	1.253817025
1122	1.201126937	0.893576563	0.924453822	1.253675712
1123	1.201208424	0.893533445	0.924494974	1.253537526
1124	1.201291401	0.893489539	0.924536301	1.253398755
1125	1.201379294	0.893443032	0.924578123	1.253258322
1126	1.201465051	0.893397655	0.92461927	1.253120156
1127	1.201553271	0.893350974	0.924660685	1.25298109
1128	1.201646734	0.89330152	0.924702167	1.252841798
1129	1.201737723	0.893253375	0.924744365	1.2527001
1130	1.201829464	0.893204831	0.924786127	1.252559868
1131	1.201923412	0.89315512	0.924827328	1.25242152
1132	1.202003925	0.893112518	0.924868752	1.252282424
1133	1.202088525	0.893067753	0.924910752	1.252141391
1134	1.202167303	0.893026068	0.924952889	1.251999901
1135	1.202246324	0.892984256	0.924994316	1.251860791
1136	1.202316974	0.892946872	0.92503568	1.251721898
1137	1.202381328	0.89291282	0.925077014	1.251583101
1138	1.202444518	0.892879384	0.925118478	1.251443871
1139	1.20250776	0.89284592	0.925160366	1.251303214
1140	1.20256313	0.892816622	0.925202272	1.251162501
1141	1.20262276	0.89278507	0.925244369	1.251021144
1142	1.202685047	0.892752111	0.925286913	1.250878285
1143	1.202754314	0.89271546	0.925329189	1.250736328
1144	1.202832365	0.892674161	0.925370884	1.250596318
1145	1.202916806	0.89262948	0.925411731	1.25045916
1146	1.202994056	0.892588604	0.925452949	1.250320753
1147	1.203071624	0.89254756	0.925494386	1.250181612
1148	1.203145031	0.892508718	0.925535889	1.250042251
1149	1.203222081	0.892467948	0.925577222	1.249903458
1150	1.20330795	0.892422512	0.925618721	1.24976411
1151	1.203388593	0.892379841	0.925660514	1.249623773
1152	1.203464174	0.892339848	0.925702671	1.249482214
1153	1.203536877	0.892301378	0.925744942	1.249340273
1154	1.203596262	0.892269955	0.925787932	1.249195918
1155	1.203657679	0.892237457	0.925830574	1.249052732
1156	1.203728839	0.892199804	0.925872688	1.248911316
1157	1.203791586	0.892166602	0.925915206	1.248768546
1158	1.203841113	0.892140396	0.925957086	1.248627919
1159	1.203896646	0.892111011	0.925999417	1.248485773
1160	1.203956645	0.892079264	0.926041819	1.248343394
1161	1.204024079	0.892043582	0.926084019	1.248201691
1162	1.204088746	0.892009364	0.92612631	1.248059683
1163	1.204144154	0.891980046	0.926169421	1.24791492
1164	1.204202684	0.891949076	0.926211976	1.247772024
1165	1.204257295	0.891920179	0.926255044	1.247627408
1166	1.204311628	0.89189143	0.926297647	1.247484352
1167	1.204381021	0.891854711	0.926340154	1.247341617
1168	1.204438183	0.891824465	0.926382645	1.247198939
1169	1.204506205	0.891788472	0.926425338	1.24705558
1170	1.20457451	0.891752329	0.926467822	1.246912923
1171	1.204638861	0.891718279	0.926510072	1.246771051
1172	1.204708286	0.891681544	0.926551222	1.246632875
1173	1.204788245	0.891639234	0.926592744	1.246493449
1174	1.20485628	0.891603235	0.92663372	1.246355855
1175	1.20492573	0.891566486	0.926674853	1.246217736
1176	1.20499519	0.891529732	0.926716279	1.246078632
1177	1.205058853	0.891496046	0.926757565	1.245939997
1178	1.205125787	0.891460629	0.926798725	1.245801785
1179	1.205194212	0.891424423	0.92683961	1.245664501
1180	1.205256852	0.891391278	0.926880516	1.245527141
1181	1.205314265	0.891360899	0.926921894	1.245388197
1182	1.205371633	0.891330543	0.926962436	1.245252062
1183	1.20541885	0.891305559	0.927003622	1.245113764
1184	1.205468419	0.89127933	0.927045133	1.244974376
1185	1.205519773	0.891252157	0.927086204	1.244836463
1186	1.20557559	0.891222622	0.927126611	1.244700782
1187	1.20563913	0.891189001	0.927166988	1.244565198
1188	1.205697317	0.891158212	0.927207508	1.244429137
1189	1.205757874	0.89112617	0.927247873	1.244293596
1190	1.205820834	0.891092855	0.927288345	1.244157697
1191	1.205878263	0.891062467	0.927328701	1.244022184
1192	1.205938755	0.891030458	0.927368402	1.243888873
1193	1.205992043	0.891002262	0.927409004	1.243752538
1194	1.206050912	0.890971112	0.927449752	1.243615708
1195	1.206111761	0.890938915	0.927489724	1.243481488
1196	1.206169469	0.89090838	0.927529694	1.243347273
1197	1.206226485	0.890878211	0.927570338	1.243210794
1198	1.206286684	0.890846357	0.927610769	1.243075034
1199	1.206341854	0.890817164	0.927650968	1.242940048
1200	1.206397597	0.890787669	0.92769173	1.242803175
1201	1.206445527	0.890762307	0.927732416	1.242666555
1202	1.206486833	0.890740451	0.92777338	1.242529004
1203	1.206534522	0.890715217	0.927814489	1.242390962
1204	1.206588945	0.89068642	0.927855224	1.242254181
1205	1.206645065	0.890656725	0.927896139	1.242116791
1206	1.206692755	0.890631491	0.927936776	1.241980337
1207	1.206742157	0.89060535	0.927977787	1.241842627
1208	1.20679891	0.89057532	0.928018196	1.241706937
1209	1.206867698	0.890538922	0.92805832	1.241572206
1210	1.20692509	0.890508554	0.928098506	1.241437267
1211	1.206989428	0.89047451	0.928138113	1.24130427
1212	1.207054848	0.890439894	0.928177562	1.241171805
1213	1.2071192	0.890405843	0.928216441	1.241041253
1214	1.207180414	0.890373453	0.928255423	1.240910356
1215	1.207248818	0.890337257	0.928294849	1.240777968
1216	1.207310716	0.890304505	0.928334491	1.240644853
1217	1.207372067	0.890272042	0.928373907	1.240512501
1218	1.207440559	0.8902358	0.92841269	1.240382272
1219	1.207498535	0.890205123	0.928452156	1.240249749
1220	1.207558424	0.890173434	0.928491379	1.240118041
1221	1.207621392	0.890140116	0.928529505	1.23999002
1222	1.207680544	0.890108816	0.928568006	1.239860736
1223	1.207728894	0.890083232	0.928607057	1.239729608
1224	1.207769734	0.890061622	0.928646481	1.239597226
1225	1.207818635	0.890035747	0.928686211	1.239463819
1226	1.207866101	0.890010631	0.928725652	1.23933138
1227	1.207916804	0.889983803	0.928764685	1.239200311
1228	1.207972206	0.889954487	0.928803341	1.239070509
1229	1.208022255	0.889928004	0.928841949	1.238940868
1230	1.208074455	0.889900384	0.928881494	1.238808079
1231	1.208137225	0.88986717	0.928921025	1.238675338
1232	1.2081923	0.889838028	0.928960333	1.238543347
1233	1.208240781	0.889812374	0.92899997	1.238410249
1234	1.208286072	0.889788409	0.929040256	1.238274973
1235	1.208333357	0.889763389	0.929080641	1.238139364
1236	1.208382753	0.889737252	0.929121206	1.238003153
1237	1.208439188	0.88970739	0.92916144	1.237868052
1238	1.208498453	0.889676031	0.929201679	1.237732934
1239	1.20856563	0.889640485	0.929241633	1.237598773
1240	1.208634301	0.889604149	0.929281401	1.237465234
1241	1.20869985	0.889569465	0.929320572	1.237333703
1242	1.208766328	0.889534289	0.92935981	1.237201948
1243	1.208829917	0.889500642	0.929399017	1.237070295
1244	1.208897567	0.889464846	0.929438356	1.236938197
1245	1.208968204	0.889427469	0.929477201	1.236807759
1246	1.209023132	0.889398405	0.929515793	1.236678173
1247	1.209081215	0.889367671	0.929554265	1.236548987
1248	1.209135292	0.889339057	0.929593124	1.236418505
1249	1.209196795	0.889306514	0.92963233	1.236286855
1250	1.209264609	0.889270631	0.92967093	1.23615724
1251	1.209331654	0.889235155	0.929709304	1.236028384
1252	1.209397909	0.889200097	0.929747308	1.235900771
1253	1.20946264	0.889165845	0.929785051	1.235774033
1254	1.209531248	0.889129542	0.929822599	1.235647952
1255	1.209597371	0.889094555	0.929860643	1.235520206
1256	1.209656487	0.889063274	0.929899027	1.235391315
1257	1.20971349	0.889033112	0.929937407	1.235262441
1258	1.209767924	0.889004309	0.929975619	1.235134129
1259	1.20982486	0.888974182	0.930014703	1.235002886
1260	1.209880584	0.888944696	0.930053891	1.2348713
1261	1.209921916	0.888922826	0.930093313	1.234738923
1262	1.209958706	0.888903359	0.930132185	1.234608395
1263	1.20999946	0.888881795	0.9301709	1.234478396
1264	1.210037557	0.888861636	0.930209602	1.234348438
1265	1.210081731	0.888838263	0.930248048	1.234219341
1266	1.210126603	0.888814519	0.930287189	1.234087911
1267	1.210176853	0.88878793	0.930325583	1.233958987
1268	1.210229031	0.88876032	0.930364182	1.233829377
1269	1.210282667	0.88873194	0.930402623	1.233700294
1270	1.210337532	0.888702909	0.930441277	1.233570501
1271	1.210398499	0.888670649	0.930479613	1.233441771
1272	1.210449296	0.88864377	0.930517642	1.233314075
1273	1.210497574	0.888618225	0.930555719	1.233186217
1274	1.210543373	0.888593991	0.930594583	1.233055716
1275	1.210585028	0.88857195	0.930633305	1.232925691
1276	1.210619242	0.888553846	0.930671733	1.232796655
1277	1.210661788	0.888531333	0.930710244	1.23266734
1278	1.210701921	0.888510097	0.93074915	1.232536695
1279	1.210738238	0.888490881	0.930787365	1.232408375
1280	1.21076689	0.88847572	0.930825707	1.232279626
1281	1.210789013	0.888464014	0.93086404	1.232150907
1282	1.210821774	0.888446679	0.930902352	1.232022261
1283	1.210852802	0.888430261	0.930940646	1.231893673
1284	1.210888176	0.888411543	0.930978803	1.231765547
1285	1.210924346	0.888392405	0.931016352	1.231639461
1286	1.210959152	0.888373988	0.931054223	1.231512296
1287	1.210990497	0.888357402	0.93109277	1.231382857
1288	1.211025706	0.888338772	0.931130849	1.231254992
1289	1.211058766	0.888321278	0.931169133	1.231126441
1290	1.211084764	0.888307522	0.931207256	1.230998425
1291	1.211117776	0.888290054	0.931244887	1.230872067
1292	1.211146351	0.888274934	0.931282969	1.230744193
1293	1.211175703	0.888259403	0.931321236	1.230615695
1294	1.211202036	0.888245469	0.931359543	1.230487063
1295	1.211232882	0.888229147	0.931397792	1.230358627
1296	1.211260461	0.888214554	0.931436132	1.230229888
1297	1.211295632	0.888195944	0.931474396	1.2301014
1298	1.211336176	0.88817449	0.931512443	1.229973642
1299	1.211380709	0.888150927	0.931550437	1.229846063
1300	1.211425608	0.888127169	0.931588019	1.229719866
1301	1.211465118	0.888106263	0.931625645	1.229593523
1302	1.21149719	0.888089292	0.931664163	1.229464185
1303	1.211524121	0.888075043	0.931702718	1.229334719
1304	1.211552165	0.888060203	0.93174097	1.229206274
1305	1.211575422	0.888047897	0.931780091	1.229074911
1306	1.211602426	0.888033608	0.931818517	1.22894588
1307	1.211638476	0.888014533	0.931856574	1.228818088
1308	1.211676091	0.887994629	0.93189466	1.2286902
1309	1.211710446	0.887976451	0.931932531	1.228563032
1310	1.211747265	0.887956969	0.931969799	1.228437892
1311	1.211793106	0.887932713	0.932007164	1.228312424
1312	1.211846628	0.887904392	0.932043829	1.228189309
1313	1.211894424	0.887879102	0.93208106	1.22806429
1314	1.211942088	0.887853881	0.932117724	1.227941175
1315	1.211983552	0.887831941	0.932154147	1.227818873
1316	1.212033865	0.887805319	0.932190685	1.227696183
1317	1.212081678	0.887780019	0.932227785	1.227571605
1318	1.212132794	0.887752971	0.932265397	1.227445308
1319	1.212177519	0.887729306	0.932302409	1.227321024
1320	1.212221101	0.887706245	0.932339529	1.227196379
1321	1.212267296	0.887681802	0.932376416	1.227072517
1322	1.212304629	0.887662048	0.932413171	1.226949097
1323	1.212346865	0.887639699	0.932449755	1.226826254
1324	1.212389491	0.887617144	0.93248589	1.226704916
1325	1.21242687	0.887597365	0.932521979	1.226583732
1326	1.212460204	0.887579728	0.932558662	1.226460556
1327	1.212492952	0.887562399	0.932595357	1.226337338
1328	1.212528016	0.887543846	0.932631854	1.226214783
1329	1.21256131	0.887526229	0.932668447	1.226091911
1330	1.212594101	0.887508878	0.932705201	1.225968495
1331	1.212632472	0.887488574	0.932741855	1.225845413
1332	1.212672462	0.887467414	0.932778591	1.225722057
1333	1.212714617	0.887445108	0.9328155	1.225598121
1334	1.212757066	0.887422647	0.932851976	1.225475638
1335	1.212801098	0.887399348	0.932888794	1.225352008
1336	1.212835373	0.887381212	0.9329247	1.225231439
1337	1.212866344	0.887364824	0.93296072	1.225110488
1338	1.212889225	0.887352717	0.932996473	1.224990435
1339	1.212914889	0.887339137	0.933032393	1.224869819
1340	1.212933893	0.887329082	0.933068615	1.224748188
1341	1.212952192	0.887319399	0.933105163	1.224625464
1342	1.212967346	0.88731138	0.933141443	1.224503642
1343	1.2129859	0.887301563	0.933177782	1.224381618
1344	1.213008006	0.887289866	0.933213202	1.224262684
1345	1.213034206	0.887276002	0.933248655	1.224143633
1346	1.213054079	0.887265487	0.933284212	1.224024239
1347	1.213080613	0.887251447	0.93331933	1.223906316
1348	1.2131069	0.887237538	0.933354588	1.223787923
1349	1.213146898	0.887216373	0.93338963	1.223670255
1350	1.213176909	0.887200493	0.933424887	1.223551868
1351	1.213208659	0.887183693	0.933460492	1.223432311
1352	1.213238098	0.887168116	0.933495707	1.223314061
1353	1.213267599	0.887152506	0.93353106	1.22319535
1354	1.213305966	0.887132205	0.933566528	1.223076254
1355	1.2133419	0.887113191	0.933601861	1.222957609
1356	1.213378589	0.887093777	0.933637303	1.222838599
1357	1.213413353	0.887075383	0.933672247	1.222721258
1358	1.213443077	0.887059654	0.933707646	1.222602392
1359	1.213473928	0.88704333	0.933742903	1.222484005
1360	1.213505509	0.887026619	0.933778011	1.222366116
1361	1.21354204	0.887007289	0.933812771	1.222249395
1362	1.213577657	0.886988443	0.933847926	1.222131351
1363	1.213615198	0.886968579	0.933882622	1.222014843
1364	1.213646262	0.886952142	0.933917689	1.221897091
1365	1.21367323	0.886937872	0.933952379	1.221780609
1366	1.213701249	0.886923046	0.933987047	1.221664195
1367	1.213732949	0.886906272	0.934021822	1.221547425
1368	1.213759127	0.886892421	0.93405649	1.221431014
1369	1.213783309	0.886879626	0.934091751	1.221312613
1370	1.213809031	0.886866015	0.934126484	1.221195983
1371	1.213835159	0.886852189	0.934161075	1.221079831
1372	1.213860581	0.886838738	0.934195467	1.220964345
1373	1.213892241	0.886821986	0.934228859	1.220852218
1374	1.213929608	0.886802213	0.934262296	1.220739939
1375	1.213956628	0.886787916	0.934296123	1.220626355
1376	1.213982819	0.886774058	0.934330043	1.220512455
1377	1.214003816	0.886762947	0.934364218	1.220397697
1378	1.21402018	0.886754289	0.934399374	1.220279649
1379	1.214043108	0.886742156	0.934434067	1.220163152
1380	1.214068651	0.886728641	0.934468852	1.220046348
1381	1.214096013	0.886714163	0.934503657	1.219929478
1382	1.214125786	0.886698408	0.934538711	1.219811771
1383	1.214147299	0.886687025	0.934574535	1.219691475
1384	1.21416929	0.886675389	0.934610461	1.21957084
1385	1.214191083	0.886663857	0.934646285	1.219450547
1386	1.214209861	0.886653922	0.934682415	1.219329228
1387	1.214230129	0.886643197	0.934718078	1.219209476
1388	1.214250711	0.886632306	0.934753395	1.219090885
1389	1.214264685	0.886624912	0.934788928	1.21897157
1390	1.214278915	0.886617382	0.934824297	1.218852802
1391	1.214290077	0.886611476	0.934859631	1.218734154
1392	1.214306185	0.886602953	0.93489441	1.218617373
1393	1.214321545	0.886594825	0.934928945	1.218501405
1394	1.214332512	0.886589022	0.934963811	1.218384331
1395	1.214349654	0.886579952	0.934998279	1.21826859
1396	1.214366902	0.886570826	0.935032193	1.218154713
1397	1.214389317	0.886558965	0.935066219	1.218040456
1398	1.214415082	0.886545332	0.935100783	1.217924393
1399	1.214443303	0.886530399	0.93513511	1.217809127
1400	1.214470921	0.886515785	0.935169286	1.21769437
1401	1.214497336	0.886501808	0.935203235	1.21758037
1402	1.214525874	0.886486708	0.935236857	1.217467474
1403	1.214552897	0.886472409	0.935270904	1.217353146
1404	1.214583286	0.886456329	0.935304733	1.217239551
1405	1.21461951	0.886437162	0.935338085	1.217127561
1406	1.214663217	0.886414034	0.935370467	1.217018826
1407	1.214705541	0.88639164	0.935403089	1.216909283
1408	1.214748658	0.886368825	0.935435499	1.216800455
1409	1.214785358	0.886349406	0.935468662	1.216689097
1410	1.214823317	0.88632932	0.935501736	1.216578037
1411	1.214861723	0.886308998	0.935534966	1.216466457
1412	1.214889049	0.886294539	0.935568444	1.216354039
1413	1.214921783	0.886277218	0.935601912	1.216241657
1414	1.214953536	0.886260417	0.935634984	1.216130607
1415	1.214982386	0.886245151	0.935668063	1.216019529
1416	1.215007023	0.886232114	0.935701199	1.215908263
1417	1.215039038	0.886215174	0.935734441	1.215796641
1418	1.215061677	0.886203195	0.93576775	1.215684794
1419	1.215087673	0.88618944	0.935800951	1.215573308
1420	1.215122384	0.886171073	0.935834349	1.21546116
1421	1.215163569	0.886149281	0.93586758	1.215349575
1422	1.215211357	0.886123994	0.935901311	1.215236309
1423	1.215252288	0.886102336	0.935935005	1.215123169
1424	1.215289339	0.886082731	0.935968672	1.21501012
1425	1.215329587	0.886061434	0.936002233	1.214897424
1426	1.215367077	0.886041597	0.936035171	1.214786823
1427	1.215402976	0.886022602	0.936068298	1.214675586
1428	1.21544042	0.886002789	0.936101851	1.214562918
1429	1.2154843	0.88597957	0.936134707	1.214452592
1430	1.215534852	0.885952821	0.936167293	1.214343172
1431	1.2155826	0.885927556	0.936200437	1.214231878
1432	1.215624732	0.885905263	0.936233728	1.214120091
1433	1.215666815	0.885882995	0.936266693	1.214009396
1434	1.215707587	0.885861421	0.93629968	1.21389863
1435	1.21574331	0.885842519	0.936332653	1.213787912
1436	1.215780164	0.885823018	0.936365459	1.213677751
1437	1.215818081	0.885802955	0.936398606	1.213566449
1438	1.215853567	0.885784178	0.936431429	1.213456231
1439	1.215889049	0.885765403	0.936464222	1.213346116
1440	1.215924615	0.885746584	0.936497092	1.213235742
1441	1.215966446	0.88572445	0.936529799	1.213125917
1442	1.216005444	0.885703815	0.936562409	1.213016416
1443	1.216041318	0.885684832	0.936595374	1.212905723
1444	1.216077991	0.885665427	0.936628602	1.212794145
1445	1.216112127	0.885647365	0.936661635	1.212683226
1446	1.216144934	0.885630006	0.93669442	1.212573138
1447	1.216175537	0.885613812	0.936727651	1.212461551
1448	1.216202553	0.885599517	0.936761461	1.212348021
1449	1.216223399	0.885588487	0.936795135	1.212234947
1450	1.216250334	0.885574234	0.936828703	1.212122229
1451	1.216267297	0.885565259	0.93686234	1.212009281
1452	1.21628772	0.885554452	0.936895727	1.211897171
1453	1.21631479	0.885540128	0.936928995	1.21178546
1454	1.216341644	0.885525919	0.936961689	1.211675679
1455	1.21636481	0.885513661	0.936994516	1.211565449
1456	1.216382873	0.885504103	0.937027401	1.211455022
1457	1.216402173	0.885493891	0.937060389	1.211344253
1458	1.216421652	0.885483584	0.937093404	1.211233392
1459	1.216452497	0.885467263	0.937125948	1.211124113
1460	1.216474394	0.885455676	0.937159186	1.211012503
1461	1.216498491	0.885442926	0.937192308	1.210901284
1462	1.216522841	0.885430041	0.937225319	1.210790436
1463	1.216552315	0.885414445	0.937258079	1.210680431
1464	1.216574259	0.885402834	0.937291158	1.210569356
1465	1.216596277	0.885391184	0.937324162	1.210458534
1466	1.216625393	0.885375777	0.937357068	1.210348038
1467	1.216657662	0.885358702	0.937390379	1.210236185
1468	1.21669076	0.885341189	0.937423164	1.210126095
1469	1.216721441	0.885324955	0.937455199	1.210018524
1470	1.216755247	0.885307067	0.937486774	1.209912499
1471	1.216784082	0.885291809	0.937518829	1.209804862
1472	1.216815599	0.885275133	0.937550528	1.209698422
1473	1.216842174	0.885261071	0.937582268	1.209591843
1474	1.216863394	0.885249842	0.937614814	1.209482556
1475	1.216888023	0.88523681	0.937647288	1.209373512
1476	1.216910677	0.885224823	0.937679479	1.209265419
1477	1.216937255	0.88521076	0.937711877	1.209156628
1478	1.216961757	0.885197795	0.937744783	1.209046133
1479	1.216980082	0.885188099	0.937777162	1.20893741
1480	1.216998466	0.885178371	0.93780937	1.208829259
1481	1.217019829	0.885167067	0.937841392	1.208721733
1482	1.217041087	0.885155819	0.937873414	1.208614205
1483	1.217067575	0.885141803	0.937905142	1.208507668
1484	1.217094691	0.885127455	0.937937137	1.208400231
1485	1.217121476	0.885113282	0.937969241	1.208292431
1486	1.217149843	0.885098272	0.938001303	1.208184768
1487	1.217179333	0.885082668	0.938033473	1.208076746
1488	1.217209246	0.88506684	0.938065322	1.2079698
1489	1.217242031	0.885049492	0.938097268	1.207862528
1490	1.217271851	0.885033713	0.93812905	1.207755807
1491	1.217299168	0.885019259	0.938160855	1.20764901
1492	1.21732878	0.88500359	0.938192351	1.207543251
1493	1.217350534	0.884992079	0.938224282	1.207436031
1494	1.217373891	0.88497972	0.938256518	1.207327786
1495	1.217399226	0.884966315	0.938288723	1.207219645
1496	1.217424708	0.884952831	0.938321248	1.20711043
1497	1.217454149	0.884937253	0.938353143	1.207003329
1498	1.217490015	0.884918275	0.938384989	1.206896394
1499	1.217526533	0.884898952	0.938417369	1.206787664
1500	1.21756008	0.884881201	0.938449549	1.206679609
1501	1.217598013	0.884861129	0.938481736	1.206571527
1502	1.21763551	0.884841288	0.938513669	1.206464301
1503	1.217666943	0.884824656	0.938545965	1.206355855
1504	1.217703751	0.88480518	0.938578257	1.206247419
1505	1.217736922	0.884787628	0.93861082	1.206138078
1506	1.217766898	0.884771766	0.938643965	1.206026782
1507	1.217796463	0.884756123	0.938677027	1.205915761
1508	1.217824497	0.884741289	0.938710141	1.205804568
1509	1.217853425	0.884725982	0.938742662	1.205695368
1510	1.217890521	0.884706353	0.938775834	1.205583977
1511	1.217926364	0.884687387	0.938808288	1.205475003
1512	1.217966269	0.884666272	0.938840819	1.205365768
1513	1.217994011	0.884651593	0.938873678	1.205255429
1514	1.218023512	0.884635983	0.938906057	1.205146704
1515	1.218059459	0.884616962	0.938938601	1.205037424
1516	1.218095065	0.884598122	0.938971346	1.204927471
1517	1.218130728	0.884579251	0.939003853	1.204818318
1518	1.218171723	0.884557559	0.939035801	1.204711039
1519	1.218213198	0.884535613	0.939067024	1.204606196
1520	1.218255875	0.884513031	0.939098839	1.204499362
1521	1.218292798	0.884493494	0.939130414	1.204393338
1522	1.218319013	0.884479623	0.939162456	1.204285745
1523	1.218349265	0.884463615	0.939194613	1.204177766
1524	1.21836709	0.884454183	0.939227328	1.204067911
1525	1.218389351	0.884442404	0.939259904	1.203958525
1526	1.218411136	0.884430877	0.939292699	1.203848404
1527	1.218423901	0.884424123	0.939324614	1.203741235
1528	1.218436402	0.884417508	0.939356421	1.203634434
1529	1.218448417	0.88441115	0.939388199	1.203527726
1530	1.218463198	0.884403329	0.939420064	1.203420727
1531	1.218475151	0.884397005	0.939452086	1.203313199
1532	1.218489318	0.884389508	0.939483988	1.203206076
1533	1.21850173	0.88438294	0.939515365	1.203100714
1534	1.218515289	0.884375766	0.939546908	1.202994797
1535	1.218526644	0.884369758	0.939578367	1.202889162
1536	1.218534991	0.884365341	0.939610487	1.202781307
1537	1.21854313	0.884361034	0.939642828	1.202672708
1538	1.218561442	0.884351345	0.93967477	1.202565451
1539	1.218577426	0.884342887	0.939706676	1.202458316
1540	1.218597085	0.884332485	0.939738862	1.202350238
1541	1.218617015	0.884321939	0.93977114	1.202241853
1542	1.21863594	0.884311925	0.939802841	1.202135402
1543	1.218652077	0.884303387	0.939834541	1.202028957
1544	1.21866592	0.884296062	0.939866235	1.201922534
1545	1.2186744	0.884291575	0.93989771	1.201816844
1546	1.218689557	0.884283555	0.939929223	1.201711025
1547	1.218704119	0.884275849	0.939960705	1.201605313
1548	1.218716919	0.884269076	0.939992021	1.201500157
1549	1.218726903	0.884263793	0.940023225	1.201395379
1550	1.218734798	0.884259616	0.940054222	1.201291293
1551	1.218747789	0.884252742	0.940084653	1.201189109
1552	1.218756886	0.884247929	0.940115447	1.201085706
1553	1.218774166	0.884238785	0.94014611	1.200982744
1554	1.21879301	0.884228814	0.940176409	1.200881002
1555	1.218810138	0.884219751	0.940206837	1.200778828
1556	1.21882363	0.884212611	0.940237251	1.200676703
1557	1.218834451	0.884206886	0.940267722	1.200574384
1558	1.218850116	0.884198597	0.940298618	1.20047064
1559	1.218867451	0.884189425	0.940329107	1.200368262
1560	1.218891957	0.884176458	0.940358998	1.200267888
1561	1.218917474	0.884162955	0.940388644	1.200168342
1562	1.218944132	0.88414885	0.940418055	1.200069584
1563	1.218963093	0.884138817	0.940447781	1.199969766
1564	1.218978289	0.884130776	0.940477565	1.199869756
1565	1.219005017	0.884116633	0.940507283	1.199769965
1566	1.219031178	0.884102791	0.940536718	1.199671125
1567	1.219059048	0.884088044	0.940566376	1.199571536
1568	1.219079399	0.884077275	0.940595253	1.199474572
1569	1.219096983	0.884067971	0.940624632	1.199375921
1570	1.219115095	0.884058387	0.940654369	1.199276067
1571	1.219131269	0.884049829	0.940683563	1.199178036
1572	1.219143796	0.8840432	0.940712919	1.199079463
1573	1.219151963	0.884038879	0.940743068	1.198978225
1574	1.219158655	0.884035338	0.940773176	1.198877124
1575	1.21916348	0.884032785	0.940803293	1.198775995
1576	1.219177934	0.884025137	0.940832887	1.198676622
1577	1.21920026	0.884013323	0.940862451	1.198577351
1578	1.219216933	0.884004501	0.940891738	1.198479007
1579	1.219235303	0.883994781	0.940921183	1.198380134
1580	1.219257764	0.883982896	0.940949953	1.198283528
1581	1.219277327	0.883972545	0.940979144	1.198185508
1582	1.219293131	0.883964182	0.941008454	1.198087089
1583	1.219311784	0.883954312	0.941038128	1.197987446
1584	1.219333231	0.883942964	0.941067322	1.197889416
1585	1.219358273	0.883929713	0.941096808	1.197790405
1586	1.219382696	0.88391679	0.941126291	1.197691404
1587	1.219405968	0.883904476	0.941155478	1.197593398
1588	1.219421866	0.883896064	0.941184922	1.197494529
1589	1.219442414	0.883885191	0.941214449	1.19739538
1590	1.219463058	0.883874268	0.941243966	1.197296265
1591	1.219484897	0.883862712	0.941273708	1.197196394
1592	1.21950746	0.883850773	0.941303504	1.197096343
1593	1.219527374	0.883840236	0.941333138	1.196996834
1594	1.219547958	0.883829344	0.941363182	1.196895952
1595	1.219573023	0.883816081	0.941393139	1.19679536
1596	1.219593967	0.883804999	0.941423347	1.196693922
1597	1.219613582	0.88379462	0.941453148	1.196593853
1598	1.219631127	0.883785336	0.941483107	1.196493254
1599	1.219645672	0.88377764	0.941512455	1.19639471
1600	1.219653153	0.883773682	0.941542164	1.196294949
1601	1.21967179	0.88376382	0.941571316	1.196197058
1602	1.219685504	0.883756563	0.941600909	1.196097689
1603	1.219696284	0.883750859	0.941630538	1.195998199
1604	1.219711066	0.883743038	0.941659951	1.195899434
1605	1.219727669	0.883734252	0.941689136	1.195801432
1606	1.219747635	0.883723688	0.941717967	1.195704622
1607	1.219767304	0.88371328	0.941746917	1.195607409
1608	1.219781935	0.883705538	0.941776006	1.195509733
1609	1.21979711	0.883697509	0.941804891	1.195412741
1610	1.219809707	0.883690843	0.941834297	1.195313998
1611	1.219823698	0.88368344	0.941863582	1.195215662
1612	1.219837116	0.88367634	0.941892528	1.195118464
1613	1.219850818	0.88366909	0.941921502	1.195021173
1614	1.219867535	0.883660245	0.941951169	1.194921555
1615	1.219883057	0.883652031	0.941980902	1.194821715
1616	1.219892286	0.883647148	0.942010591	1.194722022
1617	1.219908814	0.883638402	0.942040266	1.194622376
1618	1.219923374	0.883630698	0.942070477	1.194520933
1619	1.219941691	0.883621006	0.942100712	1.194419408
1620	1.219961284	0.883610638	0.942130824	1.194318292
1621	1.219980334	0.883600558	0.942160651	1.194218137
1622	1.220001552	0.883589331	0.942190321	1.19411851
1623	1.220028111	0.883575278	0.942219354	1.194021021
1624	1.22005686	0.883560066	0.942248739	1.193922347
1625	1.22007816	0.883548795	0.942278039	1.193823962
1626	1.220102408	0.883535965	0.94230752	1.193724969
1627	1.220131104	0.883520781	0.942337299	1.193624973
1628	1.220154092	0.883508617	0.942366461	1.193527051
1629	1.220177997	0.883495968	0.942395489	1.193429579
1630	1.220198244	0.883485255	0.942424197	1.19333318
1631	1.220224605	0.883471306	0.942453058	1.193236267
1632	1.220254925	0.883455262	0.942481227	1.193141678
1633	1.220287521	0.883438015	0.942509607	1.193046381
1634	1.220329035	0.883416048	0.942538143	1.192950563
1635	1.220372825	0.883392877	0.942566428	1.192855584
1636	1.220414847	0.883370642	0.942594691	1.192760681
1637	1.220462298	0.883345534	0.942623003	1.192665612
1638	1.220512558	0.88331894	0.942651216	1.192570873
1639	1.220561897	0.883292832	0.942679607	1.192475541
1640	1.220608213	0.883268325	0.942708204	1.192379515
1641	1.220651454	0.883245445	0.942736882	1.192283218
1642	1.220693898	0.883222986	0.942765915	1.192185728
1643	1.220738799	0.883199227	0.942794456	1.19208989
1644	1.22078054	0.883177141	0.942823566	1.191992142
1645	1.220820587	0.883155951	0.942852467	1.191895095
1646	1.220862082	0.883133994	0.942881149	1.191798786
1647	1.220906949	0.883110253	0.942909828	1.191702483
1648	1.220952732	0.883086028	0.94293855	1.19160604
1649	1.220998252	0.883061942	0.942967246	1.191509682
1650	1.221046501	0.883036412	0.942995622	1.191414399
1651	1.221094845	0.883010831	0.943023747	1.191319955
1652	1.221139182	0.882987371	0.943051863	1.191225547
1653	1.22118017	0.882965682	0.943079971	1.191131164
1654	1.221215116	0.882947191	0.943108042	1.191036902
1655	1.221260572	0.882923139	0.94313632	1.190941948
1656	1.221298341	0.882903154	0.943164745	1.190846503
1657	1.221337124	0.882882632	0.943193351	1.190750447
1658	1.221371525	0.88286443	0.943221961	1.190654375
1659	1.221400678	0.882849004	0.943251288	1.190555899
1660	1.221429748	0.882833622	0.94327999	1.190459521
1661	1.221462826	0.882816119	0.943307782	1.190366199
1662	1.221494227	0.882799504	0.94333584	1.190271982
1663	1.221532266	0.882779376	0.943364048	1.190177264
1664	1.221561735	0.882763783	0.9433926	1.190081388
1665	1.221597414	0.882744903	0.943420505	1.189987689
1666	1.221632921	0.882726116	0.943448347	1.189894197
1667	1.221664103	0.882709616	0.943476929	1.189798222
1668	1.221699188	0.882691051	0.943505578	1.189702021
1669	1.221731493	0.882673958	0.943534073	1.189606338
1670	1.221760481	0.882658619	0.943562688	1.189510251
1671	1.221787936	0.882644092	0.943591023	1.189415108
1672	1.221814111	0.882630241	0.943619536	1.189319363
1673	1.221834438	0.882619486	0.943648542	1.189221965
1674	1.22185032	0.882611082	0.943677037	1.189126281
1675	1.221871803	0.882599714	0.94370576	1.189029834
1676	1.221893084	0.882588454	0.943734653	1.188932814
1677	1.22191361	0.882577593	0.943763084	1.188837346
1678	1.221939763	0.882563755	0.943791341	1.188742463
1679	1.221963751	0.882551062	0.943819651	1.1886474
1680	1.221984725	0.882539964	0.943848163	1.188551661
1681	1.221998597	0.882532623	0.943876495	1.188456522
1682	1.222014775	0.882524063	0.943904812	1.18836144
1683	1.22202914	0.882516462	0.943933161	1.188266246
1684	1.22204269	0.882509292	0.943961707	1.188170392
1685	1.222061946	0.882499103	0.943989238	1.188077946
1686	1.22208958	0.882484481	0.94401654	1.187986267
1687	1.222113288	0.882471936	0.944043909	1.187894366
1688	1.222140851	0.882457352	0.944070834	1.187803956
1689	1.222166126	0.882443978	0.94409786	1.187713206
1690	1.22218472	0.882434139	0.944125136	1.187621613
1691	1.222197515	0.882427369	0.944152646	1.18752924
1692	1.222208981	0.882421302	0.944180372	1.187436138
1693	1.222226093	0.882412247	0.944207977	1.187343443
1694	1.222245065	0.882402208	0.944235136	1.187252248
1695	1.222268588	0.882389762	0.944262302	1.187161026
1696	1.222299807	0.882373243	0.944289131	1.187070936
1697	1.222333126	0.882355612	0.944315701	1.186981719
1698	1.222366947	0.882337716	0.944342116	1.186893021
1699	1.222401306	0.882319536	0.944368754	1.186803573
1700	1.222430096	0.882304302	0.944396108	1.186711721
1701	1.222460611	0.882288155	0.944423208	1.186620722
1702	1.222488085	0.882273618	0.944449724	1.186531684
1703	1.222506995	0.882263612	0.944476201	1.186442778
1704	1.222527935	0.882252532	0.944502898	1.186353132
1705	1.222555048	0.882238185	0.944529532	1.186263699
1706	1.222575541	0.882227342	0.944555989	1.186174858
1707	1.222596144	0.88221644	0.944582615	1.18608545
1708	1.222613245	0.882207391	0.944609185	1.185996233
1709	1.222631804	0.882197571	0.944635492	1.185907895
1710	1.222653693	0.882185989	0.944661517	1.185820507
1711	1.222673687	0.882175409	0.944687615	1.185732873
1712	1.222689774	0.882166897	0.944714087	1.18564398
1713	1.222703858	0.882159445	0.944740613	1.185554911
1714	1.222718869	0.882151502	0.944767121	1.1854659
1715	1.222737927	0.882141417	0.944793437	1.185377534
1716	1.222759416	0.882130047	0.944819776	1.18528909
1717	1.222777714	0.882120365	0.94484602	1.185200966
1718	1.222798132	0.882109561	0.944872314	1.185112674
1719	1.222816701	0.882099735	0.944898823	1.185023661
1720	1.222840655	0.88208706	0.94492509	1.184935458
1721	1.222859006	0.882077351	0.944951706	1.184846084
1722	1.222879716	0.882066392	0.944977936	1.184758008
1723	1.222905686	0.88205265	0.94500381	1.184671126
1724	1.22293954	0.882034737	0.945029399	1.1845852
1725	1.222973862	0.882016576	0.945055178	1.184498638
1726	1.223007664	0.88199869	0.945080597	1.184413281
1727	1.223040037	0.88198156	0.94510634	1.184326841
1728	1.223068189	0.881966664	0.945131959	1.184240815
1729	1.223096942	0.88195145	0.945157259	1.18415586
1730	1.223120967	0.881938738	0.945182866	1.184069876
1731	1.223146915	0.881925007	0.945208486	1.183983844
1732	1.223178147	0.881908482	0.945233615	1.183899466
1733	1.223204337	0.881894623	0.945258974	1.183814313
1734	1.223239663	0.881875931	0.945284343	1.183729127
1735	1.223269591	0.881860095	0.94531036	1.183641763
1736	1.223289384	0.881849622	0.945335945	1.183555852
1737	1.223308493	0.881839511	0.945361538	1.183469913
1738	1.22333036	0.88182794	0.945387685	1.183382116
1739	1.223352382	0.881816287	0.945413317	1.183296046
1740	1.223376611	0.881803467	0.945439249	1.18320897
1741	1.223399757	0.88179122	0.94546514	1.183122029
1742	1.223420705	0.881780136	0.945491089	1.183034897
1743	1.223444126	0.881767743	0.945517341	1.182946744
1744	1.22347116	0.881753438	0.945543143	1.182860103
1745	1.223500277	0.881738031	0.945569002	1.182773272
1746	1.223531028	0.881721759	0.945595572	1.182684053
1747	1.223564836	0.88170387	0.94562161	1.182596621
1748	1.223598046	0.881686298	0.945647599	1.182509353
1749	1.223622977	0.881673106	0.945674137	1.182420241
1750	1.22364829	0.881659712	0.945700189	1.182332761
1751	1.223674404	0.881645894	0.945726113	1.182245712
1752	1.223689423	0.881637947	0.945752221	1.182158043
1753	1.223708278	0.88162797	0.945778496	1.182069814
1754	1.223727822	0.881617629	0.945804269	1.181983273
1755	1.223751434	0.881605135	0.945830314	1.181895814
1756	1.223775943	0.881592166	0.945856267	1.181808669
1757	1.223805775	0.881576381	0.945881872	1.181722688
1758	1.223831633	0.881562698	0.945907841	1.181635488
1759	1.223855093	0.881550285	0.94593382	1.181548255
1760	1.223876055	0.881539193	0.94595984	1.18146088
1761	1.22389532	0.881529	0.945986151	1.181372531
1762	1.223916254	0.881517923	0.946012445	1.18128424
1763	1.223932548	0.881509301	0.946038748	1.181195916
1764	1.223947215	0.88150154	0.946064955	1.181107918
1765	1.223966462	0.881491356	0.946091215	1.181019738
1766	1.223982096	0.881483083	0.946117505	1.180931459
1767	1.223991934	0.881477878	0.946143565	1.180843953
1768	1.223999402	0.881473926	0.946169742	1.180756053
1769	1.224015168	0.881465584	0.946196118	1.180667485
1770	1.224033354	0.881455961	0.946222487	1.180578943
1771	1.224043856	0.881450404	0.946249171	1.180489339
1772	1.224052728	0.881445709	0.946275749	1.180400094
1773	1.224065731	0.881438829	0.946302038	1.18031182
1774	1.224078545	0.881432049	0.9463284	1.180223298
1775	1.224093992	0.881423875	0.946354623	1.180135244
1776	1.224104092	0.881418531	0.94638052	1.180048285
1777	1.224111193	0.881414774	0.946406514	1.179961
1778	1.224124705	0.881407624	0.94643236	1.179874213
1779	1.224141283	0.881398852	0.946458326	1.17978702
1780	1.224156294	0.881390909	0.946484349	1.179699637
1781	1.224168069	0.881384678	0.946510378	1.179612236
1782	1.224185617	0.881375393	0.946535972	1.179526293
1783	1.224203171	0.881366105	0.946561362	1.179441037
1784	1.224218366	0.881358064	0.946586718	1.179355893
1785	1.224232932	0.881350357	0.946612448	1.179269495
1786	1.224244161	0.881344415	0.946637872	1.179184123
1787	1.224255512	0.881338409	0.946663215	1.179099024
1788	1.224273004	0.881329153	0.946688916	1.179012726
1789	1.224288336	0.881321041	0.946714502	1.17892681
1790	1.224304372	0.881312556	0.946740082	1.178840914
1791	1.224317478	0.881305621	0.946765898	1.178754228
1792	1.224338263	0.881294623	0.946790993	1.178669963
1793	1.224357166	0.881284621	0.946816049	1.178585828
1794	1.224379668	0.881272714	0.946841401	1.178500695
1795	1.22439057	0.881266945	0.946867017	1.17841468
1796	1.224402735	0.881260508	0.946892492	1.17832914
1797	1.22441749	0.881252701	0.946918034	1.178243373
1798	1.224437759	0.881241976	0.946943262	1.17815866
1799	1.22445873	0.88123088	0.946968289	1.178074621
1800	1.224478409	0.881220466	0.946993335	1.177990521
1801	1.224498878	0.881209636	0.947018012	1.177907656
1802	1.224519399	0.881198777	0.947042732	1.177824649
1803	1.224535966	0.881190011	0.947067534	1.177741367
1804	1.224552361	0.881181336	0.947092751	1.177656693
1805	1.224569709	0.881172156	0.947117447	1.177573765
1806	1.224585975	0.881163549	0.947142153	1.177490805
1807	1.224603255	0.881154406	0.947166739	1.177408246
1808	1.224621741	0.881144624	0.947191321	1.177325705
1809	1.224639011	0.881135486	0.947215783	1.177243563
1810	1.224660111	0.881124322	0.947240094	1.177161929
1811	1.224681571	0.881112966	0.947264678	1.177079379
1812	1.224698844	0.881103827	0.947289444	1.176996219
1813	1.224712856	0.881096412	0.947314428	1.176912325
1814	1.224724877	0.881090051	0.947339659	1.176827603
1815	1.22473629	0.881084012	0.947364502	1.176744181
1816	1.224743688	0.881080098	0.947389361	1.176660709
1817	1.224759711	0.881071619	0.947413805	1.176578626
1818	1.224770443	0.881065941	0.947438578	1.176495441
1819	1.224783995	0.88105877	0.947463273	1.176412519
1820	1.224793242	0.881053877	0.947488078	1.176329228
1821	1.224796692	0.881052052	0.947512987	1.176245584
1822	1.22480138	0.881049571	0.947537742	1.176162461
1823	1.224807629	0.881046264	0.947562831	1.176078213
1824	1.224810393	0.881044802	0.947587806	1.17599435
1825	1.22481213	0.881043883	0.947612625	1.175911013
1826	1.224817845	0.881040859	0.947636981	1.175829228
1827	1.224834022	0.881032299	0.947661189	1.175747938
1828	1.224850454	0.881023604	0.947685355	1.175666794
1829	1.224864485	0.88101618	0.947709487	1.175585759
1830	1.224878031	0.881009012	0.947733365	1.175505581
1831	1.224888757	0.881003336	0.947757507	1.175424516
1832	1.224901282	0.880996709	0.947781668	1.175343383
1833	1.224916139	0.880988848	0.947805468	1.175263466
1834	1.224932772	0.880980047	0.947829252	1.175183602
1835	1.224945061	0.880973544	0.947853459	1.175102318
1836	1.224954729	0.880968428	0.94787793	1.175020146
1837	1.22496615	0.880962385	0.947902084	1.174939041
1838	1.22497858	0.880955808	0.947926385	1.174857441
1839	1.224984008	0.880952936	0.94795098	1.174774855
1840	1.224987597	0.880951037	0.947975625	1.174692099
1841	1.224991007	0.880949232	0.948000036	1.174610127
1842	1.224991472	0.880948986	0.948024857	1.174526782
1843	1.224989407	0.880950079	0.948049743	1.174443218
1844	1.224987354	0.880951165	0.948074586	1.174359797
1845	1.224983366	0.880953276	0.948099321	1.17427674
1846	1.224980488	0.880954798	0.948123822	1.17419447
1847	1.224976455	0.880956933	0.948148754	1.174110749
1848	1.224967055	0.880961906	0.948173693	1.174027007
1849	1.22495905	0.880966142	0.948198603	1.173943362
1850	1.224950604	0.880970611	0.948223391	1.173860127
1851	1.2249455	0.880973312	0.94824805	1.173777327
1852	1.224949319	0.880971291	0.948272871	1.173693978
1853	1.224948941	0.880971491	0.948297436	1.173611491
1854	1.224953123	0.880969278	0.9483217	1.173530015
1855	1.224962983	0.880964061	0.948345893	1.173448778
1856	1.224969787	0.880960461	0.948370279	1.173366894
1857	1.224973372	0.880958564	0.948394431	1.173285793
1858	1.224985263	0.880952272	0.948418801	1.173203961
1859	1.224997474	0.88094581	0.948443279	1.173121767
1860	1.225010257	0.880939047	0.948467943	1.173038948
1861	1.225018691	0.880934584	0.948492567	1.172956263
1862	1.225028669	0.880929304	0.94851667	1.172875327
1863	1.225036951	0.880924922	0.94854081	1.172794269
1864	1.225046134	0.880920063	0.94856482	1.172713645
1865	1.225056617	0.880914516	0.948588613	1.172633754
1866	1.225067424	0.880908797	0.948612618	1.172553147
1867	1.225074378	0.880905118	0.948636503	1.172472942
1868	1.225083589	0.880900244	0.948660027	1.172393951
1869	1.225087211	0.880898328	0.948683814	1.172314077
1870	1.22509242	0.880895572	0.94870768	1.172233938
1871	1.225094837	0.880894292	0.948731861	1.172152741
1872	1.225090703	0.88089648	0.948756434	1.172070229
1873	1.225087273	0.880898295	0.948780796	1.171988423
1874	1.225084016	0.880900018	0.948805477	1.171905547
1875	1.225078771	0.880902793	0.9488299	1.171823538
1876	1.225069215	0.88090785	0.948854434	1.171741154
1877	1.22505653	0.880914562	0.948878802	1.17165933
1878	1.225048094	0.880919026	0.948903038	1.171577946
1879	1.225043216	0.880921607	0.948927116	1.171497095
1880	1.225045629	0.88092033	0.948951315	1.171415841
1881	1.225053109	0.880916372	0.948975191	1.171335667
1882	1.225053637	0.880916093	0.948998742	1.171256584
1883	1.225052922	0.880916471	0.949022143	1.171178007
1884	1.225049246	0.880918416	0.949045618	1.171099182
1885	1.225048747	0.88091868	0.949069317	1.171019601
1886	1.225046136	0.880920062	0.949092801	1.170940743
1887	1.225044955	0.880920687	0.949116026	1.170862758
1888	1.225042375	0.880922052	0.949138988	1.170785655
1889	1.225041167	0.880922691	0.949161507	1.170710038
1890	1.225037186	0.880924798	0.949184053	1.170634331
1891	1.225036609	0.880925103	0.949206668	1.17055839
1892	1.225039996	0.880923311	0.949229274	1.170482482
1893	1.225044452	0.880920953	0.949251878	1.170406581
1894	1.225050823	0.880917582	0.949274432	1.17033085
1895	1.225058874	0.880913322	0.949296888	1.170255443
1896	1.225071031	0.880906889	0.949319583	1.170179236
1897	1.225082598	0.880900768	0.949341887	1.170104342
1898	1.225091589	0.880896011	0.949364091	1.170029782
1899	1.225100588	0.880891249	0.949386466	1.169954649
1900	1.225108017	0.880887318	0.949408587	1.169880371
1901	1.225108125	0.880887261	0.949430923	1.169805369
1902	1.225113704	0.880884309	0.949453011	1.169731199
1903	1.225121506	0.880880181	0.949474776	1.169658116
1904	1.225128836	0.880876302	0.949496993	1.169583512
1905	1.225137259	0.880871846	0.949519081	1.169509343
1906	1.225146055	0.880867191	0.949541017	1.169435686
1907	1.22515447	0.880862738	0.949563102	1.169361525
1908	1.225156703	0.880861557	0.949585249	1.169287158
1909	1.225161382	0.880859081	0.949607186	1.169213495
1910	1.225170663	0.88085417	0.949629288	1.16913928
1911	1.225176914	0.880850862	0.949651511	1.16906466
1912	1.225175241	0.880851748	0.949673755	1.168989966
1913	1.225173589	0.880852622	0.949695937	1.16891548
1914	1.22516899	0.880855055	0.949718189	1.168840762
1915	1.225161837	0.88085884	0.949740293	1.168766538
1916	1.225151359	0.880864384	0.949762408	1.168692279
1917	1.225142698	0.880868967	0.949784462	1.168618224
1918	1.225135927	0.88087255	0.949806723	1.168543474
1919	1.225131819	0.880874724	0.949828633	1.168469903
1920	1.225130787	0.88087527	0.94985057	1.168396241
1921	1.225126741	0.880877411	0.949873012	1.168320882
1922	1.225124919	0.880878375	0.949895163	1.168246503
1923	1.225114663	0.880883802	0.949917416	1.168171778
1924	1.225105178	0.880888821	0.949939573	1.168097378
1925	1.225095433	0.880893977	0.94996175	1.168022909
1926	1.225088537	0.880897626	0.949983558	1.16794968
1927	1.225083466	0.880900309	0.950005424	1.167876259
1928	1.225080074	0.880902104	0.95002766	1.16780159
1929	1.225078162	0.880903116	0.950049556	1.167728067
1930	1.225074395	0.880905109	0.950071499	1.167654386
1931	1.225075387	0.880904584	0.950093216	1.167581463
1932	1.225071757	0.880906505	0.950115036	1.167508191
1933	1.225073383	0.880905644	0.950137025	1.167434358
1934	1.225073237	0.880905722	0.950158795	1.167361256
1935	1.225081431	0.880901386	0.950180315	1.167288993
1936	1.22508225	0.880900952	0.950202592	1.167214188
1937	1.225088479	0.880897657	0.950224462	1.167140752
1938	1.225095615	0.880893881	0.950246089	1.167068132
1939	1.225109453	0.880886558	0.950268064	1.166994343
1940	1.225124125	0.880878795	0.950289915	1.166920969
1941	1.225145369	0.880867554	0.950311616	1.1668481
1942	1.225165547	0.880856877	0.950333272	1.16677538
1943	1.225181635	0.880848364	0.950354472	1.166704193
1944	1.225192813	0.88084245	0.950376025	1.166631821
1945	1.225195768	0.880840886	0.950397435	1.166559929
1946	1.225193523	0.880842074	0.95041906	1.166487313
1947	1.225193021	0.88084234	0.95044082	1.166414247
1948	1.225195143	0.880841217	0.950462441	1.166341646
1949	1.225200476	0.880838395	0.950483846	1.166269768
1950	1.225208406	0.880834199	0.950505291	1.166197759
1951	1.225218114	0.880829062	0.950526706	1.166125849
1952	1.225223908	0.880825996	0.950548701	1.166051994
1953	1.22522521	0.880825307	0.950570404	1.165979117
1954	1.225226769	0.880824482	0.950591901	1.165906934
1955	1.225225071	0.880825381	0.950613313	1.165835035
1956	1.225228767	0.880823425	0.950634693	1.165763241
1957	1.225235883	0.88081966	0.950655831	1.165692264
1958	1.225242993	0.880815898	0.950677332	1.165620064
1959	1.225250616	0.880811864	0.950698519	1.16554892
1960	1.225262344	0.880805659	0.950719573	1.165478225
1961	1.225272146	0.880800472	0.950740596	1.16540763
1962	1.22527676	0.88079803	0.950761654	1.16533692
1963	1.225280142	0.880796241	0.950782856	1.165265728
1964	1.225284984	0.880793679	0.950804336	1.165193599
1965	1.225293758	0.880789036	0.950825499	1.165122537
1966	1.225306084	0.880782514	0.950846338	1.165052561
1967	1.2253177	0.880776367	0.950867226	1.164982423
1968	1.225329867	0.88076993	0.95088786	1.164913136
1969	1.225338698	0.880765257	0.950908811	1.164842784
1970	1.225345066	0.880761887	0.950929252	1.164774146
1971	1.225352976	0.880757702	0.950949736	1.164705361
1972	1.225366352	0.880750624	0.950970079	1.164637054
1973	1.225378341	0.88074428	0.950990289	1.164569189
1974	1.22538583	0.880740318	0.951010773	1.164500405
1975	1.225393692	0.880736157	0.951031375	1.164431229
1976	1.225404627	0.880730371	0.95105238	1.164360694
1977	1.22541828	0.880723147	0.951073474	1.164289863
1978	1.225428483	0.880717748	0.951094383	1.164219655
1979	1.225436898	0.880713296	0.951115485	1.164148797
1980	1.225447644	0.880707609	0.951136481	1.164078294
1981	1.225454278	0.880704099	0.951157461	1.164007844
1982	1.225456672	0.880702833	0.951178581	1.163936927
1983	1.225459109	0.880701543	0.951199934	1.163865224
1984	1.225464118	0.880698893	0.95122111	1.163794119
1985	1.225464785	0.88069854	0.951242585	1.163722009
1986	1.225467258	0.880697231	0.951263699	1.16365111
1987	1.225463841	0.880699039	0.951285068	1.163579356
1988	1.22545907	0.880701564	0.951306407	1.163507702
1989	1.225448946	0.88070692	0.951328261	1.163434316
1990	1.225439721	0.880711802	0.951349899	1.163361659
1991	1.225427253	0.880718399	0.951371472	1.16328922
1992	1.225415682	0.880724522	0.951393143	1.163216451
1993	1.225407483	0.88072886	0.951414569	1.163144505
1994	1.225404007	0.8807307	0.951435805	1.163073196
1995	1.22540117	0.880732201	0.951456933	1.163002252
1996	1.225401903	0.880731813	0.951478288	1.162930542
1997	1.225400388	0.880732614	0.951499834	1.162858194
1998	1.225401177	0.880732197	0.951521365	1.162785894
1999	1.225402342	0.880731581	0.951543072	1.162713006
[truncated: 98,000 more rows]
