# Supplementary material for: Identification and characterization of constrained non-exonic bases lacking predictive epigenomic and transcription factor binding annotations
Source: Nat Commun. 2020 Dec 2;11:6168. doi: 10.1038/s41467-020-19962-9 (PMC7710766; doi:10.1038/s41467-020-19962-9)
Supplement: Supplementary file 11 — Source Data [file 41467_2020_19962_MOESM11_ESM.zip › SourceData/SupFig8b.txt]

Distance to Nearest TSS (bp)	Low_CNE	High_CNE	Low_notCNE	High_notCNE
1	0.000159072	7.92693E-05	1.11546E-05	2.36609E-05
2	0.000309078	0.000157888	2.24766E-05	4.74122E-05
3	0.000449083	0.000235702	3.39764E-05	7.12943E-05
4	0.000579702	0.00031228	4.56469E-05	9.53541E-05
5	0.000702262	0.000387544	5.74552E-05	0.000119621
6	0.00081745	0.000462081	6.93887E-05	0.000144019
7	0.00092684	0.000536098	8.14123E-05	0.000168544
8	0.0010322	0.000609621	9.34961E-05	0.000193179
9	0.001133973	0.000682675	0.000105651	0.000217846
10	0.001233387	0.000755717	0.000117818	0.000242602
11	0.001330762	0.000828746	0.000130019	0.00026736
12	0.001425753	0.000901605	0.000142252	0.000292181
13	0.001518951	0.000974127	0.000154513	0.000317075
14	0.001609716	0.001046583	0.000166823	0.000341965
15	0.001698097	0.00111891	0.000179177	0.000366881
16	0.001785152	0.00119069	0.000191524	0.000391988
17	0.001870929	0.001262185	0.000203896	0.000417141
18	0.001955404	0.001333809	0.000216289	0.000442304
19	0.002039584	0.001405512	0.000228706	0.000467406
20	0.00212315	0.001476473	0.000241129	0.000492633
21	0.002205069	0.001547539	0.000253584	0.000517868
22	0.002285883	0.001618669	0.000266045	0.000543132
23	0.00236596	0.001690033	0.000278492	0.000568498
24	0.002445226	0.001762321	0.000290974	0.000593704
25	0.002524172	0.001834426	0.000303486	0.000618885
26	0.002602136	0.001906779	0.000316012	0.000644079
27	0.002678846	0.00197895	0.000328588	0.000669234
28	0.002754205	0.002050808	0.000341209	0.00069442
29	0.002828311	0.00212242	0.000353845	0.000719708
30	0.002901753	0.002192978	0.000366519	0.000745065
31	0.002973943	0.002262782	0.000379222	0.00077055
32	0.003045002	0.00233113	0.000391936	0.000796253
33	0.003114562	0.002398633	0.000404691	0.000822074
34	0.003184221	0.00246572	0.000417461	0.000847933
35	0.003253855	0.002532573	0.000430232	0.000873879
36	0.003322752	0.002599413	0.000443031	0.000899849
37	0.003391649	0.002666071	0.000455845	0.000925834
38	0.003460816	0.002733119	0.000468654	0.000951819
39	0.003529123	0.002800804	0.000481493	0.000977742
40	0.003597062	0.002868736	0.000494368	0.001003575
41	0.003664116	0.002937228	0.00050727	0.001029329
42	0.003730998	0.003005576	0.000520176	0.001055132
43	0.003796971	0.003074587	0.000533107	0.0010809
44	0.003861838	0.003143403	0.000546064	0.001106706
45	0.003926509	0.003211933	0.000559044	0.001132566
46	0.003991892	0.003280164	0.000572056	0.00115848
47	0.004057472	0.003348031	0.000585072	0.001184468
48	0.004122708	0.003415626	0.000598104	0.001210567
49	0.004188288	0.003482804	0.000611137	0.001236786
50	0.004253106	0.003549878	0.000624202	0.001263049
51	0.004317776	0.003616913	0.000637309	0.001289288
52	0.004381268	0.003683857	0.000650464	0.001315564
53	0.004443924	0.003750293	0.000663674	0.001341816
54	0.004505916	0.003817003	0.000676909	0.001368097
55	0.004567638	0.003883219	0.000690186	0.001394475
56	0.004628943	0.00394976	0.000703491	0.001420833
57	0.004690714	0.004016249	0.000716825	0.0014472
58	0.00475219	0.004081854	0.000730198	0.001473702
59	0.004813151	0.0041469	0.000743597	0.00150034
60	0.004873669	0.004212362	0.000757019	0.001527075
61	0.004933893	0.004277212	0.00077048	0.001553931
62	0.004993477	0.004341686	0.00078403	0.001580842
63	0.005052521	0.004405887	0.000797629	0.001607813
64	0.005111246	0.004469555	0.000811266	0.001634921
65	0.005169356	0.004533326	0.000824953	0.001662031
66	0.005227122	0.004596513	0.000838682	0.001689243
67	0.005284544	0.004659374	0.000852468	0.001716499
68	0.005341057	0.004722054	0.000866291	0.001743862
69	0.005397571	0.004784239	0.000880166	0.001771247
70	0.00545428	0.004846035	0.000894093	0.001798714
71	0.005510474	0.004908051	0.000908058	0.001826209
72	0.005567036	0.004970146	0.000922091	0.001853732
73	0.005623918	0.005032266	0.000936185	0.001881253
74	0.005680505	0.005094218	0.00095035	0.001908779
75	0.005737018	0.005156156	0.000964565	0.001936427
76	0.005793531	0.005217913	0.000978831	0.001964124
77	0.005849651	0.005279578	0.000993151	0.001991912
78	0.005906361	0.005340698	0.001007535	0.002019788
79	0.005962751	0.005401115	0.001021991	0.002047716
80	0.006019141	0.005461493	0.001036508	0.002075671
81	0.006075458	0.005521832	0.0010511	0.002103631
82	0.006132217	0.005582003	0.001065755	0.002131685
83	0.006188534	0.005641965	0.001080489	0.002159828
84	0.006244629	0.005701225	0.001095291	0.002188099
85	0.006301388	0.005760004	0.001110126	0.002216575
86	0.00635741	0.005818965	0.001125076	0.002245005
87	0.006412498	0.005877927	0.001140104	0.002273545
88	0.006468003	0.005936888	0.001155201	0.002302163
89	0.006523558	0.005995329	0.001170371	0.002330826
90	0.006578401	0.00605312	0.001185595	0.002359656
91	0.006633464	0.006110417	0.00120091	0.002388491
92	0.006688282	0.006167311	0.001216297	0.002417408
93	0.006742461	0.006223672	0.00123175	0.002446392
94	0.006797131	0.006279916	0.001247247	0.002475482
95	0.006851089	0.006335847	0.001262853	0.002504586
96	0.00690571	0.006391454	0.00127852	0.002533815
97	0.006960552	0.006447152	0.001294255	0.002563089
98	0.00701478	0.006502382	0.001310074	0.002592464
99	0.007068836	0.006557261	0.001325962	0.002621984
100	0.007123187	0.006612074	0.001341935	0.002651554
101	0.007177514	0.006666563	0.00135802	0.002681232
102	0.007232282	0.006720922	0.001374266	0.002711012
103	0.007286781	0.006775826	0.00139062	0.002740801
104	0.007341353	0.006830289	0.001407155	0.002770764
105	0.007396735	0.006884375	0.001423765	0.002800857
106	0.007451848	0.006937797	0.001440485	0.00283103
107	0.007507894	0.006990583	0.001457456	0.00286143
108	0.007564014	0.007043082	0.001474495	0.002891958
109	0.007619815	0.007095764	0.001491607	0.002922516
110	0.007675566	0.007148354	0.001508829	0.002953017
111	0.007731048	0.007200633	0.001526121	0.002983614
112	0.007786848	0.007252313	0.00154347	0.003014318
113	0.007841617	0.007303863	0.001560914	0.003045053
114	0.007895648	0.007355661	0.001578419	0.003075834
115	0.007950269	0.007407302	0.001595976	0.003106648
116	0.00800548	0.007458229	0.00161358	0.003137545
117	0.008060642	0.007508895	0.001631264	0.003168482
118	0.008116123	0.007559756	0.001648982	0.003199466
119	0.008171432	0.007610552	0.00166675	0.003230566
120	0.008227405	0.007661219	0.001684588	0.003261611
121	0.008283353	0.007712418	0.001702466	0.00329265
122	0.008339154	0.007763591	0.001720397	0.00332367
123	0.008394487	0.007814713	0.001738393	0.003354737
124	0.008449796	0.007865938	0.001756455	0.003385783
125	0.008504909	0.007916747	0.001774568	0.003416876
126	0.008560661	0.007967271	0.001792753	0.003447951
127	0.008616437	0.008017677	0.001810985	0.003479057
128	0.008671181	0.008068031	0.001829291	0.003510155
129	0.00872531	0.008117878	0.001847633	0.003541395
130	0.008778973	0.008167323	0.001866032	0.003572679
131	0.00883158	0.008216299	0.001884485	0.003604054
132	0.008884407	0.008265457	0.001902994	0.003635397
133	0.008937358	0.008314615	0.001921531	0.00366681
134	0.008990455	0.008363604	0.001940103	0.003698315
135	0.009044388	0.008413022	0.001958724	0.003729785
136	0.009098567	0.008462778	0.00197737	0.003761293
137	0.00915255	0.008512717	0.00199608	0.003792768
138	0.009206213	0.008562187	0.002014829	0.003824357
139	0.009259089	0.00861141	0.002033623	0.003856018
140	0.009311941	0.008660412	0.002052491	0.003887616
141	0.009364523	0.008709375	0.002071388	0.003919345
142	0.0094174	0.008757701	0.00209033	0.003951107
143	0.009470031	0.008806391	0.002109286	0.003982905
144	0.009522416	0.00885473	0.002128299	0.004014715
145	0.009575268	0.008902783	0.002147347	0.004046572
146	0.009628489	0.008950849	0.002166419	0.004078456
147	0.009681267	0.008998746	0.002185518	0.004110432
148	0.009733898	0.009046643	0.002204671	0.004142373
149	0.009785866	0.009094306	0.002223865	0.004174351
150	0.009837808	0.009141514	0.002243107	0.004206373
151	0.009889874	0.00918854	0.002262367	0.004238479
152	0.009942038	0.009235995	0.00228167	0.004270472
153	0.009993588	0.009283307	0.002301015	0.004302492
154	0.010044671	0.009330541	0.002320407	0.004334511
155	0.010095238	0.009378048	0.002339828	0.004366549
156	0.010146247	0.009424866	0.002359265	0.004398748
157	0.010198117	0.009471151	0.00237872	0.004431007
158	0.010250354	0.009516915	0.002398217	0.004463263
159	0.010302273	0.009562381	0.002417735	0.004495599
160	0.010354584	0.009607613	0.00243729	0.004527953
161	0.010406724	0.009652819	0.002456899	0.004560291
162	0.010459085	0.009698167	0.002476535	0.004592664
163	0.01051115	0.00974349	0.002496235	0.00462498
164	0.010562651	0.009788956	0.002515968	0.00465735
165	0.010614152	0.009834201	0.002535739	0.004689736
166	0.010665161	0.009879315	0.00255557	0.004722121
167	0.010716637	0.009924625	0.002575429	0.004754455
168	0.010768089	0.009969584	0.002595332	0.004786807
169	0.010819589	0.010015049	0.002615235	0.0048192
170	0.010871827	0.0100598	0.002635185	0.004851574
171	0.010924311	0.010104876	0.002655176	0.004883887
172	0.010976229	0.010150329	0.002675206	0.004916215
173	0.011027337	0.010195898	0.002695284	0.004948537
174	0.011078444	0.010241273	0.0027154	0.004980891
175	0.011129724	0.010286323	0.002735537	0.005013324
176	0.011180364	0.010331073	0.002755707	0.005045842
177	0.01123044	0.010375564	0.002775921	0.005078398
178	0.011280614	0.01041999	0.002796154	0.00511102
179	0.011331107	0.010463999	0.002816409	0.005143692
180	0.011381871	0.010508243	0.002836675	0.005176424
181	0.011432093	0.010552214	0.002856991	0.005209174
182	0.011482218	0.010596678	0.002877333	0.005241904
183	0.011532195	0.010640883	0.002897704	0.005274696
184	0.011582197	0.010685295	0.002918128	0.005307405
185	0.011632175	0.010730072	0.002938586	0.005340035
186	0.011681685	0.010774836	0.002959065	0.005372734
187	0.011731761	0.010819352	0.002979573	0.005405435
188	0.011780976	0.010863518	0.003000107	0.005438225
189	0.011830241	0.010907359	0.003020663	0.005471089
190	0.011879112	0.010951329	0.003041265	0.005503896
191	0.011927616	0.010995443	0.003061901	0.005536733
192	0.011975627	0.011039647	0.003082562	0.005569618
193	0.01202445	0.01108367	0.00310325	0.005602501
194	0.012074034	0.011127771	0.003123969	0.005635347
195	0.012122856	0.011171442	0.003144726	0.00566825
196	0.012172121	0.011215179	0.00316547	0.005701234
197	0.012220845	0.011258954	0.003186239	0.005734267
198	0.012269815	0.011302626	0.003207021	0.00576733
199	0.012319153	0.011346297	0.003227803	0.005800455
200	0.012367755	0.011390073	0.003248619	0.005833553
201	0.012416749	0.011433797	0.00326945	0.005866688
202	0.012466014	0.011477689	0.003290316	0.005899769
203	0.012514935	0.011522024	0.003311201	0.005932852
204	0.012563954	0.011566007	0.003332117	0.005965947
205	0.012612874	0.011610316	0.003353051	0.005999029
206	0.01266182	0.011654534	0.003374017	0.006032073
207	0.012711379	0.011698816	0.003395016	0.006065082
208	0.012761283	0.011742904	0.003416035	0.006098131
209	0.012810523	0.011786822	0.00343708	0.006131211
210	0.01285996	0.011831131	0.003458133	0.006164288
211	0.01290974	0.011875479	0.003479216	0.006197386
212	0.012959472	0.011919553	0.003500336	0.006230485
213	0.013009597	0.011963524	0.003521459	0.006263694
214	0.01305982	0.012007936	0.003542601	0.006296884
215	0.013110288	0.01205231	0.003563767	0.006330093
216	0.013160831	0.012096788	0.003584959	0.006363304
217	0.013211078	0.01214133	0.003606187	0.006396514
218	0.013261424	0.012185496	0.003627434	0.006429794
219	0.013311672	0.012229701	0.003648691	0.006463143
220	0.013361944	0.012274178	0.003669962	0.006496509
221	0.013411872	0.012318435	0.003691268	0.006529862
222	0.013461554	0.012362692	0.00371259	0.006563278
223	0.013510696	0.012406922	0.003733942	0.006596732
224	0.013560108	0.012450581	0.003755332	0.006630181
225	0.013609324	0.0124942	0.003776757	0.006663619
226	0.013659006	0.012537729	0.00379822	0.006696992
227	0.01370832	0.012581322	0.003819663	0.006730492
228	0.013757437	0.012624786	0.003841153	0.006763947
229	0.013806678	0.012668288	0.003862628	0.006797512
230	0.013856507	0.012711739	0.003884094	0.006831115
231	0.013906214	0.012755216	0.003905602	0.006864695
232	0.013955577	0.012798939	0.003927132	0.006898298
233	0.014005162	0.012842624	0.003948678	0.006931931
234	0.014055458	0.012886126	0.003970238	0.006965551
235	0.014104477	0.012929512	0.00399182	0.006999302
236	0.014152907	0.012972286	0.004013457	0.007033093
237	0.014201336	0.013015139	0.004035132	0.007066855
238	0.014250281	0.013057705	0.004056804	0.00710072
239	0.014299276	0.013100246	0.004078495	0.007134602
240	0.014348221	0.013142682	0.00410019	0.007168585
241	0.014397289	0.01318504	0.00412193	0.007202498
242	0.014445915	0.013227542	0.004143697	0.007236412
243	0.014494541	0.013269913	0.004165504	0.007270283
244	0.014543707	0.013312636	0.004187306	0.007304205
245	0.014593316	0.01335554	0.004209117	0.007338122
246	0.01464322	0.013399121	0.004230952	0.007371946
247	0.014693344	0.013442467	0.004252825	0.00740574
248	0.014743076	0.013486022	0.004274718	0.007439553
249	0.014792586	0.013529433	0.004296652	0.007473381
250	0.014841556	0.013572741	0.00431862	0.007507253
251	0.014890501	0.013615931	0.004340599	0.007541173
252	0.014939152	0.013659265	0.004362612	0.007575085
253	0.014987925	0.013702637	0.004384658	0.007608996
254	0.015036527	0.01374588	0.004406739	0.007642897
255	0.015085324	0.013788394	0.004428826	0.007676944
256	0.015134589	0.013830805	0.004450902	0.007711096
257	0.015183633	0.013872942	0.004472995	0.00774528
258	0.015232283	0.013915288	0.004495092	0.007779521
259	0.015280835	0.013957906	0.004517228	0.007813691
260	0.015329535	0.014000472	0.004539383	0.007847875
261	0.015378406	0.01404274	0.00456158	0.007882022
262	0.015427229	0.014084643	0.004583772	0.007916302
263	0.015476273	0.014126586	0.004606028	0.00795043
264	0.015526176	0.014168762	0.004628287	0.007984532
265	0.015575908	0.014210912	0.004650571	0.008018644
266	0.015625688	0.014253414	0.00467286	0.008052748
267	0.015675346	0.014295707	0.004695167	0.008086924
268	0.015724488	0.014338365	0.004717483	0.008121158
269	0.015774072	0.014380515	0.004739831	0.00815536
270	0.015823878	0.014422757	0.004762181	0.008189605
271	0.015873879	0.014465258	0.00478456	0.008223803
272	0.015924717	0.014507759	0.004806972	0.00825788
273	0.015975628	0.014549806	0.00482938	0.008292113
274	0.01602703	0.014592021	0.004851791	0.008326384
275	0.016078187	0.014634094	0.004874223	0.008360684
276	0.016129343	0.01467614	0.004896683	0.008394927
277	0.016180131	0.014718004	0.004919173	0.008429211
278	0.016231067	0.014759765	0.00494167	0.008463525
279	0.016281904	0.014801616	0.004964233	0.008497728
280	0.01633311	0.01484335	0.004986799	0.008532052
281	0.016383456	0.014884552	0.00500938	0.008566481
282	0.016434023	0.01492574	0.005031977	0.008600962
283	0.016483877	0.014967045	0.005054626	0.008635425
284	0.016533289	0.015008169	0.005077301	0.008669897
285	0.016581965	0.015049539	0.005100016	0.008704351
286	0.016630861	0.015090194	0.005122773	0.008738844
287	0.016680666	0.015131058	0.005145538	0.008773343
288	0.016730471	0.015171973	0.005168329	0.008807847
289	0.01678067	0.015212862	0.005191148	0.008842332
290	0.016831163	0.015253738	0.005213971	0.008876891
291	0.016881681	0.015294537	0.005236817	0.008911461
292	0.016932739	0.015334841	0.005259707	0.008946048
293	0.016983847	0.015375431	0.005282593	0.008980717
294	0.017035863	0.015416086	0.00530551	0.00901533
295	0.017087855	0.015456208	0.005328469	0.00905
296	0.017139848	0.015496279	0.005351477	0.009084671
297	0.01719152	0.015535998	0.005374552	0.009119369
298	0.01724307	0.01557599	0.005397669	0.009154033
299	0.017294939	0.015615839	0.005420822	0.009188669
300	0.017346809	0.015655935	0.005443999	0.009223321
301	0.017399046	0.015695693	0.00546721	0.009257974
302	0.017450793	0.015735348	0.005490433	0.009292676
303	0.01750335	0.015774755	0.005513668	0.009327388
304	0.017555317	0.015814188	0.005536944	0.009362104
305	0.017607334	0.015853829	0.005560249	0.009396763
306	0.017659228	0.015893379	0.005583571	0.009431454
307	0.017711023	0.015932903	0.005606919	0.009466177
308	0.017762917	0.015972336	0.005630276	0.009500955
309	0.017814934	0.016012107	0.005653644	0.009535736
310	0.017866533	0.016051957	0.005677034	0.009570555
311	0.01791855	0.016092287	0.005700442	0.009605264
312	0.017970099	0.016132565	0.005723888	0.009639959
313	0.018021477	0.01617283	0.005747356	0.009674645
314	0.018072708	0.016212913	0.005770841	0.009709353
315	0.018124257	0.01625275	0.00579436	0.009744016
316	0.018175709	0.016292417	0.005817885	0.009778759
317	0.018227382	0.016331785	0.005841441	0.009813479
318	0.018279054	0.016371114	0.005864999	0.009848254
319	0.01833053	0.016410079	0.005888568	0.009883115
320	0.018382007	0.0164492	0.005912152	0.009917941
321	0.018433704	0.016488958	0.005935774	0.009952611
322	0.018484394	0.016528898	0.005959439	0.009987258
323	0.018535845	0.01656867	0.005983115	0.010021893
324	0.018587076	0.016608935	0.006006805	0.010056477
325	0.018638601	0.016648901	0.006030512	0.010091067
326	0.018690789	0.016689166	0.00605424	0.01012556
327	0.018743101	0.016729314	0.006077994	0.010160021
328	0.018795707	0.016770048	0.006101734	0.010194492
329	0.018847749	0.016810417	0.006125456	0.010229111
330	0.018900183	0.016850773	0.006149196	0.010263711
331	0.018952642	0.016891077	0.006172963	0.01029831
332	0.019004487	0.016931303	0.006196752	0.010332951
333	0.019056601	0.016971595	0.006220586	0.010367473
334	0.019109675	0.017011496	0.006244396	0.010402126
335	0.019162822	0.017051202	0.006268232	0.010436756
336	0.019216337	0.017090622	0.006292084	0.010471382
337	0.019269779	0.017129808	0.006315954	0.010506053
338	0.019323221	0.017168708	0.006339851	0.010540697
339	0.019376589	0.017208102	0.006363747	0.010575341
340	0.019429711	0.017247548	0.006387644	0.010610063
341	0.019482735	0.017287203	0.006411592	0.010644643
342	0.019536079	0.017326571	0.006435549	0.01067925
343	0.019589545	0.017365744	0.00645951	0.010713915
344	0.019643355	0.017404865	0.00648349	0.010748539
345	0.019696723	0.01744435	0.006507477	0.010783169
346	0.019750116	0.017483861	0.006531489	0.01081776
347	0.019803042	0.017523229	0.006555518	0.010852391
348	0.019856533	0.017562662	0.006579579	0.010886971
349	0.019909925	0.017602642	0.006603672	0.010921486
350	0.019963441	0.017642426	0.006627777	0.010956016
351	0.020017276	0.017682054	0.006651899	0.010990565
352	0.020071283	0.017721513	0.006676025	0.011025174
353	0.020125093	0.017761089	0.006700161	0.01105979
354	0.020179149	0.017800652	0.006724308	0.011094425
355	0.020234041	0.017839682	0.006748466	0.011129119
356	0.020288391	0.017878699	0.006772648	0.011163806
357	0.020342644	0.017917807	0.006796837	0.011198512
358	0.020397069	0.01795685	0.006821077	0.011233119
359	0.020452206	0.01799566	0.006845315	0.011267769
360	0.020507908	0.018033533	0.006869567	0.011302497
361	0.020563512	0.018071509	0.006893843	0.011337192
362	0.020618281	0.018109863	0.006918134	0.011371855
363	0.020672976	0.018148269	0.006942427	0.011406567
364	0.020727499	0.018186858	0.006966742	0.011441242
365	0.020781481	0.018225862	0.006991075	0.011475858
366	0.020835439	0.018265087	0.007015426	0.011510416
367	0.020889372	0.018304351	0.007039799	0.011544951
368	0.020943649	0.018343615	0.007064142	0.011579592
369	0.020998541	0.018382632	0.00708849	0.011614242
370	0.021053309	0.018421467	0.007112885	0.011648822
371	0.021108987	0.018460159	0.007137274	0.011683424
372	0.021164394	0.018498656	0.007161666	0.011718107
373	0.021219065	0.018537491	0.007186082	0.011752769
374	0.021273416	0.018576118	0.007210528	0.011787412
375	0.021327472	0.01861481	0.007234995	0.011822046
376	0.02138111	0.018653593	0.007259487	0.011856634
377	0.021434798	0.018692428	0.007283985	0.011891248
378	0.021488608	0.018731055	0.007308481	0.011925919
379	0.021542516	0.018769695	0.007333001	0.011960553
380	0.021596081	0.018808569	0.007357534	0.011995175
381	0.021649277	0.018847248	0.007382117	0.012029741
382	0.02170294	0.018885875	0.007406699	0.012064332
383	0.021756308	0.018924477	0.007431347	0.012098757
384	0.021809455	0.018963091	0.007456006	0.012133206
385	0.021862921	0.019001406	0.007480657	0.012167753
386	0.021917051	0.019039487	0.007505294	0.012202352
387	0.021970837	0.019077685	0.007529924	0.012237022
388	0.022024377	0.019116221	0.00755461	0.012271531
389	0.022078654	0.019154614	0.007579262	0.012306164
390	0.022133128	0.01919341	0.007603926	0.012340736
391	0.022186914	0.019231868	0.007628627	0.012375282
392	0.022240822	0.01927069	0.007653328	0.012409812
393	0.022294461	0.019309408	0.007678056	0.012444323
394	0.022348861	0.019348152	0.007702804	0.01247879
395	0.022403531	0.019387	0.007727544	0.012513271
396	0.02245798	0.019425744	0.007752291	0.012547798
397	0.022512626	0.019464046	0.00777708	0.012582287
398	0.02256683	0.019502283	0.007801899	0.012616751
399	0.022620664	0.019540364	0.007826701	0.012651352
400	0.022674794	0.019578211	0.007851544	0.012685874
401	0.022729219	0.019616318	0.007876403	0.012720322
402	0.022783005	0.019654633	0.007901283	0.012754743
403	0.022836643	0.019693065	0.007926149	0.012789217
404	0.022890429	0.019731536	0.007951013	0.012823702
405	0.022944067	0.019769942	0.007975898	0.012858174
406	0.022998271	0.019808218	0.008000798	0.01289263
407	0.023052007	0.019846312	0.00802573	0.012927052
408	0.023105351	0.019884692	0.008050691	0.012961416
409	0.023158768	0.019922656	0.008075669	0.012995807
410	0.023212382	0.019960516	0.008100639	0.013030253
411	0.023266143	0.019998506	0.008125626	0.013064656
412	0.023320002	0.020036652	0.008150599	0.013099117
413	0.02337369	0.020075058	0.008175583	0.013133534
414	0.023427476	0.020112957	0.008200569	0.013168024
415	0.023480917	0.020150791	0.008225562	0.013202577
416	0.023533991	0.020188767	0.008250558	0.01323717
417	0.023586572	0.020227147	0.008275551	0.013271782
418	0.023639253	0.02026528	0.008300544	0.013306457
419	0.023691908	0.020303075	0.008325572	0.013341069
420	0.02374449	0.02034074	0.008350586	0.013375762
421	0.023797022	0.020378288	0.00837561	0.013410495
422	0.023848892	0.02041594	0.008400658	0.013445203
423	0.023899901	0.020454008	0.008425726	0.013479872
424	0.023951328	0.020492258	0.008450808	0.013514491
425	0.024003541	0.0205303	0.008475885	0.013549142
426	0.024055754	0.020568446	0.008500961	0.013583819
427	0.024107943	0.020606501	0.008526069	0.013618432
428	0.024160009	0.020644361	0.008551185	0.013653072
429	0.024212099	0.020682182	0.0085763	0.013687769
430	0.024264067	0.020719509	0.008601414	0.013722599
431	0.024316501	0.020756771	0.008626559	0.013757358
432	0.02436869	0.020794215	0.008651718	0.013792087
433	0.024421001	0.020832205	0.008676879	0.013826784
434	0.024473829	0.020870234	0.00870205	0.013861442
435	0.024526386	0.020908094	0.008727232	0.013896142
436	0.024579533	0.02094585	0.008752405	0.0139309
437	0.02463381	0.020983397	0.0087776	0.013965568
438	0.024687891	0.021021088	0.008802806	0.01400024
439	0.024741505	0.021058987	0.00882804	0.014034861
440	0.024795438	0.021096353	0.00885328	0.014069545
441	0.024848953	0.021133979	0.008878533	0.014104194
442	0.024902198	0.021171657	0.008903796	0.014138861
443	0.02495537	0.021208971	0.008929093	0.01417348
444	0.025008271	0.021246766	0.008954375	0.014208129
445	0.025061271	0.0212846	0.008979633	0.014242882
446	0.025114196	0.021322356	0.009004893	0.014277663
447	0.025166827	0.021360151	0.009030171	0.014312419
448	0.025219262	0.021397712	0.009055455	0.014347248
449	0.025272089	0.021434948	0.009080755	0.014382045
450	0.025324966	0.021472105	0.009106094	0.014416748
451	0.025378015	0.021509133	0.009131413	0.014451544
452	0.025430621	0.021546174	0.009156775	0.014486263
453	0.025483473	0.02158315	0.009182135	0.014521017
454	0.025536251	0.021620568	0.009207496	0.014555755
455	0.025588981	0.021657752	0.009232865	0.014590536
456	0.025641489	0.02169478	0.009258239	0.014625359
457	0.025694267	0.021731561	0.009283623	0.014660194
458	0.025746923	0.021768237	0.009309024	0.014695025
459	0.025799111	0.021804706	0.009334425	0.014729949
460	0.025851472	0.021841331	0.009359834	0.014764861
461	0.025904005	0.021878606	0.009385252	0.014799678
462	0.025957004	0.021915829	0.009410688	0.014834467
463	0.026010151	0.021952987	0.009436159	0.014869181
464	0.026063396	0.021990587	0.00946164	0.014903842
465	0.026116666	0.02202833	0.009487119	0.014938526
466	0.026170427	0.022066319	0.009512629	0.01497312
467	0.02622382	0.022104335	0.00953814	0.015007738
468	0.02627763	0.022141714	0.009563641	0.015042458
469	0.026331318	0.022179288	0.009589139	0.01507723
470	0.026385447	0.022217057	0.009614643	0.015111953
471	0.026439528	0.022255333	0.009640176	0.015146572
472	0.026492872	0.022293271	0.009665714	0.0151813
473	0.026546485	0.022331248	0.009691252	0.015216009
474	0.026600001	0.022368718	0.009716818	0.015250731
475	0.026654303	0.022405798	0.009742393	0.015285465
476	0.026708088	0.022442735	0.009767985	0.015320229
477	0.026761678	0.022479568	0.009793576	0.015355046
478	0.026815218	0.022516452	0.009819185	0.015389861
479	0.026868709	0.022553012	0.009844797	0.015424739
480	0.026922175	0.022589624	0.009870418	0.015459609
481	0.026976403	0.022625456	0.009896037	0.015494561
482	0.027029968	0.02266147	0.00992169	0.015529467
483	0.027083385	0.022697678	0.009947359	0.015564383
484	0.027136802	0.02273416	0.009973034	0.015599275
485	0.027190686	0.022770733	0.009998742	0.015634064
486	0.027244152	0.022807345	0.010024448	0.015668916
487	0.027297471	0.022843918	0.010050175	0.015703763
488	0.027351183	0.022880477	0.010075889	0.01573866
489	0.027404846	0.022916985	0.01010163	0.015773499
490	0.027458976	0.022953805	0.010127351	0.015808372
491	0.027512344	0.022991067	0.010153069	0.015843256
492	0.027566081	0.023028524	0.010178834	0.015877942
493	0.027619645	0.023065903	0.01020462	0.015912615
494	0.027672817	0.023102645	0.010230412	0.015947382
495	0.027725767	0.023139022	0.010256218	0.015982205
496	0.027779135	0.023175348	0.010282019	0.01601705
497	0.027832209	0.023211232	0.010307846	0.016051906
498	0.027885478	0.023247818	0.010333676	0.016086704
499	0.027939068	0.023284157	0.010359528	0.016121497
500	0.027992681	0.023320833	0.0103854	0.016156219
501	0.028046492	0.023357354	0.0104113	0.016190897
502	0.028100474	0.023393784	0.010437205	0.016225588
503	0.028154899	0.023430006	0.010463109	0.016260288
504	0.028208807	0.023466358	0.01048903	0.016294976
505	0.02826274	0.023502384	0.010514933	0.016329799
506	0.02831628	0.023538398	0.010540835	0.016364654
507	0.028369673	0.023574087	0.010566762	0.016399496
508	0.028423361	0.02361001	0.01059268	0.016434358
509	0.028476999	0.023645594	0.010618613	0.016469236
510	0.02853076	0.02368127	0.010644543	0.016504116
511	0.028584964	0.023716881	0.010670468	0.016539019
512	0.028638086	0.023752544	0.01069641	0.016573962
513	0.028691921	0.023788414	0.010722336	0.016608903
514	0.028745633	0.023824454	0.010748288	0.016643768
515	0.02879905	0.023860975	0.010774234	0.01667864
516	0.028852541	0.023897145	0.010800202	0.016713497
517	0.028906548	0.02393295	0.010826162	0.016748431
518	0.028960014	0.023968678	0.010852151	0.016783357
519	0.029012965	0.024004796	0.010878153	0.016818251
520	0.02906562	0.024040823	0.010904174	0.016853131
521	0.029118546	0.024076849	0.010930201	0.016888002
522	0.02917157	0.024113019	0.010956253	0.016922784
523	0.029225036	0.024149059	0.010982268	0.016957698
524	0.029278208	0.024184956	0.011008296	0.016992614
525	0.029331846	0.024220631	0.011034345	0.017027495
526	0.029385534	0.02425658	0.011060407	0.017062326
527	0.029439565	0.02429236	0.011086475	0.017097163
528	0.029493474	0.024327971	0.011112537	0.017132093
529	0.029547333	0.024363568	0.011138619	0.017166994
530	0.029601955	0.02439901	0.011164683	0.017201947
531	0.029656084	0.024434582	0.011190774	0.01723686
532	0.029710583	0.024470049	0.011216872	0.017271802
533	0.029765032	0.024506336	0.011242984	0.017306631
534	0.029819407	0.024542753	0.011269094	0.01734147
535	0.029873807	0.02457904	0.011295213	0.017376335
536	0.029927618	0.024615288	0.01132132	0.017411303
537	0.029981747	0.024651639	0.011347466	0.017446129
538	0.030036197	0.024688108	0.011373591	0.017480992
539	0.030089589	0.024724304	0.011399764	0.017515829
540	0.030142515	0.024760266	0.011425943	0.017550733
541	0.030195809	0.024796162	0.011452119	0.017585655
542	0.030248907	0.024831617	0.011478293	0.017620672
543	0.030301784	0.024866799	0.011504494	0.017655654
544	0.030354145	0.02490215	0.011530705	0.017690646
545	0.030406407	0.02493776	0.011556935	0.017725568
546	0.030458964	0.024973046	0.011583164	0.017760527
547	0.030512234	0.025008449	0.01160939	0.017795476
548	0.030565528	0.025043851	0.011635632	0.017830404
549	0.030618921	0.025079202	0.011661871	0.017865347
550	0.030672707	0.025114345	0.011688126	0.017900271
551	0.030726542	0.025149656	0.011714389	0.017935161
552	0.030780893	0.025184916	0.01174064	0.017970096
553	0.030834801	0.025220371	0.011766913	0.018005008
554	0.03088839	0.025256345	0.011793221	0.018039794
555	0.030941685	0.025291943	0.011819536	0.018074634
556	0.030995004	0.025327411	0.01184586	0.018109505
557	0.031048249	0.025363217	0.011872196	0.018144303
558	0.031100831	0.025399451	0.011898542	0.018179078
559	0.031153953	0.025435699	0.011924892	0.018213847
560	0.031207788	0.025471843	0.011951238	0.018248642
561	0.031261942	0.025507636	0.011977583	0.018283485
562	0.031315286	0.025543805	0.012003955	0.018318263
563	0.031368973	0.025579767	0.012030329	0.01835305
564	0.03142271	0.02561595	0.012056697	0.01838787
565	0.031476815	0.025652081	0.012083091	0.018422623
566	0.03153038	0.025688355	0.012109478	0.018457451
567	0.031584239	0.025724147	0.012135865	0.018492342
568	0.031637976	0.025759914	0.012162273	0.018527193
569	0.031691737	0.025795538	0.012188675	0.018562069
570	0.031745768	0.025831252	0.012215069	0.018596945
571	0.031800218	0.025866811	0.012241442	0.01863191
572	0.031854839	0.025902305	0.012267837	0.018666808
573	0.031908895	0.025937786	0.012294241	0.018701729
574	0.031962926	0.025973617	0.012320673	0.018736537
575	0.032016368	0.026009813	0.012347143	0.018771229
576	0.032069933	0.026046217	0.012373615	0.018805892
577	0.032123473	0.026082699	0.012400099	0.018840525
578	0.032176767	0.026119155	0.01242657	0.018875231
579	0.032229865	0.026155415	0.012453037	0.018909987
580	0.032283602	0.026191741	0.012479501	0.018944723
581	0.032337265	0.026227833	0.012505955	0.01897953
582	0.032391591	0.026264289	0.012532399	0.019014297
583	0.032445647	0.026300875	0.012558823	0.019049165
584	0.032499482	0.02633746	0.012585247	0.019084051
585	0.032553317	0.026373799	0.012611686	0.019118925
586	0.032607299	0.026410021	0.012638163	0.019153719
587	0.032661085	0.026446165	0.012664619	0.019188599
588	0.032714871	0.02648236	0.012691105	0.019223376
589	0.032768681	0.026518751	0.012717608	0.019258094
590	0.032823204	0.026555116	0.01274409	0.019292844
591	0.032877923	0.026591585	0.012770552	0.019327653
592	0.032932815	0.026627755	0.012797027	0.01936244
593	0.03298692	0.026664106	0.012823508	0.019397218
594	0.033040829	0.026700224	0.012850009	0.019431971
595	0.033094909	0.026735965	0.01287648	0.019466883
596	0.033149604	0.026771628	0.012902965	0.019501731
597	0.033204103	0.026807199	0.012929484	0.019536489
598	0.033258085	0.026843031	0.012956016	0.019571262
599	0.033312116	0.02687924	0.012982547	0.019606013
600	0.033365878	0.026915787	0.013009096	0.019640676
601	0.033419123	0.02695236	0.013035661	0.019675326
602	0.03347254	0.02698836	0.013062233	0.019710017
603	0.033525711	0.027024491	0.013088809	0.019744701
604	0.033579645	0.027060362	0.013115377	0.019779421
605	0.033633996	0.027096363	0.013141948	0.019814116
606	0.033688002	0.027132272	0.013168518	0.019848876
607	0.03374169	0.027168572	0.013195098	0.019883601
608	0.033795697	0.027204755	0.013221683	0.019918291
609	0.033849507	0.027241211	0.013248279	0.019952938
610	0.033903096	0.027277679	0.013274886	0.019987588
611	0.033957177	0.02731433	0.013301518	0.020022103
612	0.034011258	0.027351267	0.013328159	0.020056593
613	0.03406497	0.027388425	0.013354817	0.020091051
614	0.034118584	0.027425505	0.013381461	0.02012557
615	0.034172197	0.02746226	0.013408088	0.020160202
616	0.03422613	0.027499275	0.01343474	0.020194713
617	0.034280064	0.027536185	0.013461359	0.020229335
618	0.034333874	0.027572693	0.013487973	0.020264034
619	0.034387881	0.027609253	0.013514589	0.020298712
620	0.0344412	0.027645657	0.013541217	0.02033344
621	0.034494543	0.027681827	0.013567863	0.020368148
622	0.034547961	0.027717814	0.013594488	0.020402951
623	0.034601255	0.027753464	0.013621116	0.0204378
624	0.034653394	0.027789036	0.01364775	0.020472698
625	0.03470632	0.027824465	0.013674382	0.020507593
626	0.034759713	0.027860075	0.013701015	0.020542431
627	0.034813277	0.027895842	0.013727637	0.020577278
628	0.03486726	0.027931921	0.013754269	0.02061204
629	0.034921291	0.027967948	0.013780898	0.020646821
630	0.034975372	0.028003597	0.013807523	0.020681678
631	0.03502901	0.028039676	0.013834189	0.020716367
632	0.035082771	0.028075508	0.01386086	0.020751072
633	0.035136336	0.028111092	0.013887543	0.020785775
634	0.035189508	0.028146313	0.013914232	0.020820558
635	0.035243023	0.028181742	0.013940925	0.02085529
636	0.035296612	0.028217288	0.013967636	0.020889954
637	0.035350963	0.028252794	0.013994325	0.020924668
638	0.035404896	0.028287989	0.014021063	0.020959294
639	0.035459616	0.028323041	0.014047787	0.020993936
640	0.035514335	0.028358482	0.014074511	0.021028536
641	0.035568809	0.028393573	0.014101232	0.021063208
642	0.035623283	0.028428859	0.01412796	0.021097844
643	0.035678297	0.028464261	0.014154662	0.021132541
644	0.035733385	0.028499742	0.014181393	0.021167143
645	0.035788375	0.028534911	0.014208129	0.021201779
646	0.03584366	0.028570157	0.014234862	0.021236425
647	0.035898526	0.028605664	0.014261597	0.021271054
648	0.035953099	0.028641054	0.014288359	0.021305644
649	0.036006737	0.028676639	0.014315144	0.021340214
650	0.036060351	0.028711859	0.014341955	0.021374749
651	0.036114382	0.028747262	0.014368737	0.021409346
652	0.036168168	0.0287826	0.014395521	0.021443961
653	0.036221683	0.028817924	0.014422309	0.021478572
654	0.036274732	0.028853418	0.014449099	0.021513189
655	0.036328198	0.028888925	0.014475887	0.021547821
656	0.036382132	0.028924613	0.014502703	0.02158232
657	0.036436261	0.028960133	0.014529519	0.021616841
658	0.036490195	0.028995601	0.014556361	0.021651309
659	0.036544251	0.029030848	0.014583199	0.021685803
660	0.036598208	0.02906664	0.014610038	0.021720213
661	0.036652707	0.029102433	0.014636876	0.021754605
662	0.036706935	0.029137992	0.014663717	0.021789037
663	0.036759885	0.029173758	0.014690555	0.021823529
664	0.036812614	0.029209317	0.014717414	0.021858014
665	0.036865688	0.029244772	0.014744255	0.021892574
666	0.036919031	0.029279967	0.01477114	0.021926981
667	0.036972178	0.029315642	0.014798013	0.021961398
668	0.03702562	0.029351721	0.014824891	0.021995746
669	0.037078988	0.029387761	0.014851758	0.022030153
670	0.037132356	0.029423762	0.01487864	0.022064547
671	0.037185405	0.029459684	0.014905545	0.022098915
672	0.037237863	0.029496023	0.014932432	0.02213333
673	0.037290298	0.029532089	0.014959329	0.022167737
674	0.037342904	0.029568116	0.014986237	0.022202104
675	0.037396149	0.029604155	0.015013125	0.022236516
676	0.037449984	0.029639818	0.015040004	0.022270993
677	0.0375035	0.029675598	0.015066871	0.022305539
678	0.037557556	0.029711378	0.015093753	0.022340019
679	0.037611882	0.029747352	0.01512065	0.022374428
680	0.03766557	0.029782937	0.015147556	0.02240891
681	0.037719134	0.029818574	0.015174477	0.022443349
682	0.037772502	0.029854197	0.015201413	0.022477772
683	0.037825502	0.029890003	0.015228342	0.022512221
684	0.037878329	0.029925926	0.015255281	0.022546636
685	0.037931403	0.029961797	0.015282221	0.022581053
686	0.037984943	0.029997446	0.015309168	0.022615441
687	0.038038728	0.030033031	0.015336116	0.022649829
688	0.038091753	0.030069071	0.015363081	0.022684138
689	0.038145071	0.030105254	0.015390044	0.022718427
690	0.038198587	0.03014102	0.015417017	0.02275271
691	0.038252471	0.030176839	0.015444005	0.022786959
692	0.038307043	0.030213048	0.015470997	0.02282113
693	0.038361148	0.030248854	0.015497999	0.022855356
694	0.038415499	0.030284711	0.01552499	0.022889604
695	0.038470096	0.03032027	0.015551975	0.022923904
696	0.038524643	0.030355907	0.015578923	0.022958319
697	0.038579191	0.030391258	0.015605922	0.022992607
698	0.038633173	0.030426725	0.015632919	0.023026935
699	0.038687131	0.030461673	0.015659911	0.023061328
700	0.03874131	0.030496686	0.015686909	0.023095668
701	0.038795562	0.030531919	0.015713914	0.023129952
702	0.038849766	0.030567335	0.015740926	0.023164205
703	0.038903822	0.030602985	0.015767941	0.023198432
704	0.038958099	0.030638387	0.015794957	0.023232684
705	0.039012327	0.030673829	0.015821984	0.023266922
706	0.039065867	0.03070931	0.015849032	0.023301129
707	0.039119407	0.030744907	0.01587608	0.023335348
708	0.0391728	0.030780323	0.015903137	0.023369582
709	0.039225775	0.030815869	0.015930219	0.023403752
710	0.039279536	0.030851493	0.015957303	0.023437859
711	0.039332462	0.030887051	0.015984416	0.02347194
712	0.039385044	0.030922441	0.016011526	0.023506114
713	0.039437478	0.030957896	0.016038647	0.02354023
714	0.039490109	0.030993415	0.016065761	0.023574345
715	0.039543059	0.031028545	0.01609289	0.023608452
716	0.039595788	0.031063649	0.01612	0.02364265
717	0.039647977	0.031099129	0.0161471	0.023676873
718	0.039700043	0.031135078	0.016174216	0.023711047
719	0.039752748	0.031170741	0.016201325	0.023745239
720	0.039805108	0.031206651	0.016228422	0.023779478
721	0.039858059	0.03124243	0.016255517	0.023813728
722	0.039910567	0.031278496	0.016282626	0.02384794
723	0.039962903	0.031314367	0.016309733	0.023882199
724	0.040015534	0.031350264	0.016336862	0.02391638
725	0.04006787	0.031386836	0.016363993	0.023950507
726	0.040120427	0.03142363	0.016391131	0.02398457
727	0.040172124	0.031460333	0.016418274	0.02401869
728	0.04022365	0.031496763	0.016445443	0.024052747
729	0.040275249	0.031532894	0.016472645	0.024086732
730	0.040327167	0.031568621	0.016499824	0.024120833
731	0.040379429	0.031604037	0.016527001	0.02415498
732	0.040431618	0.031639596	0.016554176	0.024189152
733	0.040483364	0.031674869	0.016581371	0.024223335
734	0.040535037	0.031709933	0.016608564	0.024257568
735	0.04058639	0.031745271	0.016635766	0.02429175
736	0.040637989	0.031780778	0.016662982	0.024325882
737	0.040690276	0.031816466	0.016690208	0.024359923
738	0.040742588	0.031852493	0.016717432	0.024393929
739	0.040795219	0.031889001	0.016744658	0.024427866
740	0.040848144	0.03192547	0.016771862	0.024461871
741	0.040900628	0.031961886	0.016799053	0.024495939
742	0.040952964	0.03199816	0.016826263	0.024529975
743	0.041005177	0.032034278	0.016853512	0.024563909
744	0.041057784	0.032070383	0.016880771	0.024597812
745	0.041109628	0.032106722	0.016908034	0.024631732
746	0.041161276	0.032142761	0.016935304	0.0246657
747	0.041212998	0.032178853	0.01696257	0.024699683
748	0.041265089	0.03221475	0.01698985	0.024733628
749	0.041316245	0.032251063	0.017017136	0.024767567
750	0.041367549	0.032287115	0.017044427	0.024801538
751	0.041419173	0.032323285	0.017071729	0.024835453
752	0.041470821	0.032359377	0.017099042	0.024869358
753	0.041523083	0.032395404	0.017126341	0.024903278
754	0.04157537	0.032431482	0.017153657	0.024937146
755	0.04162751	0.032468055	0.017180969	0.024971
756	0.041679551	0.032504602	0.017208271	0.025004888
757	0.041730683	0.032541331	0.017235602	0.025038708
758	0.041781668	0.032578242	0.017262949	0.025072455
759	0.041832702	0.032615101	0.017290298	0.025106215
760	0.041883981	0.032651881	0.017317647	0.025139981
761	0.041935064	0.03268874	0.01734498	0.025173816
762	0.041987056	0.032725482	0.017372318	0.025207592
763	0.042039933	0.032762159	0.017399644	0.025241393
764	0.042092441	0.0327992	0.017426987	0.025275132
765	0.042145391	0.032836098	0.017454326	0.025308875
766	0.042198342	0.03287297	0.01748169	0.025342541
767	0.04225139	0.032909659	0.017509038	0.025376267
768	0.04230439	0.032946349	0.017536378	0.025410051
769	0.042357193	0.032982597	0.017563728	0.025443871
770	0.042409504	0.03301865	0.0175911	0.025477683
771	0.042462111	0.033054742	0.01761847	0.025511476
772	0.042515331	0.03309121	0.01764583	0.025545237
773	0.042568208	0.033127549	0.017673186	0.025579041
774	0.04262106	0.033163498	0.017700527	0.025612933
775	0.042673691	0.033199304	0.017727874	0.025646868
776	0.042727059	0.033234719	0.017755211	0.025680831
777	0.042780108	0.033270083	0.017782551	0.025714805
778	0.042832911	0.033305798	0.017809892	0.025748774
779	0.042886058	0.033341356	0.017837223	0.025782784
780	0.042938787	0.033376525	0.017864552	0.025816869
781	0.042991737	0.03341172	0.017891885	0.025850956
782	0.043044516	0.033446446	0.01791922	0.025885116
783	0.043097613	0.033481784	0.017946559	0.025919158
784	0.043150293	0.033517044	0.017973911	0.025953235
785	0.043202949	0.033552368	0.0180013	0.025987222
786	0.043254769	0.033588083	0.018028694	0.026021208
787	0.043306368	0.033623655	0.018056088	0.026055229
788	0.043357598	0.033658733	0.018083513	0.026089235
789	0.04340932	0.033693602	0.018110944	0.026123252
790	0.043462148	0.033728836	0.018138362	0.026157212
791	0.043515196	0.033764512	0.018165764	0.026191186
792	0.043568908	0.033800369	0.018193158	0.026225141
793	0.04362235	0.033836214	0.018220557	0.026259106
794	0.043675718	0.033872033	0.018247969	0.026293028
795	0.043729332	0.03390767	0.018275389	0.026326937
796	0.043782995	0.033943553	0.0183028	0.026360861
797	0.043836682	0.033979164	0.018330222	0.026394799
798	0.043889805	0.034014762	0.018357638	0.026428793
799	0.043943124	0.034050281	0.018385064	0.026462774
800	0.043996393	0.03408597	0.018412503	0.02649669
801	0.04404954	0.034121594	0.01843993	0.026530666
802	0.044102687	0.034156737	0.01846735	0.026564735
803	0.044156055	0.03419197	0.018494787	0.026598719
804	0.044209522	0.034227295	0.018522234	0.026632667
805	0.044262841	0.034262594	0.018549706	0.026666537
806	0.044315889	0.034298516	0.018577163	0.0267004
807	0.044368741	0.03433427	0.018604609	0.02673434
808	0.044421937	0.03437018	0.018632091	0.026768146
809	0.044474839	0.034406272	0.01865956	0.026801987
810	0.044527666	0.034441947	0.018687038	0.026835838
811	0.044580567	0.034477883	0.01871452	0.026869655
812	0.044633911	0.03451352	0.018741976	0.026903582
813	0.044687623	0.034549079	0.018769434	0.026937495
814	0.04474136	0.03458465	0.018796901	0.026971384
815	0.044794163	0.034620391	0.018824393	0.027005225
816	0.044846744	0.034656613	0.018851901	0.027038975
817	0.044900039	0.034692848	0.018879419	0.027072704
818	0.044953063	0.034728952	0.018906939	0.02710647
819	0.045006554	0.034765044	0.01893446	0.027140243
820	0.045060143	0.034800915	0.018961994	0.027174008
821	0.045113855	0.034836708	0.018989537	0.027207744
822	0.045167223	0.034872279	0.019017085	0.02724154
823	0.045220444	0.034907552	0.019044638	0.027275386
824	0.045273885	0.034943267	0.019072206	0.027309131
825	0.045326615	0.034978799	0.019099781	0.027342918
826	0.045379196	0.035014137	0.019127359	0.02737674
827	0.045431901	0.035049722	0.019154942	0.027410508
828	0.045484901	0.035085125	0.019182513	0.027444318
829	0.045537605	0.035120592	0.019210085	0.027478149
830	0.0455909	0.035155969	0.019237669	0.027511932
831	0.045643481	0.035191021	0.019265267	0.027545756
832	0.045696211	0.035225812	0.019292875	0.027579604
833	0.045748989	0.035261072	0.019320467	0.027613434
834	0.045801743	0.035296228	0.019348076	0.027647203
835	0.045853759	0.035331396	0.019375688	0.027681027
836	0.045905973	0.0353665	0.01940329	0.02771487
837	0.045957916	0.035401799	0.019430899	0.027748681
838	0.046009908	0.035437149	0.019458521	0.027782437
839	0.046061679	0.035472799	0.019486135	0.027816193
840	0.046112786	0.035508644	0.019513769	0.027849885
841	0.046164606	0.035544683	0.019541389	0.027883555
842	0.046216426	0.03558045	0.019569017	0.027917211
843	0.046268935	0.035615762	0.019596617	0.027950967
844	0.046321615	0.035650619	0.019624208	0.02798481
845	0.046374467	0.035685553	0.019651815	0.028018599
846	0.046426631	0.035720332	0.019679423	0.028052461
847	0.046478623	0.035755019	0.01970703	0.028086365
848	0.046530443	0.03578972	0.019734673	0.02812017
849	0.046582951	0.035824616	0.019762312	0.028153934
850	0.046635238	0.035859277	0.019789982	0.028187642
851	0.046687697	0.035893965	0.019817639	0.028221363
852	0.046740033	0.035928796	0.019845297	0.028255071
853	0.046792983	0.035963496	0.01987296	0.028288752
854	0.046845172	0.035998431	0.019900626	0.028322432
855	0.046897041	0.03603304	0.019928305	0.028356141
856	0.046949328	0.036067247	0.019955977	0.028389897
857	0.04700164	0.036101688	0.01998365	0.028423618
858	0.047054197	0.036136128	0.020011325	0.028457307
859	0.047106582	0.036170374	0.02003901	0.028490995
860	0.047158918	0.036205009	0.02006669	0.028524657
861	0.047211525	0.036239684	0.020094377	0.028558284
862	0.047264328	0.036274333	0.020122077	0.028591868
863	0.047317131	0.036309241	0.020149786	0.028625415
864	0.047370548	0.03634441	0.020177499	0.028658902
865	0.047424506	0.036379319	0.020205203	0.028692429
866	0.047479151	0.036414227	0.020232895	0.028725973
867	0.04753333	0.036449487	0.020260591	0.028759483
868	0.047587632	0.036484305	0.020288303	0.028793
869	0.047641639	0.036519148	0.020316029	0.028826507
870	0.047695498	0.036554018	0.020343748	0.02886006
871	0.04774894	0.036588419	0.020371467	0.028893719
872	0.047802922	0.036623081	0.020399165	0.028927376
873	0.047857003	0.036657652	0.02042688	0.028960985
874	0.047910961	0.036692326	0.020454589	0.028994632
875	0.047964747	0.036727144	0.020482324	0.029028198
876	0.048018287	0.036762105	0.020510049	0.029061801
877	0.048071212	0.036797156	0.020537781	0.029095414
878	0.048123942	0.036832247	0.020565523	0.029129009
879	0.048176499	0.036867442	0.020593264	0.029162591
880	0.048229032	0.03690274	0.020621019	0.029196128
881	0.048281736	0.036937597	0.020648768	0.029229738
882	0.048334097	0.036972402	0.020676518	0.02926338
883	0.048387121	0.037007258	0.020704275	0.029296966
884	0.048440661	0.03704179	0.020732029	0.029330586
885	0.048493931	0.037076659	0.020759782	0.029364198
886	0.048547446	0.037111763	0.020787516	0.029397863
887	0.048601306	0.037146763	0.020815251	0.029431511
888	0.048655657	0.037181944	0.020842994	0.029465102
889	0.04870986	0.0372171	0.020870744	0.029498682
890	0.048764039	0.037252217	0.020898519	0.02953217
891	0.048818218	0.037287008	0.020926269	0.029565794
892	0.048872028	0.037321774	0.020954048	0.029599366
893	0.048925568	0.037356514	0.020981839	0.029632933
894	0.048978371	0.037391331	0.021009636	0.029666522
895	0.049031567	0.037426175	0.02103744	0.029700074
896	0.049084444	0.037461162	0.021065241	0.029733634
897	0.049136706	0.037496031	0.021093067	0.029767178
898	0.049189116	0.037531291	0.021120885	0.029800712
899	0.049240519	0.037566525	0.021148736	0.029834207
900	0.049292535	0.037602109	0.021176587	0.029867635
901	0.04934465	0.037637707	0.021204454	0.029901
902	0.049397355	0.037673136	0.021232298	0.029934413
903	0.049450084	0.037708226	0.021260133	0.029967911
904	0.049502862	0.037743317	0.021287973	0.030001407
905	0.049555149	0.037778382	0.021315807	0.030034966
906	0.049607019	0.03781368	0.021343657	0.030068462
907	0.049658544	0.037848927	0.021371506	0.030101984
908	0.049709725	0.037884304	0.021399346	0.030135542
909	0.049761644	0.037919537	0.021427187	0.030169091
910	0.049813636	0.037954563	0.021455054	0.03020261
911	0.049865456	0.037989719	0.021482912	0.030236162
912	0.04991703	0.038024965	0.021510768	0.030269711
913	0.049968629	0.038060576	0.021538645	0.030303158
914	0.050019638	0.038096395	0.021566534	0.03033656
915	0.050071114	0.038132383	0.021594424	0.030369877
916	0.050122885	0.038168188	0.021622299	0.030403264
917	0.050174853	0.038204358	0.021650194	0.030436533
918	0.050226476	0.038240736	0.02167809	0.030469789
919	0.050278616	0.038276737	0.021705984	0.03050305
920	0.050329576	0.038312932	0.02173388	0.030536359
921	0.050381077	0.038348881	0.021761763	0.030569713
922	0.050432946	0.038384908	0.021789644	0.030603065
923	0.050484938	0.038421091	0.021817535	0.030636378
924	0.050536734	0.038457052	0.021845444	0.030669683
925	0.050588136	0.038493157	0.021873349	0.030703033
926	0.050639686	0.038528859	0.021901258	0.030736417
927	0.050690646	0.03856447	0.021929193	0.030769779
928	0.050741778	0.03860021	0.021957145	0.030803077
929	0.050792443	0.038636146	0.021985111	0.030836328
930	0.050842568	0.038671705	0.022013083	0.030869677
931	0.05089257	0.038707004	0.022041064	0.030903059
932	0.050942252	0.038742302	0.022069041	0.030936475
933	0.050991861	0.038777497	0.022097042	0.030969848
934	0.051041224	0.038812887	0.022125053	0.031003179
935	0.05109071	0.03884799	0.022153062	0.031036547
936	0.051140859	0.038883276	0.022181079	0.031069849
937	0.051191156	0.038918796	0.0222091	0.031103124
938	0.051242042	0.038954445	0.022237117	0.031136384
939	0.051292732	0.038990511	0.02226513	0.031169657
940	0.051343471	0.039026538	0.022293162	0.031202877
941	0.051395193	0.039062838	0.022321158	0.031236124
942	0.051446497	0.03909906	0.022349164	0.031269403
943	0.051497703	0.039135242	0.022377175	0.031302684
944	0.051548687	0.039170944	0.022405214	0.031335927
945	0.05159896	0.039207296	0.022433278	0.031369068
946	0.051649355	0.039243141	0.022461332	0.031402302
947	0.051700585	0.039278556	0.022489387	0.031435558
948	0.051751349	0.039313907	0.022517462	0.031468804
949	0.051801989	0.039349037	0.022545552	0.031502065
950	0.051853293	0.039384062	0.022573645	0.031535305
951	0.051905212	0.039418737	0.022601728	0.031568609
952	0.051957646	0.039453294	0.02262979	0.031601968
953	0.05200981	0.03948845	0.022657843	0.031635283
954	0.052061729	0.039523658	0.022685896	0.031668609
955	0.052113622	0.039558683	0.022713953	0.03170195
956	0.052165344	0.039593735	0.022742035	0.031735211
957	0.052217484	0.039628748	0.022770099	0.031768523
958	0.052269353	0.039664463	0.022798155	0.0318018
959	0.052321247	0.039700177	0.022826232	0.031835
960	0.052373018	0.039735593	0.022854325	0.031868189
961	0.052424985	0.039771126	0.022882424	0.031901365
962	0.052477272	0.039806541	0.022910538	0.031934485
963	0.052530149	0.039841697	0.02293864	0.03196766
964	0.052583369	0.039876762	0.022966728	0.032000891
965	0.05263659	0.039911475	0.022994813	0.032034158
966	0.052690327	0.039946332	0.023022898	0.032067386
967	0.052744309	0.03998102	0.023050986	0.032100642
968	0.052798169	0.040015512	0.023079066	0.032133971
969	0.05285247	0.040049849	0.023107139	0.032167314
970	0.052906428	0.040083951	0.023135217	0.03220068
971	0.052960435	0.040118132	0.023163294	0.03223405
972	0.053014417	0.040152026	0.023191384	0.032267404
973	0.053068228	0.04018609	0.023219463	0.032300775
974	0.053122087	0.04022044	0.023247549	0.032334068
975	0.053175455	0.040254516	0.023275645	0.032367411
976	0.053228578	0.040289087	0.02330373	0.032400735
977	0.053281405	0.040323449	0.023331817	0.032434091
978	0.053333864	0.040357409	0.02335991	0.032467489
979	0.05338647	0.040391329	0.023388011	0.032500871
980	0.053438561	0.040425211	0.023416137	0.032534209
981	0.053490676	0.040459509	0.023444279	0.032567451
982	0.053542963	0.040494014	0.02347244	0.032600616
983	0.053595225	0.040528728	0.023500587	0.032633802
984	0.053647659	0.040563454	0.023528711	0.032667055
985	0.053700315	0.040598038	0.023556831	0.032700359
986	0.053752381	0.040632674	0.023584961	0.032733652
987	0.053804422	0.040667348	0.023613102	0.032766908
988	0.053857372	0.040701984	0.023641233	0.032800153
989	0.053910716	0.040736255	0.023669351	0.032833459
990	0.053963224	0.040770553	0.023697495	0.032866746
991	0.054016125	0.040805189	0.023725647	0.032899953
992	0.054068412	0.040839759	0.02375381	0.032933165
993	0.054120945	0.040873862	0.02378197	0.032966441
994	0.054173551	0.040908042	0.023810141	0.032999685
995	0.054226158	0.040942093	0.023838314	0.03303292
996	0.054278887	0.040976	0.023866494	0.033066148
997	0.054331149	0.041009726	0.023894689	0.033099401
998	0.054383289	0.041043282	0.023922865	0.03313275
999	0.054436042	0.041076618	0.023951026	0.033166162
1000	0.054489484	0.041110057	0.02397918	0.033199553
1001	0.05454241	0.041143471	0.024007332	0.033232965
1002	0.054594746	0.041177118	0.024035511	0.033266284
1003	0.054647549	0.041210714	0.024063694	0.033299582
1004	0.054700696	0.041244764	0.02409186	0.033332852
1005	0.05475372	0.04127914	0.024120021	0.033366105
1006	0.054805663	0.041313828	0.024148209	0.033399288
1007	0.054858368	0.041348671	0.024176383	0.03343245
1008	0.054910704	0.041383814	0.02420459	0.033465503
1009	0.054963212	0.041418983	0.024232796	0.033498543
1010	0.055015622	0.041454476	0.024261023	0.033531507
1011	0.055068179	0.041489996	0.024289235	0.033564518
1012	0.055120564	0.041525412	0.024317456	0.033597526
1013	0.055173121	0.041560437	0.024345687	0.03363055
1014	0.055225605	0.041595723	0.024373932	0.033663502
1015	0.055277548	0.041630814	0.024402177	0.033696506
1016	0.05532895	0.04166541	0.024430448	0.033729537
1017	0.055380107	0.041699942	0.024458714	0.033762567
1018	0.05543087	0.041734994	0.024486986	0.033795557
1019	0.055481167	0.041770032	0.024515235	0.033828643
1020	0.055532152	0.041804798	0.02454346	0.033861811
1021	0.055583087	0.041839564	0.024571704	0.033894933
1022	0.055634907	0.041874225	0.024599943	0.03392803
1023	0.055686826	0.041908601	0.024628172	0.033961192
1024	0.055738523	0.041942963	0.024656448	0.033994222
1025	0.055789876	0.04197743	0.024684709	0.03402731
1026	0.055841721	0.042011884	0.024712956	0.034060418
1027	0.055893664	0.042046402	0.024741206	0.034093505
1028	0.055945902	0.04208057	0.024769479	0.034126555
1029	0.05599809	0.042114789	0.024797743	0.034159643
1030	0.056050353	0.042149087	0.024826	0.034192735
1031	0.056102836	0.042183619	0.024854244	0.03422582
1032	0.056155467	0.042218332	0.024882514	0.034258784
1033	0.056207975	0.042252864	0.024910775	0.034291819
1034	0.056261048	0.042287304	0.024939071	0.034324738
1035	0.056314834	0.042321602	0.024967367	0.03435764
1036	0.056368423	0.042355964	0.024995661	0.034390574
1037	0.05642162	0.042390249	0.025023953	0.034423554
1038	0.056474865	0.042424495	0.025052228	0.034456596
1039	0.056527766	0.042458766	0.02508053	0.034489562
1040	0.056580544	0.04249296	0.025108835	0.03452253
1041	0.056633175	0.042527426	0.025137146	0.03455547
1042	0.056685929	0.042562153	0.025165459	0.034588381
1043	0.056738953	0.042596789	0.02519378	0.034621263
1044	0.056791609	0.042631398	0.025222081	0.03465424
1045	0.056844829	0.042666047	0.02525041	0.034687099
1046	0.05689859	0.042700487	0.025278737	0.034719949
1047	0.05695218	0.04273485	0.025307054	0.034752856
1048	0.057005671	0.042769291	0.025335385	0.034785721
1049	0.057059555	0.042803731	0.025363719	0.03481858
1050	0.057113979	0.042838341	0.025392028	0.034851462
1051	0.057169215	0.042872651	0.025420337	0.034884331
1052	0.05722445	0.042907066	0.025448663	0.034917118
1053	0.057279415	0.042941195	0.025477007	0.034949889
1054	0.057333693	0.04297557	0.025505372	0.034982605
1055	0.057387208	0.043009543	0.025533748	0.035015401
1056	0.057440208	0.043043385	0.025562135	0.035048214
1057	0.057492568	0.043077254	0.02559053	0.035081043
1058	0.057544487	0.043111304	0.025618935	0.035113871
1059	0.05759643	0.043145602	0.025647343	0.035146656
1060	0.057648078	0.043179913	0.025675767	0.035179415
1061	0.057700217	0.043214106	0.025704214	0.035212094
1062	0.057752578	0.04324791	0.025732646	0.035244853
1063	0.057805995	0.043281856	0.025761055	0.035277631
1064	0.057859314	0.043315803	0.025789476	0.035310363
1065	0.057912019	0.043349788	0.025817901	0.035343122
1066	0.057964625	0.043383631	0.025846353	0.035375809
1067	0.058016445	0.043417265	0.025874809	0.035408574
1068	0.058068339	0.043450627	0.025903264	0.035441369
1069	0.058120478	0.0434843	0.02593171	0.035474173
1070	0.058172397	0.043517896	0.025960159	0.03550698
1071	0.058224389	0.043551842	0.025988602	0.035539742
1072	0.058276258	0.043585737	0.026017046	0.035572517
1073	0.05832825	0.043619397	0.026045481	0.035605341
1074	0.05838007	0.043653084	0.026073933	0.035638095
1075	0.058432431	0.043686835	0.026102362	0.03567091
1076	0.058484816	0.043720444	0.026130794	0.035703725
1077	0.058536857	0.04375387	0.026159255	0.03573651
1078	0.058588702	0.043787258	0.026187726	0.0357693
1079	0.058640866	0.043820463	0.026216196	0.035802128
1080	0.058693301	0.043853695	0.026244674	0.035834901
1081	0.058745391	0.043887186	0.026273165	0.035867624
1082	0.058798145	0.043920847	0.02630163	0.035900366
1083	0.058850653	0.043954676	0.026330091	0.035933109
1084	0.058903579	0.043988324	0.02635853	0.035965935
1085	0.058955939	0.044021607	0.026386983	0.035998793
1086	0.059008054	0.04405506	0.026415447	0.036031633
1087	0.059059678	0.044088421	0.026443928	0.036064481
1088	0.05911108	0.044122212	0.026472409	0.036097282
1089	0.059161647	0.044156158	0.026500903	0.036130083
1090	0.05921214	0.044190235	0.026529417	0.036162807
1091	0.059262462	0.044224975	0.026557919	0.036195495
1092	0.059312144	0.044259675	0.026586425	0.03622821
1093	0.059362736	0.044294077	0.026614912	0.03626097
1094	0.059413081	0.044328166	0.026643385	0.036293823
1095	0.059464066	0.044361879	0.026671855	0.036326701
1096	0.059515469	0.044395851	0.02670031	0.036359591
1097	0.059566969	0.044429447	0.026728791	0.036392443
1098	0.059618642	0.044463107	0.026757275	0.036425272
1099	0.059669823	0.044496638	0.026785765	0.036458133
1100	0.05972071	0.044530155	0.026814266	0.036490972
1101	0.05977167	0.044563673	0.026842756	0.036523837
1102	0.059822605	0.044597554	0.026871245	0.036556654
1103	0.059873148	0.044631163	0.026899741	0.036589519
1104	0.059924157	0.044665019	0.026928229	0.036622365
1105	0.059975387	0.044698783	0.026956722	0.036655194
1106	0.06002647	0.04473247	0.026985222	0.036688012
1107	0.060077922	0.044766156	0.027013715	0.036720839
1108	0.060129078	0.04479983	0.027042208	0.036753695
1109	0.060180751	0.044833555	0.027070704	0.036786507
1110	0.060232645	0.044867411	0.027099193	0.036819325
1111	0.060284858	0.044901136	0.027127659	0.036852216
1112	0.060335867	0.044934524	0.027156156	0.036885088
1113	0.060387638	0.044967716	0.027184648	0.036917942
1114	0.060439385	0.045001013	0.027213131	0.036950823
1115	0.06049091	0.045034426	0.027241625	0.036983684
1116	0.060542091	0.045067502	0.02727012	0.037016604
1117	0.060593076	0.045101084	0.027298644	0.037049405
1118	0.060644208	0.04513468	0.027327154	0.03708224
1119	0.060695389	0.045168041	0.027355646	0.037115172
1120	0.060745956	0.045201247	0.027384155	0.037148096
1121	0.060796966	0.045234556	0.027412674	0.037180918
1122	0.060848049	0.045267813	0.027441198	0.037213718
1123	0.060899648	0.045300941	0.027469692	0.037246595
1124	0.060951369	0.045334055	0.027498193	0.037279446
1125	0.06100346	0.045367118	0.027526711	0.037312239
1126	0.061055796	0.045400492	0.027555202	0.037345079
1127	0.061108795	0.045434192	0.027583689	0.037377863
1128	0.061161844	0.045467579	0.027612182	0.037410636
1129	0.061214917	0.045501136	0.027640696	0.037443324
1130	0.061268384	0.045534926	0.027669189	0.037476033
1131	0.06132153	0.045568327	0.027697681	0.037508809
1132	0.061373621	0.045601805	0.027726197	0.037541575
1133	0.06142608	0.045635284	0.027754731	0.037574271
1134	0.061478146	0.04566884	0.027783275	0.037606951
1135	0.061530383	0.045702501	0.0278118	0.037639692
1136	0.06158181	0.045736096	0.027840339	0.037672451
1137	0.061633114	0.045770004	0.027868876	0.037705201
1138	0.061684885	0.045804327	0.027897404	0.037737907
1139	0.061736337	0.045838404	0.027925956	0.037770575
1140	0.061787297	0.045872624	0.027954514	0.037803236
1141	0.061838675	0.045906869	0.027983072	0.037835858
1142	0.06189047	0.045941245	0.028011637	0.037868414
1143	0.06194261	0.045975412	0.028040197	0.037900991
1144	0.061994921	0.046009125	0.028068751	0.037933629
1145	0.062047651	0.04604272	0.028097281	0.037966346
1146	0.062100036	0.046076524	0.028125823	0.037999015
1147	0.062152618	0.046110444	0.028154373	0.038031651
1148	0.062204929	0.04614443	0.028182932	0.038064279
1149	0.062257364	0.04617826	0.028211488	0.038096914
1150	0.062310363	0.04621192	0.028240048	0.038129521
1151	0.062363559	0.046246062	0.028268605	0.038162069
1152	0.06241651	0.046280346	0.028297176	0.038194573
1153	0.06246946	0.046314813	0.028325749	0.038227051
1154	0.062521919	0.046349786	0.028354341	0.038259439
1155	0.062574304	0.046384565	0.028382931	0.038291863
1156	0.062627181	0.046419058	0.028411506	0.038324331
1157	0.062679124	0.046453407	0.028440107	0.038356764
1158	0.062730526	0.046488225	0.028468685	0.038389247
1159	0.062781806	0.046522548	0.02849729	0.038421688
1160	0.062833036	0.046556534	0.028525903	0.03845412
1161	0.062884905	0.046590494	0.028554506	0.038486555
1162	0.062936799	0.046624648	0.028583109	0.038518965
1163	0.062988029	0.04665892	0.028611743	0.038551284
1164	0.063039407	0.046693087	0.02864036	0.038583652
1165	0.063090318	0.046727164	0.028669007	0.038615972
1166	0.063141229	0.046761253	0.028697645	0.038648336
1167	0.063192607	0.04679468	0.028726294	0.038680718
1168	0.063243051	0.046828223	0.028754953	0.038713103
1169	0.063294675	0.04686191	0.028783602	0.038745434
1170	0.063346667	0.046895843	0.028812237	0.038777764
1171	0.063398364	0.046929816	0.028840867	0.03881011
1172	0.06345016	0.046963515	0.028869471	0.038842571
1173	0.063502864	0.046997176	0.028898078	0.03887497
1174	0.063555151	0.047031318	0.02892666	0.038907404
1175	0.063606996	0.04706503	0.028955267	0.038939837
1176	0.063658939	0.047098808	0.028983884	0.038972228
1177	0.063710489	0.047132676	0.029012502	0.03900463
1178	0.063762186	0.047166428	0.029041122	0.039037043
1179	0.063813588	0.047199854	0.029069754	0.0390695
1180	0.063864843	0.047233554	0.029098383	0.039101939
1181	0.063915631	0.047267253	0.029127033	0.039134326
1182	0.06396637	0.047300914	0.029155661	0.039166794
1183	0.064016667	0.047334925	0.029184309	0.039199183
1184	0.064067308	0.047369028	0.029212961	0.039231518
1185	0.064117555	0.047402714	0.029241618	0.039263913
1186	0.064168024	0.047436258	0.029270255	0.039296369
1187	0.064218837	0.047469528	0.029298901	0.039328829
1188	0.064269256	0.047502864	0.029327558	0.039361273
1189	0.064319848	0.04753616	0.029356212	0.039393724
1190	0.064370562	0.047569379	0.029384871	0.039426154
1191	0.064420883	0.047602675	0.029413528	0.039458589
1192	0.064471106	0.047635686	0.02944218	0.039491101
1193	0.064520887	0.047668852	0.029470862	0.03952351
1194	0.064571012	0.047701889	0.029499546	0.039555889
1195	0.064621186	0.047734821	0.029528214	0.03958835
1196	0.064671114	0.047767779	0.029556887	0.039620807
1197	0.064720968	0.047800725	0.029585583	0.039653182
1198	0.064771388	0.047833865	0.029614262	0.039685556
1199	0.064821193	0.047866889	0.029642945	0.03971796
1200	0.0648709	0.047899795	0.029671655	0.039750303
1201	0.064920386	0.047933066	0.029700358	0.039782636
1202	0.06496997	0.047966856	0.029729054	0.039814908
1203	0.065020291	0.048000751	0.029757745	0.03984714
1204	0.065070785	0.048034307	0.029786432	0.039879411
1205	0.065121548	0.048067942	0.029815123	0.039911648
1206	0.065172066	0.048101966	0.029843798	0.039943896
1207	0.065222608	0.048135887	0.029872494	0.039976104
1208	0.06527347	0.048169534	0.02990117	0.040008364
1209	0.065324701	0.048202623	0.029929844	0.040040654
1210	0.065375145	0.048235906	0.029958524	0.040072931
1211	0.065425908	0.048268943	0.029987193	0.040105271
1212	0.065476623	0.048301862	0.030015862	0.040137623
1213	0.06552714	0.048334704	0.030044522	0.04017004
1214	0.065577339	0.048367519	0.030073191	0.040202442
1215	0.065627758	0.048399996	0.030101882	0.040234794
1216	0.065678055	0.048432825	0.030130576	0.040267107
1217	0.06572845	0.048465757	0.030159262	0.040299433
1218	0.065778993	0.0484983	0.030187937	0.040331829
1219	0.065829265	0.048531362	0.030216632	0.040364138
1220	0.065879512	0.048564269	0.030245327	0.040396471
1221	0.065929686	0.048596902	0.030273998	0.040428931
1222	0.065979934	0.048629847	0.030302679	0.040461336
1223	0.066029739	0.048663209	0.030331377	0.040493668
1224	0.066079004	0.048696687	0.030360094	0.040525958
1225	0.066128662	0.048729893	0.030388824	0.040558208
1226	0.066177926	0.048762903	0.030417554	0.04059049
1227	0.066227732	0.048796083	0.030446258	0.040622789
1228	0.066277881	0.048829184	0.030474949	0.04065512
1229	0.066327391	0.048862182	0.030503654	0.040687464
1230	0.06637727	0.048895296	0.03053238	0.040719682
1231	0.066427837	0.048928177	0.030561104	0.040751888
1232	0.066478232	0.04896146	0.030589815	0.0407841
1233	0.066528381	0.048995017	0.030618538	0.040816267
1234	0.066578359	0.049028664	0.030647286	0.040848356
1235	0.066628778	0.049062494	0.030676027	0.040880409
1236	0.066679493	0.049096388	0.030704768	0.040912423
1237	0.066730723	0.049130166	0.030733495	0.040944458
1238	0.066782371	0.049164047	0.030762216	0.040976474
1239	0.066833896	0.049197279	0.03079095	0.041008539
1240	0.06688552	0.049230471	0.030819681	0.041040619
1241	0.066936873	0.049263677	0.0308484	0.041072764
1242	0.066988448	0.049296973	0.030877115	0.041104884
1243	0.067039703	0.049330231	0.030905838	0.041137007
1244	0.067091424	0.04936354	0.03093456	0.041169098
1245	0.067142999	0.049396524	0.030963275	0.041201246
1246	0.067193541	0.049429847	0.030991989	0.041233421
1247	0.067243862	0.049462779	0.031020711	0.041265616
1248	0.067293791	0.049495699	0.031049458	0.041297772
1249	0.067344136	0.049528397	0.031078217	0.041329878
1250	0.067394777	0.049560862	0.031106957	0.041362045
1251	0.067445565	0.049593482	0.031135687	0.041394221
1252	0.067496304	0.049626115	0.031164409	0.041426436
1253	0.067546994	0.049658814	0.031193126	0.041458673
1254	0.067598224	0.049691629	0.031221826	0.04149091
1255	0.067649897	0.049724939	0.031250526	0.041523057
1256	0.067701152	0.04975843	0.031279242	0.041555161
1257	0.067752088	0.049791831	0.031307968	0.041587269
1258	0.067802925	0.049825335	0.03133669	0.041619388
1259	0.067854082	0.049858892	0.031365442	0.041651397
1260	0.067905165	0.049892474	0.031394199	0.041683386
1261	0.067955289	0.049926369	0.03142297	0.041715346
1262	0.068005193	0.049960419	0.031451721	0.041747356
1263	0.068054777	0.04999395	0.031480486	0.041779398
1264	0.06810441	0.050027701	0.031509248	0.041811428
1265	0.068154142	0.050061089	0.031538016	0.041843495
1266	0.068203947	0.050094476	0.031566809	0.041875475
1267	0.068254121	0.050127747	0.031595575	0.041907526
1268	0.068303975	0.05016064	0.031624364	0.041939566
1269	0.068353854	0.050193443	0.031653157	0.041971623
1270	0.068403807	0.050226206	0.03168196	0.042003652
1271	0.068453883	0.050258618	0.031710759	0.042035714
1272	0.068503295	0.050291265	0.031739555	0.042067811
1273	0.068552486	0.050323924	0.031768359	0.0420999
1274	0.068601849	0.050356883	0.03179718	0.042131875
1275	0.068650991	0.050389971	0.031825991	0.042163849
1276	0.068699961	0.050423463	0.031854786	0.042195838
1277	0.068749643	0.050456876	0.031883582	0.042227804
1278	0.068799325	0.050490459	0.031912392	0.042259715
1279	0.068848959	0.050524275	0.031941178	0.042291695
1280	0.068898395	0.050558495	0.031969967	0.042323647
1281	0.068947267	0.050592766	0.031998765	0.042355602
1282	0.068996777	0.050626739	0.032027565	0.042387553
1283	0.069045821	0.05066049	0.032056382	0.042419519
1284	0.069095012	0.050694034	0.032085201	0.042451499
1285	0.069144056	0.050727408	0.032114006	0.042483547
1286	0.069193271	0.050761004	0.032142811	0.042515533
1287	0.069242044	0.050794521	0.032171644	0.042547437
1288	0.06929099	0.050827883	0.032200465	0.04257939
1289	0.069340082	0.050861504	0.032229287	0.0426113
1290	0.069388536	0.050895165	0.03225811	0.042643227
1291	0.069437261	0.050928513	0.03228692	0.042675207
1292	0.069485764	0.050962018	0.032315749	0.042707128
1293	0.069534365	0.050995535	0.032344584	0.042739016
1294	0.069582991	0.051029287	0.032373422	0.04277089
1295	0.069631641	0.051062726	0.032402267	0.042802773
1296	0.069679972	0.051096166	0.032431124	0.042834647
1297	0.069728917	0.051129501	0.032459981	0.042866523
1298	0.06977801	0.051162551	0.032488838	0.042898423
1299	0.069827398	0.051195522	0.032517697	0.042930324
1300	0.06987681	0.051228481	0.032546545	0.042962266
1301	0.069925657	0.051261413	0.032575404	0.042994207
1302	0.069973841	0.051294398	0.032604303	0.043026044
1303	0.070022049	0.051327772	0.032633198	0.043057859
1304	0.070070159	0.051360991	0.03266209	0.043089708
1305	0.070118416	0.051394664	0.032691	0.043121427
1306	0.070166944	0.05142826	0.032719889	0.043153224
1307	0.070216307	0.051461803	0.032748759	0.043185045
1308	0.070265866	0.051495373	0.032777633	0.043216855
1309	0.070315229	0.051529033	0.032806499	0.04324868
1310	0.070364666	0.051562564	0.032835349	0.043280573
1311	0.070415135	0.051596185	0.032864191	0.043312428
1312	0.070466095	0.051629599	0.032893007	0.043344355
1313	0.070516612	0.051663103	0.032921848	0.043376212
1314	0.070567106	0.051696595	0.032950675	0.043408133
1315	0.070616788	0.051729943	0.032979513	0.043440099
1316	0.070667134	0.051763123	0.033008354	0.04347204
1317	0.070717431	0.051796445	0.033037216	0.043503905
1318	0.070767924	0.051829663	0.033066097	0.043535699
1319	0.070818172	0.051863168	0.033094955	0.043567553
1320	0.070868026	0.051896464	0.033123833	0.043599404
1321	0.070917635	0.051929384	0.033152718	0.043631293
1322	0.070966605	0.051962485	0.033181607	0.0436632
1323	0.071015968	0.051995509	0.033210489	0.043695116
1324	0.071065429	0.052028571	0.03323935	0.043727068
1325	0.071114792	0.052061946	0.033268204	0.043759009
1326	0.071163786	0.052095346	0.033297084	0.043790875
1327	0.071212904	0.052128877	0.033325962	0.043822727
1328	0.071262242	0.052162394	0.033354833	0.043854592
1329	0.071311335	0.05219586	0.033383714	0.043886444
1330	0.071360452	0.052229377	0.033412602	0.043918268
1331	0.071410282	0.052262999	0.033441478	0.043950083
1332	0.071459891	0.052296334	0.033470369	0.043981895
1333	0.071509671	0.052329631	0.033499267	0.044013675
1334	0.071559452	0.052362901	0.033528148	0.044045496
1335	0.071609257	0.052396068	0.033557044	0.044077271
1336	0.071658448	0.052429507	0.033585913	0.044109151
1337	0.071707467	0.052463064	0.033614789	0.044141012
1338	0.071755897	0.052496789	0.033643661	0.044172904
1339	0.0718044	0.052530359	0.03367254	0.044204765
1340	0.071852706	0.052564279	0.033701424	0.044236574
1341	0.07190089	0.052598161	0.033730323	0.044268335
1342	0.071948434	0.052631808	0.033759227	0.044300139
1343	0.071996151	0.052665326	0.03378813	0.044331923
1344	0.072044163	0.052698791	0.033817	0.044363808
1345	0.072092224	0.052731984	0.033845878	0.044395688
1346	0.072140137	0.05276554	0.033874754	0.044427539
1347	0.072188345	0.052798811	0.033903622	0.044459442
1348	0.072236602	0.052832133	0.033932496	0.044491321
1349	0.0722854	0.052864819	0.033961373	0.044523231
1350	0.072333977	0.052898089	0.033990252	0.044555097
1351	0.072382701	0.052931333	0.034019145	0.044586912
1352	0.072431352	0.052964695	0.034048021	0.044618763
1353	0.072480297	0.052998264	0.034076895	0.044650576
1354	0.072530053	0.053031756	0.034105767	0.044682358
1355	0.072579563	0.053065247	0.034134641	0.044714156
1356	0.07262873	0.053098427	0.034163535	0.044745952
1357	0.072677773	0.053131658	0.034192414	0.044777802
1358	0.072726301	0.05316489	0.034221318	0.044809598
1359	0.072775394	0.053198446	0.034250202	0.044841384
1360	0.072824388	0.053231873	0.034279091	0.044873191
1361	0.072873579	0.053265065	0.034307973	0.04490504
1362	0.072922574	0.05329818	0.034336875	0.044936836
1363	0.07297147	0.053331073	0.034365769	0.044968691
1364	0.073019948	0.053364149	0.034394679	0.045000495
1365	0.073068255	0.053397406	0.034423577	0.045032338
1366	0.073116389	0.053430456	0.03445248	0.045064181
1367	0.073164376	0.053463115	0.034481398	0.045096016
1368	0.073212167	0.053496047	0.03451031	0.045127852
1369	0.073260055	0.053529201	0.03453924	0.0451596
1370	0.073307698	0.053562055	0.034568163	0.04519142
1371	0.073355636	0.053595092	0.034597078	0.045223244
1372	0.073403255	0.053627946	0.034625996	0.045255098
1373	0.073450922	0.053660359	0.03465489	0.045287082
1374	0.073498959	0.053692602	0.034683786	0.045319053
1375	0.073546061	0.053724949	0.034712708	0.045350981
1376	0.073593508	0.053757609	0.03474162	0.045382871
1377	0.07364061	0.053790411	0.034770544	0.045414723
1378	0.073687835	0.053823656	0.034799491	0.045446424
1379	0.073735626	0.053856809	0.034828415	0.045478167
1380	0.073783711	0.053889976	0.034857343	0.045509889
1381	0.073831919	0.05392309	0.034886273	0.045541601
1382	0.073880349	0.053956178	0.034915209	0.045573267
1383	0.073928164	0.053989449	0.034944182	0.045604839
1384	0.073976495	0.054023057	0.034973153	0.04563638
1385	0.074024826	0.054056679	0.035002118	0.04566792
1386	0.074072985	0.054090404	0.035031099	0.045699419
1387	0.074120947	0.05412387	0.035060072	0.045730978
1388	0.07416891	0.054157309	0.035089035	0.045762575
1389	0.074217069	0.054191399	0.035117985	0.045794108
1390	0.074265203	0.05422545	0.035146937	0.045825663
1391	0.074312944	0.054259448	0.035175897	0.045857223
1392	0.074360907	0.054293226	0.03520484	0.04588885
1393	0.074408525	0.054326808	0.035233789	0.045920518
1394	0.074455628	0.054360352	0.035262758	0.045952144
1395	0.074503492	0.054393973	0.035291699	0.045983794
1396	0.074551405	0.054427621	0.035320617	0.046015503
1397	0.074599958	0.054461333	0.035349537	0.046047184
1398	0.074649099	0.054495215	0.035378467	0.046078774
1399	0.074697971	0.054528706	0.035407404	0.046110407
1400	0.074746818	0.054562224	0.035436338	0.046142052
1401	0.074795149	0.054595455	0.035465279	0.046173736
1402	0.074843406	0.054628466	0.035494214	0.046205462
1403	0.074891221	0.054661268	0.035523172	0.046237133
1404	0.07493938	0.054694057	0.035552124	0.046268825
1405	0.074988129	0.054726821	0.035581052	0.046300562
1406	0.075037074	0.054759142	0.035609953	0.046332427
1407	0.075085504	0.054791191	0.035638879	0.046364271
1408	0.075134326	0.05482346	0.035667786	0.04639612
1409	0.075183075	0.054856171	0.03569671	0.046427849
1410	0.075232266	0.054889104	0.035725623	0.04645957
1411	0.07528126	0.054921854	0.035754553	0.046491276
1412	0.075329591	0.054954982	0.035783489	0.046522937
1413	0.075378291	0.054987953	0.035812423	0.046554586
1414	0.075426819	0.055020873	0.035841346	0.046586284
1415	0.075474683	0.055053532	0.03587029	0.046618
1416	0.075522473	0.055086464	0.035899231	0.046649691
1417	0.075570952	0.055119319	0.035928173	0.046681355
1418	0.07561857	0.055152277	0.035957128	0.046713016
1419	0.07566641	0.055185132	0.035986079	0.046744681
1420	0.075715208	0.055217999	0.036015025	0.046776296
1421	0.075764546	0.05525075	0.036043957	0.046807913
1422	0.075814351	0.055283318	0.036072906	0.046839452
1423	0.075863567	0.05531599	0.036101859	0.046870996
1424	0.075912512	0.055348767	0.036130812	0.046902533
1425	0.075961433	0.05538127	0.036159771	0.04693409
1426	0.076010133	0.055413826	0.036188709	0.046965721
1427	0.076059004	0.055446628	0.036217649	0.046997313
1428	0.076107851	0.055479287	0.036246612	0.047028847
1429	0.076157239	0.05551183	0.036275547	0.047060462
1430	0.076207069	0.055544164	0.036304472	0.047092104
1431	0.076256726	0.05557659	0.036333422	0.047123668
1432	0.076306335	0.055609418	0.036362368	0.047155192
1433	0.07635614	0.055642389	0.036391297	0.047186743
1434	0.076405577	0.055675192	0.036420237	0.047218296
1435	0.076454596	0.055708085	0.036449185	0.047249853
1436	0.076503885	0.055741083	0.036478122	0.047281417
1437	0.076553224	0.055774028	0.036507075	0.047312929
1438	0.076602071	0.055806805	0.036536026	0.04734449
1439	0.076650869	0.055839542	0.036564983	0.047376054
1440	0.076699912	0.055872448	0.03659394	0.047407596
1441	0.076749251	0.055905069	0.036622895	0.047439155
1442	0.076798589	0.05593791	0.036651839	0.04747071
1443	0.076847092	0.055970388	0.036680819	0.047502237
1444	0.076896062	0.056003138	0.036709798	0.047533706
1445	0.076944885	0.05603598	0.036738774	0.047565196
1446	0.076993584	0.056068834	0.036767742	0.047596714
1447	0.077042136	0.056101753	0.036796732	0.047628169
1448	0.077090443	0.056134777	0.036825747	0.047659541
1449	0.077138381	0.056168021	0.036854756	0.047690921
1450	0.07718681	0.056201136	0.036883755	0.047722298
1451	0.077234453	0.056234471	0.036912762	0.047753664
1452	0.077282317	0.05626769	0.036941762	0.047785059
1453	0.077330575	0.056300661	0.036970761	0.047816464
1454	0.077378758	0.056333594	0.036999744	0.047847943
1455	0.077426843	0.056366747	0.037028734	0.0478794
1456	0.077474781	0.0564002	0.037057722	0.047910833
1457	0.077522965	0.05643373	0.037086708	0.047942237
1458	0.077571099	0.056467209	0.037115698	0.047973631
1459	0.077619971	0.05650031	0.037144674	0.048005084
1460	0.077668449	0.056533841	0.03717367	0.048036427
1461	0.077716977	0.056567228	0.037202669	0.048067787
1462	0.077765161	0.056600342	0.037231678	0.04809917
1463	0.07781327	0.056632989	0.037260691	0.048130595
1464	0.077861159	0.056666077	0.037289709	0.04816196
1465	0.07790863	0.056698854	0.037318738	0.048193343
1466	0.077956568	0.056731396	0.037347764	0.048224731
1467	0.078004948	0.056764004	0.037376798	0.048256046
1468	0.07805355	0.056796702	0.037405811	0.048287422
1469	0.078102102	0.056829556	0.037434788	0.048318881
1470	0.078150826	0.056862281	0.037463747	0.048350395
1471	0.078198985	0.056894992	0.037492736	0.048381849
1472	0.078247267	0.056927574	0.037521716	0.048413349
1473	0.078295057	0.056960194	0.037550704	0.048444843
1474	0.078342774	0.056993191	0.03757972	0.048476213
1475	0.078390319	0.057025786	0.037608746	0.048507601
1476	0.078437593	0.057058341	0.037637764	0.048539024
1477	0.078485236	0.057090845	0.037666784	0.048570401
1478	0.07853283	0.057123478	0.037695822	0.048601697
1479	0.078580006	0.057156306	0.03772484	0.048633057
1480	0.078626888	0.057188914	0.037753862	0.048664446
1481	0.078674015	0.057221456	0.037782876	0.04869585
1482	0.078721437	0.05725422	0.037811881	0.048727233
1483	0.078769178	0.057286788	0.037840875	0.048758649
1484	0.078816993	0.057319357	0.03786988	0.04879002
1485	0.078864882	0.057352003	0.037898882	0.048821358
1486	0.078913237	0.057384857	0.037927875	0.048852683
1487	0.07896174	0.057417725	0.03795687	0.048883983
1488	0.07901017	0.057450501	0.037985859	0.048915325
1489	0.079058943	0.057483291	0.038014851	0.048946645
1490	0.079107692	0.057516301	0.038043831	0.048977972
1491	0.079156539	0.057549585	0.038072803	0.049009274
1492	0.079205165	0.057582517	0.038101776	0.049040628
1493	0.079252857	0.05761541	0.038130779	0.04907193
1494	0.0793005	0.057648135	0.038159804	0.049103193
1495	0.079348315	0.05768082	0.038188831	0.049134457
1496	0.079396204	0.057713545	0.038217872	0.049165669
1497	0.079443773	0.05774571	0.038246906	0.049196982
1498	0.079491588	0.057777524	0.038275945	0.049228303
1499	0.079539428	0.0578093	0.03830501	0.049259546
1500	0.079587169	0.057841244	0.038334064	0.049290805
1501	0.079635697	0.057873396	0.038363105	0.049322037
1502	0.079683929	0.057905367	0.038392146	0.049353308
1503	0.079731499	0.05793735	0.038421211	0.049384532
1504	0.079779215	0.057968995	0.038450283	0.049415757
1505	0.07982708	0.058001044	0.038479354	0.04944692
1506	0.079874944	0.058033352	0.038508443	0.049477987
1507	0.07992298	0.058065816	0.038537522	0.049509046
1508	0.079970918	0.058098333	0.038566603	0.049540092
1509	0.080018782	0.058130719	0.038595665	0.049571215
1510	0.08006731	0.058162911	0.038624751	0.049602237
1511	0.080115198	0.058194738	0.038653827	0.049633374
1512	0.080163554	0.058226565	0.038682903	0.049664486
1513	0.080211246	0.058258913	0.038711991	0.049695544
1514	0.080258766	0.058290987	0.038741071	0.049726673
1515	0.080306237	0.058322489	0.038770177	0.049757795
1516	0.080354175	0.058354356	0.038799277	0.049788862
1517	0.080402089	0.058386196	0.038828371	0.049819958
1518	0.080449953	0.058417555	0.038857452	0.049851136
1519	0.080498038	0.058449031	0.038886499	0.049882401
1520	0.08054632	0.058480547	0.038915569	0.049913572
1521	0.08059411	0.058512179	0.038944633	0.049944775
1522	0.080641164	0.058544162	0.03897372	0.049975907
1523	0.080688217	0.058575808	0.039002822	0.050007027
1524	0.08073446	0.058607895	0.039031947	0.050038061
1525	0.080780604	0.05863954	0.039061077	0.050069119
1526	0.080826822	0.058671277	0.039090214	0.050100136
1527	0.080872204	0.058703156	0.039119324	0.050131278
1528	0.080917415	0.058734931	0.039148437	0.050162437
1529	0.080962822	0.058766889	0.039177542	0.050193582
1530	0.081008548	0.058798846	0.039206648	0.050224702
1531	0.081054668	0.058831323	0.039235743	0.050255769
1532	0.081100345	0.058863294	0.039264853	0.05028687
1533	0.081145482	0.058895017	0.03929396	0.05031806
1534	0.081190914	0.058926857	0.039323068	0.050349212
1535	0.081236075	0.058958685	0.03935218	0.050380375
1536	0.081281482	0.058990941	0.039381305	0.050411419
1537	0.081327135	0.059023392	0.039410433	0.050442414
1538	0.081373623	0.059055597	0.039439537	0.050473447
1539	0.081420185	0.059088048	0.039468635	0.05050447
1540	0.081467067	0.059120422	0.039497743	0.050535444
1541	0.081513874	0.059152717	0.039526859	0.0505664
1542	0.081560461	0.059184934	0.039555957	0.050597438
1543	0.081607121	0.059217438	0.039585051	0.050628463
1544	0.081653535	0.059249954	0.039614147	0.050659481
1545	0.081699778	0.059282795	0.039643228	0.050690516
1546	0.081746635	0.05931552	0.039672307	0.05072153
1547	0.081793442	0.059348257	0.039701386	0.050752544
1548	0.081839832	0.059380839	0.039730473	0.050783591
1549	0.081885682	0.059413264	0.039759571	0.050814664
1550	0.081931433	0.059445793	0.039788656	0.050845754
1551	0.081977921	0.059478427	0.039817706	0.050876902
1552	0.082024065	0.059511138	0.039846777	0.050907997
1553	0.08207102	0.059543746	0.039875837	0.050939096
1554	0.082117729	0.059576041	0.039904896	0.050970255
1555	0.082164635	0.059608622	0.03993395	0.051001375
1556	0.082210976	0.0596411	0.039963015	0.051032504
1557	0.082256899	0.059673499	0.039992094	0.05106363
1558	0.082303461	0.059705951	0.040021183	0.051094678
1559	0.082350023	0.059738259	0.040050262	0.051125784
1560	0.082397175	0.059770385	0.040079311	0.051156962
1561	0.082444179	0.059802317	0.040108356	0.051188176
1562	0.082491158	0.059834131	0.040137395	0.05121942
1563	0.082537204	0.059865919	0.040166461	0.051250627
1564	0.082583152	0.059897955	0.040195525	0.051281813
1565	0.082630328	0.059929899	0.040224571	0.051312981
1566	0.082676939	0.059961479	0.040253623	0.051344204
1567	0.082724238	0.059993411	0.040282667	0.051375364
1568	0.082770407	0.06002516	0.040311697	0.051406654
1569	0.082816576	0.060057143	0.040340741	0.051437855
1570	0.082862917	0.060089205	0.040369798	0.051468992
1571	0.082909085	0.060121305	0.040398834	0.051500203
1572	0.082954935	0.060153483	0.04042788	0.051531387
1573	0.083001079	0.060186247	0.040456944	0.051562426
1574	0.083047248	0.060219153	0.040486001	0.051593457
1575	0.083092606	0.060251631	0.040515082	0.051624508
1576	0.083138652	0.060283783	0.040544138	0.051655625
1577	0.083185091	0.060315545	0.040573202	0.051686748
1578	0.08323126	0.060347594	0.040602252	0.051717903
1579	0.083277846	0.060379798	0.040631304	0.051749018
1580	0.083324506	0.060411703	0.040660336	0.051780236
1581	0.08337097	0.060443713	0.04068939	0.05181139
1582	0.083416991	0.060475722	0.040718459	0.05184253
1583	0.083463406	0.06050777	0.040747534	0.051873599
1584	0.083509992	0.060539702	0.040776593	0.051904735
1585	0.083556972	0.060571607	0.040805657	0.051935809
1586	0.083603558	0.060603278	0.040834735	0.051966895
1587	0.08364985	0.060634833	0.04086381	0.051998028
1588	0.083695699	0.060666699	0.040892894	0.052029113
1589	0.083741942	0.060698448	0.040921981	0.052060177
1590	0.083788037	0.060730081	0.040951074	0.052091243
1591	0.083834402	0.060761804	0.040980173	0.052122263
1592	0.083880964	0.060793605	0.041009274	0.052153266
1593	0.083926568	0.060824938	0.041038399	0.052184324
1594	0.083972343	0.060856337	0.041067539	0.052215311
1595	0.084018512	0.060887631	0.041096674	0.052246301
1596	0.084064534	0.060919172	0.041125815	0.052277238
1597	0.084110309	0.060950649	0.041154939	0.052308229
1598	0.084156109	0.06098232	0.041184064	0.052339181
1599	0.084201787	0.06101416	0.041213161	0.052370214
1600	0.084247268	0.061046469	0.041242265	0.052401173
1601	0.084293707	0.061078504	0.041271342	0.052432203
1602	0.0843399	0.061110786	0.041300438	0.052463159
1603	0.084385995	0.061143251	0.041329532	0.052494098
1604	0.084431943	0.06117526	0.04135863	0.052525078
1605	0.084478308	0.061207412	0.041387709	0.052556072
1606	0.084524845	0.061239396	0.041416772	0.052587109
1607	0.08457126	0.061271314	0.041445846	0.052618128
1608	0.084616839	0.061303063	0.041474941	0.052649139
1609	0.084662467	0.0613348	0.041504031	0.052680177
1610	0.084708218	0.061366848	0.041533132	0.052711113
1611	0.084754264	0.061398987	0.041562221	0.052742052
1612	0.084800261	0.06143114	0.041591297	0.052773035
1613	0.084846258	0.061463266	0.04162037	0.052804001
1614	0.084892476	0.061495288	0.041649475	0.052834857
1615	0.084938767	0.061527467	0.041678579	0.052865691
1616	0.084984715	0.061559944	0.041707677	0.052896518
1617	0.085031203	0.061592175	0.041736775	0.05292734
1618	0.085077618	0.061624522	0.041765894	0.052958071
1619	0.085124057	0.061656557	0.041795022	0.0529888
1620	0.085170078	0.061688177	0.041824163	0.053019561
1621	0.085216198	0.061719913	0.041853289	0.053050354
1622	0.085262367	0.061751493	0.041882412	0.053081169
1623	0.085308879	0.061782852	0.041911509	0.053112072
1624	0.085355589	0.06181416	0.04194062	0.053142914
1625	0.085402028	0.061845922	0.041969718	0.053173748
1626	0.085448737	0.061877619	0.041998824	0.053204548
1627	0.085496061	0.061909369	0.042027931	0.053235278
1628	0.085542893	0.061941261	0.04205701	0.053266093
1629	0.08558975	0.061973088	0.042086082	0.053296918
1630	0.085636434	0.062005111	0.042115137	0.05332778
1631	0.085683021	0.062036522	0.042144212	0.053358629
1632	0.085729607	0.062067582	0.042173269	0.053389588
1633	0.085776636	0.062098759	0.042202331	0.053420504
1634	0.085824378	0.062129664	0.0422314	0.053451389
1635	0.085872168	0.062160399	0.042260459	0.053482305
1636	0.08592018	0.062191446	0.042289507	0.053513203
1637	0.085968535	0.062222259	0.042318557	0.053544087
1638	0.086017186	0.062253034	0.042347602	0.053574976
1639	0.08606591	0.062283938	0.042376652	0.053605828
1640	0.086114487	0.062314998	0.042405712	0.053636641
1641	0.086162891	0.062346201	0.042434776	0.053667436
1642	0.086211689	0.062377756	0.042463842	0.053698151
1643	0.086260757	0.062409284	0.042492886	0.053728933
1644	0.086309678	0.062440981	0.042521952	0.053759616
1645	0.086358181	0.062472522	0.04255102	0.053790337
1646	0.086406561	0.062503843	0.042580091	0.053821101
1647	0.086455163	0.06253502	0.04260916	0.053851853
1648	0.086503936	0.062566236	0.042638228	0.053882588
1649	0.086552611	0.0625974	0.042667299	0.053913325
1650	0.086601016	0.062628123	0.04269637	0.053944121
1651	0.08664942	0.062658832	0.04272543	0.053974948
1652	0.086697285	0.062689502	0.042754496	0.054005777
1653	0.086744706	0.062720146	0.042783572	0.054036612
1654	0.086792325	0.062751467	0.042812627	0.05406742
1655	0.086840361	0.06278215	0.042841704	0.054098205
1656	0.086887636	0.062812963	0.042870795	0.05412897
1657	0.086935328	0.062843984	0.042899884	0.054159686
1658	0.08698243	0.062874966	0.042928984	0.054190408
1659	0.087029213	0.062906183	0.042958117	0.054221012
1660	0.087075972	0.062937386	0.042987225	0.054251708
1661	0.087122779	0.062968264	0.043016303	0.054282551
1662	0.087169366	0.062999129	0.043045394	0.054313347
1663	0.087216345	0.063029683	0.043074498	0.054344119
1664	0.087262809	0.063060626	0.043103617	0.05437483
1665	0.08730974	0.063091348	0.043132703	0.054405629
1666	0.087356203	0.063121745	0.043161799	0.054436445
1667	0.087402765	0.063152597	0.043190916	0.054467124
1668	0.087449671	0.063183346	0.043220034	0.054497783
1669	0.08749638	0.063214198	0.043249145	0.054528457
1670	0.087542844	0.063245167	0.043278261	0.054559104
1671	0.087589013	0.063276058	0.043307369	0.054589794
1672	0.087635206	0.06330708	0.043336482	0.054620443
1673	0.087680712	0.063338127	0.043365621	0.054651013
1674	0.087725775	0.063369252	0.04339474	0.054681658
1675	0.087771231	0.063400156	0.043423869	0.054712261
1676	0.087817007	0.063431308	0.043452994	0.054742814
1677	0.087862979	0.063462667	0.043482089	0.05477342
1678	0.087909295	0.063493766	0.043511182	0.054804052
1679	0.087955759	0.063525164	0.043540271	0.05483466
1680	0.088002173	0.063556797	0.043569364	0.054865224
1681	0.088048514	0.063589014	0.043598434	0.054895787
1682	0.088094928	0.063621075	0.043627503	0.054926347
1683	0.088140974	0.063653033	0.043656582	0.054956903
1684	0.088186848	0.063684938	0.043685674	0.054987426
1685	0.088233042	0.063716557	0.043714722	0.055018104
1686	0.08827953	0.063747631	0.043743771	0.055048823
1687	0.088325674	0.063778808	0.043772826	0.055079529
1688	0.088371548	0.063809439	0.043801878	0.055110319
1689	0.088417102	0.063840044	0.043830941	0.055141093
1690	0.088462632	0.063871234	0.043860003	0.055171805
1691	0.088507941	0.063902789	0.043889069	0.055202465
1692	0.088553373	0.063934551	0.043918144	0.055233082
1693	0.088599173	0.063966066	0.043947213	0.055263709
1694	0.088645317	0.06399766	0.043976257	0.055294395
1695	0.088691388	0.064028785	0.044005315	0.055325088
1696	0.088738195	0.064059741	0.044034352	0.05535582
1697	0.088784659	0.064090255	0.044063393	0.055386607
1698	0.088831442	0.064120952	0.044092419	0.055417399
1699	0.088878495	0.064151791	0.04412145	0.055448144
1700	0.088924959	0.064182708	0.044150521	0.055478776
1701	0.088971914	0.06421382	0.044179571	0.055509431
1702	0.089018525	0.064244958	0.044208596	0.055540172
1703	0.089064202	0.064276201	0.044237627	0.055570921
1704	0.089110445	0.064307664	0.04426666	0.055601619
1705	0.089156515	0.064338438	0.044295706	0.05563234
1706	0.089202095	0.064369459	0.044324747	0.055663085
1707	0.08924733	0.064400221	0.044353811	0.055693815
1708	0.089292196	0.064431034	0.044382876	0.055724552
1709	0.089337358	0.064461925	0.04441192	0.055755312
1710	0.089382961	0.064492829	0.044440944	0.0557861
1711	0.089428417	0.064523799	0.044469972	0.055816871
1712	0.089473849	0.064555106	0.044499009	0.055847566
1713	0.08951874	0.064586205	0.044528058	0.055878256
1714	0.089564147	0.06461759	0.044557094	0.055908926
1715	0.08961007	0.064648976	0.044586115	0.055939613
1716	0.089655674	0.064679906	0.044615154	0.055970309
1717	0.089700983	0.064710914	0.044644188	0.056001013
1718	0.089746906	0.064742169	0.044673209	0.056031683
1719	0.089792632	0.064773451	0.044702242	0.056062314
1720	0.089838777	0.064804537	0.044731265	0.056092977
1721	0.089884552	0.06483587	0.044760301	0.056123574
1722	0.08993018	0.064866878	0.044789326	0.056154234
1723	0.089975833	0.064897419	0.044818347	0.05618496
1724	0.090021756	0.064927426	0.044847366	0.056215739
1725	0.090067851	0.064957511	0.044876394	0.05624648
1726	0.090113578	0.064987375	0.044905418	0.056277289
1727	0.090159108	0.065017226	0.044934463	0.056308046
1728	0.090204318	0.065047233	0.044963506	0.05633882
1729	0.090249627	0.065077253	0.044992536	0.056369641
1730	0.090294911	0.06510769	0.045021569	0.056400392
1731	0.090340048	0.06513784	0.045050615	0.056431149
1732	0.090385504	0.06516773	0.045079641	0.056461982
1733	0.090430715	0.065197906	0.045108679	0.056492772
1734	0.090476613	0.065227731	0.045137722	0.05652356
1735	0.090522094	0.065257751	0.045166794	0.056554234
1736	0.090566494	0.065287927	0.045195858	0.056584987
1737	0.090611115	0.065318325	0.045224913	0.05661572
1738	0.090656399	0.065348943	0.045253979	0.056646337
1739	0.090701904	0.065379704	0.045283013	0.056677021
1740	0.090747877	0.065410595	0.045312054	0.056707641
1741	0.090793947	0.065441655	0.045341089	0.056738254
1742	0.090839846	0.065472794	0.045370128	0.056768853
1743	0.090885867	0.065503789	0.045399182	0.056799396
1744	0.090932159	0.065534641	0.045428215	0.056830007
1745	0.090978794	0.065565545	0.045457247	0.056860595
1746	0.091025626	0.065596437	0.045486311	0.05689106
1747	0.091072532	0.065627094	0.045515357	0.056921613
1748	0.091118824	0.065657361	0.045544413	0.056952183
1749	0.091164772	0.065688148	0.045573487	0.056982645
1750	0.091210646	0.065718844	0.045602545	0.057013189
1751	0.091256446	0.065749411	0.045631598	0.057043746
1752	0.091301337	0.065780354	0.045660661	0.05707427
1753	0.091346474	0.065811115	0.045689736	0.057104763
1754	0.091391684	0.065841863	0.045718788	0.057135334
1755	0.09143719	0.065872442	0.045747854	0.057165854
1756	0.091482941	0.065903113	0.045776911	0.057196376
1757	0.09152906	0.065933549	0.04580595	0.057226946
1758	0.091575155	0.065964336	0.045834995	0.057257435
1759	0.091621177	0.065995292	0.045864034	0.057287908
1760	0.091667075	0.066026391	0.045893081	0.057318374
1761	0.0917129	0.066057595	0.045922141	0.057348785
1762	0.091758872	0.066088746	0.045951203	0.057379195
1763	0.091804279	0.066119923	0.045980272	0.057409604
1764	0.091849441	0.066151074	0.046009341	0.057440028
1765	0.09189502	0.066182096	0.046038414	0.057470437
1766	0.091940058	0.066213065	0.046067497	0.057500845
1767	0.091984433	0.066244099	0.046096573	0.057531289
1768	0.092028464	0.066275107	0.046125658	0.057561711
1769	0.09207311	0.066305778	0.046154749	0.05759209
1770	0.092118001	0.066336396	0.046183839	0.057622461
1771	0.092162179	0.066367222	0.046212948	0.057652777
1772	0.092206309	0.066398165	0.04624205	0.057683102
1773	0.092250709	0.066428913	0.046271143	0.057713473
1774	0.092295157	0.066459714	0.046300234	0.057743819
1775	0.092339754	0.066490371	0.046329323	0.057774185
1776	0.09238376	0.066521106	0.046358399	0.057804602
1777	0.092427447	0.066551893	0.046387486	0.057835004
1778	0.09247165	0.066582446	0.046416565	0.057865423
1779	0.092515878	0.066612727	0.046445661	0.057895828
1780	0.092560155	0.066643189	0.046474758	0.057926214
1781	0.092604063	0.06667369	0.046503862	0.057956602
1782	0.092648315	0.066703892	0.046532947	0.057987056
1783	0.092692715	0.066734198	0.046562025	0.058017541
1784	0.092736771	0.066764478	0.046591105	0.05804803
1785	0.092780998	0.066794941	0.046620199	0.058078444
1786	0.092824735	0.066825364	0.046649288	0.058108915
1787	0.092868741	0.066855969	0.046678363	0.05813938
1788	0.092913215	0.066886327	0.046707457	0.05816978
1789	0.092957713	0.066916906	0.046736537	0.058200182
1790	0.093002432	0.066947577	0.046765611	0.058230572
1791	0.0930472	0.066978559	0.046794692	0.058260908
1792	0.09309273	0.067009359	0.046823732	0.058291352
1793	0.093138014	0.067040159	0.046852778	0.058321804
1794	0.093183397	0.067070686	0.046881845	0.058352209
1795	0.093227845	0.067101643	0.046910924	0.058382561
1796	0.093271975	0.067132248	0.04694001	0.058412948
1797	0.093316448	0.067162853	0.046969098	0.058443314
1798	0.093361364	0.06719325	0.046998169	0.058473725
1799	0.09340623	0.067223543	0.047027232	0.058504165
1800	0.093450802	0.067253746	0.047056299	0.058534598
1801	0.0934953	0.067283818	0.047085353	0.058565093
1802	0.093539356	0.067313565	0.047114426	0.058595594
1803	0.093583215	0.067343546	0.047143499	0.058626071
1804	0.093627541	0.067373878	0.047172576	0.058656451
1805	0.09367167	0.067403976	0.047201638	0.058686925
1806	0.093715947	0.067434282	0.047230692	0.058717379
1807	0.093760126	0.06746442	0.047259741	0.05874785
1808	0.093804304	0.06749444	0.047288789	0.058778312
1809	0.093848016	0.067524239	0.047317842	0.058808801
1810	0.093892022	0.067553882	0.047346889	0.058839312
1811	0.093936152	0.067583577	0.047375948	0.058869767
1812	0.093980232	0.067613636	0.047405007	0.058900175
1813	0.094024386	0.067644059	0.04743407	0.05893053
1814	0.094068294	0.067674495	0.047463147	0.05896084
1815	0.094112448	0.067705166	0.047492196	0.058991197
1816	0.0941567	0.067736291	0.047521234	0.05902153
1817	0.094201346	0.06776687	0.04755026	0.059051936
1818	0.094245377	0.067797514	0.047579306	0.059082285
1819	0.094289334	0.067827833	0.047608356	0.059112651
1820	0.094332899	0.067858283	0.047637413	0.059142994
1821	0.094375996	0.067888953	0.047666474	0.05917331
1822	0.094419585	0.067919857	0.047695517	0.059203632
1823	0.094463419	0.067950787	0.047724569	0.059233883
1824	0.094506517	0.067981523	0.04775363	0.059264163
1825	0.094549368	0.06801218	0.04778269	0.059294473
1826	0.094592392	0.068042577	0.047811731	0.05932486
1827	0.09463635	0.068072636	0.047840762	0.059355261
1828	0.094680307	0.068102669	0.047869794	0.059385668
1829	0.094724215	0.068132897	0.047898822	0.05941607
1830	0.094767951	0.068163047	0.047927842	0.059446515
1831	0.094810877	0.068192886	0.047956896	0.059476934
1832	0.094853901	0.06822262	0.047985952	0.059507345
1833	0.094897023	0.068252198	0.048014996	0.059537819
1834	0.094940439	0.068281815	0.048044037	0.059568286
1835	0.094983635	0.068311692	0.048073096	0.059598671
1836	0.095026733	0.068341751	0.048102157	0.05962899
1837	0.095069633	0.068371498	0.048131213	0.05965937
1838	0.09511278	0.068401323	0.048160273	0.059689714
1839	0.095155165	0.068431278	0.048189353	0.059720008
1840	0.095197845	0.068461624	0.048218423	0.059750272
1841	0.095240229	0.068491774	0.048247491	0.05978058
1842	0.095282958	0.068522457	0.04827656	0.059810787
1843	0.095325147	0.068552997	0.048305643	0.059840989
1844	0.095367409	0.068583589	0.048334724	0.059871193
1845	0.095409843	0.068614494	0.048363788	0.059901394
1846	0.095452227	0.068645255	0.048392843	0.059931632
1847	0.095494293	0.068675899	0.048421928	0.059961801
1848	0.095535523	0.068706465	0.048451031	0.059991981
1849	0.095577121	0.068737161	0.048480124	0.060022151
1850	0.095618695	0.068767884	0.048509211	0.060052335
1851	0.09566027	0.068798281	0.048538299	0.060082543
1852	0.095702384	0.068828197	0.048567399	0.060112722
1853	0.095744056	0.068858204	0.048596489	0.060142942
1854	0.09578595	0.068887925	0.048625565	0.06017321
1855	0.095828163	0.068917321	0.048654644	0.06020349
1856	0.095870793	0.068947315	0.048683709	0.060233702
1857	0.095913276	0.068977517	0.04871276	0.060263945
1858	0.095956546	0.069007473	0.048741818	0.060294138
1859	0.095999643	0.069037272	0.048770883	0.060324307
1860	0.096043109	0.069067279	0.048799945	0.060354424
1861	0.096086256	0.069097481	0.048829006	0.060384541
1862	0.096129107	0.069127319	0.048858055	0.06041476
1863	0.09617191	0.069157287	0.0488871	0.06044496
1864	0.096214565	0.06918706	0.048916144	0.060475181
1865	0.096257417	0.069216846	0.048945173	0.06050543
1866	0.096300441	0.069246724	0.048974209	0.060535631
1867	0.09634312	0.069276731	0.04900324	0.060565847
1868	0.096386218	0.069306816	0.049032245	0.06059611
1869	0.096428824	0.069337096	0.049061265	0.060626324
1870	0.096471774	0.069367467	0.049090283	0.060656509
1871	0.09651465	0.069398059	0.049119313	0.060686627
1872	0.096556666	0.069428678	0.049148373	0.060716685
1873	0.096598977	0.069459439	0.049177418	0.060746766
1874	0.096641239	0.069490148	0.049206479	0.060776784
1875	0.096683428	0.069521	0.049235528	0.060806843
1876	0.096725567	0.069552242	0.049264573	0.060836864
1877	0.096767583	0.069583706	0.049293608	0.060866905
1878	0.096809747	0.069614857	0.049322642	0.060896969
1879	0.096852181	0.069645852	0.049351668	0.060927056
1880	0.096895254	0.069676587	0.049380698	0.060957112
1881	0.096938499	0.069706946	0.04940972	0.060987229
1882	0.096980662	0.069737213	0.049438741	0.061017416
1883	0.097022728	0.069767532	0.049467757	0.061047626
1884	0.097064277	0.069797773	0.049496782	0.061077824
1885	0.097105974	0.069827806	0.049525821	0.061107978
1886	0.097147597	0.069857995	0.049554846	0.06113816
1887	0.097189417	0.069888185	0.049583853	0.061168377
1888	0.097230917	0.069918283	0.049612849	0.061198637
1889	0.097272516	0.069948316	0.049641824	0.06122897
1890	0.097313967	0.069978518	0.049670798	0.061259291
1891	0.097355688	0.070008577	0.049699778	0.061289594
1892	0.097397975	0.070038649	0.049728748	0.061319884
1893	0.097440753	0.070068968	0.049757709	0.061350155
1894	0.09748385	0.070099327	0.049786662	0.061380423
1895	0.097527144	0.070129659	0.049815604	0.061410695
1896	0.097570881	0.0701599	0.049844557	0.061440916
1897	0.097614519	0.070190128	0.049873492	0.061471204
1898	0.097658181	0.070220629	0.049902415	0.061501496
1899	0.097701647	0.070250987	0.049931355	0.06153176
1900	0.097744499	0.07028106	0.0499603	0.061562087
1901	0.097786663	0.070311366	0.049989259	0.061592372
1902	0.097829097	0.070341321	0.050018209	0.061622701
1903	0.097871604	0.070371107	0.050047143	0.061653083
1904	0.09791421	0.07040101	0.050076098	0.061683374
1905	0.097956915	0.070430874	0.050105043	0.061713679
1906	0.097999545	0.070460647	0.050133981	0.061744006
1907	0.098041979	0.070490316	0.050162934	0.06177431
1908	0.098083971	0.070520285	0.050191888	0.061804593
1909	0.098126429	0.070550344	0.050220825	0.061834902
1910	0.098168986	0.070580013	0.050249782	0.061865188
1911	0.098210978	0.070609578	0.050278758	0.061895462
1912	0.098252356	0.070639494	0.050307736	0.061925728
1913	0.09829388	0.070669514	0.050336709	0.061955996
1914	0.098335356	0.070699794	0.050365679	0.061986239
1915	0.098376783	0.070730295	0.050394634	0.062016493
1916	0.098417546	0.070760654	0.0504236	0.062046751
1917	0.098458579	0.070791025	0.050452556	0.062077007
1918	0.098500129	0.070821578	0.050481515	0.062107209
1919	0.09854185	0.070851988	0.050510457	0.062137471
1920	0.098583965	0.070882372	0.050539396	0.062167715
1921	0.098625785	0.070912848	0.050568362	0.062197865
1922	0.098668096	0.070943453	0.050597302	0.062228047
1923	0.098709842	0.0709745	0.050626236	0.062258192
1924	0.098752128	0.071005859	0.050655152	0.06228833
1925	0.098794341	0.071037193	0.050684072	0.062318464
1926	0.098836554	0.07106824	0.050712979	0.062348667
1927	0.098879185	0.071099404	0.050741884	0.062378846
1928	0.098921471	0.071130152	0.050770824	0.062408972
1929	0.0989642	0.071161069	0.050799738	0.062439143
1930	0.099007175	0.071192351	0.050828645	0.062469288
1931	0.099050075	0.071223099	0.050857554	0.062499485
1932	0.099092436	0.071253925	0.050886475	0.062529666
1933	0.099135263	0.071284556	0.050915402	0.062559808
1934	0.099177353	0.071314836	0.050944335	0.062590004
1935	0.099220254	0.071344857	0.050973248	0.062620231
1936	0.09926286	0.07137541	0.051002194	0.062650307
1937	0.099305883	0.071405716	0.051031122	0.062680455
1938	0.099349325	0.07143623	0.051060026	0.062710628
1939	0.099393331	0.071466471	0.051088946	0.062740729
1940	0.099437584	0.071496803	0.05111785	0.062770835
1941	0.099482475	0.071526928	0.051146744	0.06280096
1942	0.099526874	0.071556805	0.051175648	0.062831101
1943	0.099570537	0.071586565	0.051204537	0.062861332
1944	0.099613978	0.071616663	0.051233444	0.062891492
1945	0.099656658	0.071647047	0.051262343	0.062921671
1946	0.099698748	0.071677535	0.051291259	0.062951813
1947	0.099741428	0.071708271	0.051320166	0.062981905
1948	0.099784279	0.071738863	0.051349064	0.063012013
1949	0.099826935	0.071768987	0.051377969	0.063042179
1950	0.099869614	0.071798864	0.051406882	0.063072337
1951	0.099912908	0.071829001	0.05143578	0.063102481
1952	0.099955957	0.071859359	0.051464707	0.063132508
1953	0.099998857	0.071890069	0.051493615	0.06316258
1954	0.100042102	0.071920999	0.051522504	0.063192675
1955	0.100084831	0.07195189	0.051551397	0.063222789
1956	0.100127855	0.071982443	0.051580294	0.06325291
1957	0.100171075	0.072012788	0.051609179	0.063283072
1958	0.100214295	0.072043134	0.051638086	0.063313164
1959	0.100257589	0.072073479	0.051666975	0.063343305
1960	0.100301178	0.072103616	0.051695857	0.063373467
1961	0.100345037	0.072134143	0.051724723	0.06340361
1962	0.100388503	0.072164917	0.051753584	0.063433735
1963	0.10043165	0.072195587	0.051782465	0.063463841
1964	0.100474968	0.072226232	0.051811361	0.06349389
1965	0.100518287	0.072256473	0.051840248	0.063524003
1966	0.100562294	0.072286844	0.051869107	0.063554155
1967	0.100606128	0.072317163	0.051897975	0.063584301
1968	0.100649717	0.072347248	0.051926836	0.063614498
1969	0.100693085	0.072377515	0.051955715	0.06364463
1970	0.100736084	0.07240777	0.051984576	0.063674863
1971	0.10077896	0.072437777	0.052013446	0.063705091
1972	0.100822057	0.072467381	0.052042315	0.063735348
1973	0.100864958	0.072496985	0.052071179	0.063765625
1974	0.100908031	0.072527174	0.05210004	0.063795826
1975	0.100951104	0.072557324	0.052128912	0.063826005
1976	0.100994201	0.072587175	0.052157816	0.063856115
1977	0.101037545	0.072616922	0.052186722	0.063886201
1978	0.101080666	0.072646865	0.052215618	0.063916316
1979	0.101123371	0.07267669	0.052244533	0.063946399
1980	0.101166591	0.072706645	0.05227343	0.063976481
1981	0.101209295	0.072736652	0.052302332	0.064006568
1982	0.101251754	0.072766919	0.052331237	0.064036618
1983	0.101294237	0.072797199	0.052360154	0.064066618
1984	0.101336818	0.072827284	0.052389069	0.064096653
1985	0.101378958	0.0728575	0.052418005	0.064126635
1986	0.101421121	0.072887546	0.052446925	0.064156681
1987	0.101463162	0.072918112	0.052475843	0.064186656
1988	0.10150508	0.07294873	0.052504759	0.06421663
1989	0.101546409	0.072979478	0.052533706	0.064246505
1990	0.101587811	0.073010187	0.052562645	0.064276421
1991	0.101629016	0.073041092	0.052591581	0.064306343
1992	0.101669951	0.07307171	0.052620534	0.064336254
1993	0.101711009	0.073102068	0.052649478	0.064366212
1994	0.101752313	0.073132114	0.05267842	0.064396208
1995	0.10179369	0.073162147	0.052707355	0.064426219
1996	0.10183551	0.073192128	0.052736298	0.064456175
1997	0.101877404	0.073222396	0.052765245	0.064486083
1998	0.101919666	0.073252689	0.052794183	0.064515977
1999	0.101962272	0.07328319	0.052823119	0.06454582
[truncated: 98,000 more rows]
