# Supplementary material for: Identification and characterization of constrained non-exonic bases lacking predictive epigenomic and transcription factor binding annotations
Source: Nat Commun. 2020 Dec 2;11:6168. doi: 10.1038/s41467-020-19962-9 (PMC7710766; doi:10.1038/s41467-020-19962-9)
Supplement: Supplementary file 11 — Source Data [file 41467_2020_19962_MOESM11_ESM.zip › SourceData/SupFig8c.txt]

Distance to Nearest TSS (bp)	Low_CNE | CNE	High_CNE | CNE	Low_notCNE | notCNE	High_notCNE | notCNE
1	1.021501379	0.993407157	0.85386326	1.530100536
2	1.00589037	0.99819387	0.85428351	1.528576109
3	0.990277869	1.00298104	0.854453854	1.527958199
4	0.977488205	1.006902661	0.854425793	1.528059989
5	0.964502158	1.010884497	0.854306621	1.528492277
6	0.951506097	1.014869403	0.854175886	1.52896651
7	0.938603637	1.018825609	0.853959792	1.529750374
8	0.927109633	1.022349949	0.853660821	1.530834871
9	0.918259412	1.025063641	0.853416313	1.531721804
10	0.909351909	1.027794896	0.853080762	1.532938992
11	0.901503462	1.03020142	0.852785572	1.534009773
12	0.893944714	1.032519115	0.852481445	1.535112971
13	0.88701869	1.034642802	0.852183618	1.536193319
14	0.880026978	1.036786629	0.851969862	1.536968704
15	0.873196368	1.03888106	0.85180538	1.537565348
16	0.866869917	1.040820902	0.851522686	1.538590801
17	0.860943189	1.042638181	0.851264086	1.539528854
18	0.855228915	1.044390315	0.851020046	1.540414091
19	0.850153392	1.045946593	0.850844832	1.541049667
20	0.845457978	1.047386321	0.850653465	1.541743838
21	0.840851012	1.048798928	0.850484261	1.542357613
22	0.836612626	1.05009852	0.850289474	1.543064191
23	0.832733371	1.051287993	0.850010299	1.544076877
24	0.82895361	1.052446959	0.849794734	1.544858822
25	0.825549561	1.053490723	0.849620425	1.545491116
26	0.821890275	1.054612748	0.849460061	1.546072827
27	0.818644779	1.055607896	0.84934221	1.546500323
28	0.815245973	1.056650052	0.849247821	1.54684271
29	0.811836686	1.057695422	0.849124549	1.54728987
30	0.808829453	1.058617512	0.849029122	1.547636028
31	0.805744638	1.059563391	0.848937117	1.547969769
32	0.802667929	1.060506784	0.848817924	1.548402133
33	0.799824436	1.061378668	0.848684291	1.548886875
34	0.797067406	1.06222404	0.848563094	1.549326511
35	0.79448178	1.063016856	0.848426977	1.549820263
36	0.792097869	1.06374782	0.848297785	1.550288898
37	0.789887757	1.064425494	0.848170718	1.550749825
38	0.787700161	1.065096264	0.848034446	1.551244143
39	0.785567528	1.065750181	0.84791343	1.551683119
40	0.783690594	1.066325694	0.847812454	1.552049402
41	0.781880853	1.066880604	0.847725895	1.552363389
42	0.780236381	1.067384839	0.847625552	1.552727377
43	0.778453581	1.067931489	0.847531427	1.553068807
44	0.776670706	1.068478162	0.847441933	1.55339344
45	0.774912427	1.069017292	0.847362926	1.553680033
46	0.773454457	1.069464341	0.847285483	1.553960951
47	0.771926113	1.069932969	0.847215231	1.554215786
48	0.770328991	1.070422685	0.847145605	1.554468347
49	0.768893113	1.07086296	0.847050421	1.554813624
50	0.767561885	1.071271146	0.846954151	1.555162834
51	0.766203258	1.071687734	0.846881883	1.555424982
52	0.76488421	1.072092186	0.84681093	1.555682358
53	0.763587552	1.072489773	0.846769426	1.555832911
54	0.76234649	1.072870312	0.846705617	1.556064375
55	0.761126558	1.073244373	0.846644768	1.556285098
56	0.759918599	1.073614763	0.846586118	1.556497848
57	0.758814014	1.073953455	0.846535741	1.556680588
58	0.757773623	1.074272464	0.846483995	1.556868293
59	0.756744122	1.074588134	0.846418407	1.557106208
60	0.755652551	1.074922836	0.846323737	1.557449616
61	0.754548398	1.075261396	0.846234717	1.557772529
62	0.753569204	1.07556164	0.846165915	1.558022104
63	0.752567881	1.075868671	0.846104077	1.558246417
64	0.75151716	1.076190847	0.846041449	1.558473594
65	0.75058611	1.076476329	0.845982063	1.558689014
66	0.749698475	1.0767485	0.845926362	1.558891067
67	0.748903619	1.076992222	0.845880552	1.559057237
68	0.748247232	1.077193486	0.84581363	1.559299994
69	0.74756295	1.077403303	0.845766867	1.559469622
70	0.74686342	1.077617796	0.845732504	1.559594273
71	0.746097085	1.077852773	0.845697052	1.559722872
72	0.745392013	1.078068965	0.845677098	1.559795253
73	0.744847043	1.078236066	0.845667829	1.559828876
74	0.74438009	1.078379245	0.845670493	1.55981921
75	0.743852185	1.078541113	0.845667482	1.559830133
76	0.743430685	1.078670356	0.845664519	1.559840883
77	0.743059426	1.078784193	0.845657266	1.559867192
78	0.742681248	1.078900151	0.84566483	1.559839753
79	0.742325321	1.079009287	0.845687639	1.559757016
80	0.741981368	1.079114751	0.845719586	1.559641131
81	0.741634156	1.079221215	0.845763638	1.559481336
82	0.741316854	1.079318507	0.845811079	1.559309247
83	0.740959183	1.079428178	0.845863721	1.559118292
84	0.740639722	1.079526132	0.845919058	1.558917562
85	0.74034908	1.07961525	0.845958256	1.558775373
86	0.740165688	1.079671483	0.846016739	1.558563231
87	0.739983207	1.079727436	0.846068765	1.558374507
88	0.739817181	1.079778343	0.846126049	1.558166715
89	0.739717563	1.079808889	0.846196899	1.557909712
90	0.739527962	1.079867025	0.8462648	1.557663407
91	0.739364272	1.079917216	0.846353361	1.557342158
92	0.73927717	1.079943924	0.846441785	1.557021404
93	0.739173968	1.079975568	0.846537178	1.556675373
94	0.73912212	1.079991466	0.846621805	1.556368397
95	0.739033125	1.080018754	0.846728813	1.555980233
96	0.73888182	1.080065148	0.846840777	1.55557409
97	0.738704891	1.080119398	0.846955104	1.555159379
98	0.738530859	1.080172761	0.847073863	1.554728589
99	0.738401468	1.080212435	0.847188061	1.554314342
100	0.738226752	1.080266007	0.847313826	1.553858138
101	0.738016387	1.08033051	0.847448781	1.5533686
102	0.737854563	1.08038013	0.847600095	1.552819717
103	0.73778172	1.080402465	0.847753363	1.552263752
104	0.737689588	1.080430715	0.847923593	1.551646254
105	0.737660723	1.080439565	0.848094962	1.551024625
106	0.737690018	1.080430583	0.848277117	1.55036387
107	0.737705459	1.080425848	0.84848684	1.549603114
108	0.73772338	1.080420353	0.84869345	1.548853651
109	0.737695745	1.080428827	0.848901043	1.548100622
110	0.737688832	1.080430947	0.84912881	1.547274413
111	0.737779422	1.080403169	0.849351202	1.546467705
112	0.737825298	1.080389103	0.84957778	1.545645808
113	0.73786468	1.080377027	0.849809439	1.544805483
114	0.737882281	1.08037163	0.850035341	1.543986039
115	0.737937299	1.080354761	0.850264296	1.543155521
116	0.738060559	1.080316966	0.850491677	1.542330713
117	0.738204192	1.080272925	0.85072506	1.541484134
118	0.738309039	1.080240776	0.850953722	1.540654677
119	0.738380628	1.080218825	0.851174693	1.539853122
120	0.738468023	1.080192028	0.8514085	1.539005002
121	0.738600971	1.080151263	0.851635154	1.538182831
122	0.738734083	1.080110447	0.85186503	1.537348973
123	0.738881637	1.080065204	0.852093441	1.536520427
124	0.739053743	1.080012432	0.852327383	1.535671822
125	0.739287487	1.07994076	0.852558221	1.534834474
126	0.739591877	1.079847427	0.852796857	1.533968839
127	0.739864404	1.079763864	0.853038328	1.533092919
128	0.740107178	1.079689423	0.853285856	1.532195027
129	0.740292685	1.079632542	0.853523581	1.531332697
130	0.740466114	1.079579365	0.853761931	1.530468101
131	0.740618186	1.079532736	0.853997866	1.529612265
132	0.740847833	1.07946232	0.854234821	1.528752727
133	0.741094935	1.079386553	0.854462473	1.527926934
134	0.741305338	1.079322038	0.85468589	1.527116506
135	0.741572332	1.079240172	0.854911645	1.526297598
136	0.741869044	1.079149193	0.855130385	1.525504132
137	0.742112859	1.079074433	0.855354772	1.524690184
138	0.74239806	1.078986983	0.855569792	1.523910215
139	0.742654765	1.078908272	0.855783139	1.523136315
140	0.742939126	1.07882108	0.856005457	1.522329873
141	0.743247544	1.078726511	0.856216761	1.52156338
142	0.743508268	1.078646567	0.856434979	1.52077181
143	0.743802476	1.078556355	0.856640514	1.520026248
144	0.744141463	1.078452414	0.856849284	1.519268951
145	0.744544175	1.078328933	0.857057588	1.518513341
146	0.744912049	1.078216134	0.857263471	1.517766516
147	0.745285649	1.078101579	0.857460464	1.517051936
148	0.74568698	1.077978521	0.857658987	1.51633181
149	0.746065284	1.077862524	0.857855761	1.515618027
150	0.746434425	1.077749336	0.85805426	1.514897985
151	0.746830016	1.077628039	0.858245896	1.514202841
152	0.747219457	1.077508626	0.858444052	1.513484044
153	0.747538638	1.077410758	0.858643598	1.512760205
154	0.747886487	1.077304099	0.858842684	1.512038033
155	0.748215698	1.077203155	0.859036169	1.51133618
156	0.748557525	1.077098342	0.85922424	1.510653968
157	0.74893902	1.076981367	0.859411008	1.509976479
158	0.749371795	1.076848668	0.859602108	1.50928328
159	0.749806737	1.076715304	0.859787641	1.508610272
160	0.750260851	1.076576062	0.859973574	1.507935811
161	0.750712021	1.076437722	0.860163331	1.507247484
162	0.751158656	1.076300773	0.860348313	1.506576473
163	0.751575596	1.076172929	0.860540236	1.505880285
164	0.751956083	1.076056262	0.860727889	1.505199588
165	0.75231209	1.075947102	0.860916164	1.504516634
166	0.752647385	1.075844292	0.861108093	1.503820427
167	0.753026632	1.075728006	0.861300304	1.503123194
168	0.753400719	1.075613302	0.861495086	1.502416637
169	0.75377032	1.075499974	0.861680018	1.501745809
170	0.754231467	1.075358575	0.861870576	1.501054572
171	0.754718369	1.075209279	0.862063077	1.500356289
172	0.755141039	1.075079678	0.862254186	1.499663057
173	0.755553905	1.074953083	0.862443878	1.498974961
174	0.755946536	1.074832693	0.862634806	1.498282384
175	0.756310299	1.074721155	0.862823597	1.497597557
176	0.756702296	1.074600959	0.863006361	1.496934596
177	0.757038008	1.074498021	0.863191015	1.496264775
178	0.75733986	1.074405466	0.863371737	1.495609218
179	0.757692463	1.07429735	0.86355106	1.49495874
180	0.758036164	1.074191963	0.863725273	1.494326794
181	0.758358013	1.074093276	0.863902108	1.493685336
182	0.758692425	1.073990737	0.864074956	1.493058344
183	0.758974318	1.073904302	0.864247668	1.492431841
184	0.759264277	1.073815394	0.864425208	1.491787828
185	0.759589786	1.073715585	0.864603871	1.491139741
186	0.759910719	1.073617179	0.864777551	1.490509731
187	0.760249773	1.073513217	0.864954111	1.48986927
188	0.760547258	1.073422	0.865128034	1.489238377
189	0.760849031	1.07332947	0.865299814	1.488615259
190	0.761161183	1.073233756	0.865473692	1.487984529
191	0.761471019	1.073138753	0.865644343	1.487365505
192	0.761724355	1.073061074	0.865812134	1.486756853
193	0.761985934	1.072980868	0.86598137	1.486142964
194	0.762230072	1.072906009	0.866156001	1.485509503
195	0.762445433	1.072839974	0.866328831	1.484882573
196	0.762689408	1.072765165	0.866494714	1.484280844
197	0.762944071	1.07268708	0.866656197	1.483695077
198	0.763238383	1.072596836	0.866813803	1.483123371
199	0.763501367	1.072516199	0.866967569	1.482565597
200	0.763776226	1.072431921	0.867120291	1.482011608
201	0.764008665	1.07236065	0.867272821	1.481458319
202	0.764289362	1.072274581	0.86742713	1.480898571
203	0.764558133	1.072192169	0.867578422	1.480349771
204	0.764864674	1.072098176	0.867729351	1.479802287
205	0.765148062	1.072011283	0.867879127	1.479258987
206	0.765433261	1.071923834	0.868032148	1.478703914
207	0.765671093	1.071850909	0.868189417	1.478133432
208	0.7659462	1.071766554	0.868344502	1.47757087
209	0.76622533	1.071680966	0.868497042	1.477017543
210	0.76647473	1.071604494	0.86864799	1.476469989
211	0.766742004	1.071522541	0.868797784	1.475926623
212	0.767016471	1.071438383	0.868950379	1.475373094
213	0.767269771	1.071360715	0.869097712	1.474838657
214	0.767499477	1.071290282	0.869244436	1.474306426
215	0.767726077	1.071220801	0.869390231	1.473777563
216	0.76796447	1.071147704	0.869535175	1.473251791
217	0.768193169	1.071077579	0.869681012	1.472722776
218	0.768417448	1.07100881	0.869826355	1.472195557
219	0.768634103	1.070942378	0.869966844	1.471685941
220	0.768837444	1.070880029	0.870105103	1.471184419
221	0.769075732	1.070806964	0.870244065	1.470680343
222	0.769284779	1.070742865	0.870381131	1.470183146
223	0.769462457	1.070688385	0.870517591	1.469688147
224	0.769674335	1.070623418	0.870656201	1.469185349
225	0.769955144	1.070537315	0.870793773	1.468686317
226	0.770231015	1.070452727	0.870937032	1.468166653
227	0.770488467	1.070373785	0.87107071	1.467681746
228	0.770738078	1.070297249	0.871208081	1.467183443
229	0.770939403	1.070235518	0.871340447	1.466703297
230	0.771146492	1.070172019	0.871469886	1.466233767
231	0.771342295	1.070111981	0.871602407	1.465753055
232	0.771551779	1.070047748	0.871732551	1.465280965
233	0.771774548	1.069979442	0.871861683	1.46481255
234	0.771992675	1.069912559	0.87199242	1.464338309
235	0.772172675	1.069857366	0.872116763	1.463887264
236	0.772399839	1.069787712	0.872241462	1.463434929
237	0.772625841	1.069718415	0.872368668	1.462973497
238	0.772845913	1.069650935	0.872492478	1.462524384
239	0.773053091	1.06958741	0.872615761	1.462077185
240	0.773236924	1.069531042	0.872735063	1.461644425
241	0.773448206	1.069466258	0.872858014	1.461198429
242	0.773656884	1.069402272	0.872980664	1.460753526
243	0.773885059	1.069332308	0.873105533	1.460300571
244	0.774080964	1.069272239	0.873227493	1.459858172
245	0.774287683	1.069208854	0.873347735	1.459422003
246	0.774504886	1.069142254	0.873468358	1.458984452
247	0.77477471	1.06905952	0.873591229	1.458538745
248	0.774995313	1.068991877	0.873713563	1.458094989
249	0.775227728	1.068920613	0.873836457	1.457649198
250	0.775480328	1.06884316	0.873957259	1.457210997
251	0.77575139	1.068760046	0.874075021	1.456783823
252	0.775980398	1.068689827	0.874193845	1.4563528
253	0.776230504	1.068613138	0.874311967	1.455924321
254	0.776465825	1.068540983	0.874432538	1.455486957
255	0.776667273	1.068479214	0.874550119	1.455060441
256	0.776834949	1.068427801	0.874664092	1.45464701
257	0.777042142	1.06836427	0.874776112	1.454240667
258	0.777263868	1.068296284	0.87488317	1.453852321
259	0.777487514	1.068227708	0.874992883	1.453454346
260	0.777706568	1.068160541	0.875101793	1.453059282
261	0.777881589	1.068106876	0.875216572	1.452642931
262	0.778039182	1.068058554	0.875326534	1.452244051
263	0.778261653	1.067990339	0.875442742	1.451822516
264	0.778495601	1.067918604	0.875558046	1.451404259
265	0.778753323	1.067839581	0.875672547	1.450988912
266	0.779044339	1.067750348	0.875783247	1.450587358
267	0.779307154	1.067669763	0.875892961	1.450189377
268	0.77955396	1.067594086	0.875998014	1.449808305
269	0.779824793	1.067511042	0.876106815	1.449413639
270	0.78008454	1.067431397	0.876213365	1.449027136
271	0.780350002	1.06735	0.876320797	1.448637432
272	0.780615631	1.067268552	0.876434349	1.44822553
273	0.780888872	1.06718477	0.876543149	1.447830866
274	0.78116485	1.067100148	0.876649353	1.447445619
275	0.781437094	1.067016672	0.876755418	1.447060877
276	0.781682118	1.066941541	0.876864131	1.446666528
277	0.781936075	1.066863672	0.876971491	1.446277087
278	0.78215989	1.066795045	0.877078205	1.445889989
279	0.782387114	1.066725373	0.877190792	1.445481589
280	0.782611101	1.066656693	0.877300012	1.445085402
281	0.782813684	1.066594576	0.877406954	1.444697476
282	0.782988304	1.066541033	0.877513324	1.444311626
283	0.783215556	1.066471352	0.87761925	1.443927387
284	0.783388991	1.066418173	0.877726517	1.443538286
285	0.783576397	1.06636071	0.877833352	1.443150747
286	0.783772692	1.066300521	0.877942071	1.442756379
287	0.783959308	1.0662433	0.878050481	1.442363129
288	0.784154228	1.066183533	0.878159072	1.441969225
289	0.784357594	1.066121176	0.878269346	1.441569211
290	0.784576161	1.066054158	0.878375493	1.441184171
291	0.784772119	1.065994072	0.878481916	1.440798128
292	0.784978381	1.065930828	0.878591226	1.440401616
293	0.785160643	1.065874942	0.878696247	1.440020659
294	0.785367186	1.06581161	0.878802886	1.439633835
295	0.785603833	1.065739049	0.878909374	1.439247554
296	0.785846891	1.065664521	0.879017205	1.438856408
297	0.786103	1.065585992	0.87912746	1.438456463
298	0.786323933	1.065518249	0.879239762	1.438049097
299	0.786545521	1.065450304	0.879354357	1.437633413
300	0.78673994	1.065390691	0.879468582	1.437219069
301	0.786971999	1.065319536	0.879583601	1.436801847
302	0.787162452	1.065261138	0.879697193	1.436389798
303	0.787364437	1.065199205	0.879811367	1.435975641
304	0.787533956	1.065147226	0.879926824	1.435556831
305	0.787697217	1.065097167	0.880043894	1.435132167
306	0.78783909	1.065053665	0.880160434	1.434709425
307	0.787994211	1.065006101	0.880276156	1.434289651
308	0.788144387	1.064960054	0.880389668	1.433877895
309	0.788291455	1.064914959	0.880502257	1.433469486
310	0.788435507	1.064870789	0.880613402	1.433066317
311	0.7885787	1.064826882	0.880725973	1.432657975
312	0.788724357	1.064782221	0.880839551	1.432245977
313	0.788833948	1.064748618	0.880954651	1.43182846
314	0.78892627	1.064720309	0.881069949	1.431410227
315	0.789044436	1.064684077	0.881187508	1.43098379
316	0.789144291	1.064653459	0.881303138	1.430564348
317	0.789254137	1.064619777	0.881420767	1.430137657
318	0.789353411	1.064589337	0.881536688	1.429717163
319	0.789480748	1.064550293	0.881649448	1.429308134
320	0.789584806	1.064518386	0.881763213	1.428895461
321	0.789699089	1.064483344	0.881879866	1.42847231
322	0.789817574	1.064447014	0.881996356	1.428049752
323	0.789939157	1.064409734	0.882113722	1.427624015
324	0.790068796	1.064369983	0.882230303	1.427201123
325	0.790213747	1.064325538	0.882347711	1.426775234
326	0.790338021	1.064287432	0.882468556	1.42633688
327	0.790481524	1.064243431	0.882589951	1.425896526
328	0.790629488	1.064198061	0.882708355	1.425467027
329	0.790785496	1.064150226	0.882820507	1.4250602
330	0.790959859	1.064096762	0.882932639	1.424653452
331	0.791129256	1.06404482	0.883046036	1.424242111
332	0.791301905	1.063991882	0.883157965	1.423836098
333	0.791523185	1.063924032	0.883272024	1.423422357
334	0.791783327	1.063844266	0.883381588	1.423024919
335	0.792004965	1.063776307	0.883493867	1.422617636
336	0.792228389	1.0637078	0.883607229	1.422206425
337	0.792470722	1.063633495	0.883719627	1.42179871
338	0.792713907	1.063558928	0.883833859	1.421384342
339	0.792943859	1.063488419	0.883946142	1.420977043
340	0.793159349	1.063422345	0.884055118	1.420581738
341	0.793348788	1.063364258	0.884169486	1.420166879
342	0.793538565	1.063306068	0.884284078	1.419751204
343	0.793741595	1.063243814	0.884396529	1.419343296
344	0.793946378	1.063181023	0.884510706	1.418929128
345	0.794152186	1.063117917	0.884622362	1.418524103
346	0.794375512	1.06304944	0.884734605	1.41811695
347	0.794600908	1.062980328	0.884845549	1.417714507
348	0.794820536	1.062912985	0.884958367	1.417305267
349	0.795047017	1.06284354	0.885071713	1.416894115
350	0.795277125	1.062772983	0.885184991	1.416483207
351	0.795533525	1.062694365	0.885297625	1.416074633
352	0.795825873	1.062604724	0.885407271	1.415676902
353	0.796113778	1.062516445	0.885515783	1.415283283
354	0.796373197	1.062436901	0.885624629	1.414888452
355	0.796642378	1.062354364	0.885733524	1.41449344
356	0.796891499	1.062277977	0.885842639	1.414097634
357	0.797125578	1.062206203	0.885950382	1.413706805
358	0.79735942	1.062134502	0.886062021	1.413301842
359	0.797589505	1.062063952	0.886172811	1.412899961
360	0.797834654	1.061988783	0.886283611	1.41249804
361	0.798079092	1.061913833	0.88639518	1.412093333
362	0.798281571	1.061851748	0.886506726	1.411688705
363	0.7984866	1.061788881	0.886616433	1.411290753
364	0.798713649	1.061719262	0.886725754	1.410894198
365	0.798936163	1.061651034	0.886834998	1.410497924
366	0.799159375	1.061582592	0.886945346	1.410097646
367	0.799382197	1.061514269	0.887056192	1.409695559
368	0.799604092	1.061446231	0.887162877	1.409308566
369	0.799858433	1.061368244	0.887268978	1.408923693
370	0.80010988	1.061291144	0.887378404	1.408526758
371	0.800370025	1.061211377	0.887486969	1.408132946
372	0.800623189	1.061133751	0.887593981	1.407744767
373	0.800855891	1.061062399	0.887700576	1.407358103
374	0.801104563	1.06098615	0.887807456	1.406970402
375	0.801338846	1.060914313	0.887914172	1.406583298
376	0.80157324	1.060842443	0.888021382	1.406194402
377	0.801801501	1.060772452	0.888127528	1.405809364
378	0.802037565	1.060700069	0.888232498	1.405428593
379	0.802266582	1.060629847	0.8883384	1.40504444
380	0.802493403	1.060560298	0.888443782	1.404662174
381	0.802755777	1.060479848	0.888550362	1.404275565
382	0.8030171	1.06039972	0.888655766	1.403893218
383	0.803290387	1.060315924	0.888766486	1.403491589
384	0.803576306	1.060228254	0.888875456	1.403096309
385	0.803848392	1.060144826	0.888982664	1.40270742
386	0.804094322	1.060069418	0.889089276	1.402320691
387	0.804350396	1.059990899	0.889192785	1.401945219
388	0.804624331	1.059906904	0.889299522	1.401558039
389	0.804907029	1.059820222	0.889402161	1.401185724
390	0.805163262	1.059741655	0.889505391	1.400811266
391	0.805429358	1.059660063	0.889609831	1.400432416
392	0.805689388	1.059580332	0.889713187	1.4000575
393	0.805944538	1.059502097	0.88981728	1.399679909
394	0.806195018	1.059425294	0.889923046	1.399296252
395	0.806456977	1.059344971	0.890026301	1.398921702
396	0.806697873	1.059271106	0.89012869	1.398550293
397	0.806949678	1.059193897	0.890233703	1.398169365
398	0.807204689	1.059115704	0.89033898	1.39778748
399	0.807443812	1.059042383	0.890440675	1.397418588
400	0.807695864	1.058965098	0.890545449	1.397038528
401	0.807964578	1.058882704	0.890650882	1.396656078
402	0.808213166	1.058806481	0.890756474	1.396273052
403	0.808448892	1.058734201	0.890859205	1.395900401
404	0.808692402	1.058659535	0.890959985	1.395534828
405	0.808946578	1.058581599	0.891061192	1.395167709
406	0.809203553	1.058502804	0.891163371	1.394797061
407	0.809462327	1.058423458	0.89126682	1.394421808
408	0.809710841	1.058347257	0.891371222	1.394043096
409	0.809956748	1.058271856	0.891476134	1.393662537
410	0.810181328	1.058202995	0.891580218	1.393284978
411	0.810428776	1.058127121	0.891684616	1.392906282
412	0.810684609	1.058048676	0.891785941	1.392538734
413	0.810918521	1.057976953	0.891887573	1.392170069
414	0.811152288	1.057905275	0.891988245	1.391804889
415	0.811374708	1.057837075	0.892087248	1.391445763
416	0.811585411	1.057772469	0.892184776	1.391091987
417	0.811777519	1.057713564	0.89228034	1.390745338
418	0.81196737	1.057655351	0.89237485	1.390402507
419	0.812161531	1.057595816	0.89247173	1.390051081
420	0.812358946	1.057535284	0.892566056	1.389708924
421	0.812538044	1.057480368	0.892660174	1.389367516
422	0.81272023	1.057424506	0.892753934	1.38902741
423	0.812889338	1.057372653	0.892847817	1.388686856
424	0.813044511	1.057325073	0.892942703	1.388342664
425	0.813232062	1.057267566	0.893036698	1.388001703
426	0.813428074	1.057207464	0.893129196	1.387666173
427	0.813630255	1.05714547	0.893223431	1.387324342
428	0.813818257	1.057087824	0.893317572	1.386982853
429	0.814019568	1.057026097	0.8934099	1.386647937
430	0.814220365	1.056964528	0.893500004	1.386321092
431	0.814430193	1.05690019	0.893592476	1.385985657
432	0.814633873	1.056837737	0.893685219	1.385649238
433	0.814850842	1.056771209	0.893776415	1.38531843
434	0.815065097	1.056705513	0.893868399	1.384984766
435	0.81527503	1.056641142	0.893959349	1.384654852
436	0.8154835	1.05657722	0.894048875	1.384330103
437	0.815696002	1.056512062	0.894141004	1.383995913
438	0.815918787	1.056443751	0.894232271	1.383664845
439	0.816127429	1.056379776	0.894324185	1.383331435
440	0.81634759	1.056312269	0.894415884	1.382998803
441	0.816527111	1.056257224	0.894508343	1.382663417
442	0.816705431	1.056202547	0.894600075	1.382330666
443	0.816893094	1.056145005	0.894693851	1.381990499
444	0.817076707	1.056088705	0.894785282	1.38165884
445	0.817247806	1.056036242	0.89487359	1.381338508
446	0.817420391	1.055983323	0.894961175	1.381020799
447	0.81759844	1.055928729	0.895048851	1.380702763
448	0.8177803	1.055872966	0.895135316	1.380389116
449	0.817962871	1.055816985	0.895223863	1.38006792
450	0.81815267	1.055758788	0.895314465	1.379739265
451	0.81834324	1.055700355	0.895402069	1.37942149
452	0.81852049	1.055646006	0.895491797	1.379096007
453	0.818699401	1.055591147	0.895580571	1.378773986
454	0.818864038	1.055540666	0.895668486	1.378455079
455	0.819040792	1.055486469	0.895755572	1.378139182
456	0.819205875	1.05543585	0.89584193	1.377825923
457	0.819380212	1.055382394	0.895927981	1.37751378
458	0.819569316	1.05532441	0.896013776	1.377202566
459	0.819735999	1.055273302	0.896098189	1.376896363
460	0.819897886	1.055223663	0.896182725	1.376589715
461	0.820047284	1.055177854	0.89626802	1.376280314
462	0.82021083	1.055127707	0.896353658	1.375969668
463	0.820392103	1.055072124	0.896440718	1.375653865
464	0.820578315	1.055015027	0.896527393	1.375339456
465	0.820768958	1.054956571	0.896612122	1.375032109
466	0.820973501	1.054893853	0.896698083	1.37472029
467	0.821177125	1.054831417	0.896783174	1.374411629
468	0.821385084	1.054767652	0.896867161	1.374106972
469	0.821585215	1.054706287	0.896949243	1.373809227
470	0.821773883	1.054648437	0.897032531	1.373507105
471	0.821968481	1.054588768	0.897116559	1.373202299
472	0.822143863	1.054534992	0.897198987	1.372903299
473	0.822328358	1.054478421	0.897281131	1.372605325
474	0.822505184	1.054424202	0.897364549	1.372302735
475	0.822702504	1.054363699	0.897448298	1.371998941
476	0.82291136	1.054299659	0.897531324	1.371697769
477	0.82312468	1.05423425	0.897612834	1.371402098
478	0.823333671	1.054170168	0.897694449	1.371106046
479	0.823555156	1.054102255	0.897774913	1.370814166
480	0.823770519	1.05403622	0.897855191	1.370522964
481	0.823997378	1.05396666	0.897934987	1.370233509
482	0.824211669	1.053900953	0.898015836	1.369940235
483	0.824403883	1.053842015	0.898096715	1.369646854
484	0.824585634	1.053786286	0.898177601	1.369353447
485	0.824761288	1.053732426	0.898261052	1.369050734
486	0.824946283	1.053675702	0.898342022	1.368757019
487	0.825144253	1.053615	0.89842296	1.368463424
488	0.82535727	1.053549684	0.898501994	1.368176733
489	0.825564994	1.053485991	0.89858283	1.367883505
490	0.825779265	1.05342029	0.89866139	1.367598537
491	0.825984608	1.053357327	0.898738007	1.367320613
492	0.826191444	1.053293906	0.898818873	1.367027276
493	0.826404757	1.053228499	0.898899834	1.366733598
494	0.826614382	1.053164223	0.898980178	1.366442155
495	0.826836071	1.053096248	0.899059604	1.366154044
496	0.827048968	1.053030968	0.899138676	1.365867215
497	0.827266206	1.052964358	0.899218505	1.365577643
498	0.827474918	1.052900362	0.899297762	1.365290142
499	0.827706594	1.052829324	0.89937729	1.36500166
500	0.82793515	1.052759243	0.899457728	1.364709876
501	0.828164796	1.052688828	0.89953969	1.364412565
502	0.828385675	1.052621102	0.899621567	1.364115563
503	0.828617355	1.052550063	0.899703005	1.363820152
504	0.828860368	1.052475549	0.899783797	1.363527084
505	0.829093919	1.052403937	0.899862478	1.363241676
506	0.829321635	1.052334113	0.899940089	1.362960148
507	0.829561372	1.052260604	0.90001823	1.362676696
508	0.829779083	1.052193849	0.900095749	1.362395501
509	0.829998025	1.052126716	0.900173256	1.362114351
510	0.830222757	1.052057808	0.900249954	1.361836134
511	0.830436814	1.051992173	0.900326371	1.361558937
512	0.830659832	1.05192379	0.900401406	1.361286753
513	0.830888122	1.051853791	0.900475604	1.361017604
514	0.831118712	1.051783086	0.90055078	1.36074491
515	0.831336344	1.051716355	0.900624519	1.360477424
516	0.831548489	1.051651306	0.900699247	1.360206355
517	0.8317638	1.051585287	0.900773002	1.359938813
518	0.831974501	1.051520681	0.900847171	1.359669771
519	0.832186103	1.051455798	0.900920949	1.359402147
520	0.832386453	1.051394366	0.900995401	1.359132079
521	0.832594864	1.051330463	0.90106964	1.358862782
522	0.83281647	1.051262513	0.901145226	1.358588598
523	0.833020153	1.051200059	0.901218088	1.358324297
524	0.833206395	1.051142952	0.901291716	1.358057217
525	0.833400247	1.051083512	0.901366761	1.357784998
526	0.833579231	1.051028632	0.901442523	1.357510177
527	0.833768082	1.050970725	0.901518336	1.357235171
528	0.833958875	1.050912224	0.901592421	1.356966432
529	0.834168316	1.050848004	0.901666722	1.356696911
530	0.834395023	1.05077849	0.901739646	1.356432383
531	0.83462655	1.050707499	0.901812901	1.356166654
532	0.834869386	1.050633039	0.901885519	1.355903239
533	0.835104136	1.050561059	0.901958504	1.355638491
534	0.835338612	1.050489163	0.902030659	1.355376752
535	0.835578513	1.050415603	0.90210206	1.355117751
536	0.835817075	1.050342455	0.90217078	1.354868474
537	0.836058414	1.050268454	0.902242429	1.354608575
538	0.836303913	1.050193178	0.902312278	1.354355202
539	0.836534887	1.050122356	0.902383618	1.354096421
540	0.8367497	1.050056489	0.902454337	1.353839891
541	0.836958309	1.049992525	0.9025246	1.353585019
542	0.837175453	1.049925943	0.902593614	1.353334675
543	0.837394821	1.049858679	0.902663632	1.353080689
544	0.837608333	1.049793212	0.902733146	1.352828534
545	0.837830301	1.049725151	0.902803123	1.352574695
546	0.838050253	1.049657708	0.902872627	1.352322577
547	0.838276924	1.049588206	0.902941958	1.352071081
548	0.83848874	1.049523258	0.903012509	1.351815165
549	0.838700628	1.049458287	0.903082599	1.351560917
550	0.838926561	1.049389011	0.903153362	1.351304228
551	0.839134907	1.049325127	0.903224625	1.351045729
552	0.839355047	1.049257627	0.903294627	1.3507918
553	0.839558154	1.049195349	0.90336494	1.350536747
554	0.839757714	1.049134159	0.903436729	1.350276336
555	0.839927786	1.049082011	0.903508981	1.350014247
556	0.840100534	1.049029043	0.903581101	1.349752637
557	0.840266419	1.048978178	0.903653662	1.349489428
558	0.840431276	1.048927629	0.903725318	1.349229499
559	0.840606963	1.048873759	0.903796774	1.348970297
560	0.840785951	1.048818877	0.903867772	1.348712757
561	0.84097305	1.048761508	0.903938337	1.348456791
562	0.841140098	1.048710287	0.904009545	1.348198488
563	0.841313581	1.048657093	0.904080694	1.347940401
564	0.841487487	1.048603769	0.904150518	1.347687117
565	0.841664957	1.048549353	0.904221983	1.347427882
566	0.84184765	1.048493335	0.90429149	1.347175751
567	0.842036174	1.048435529	0.90436032	1.346926074
568	0.842220009	1.04837916	0.904429666	1.346674527
569	0.842397827	1.048324637	0.904498703	1.346424101
570	0.842562021	1.048274291	0.904567331	1.346175157
571	0.842728784	1.048223158	0.904634183	1.345932656
572	0.842908973	1.048167907	0.904701971	1.345686762
573	0.843068789	1.048118904	0.904769653	1.345441252
574	0.843239216	1.048066647	0.904838547	1.345191341
575	0.843394077	1.048019163	0.904909279	1.344934765
576	0.84356659	1.047966266	0.904979616	1.344679623
577	0.843741564	1.047912615	0.905049624	1.344425674
578	0.843910885	1.047860697	0.905118302	1.344176551
579	0.844064031	1.047813738	0.905186605	1.343928788
580	0.844219525	1.04776606	0.90525496	1.343680834
581	0.844373123	1.047718964	0.90532198	1.343437725
582	0.844533926	1.047669657	0.905388369	1.343196903
583	0.84469473	1.047620351	0.905452364	1.342964765
584	0.844851112	1.047572401	0.905515886	1.342734344
585	0.845002382	1.047526017	0.905580131	1.342501297
586	0.84515783	1.047478353	0.9056462	1.34226164
587	0.845320695	1.047428415	0.90571034	1.342028974
588	0.845496195	1.047374602	0.905775606	1.341792229
589	0.845664969	1.047322852	0.905841761	1.341552254
590	0.845825664	1.047273579	0.905907445	1.341313992
591	0.84599395	1.047221979	0.905971508	1.341081606
592	0.846155075	1.047172574	0.906036567	1.340845611
593	0.846308626	1.047125491	0.906101223	1.340611074
594	0.846452545	1.047081363	0.906166642	1.340373773
595	0.846591949	1.047038618	0.906229963	1.340144082
596	0.846730733	1.046996063	0.906294773	1.339908986
597	0.846873874	1.046952173	0.906361103	1.339668378
598	0.847004776	1.046912035	0.906426914	1.339429656
599	0.847126214	1.046874799	0.906492372	1.339192209
600	0.847252281	1.046836144	0.906558356	1.338952857
601	0.847382938	1.046796081	0.906623941	1.338714954
602	0.847510282	1.046757035	0.906689994	1.33847535
603	0.847615583	1.046724747	0.906756187	1.338235242
604	0.847721912	1.046692144	0.906821887	1.337996917
605	0.847834692	1.046657563	0.906887558	1.337758701
606	0.847943989	1.04662405	0.906952004	1.33752493
607	0.848035906	1.046595866	0.907016416	1.337291278
608	0.848130253	1.046566937	0.907081455	1.337055353
609	0.84823082	1.0465361	0.907146378	1.336819851
610	0.848335791	1.046503914	0.907210973	1.336585538
611	0.848436879	1.046472918	0.907277458	1.336344369
612	0.848553514	1.046437155	0.907343516	1.336104745
613	0.848671829	1.046400876	0.907409702	1.335864661
614	0.848795796	1.046362865	0.907474263	1.33563047
615	0.848914541	1.046326455	0.907537519	1.335401013
616	0.849037596	1.046288723	0.907602167	1.33516651
617	0.84916759	1.046248864	0.907664093	1.334941876
618	0.849297217	1.046209117	0.907725226	1.334720122
619	0.849412367	1.046173809	0.907786994	1.334496063
620	0.849538216	1.046135221	0.907847902	1.334275121
621	0.849669203	1.046095057	0.907909294	1.334052426
622	0.849788832	1.046058376	0.90796923	1.333835013
623	0.849907243	1.046022068	0.908028717	1.333619229
624	0.850008453	1.045991035	0.908087574	1.333405728
625	0.850126662	1.045954789	0.908146169	1.33319318
626	0.850239958	1.04592005	0.908205434	1.332978199
627	0.850365381	1.045881592	0.908263834	1.33276636
628	0.850484568	1.045845047	0.908322947	1.332551932
629	0.850598857	1.045810003	0.908381759	1.332338596
630	0.850717834	1.045773522	0.908440015	1.332127276
631	0.850829972	1.045739137	0.908500411	1.331908194
632	0.850949816	1.04570239	0.908560669	1.331689612
633	0.851080143	1.045662429	0.908620748	1.33147168
634	0.851216596	1.045620589	0.908680068	1.331256502
635	0.851359365	1.045576813	0.908739655	1.331040351
636	0.851513593	1.045529523	0.908799877	1.330821901
637	0.851659868	1.045484671	0.908859558	1.330605414
638	0.851801656	1.045441195	0.908921468	1.330380838
639	0.851940696	1.045398562	0.908983425	1.330156093
640	0.852068855	1.045359266	0.909045433	1.329931165
641	0.852189813	1.045322177	0.909106743	1.329708768
642	0.852320483	1.045282111	0.9091682	1.329485835
643	0.852439271	1.045245687	0.909228519	1.329267035
644	0.852545799	1.045213023	0.909290653	1.329041645
645	0.852651822	1.045180514	0.909352618	1.328816873
646	0.852766908	1.045145226	0.90941368	1.328595374
647	0.852864276	1.045115371	0.909474795	1.328373683
648	0.852964771	1.045084557	0.909536604	1.328149476
649	0.853059279	1.045055578	0.909598274	1.327925773
650	0.853157333	1.045025512	0.909661291	1.327697184
651	0.853250268	1.044997016	0.909722624	1.327474702
652	0.853341055	1.044969179	0.90978362	1.327253445
653	0.853439176	1.044939093	0.909844205	1.327033677
654	0.853544389	1.044906831	0.909903921	1.326817063
655	0.853634622	1.044879164	0.909963792	1.326599885
656	0.853734888	1.04484842	0.910025128	1.32637739
657	0.85384201	1.044815574	0.910085903	1.326156935
658	0.85395115	1.044782109	0.910147392	1.325933887
659	0.854075238	1.04474406	0.910208384	1.325712643
660	0.854185862	1.04471014	0.910269594	1.325490609
661	0.854290777	1.044677971	0.910331137	1.325267365
662	0.854404982	1.044642953	0.910392005	1.32504657
663	0.854511619	1.044610256	0.910451131	1.324832095
664	0.8546049	1.044581653	0.910511223	1.324614117
665	0.854708502	1.044549886	0.91056981	1.324401596
666	0.854820936	1.044515411	0.910631106	1.324179251
667	0.854940513	1.044478746	0.910690817	1.323962651
668	0.85506596	1.044440281	0.910750756	1.323745227
669	0.855178501	1.044405773	0.910810001	1.323530319
670	0.85530536	1.044366875	0.910869121	1.323315868
671	0.855415243	1.044333182	0.910929083	1.32309836
672	0.855522786	1.044300207	0.910987175	1.322887636
673	0.855621864	1.044269827	0.911045691	1.322675374
674	0.855726214	1.044237831	0.911104628	1.322461581
675	0.855823337	1.044208051	0.911162891	1.322250238
676	0.855929615	1.044175464	0.911220241	1.322042203
677	0.856018893	1.044148089	0.911276536	1.321838
678	0.856124449	1.044115723	0.911333299	1.321632094
679	0.85624662	1.044078262	0.911390299	1.321425331
680	0.856349182	1.044046814	0.911447175	1.321219019
681	0.856464859	1.044011345	0.911504359	1.321011586
682	0.856567474	1.043979881	0.911562085	1.32080219
683	0.856672246	1.043947755	0.911618826	1.320596367
684	0.856749063	1.043924201	0.911676437	1.320387387
685	0.856841437	1.043895877	0.911733462	1.320180534
686	0.856941239	1.043865275	0.911791001	1.319971814
687	0.8570446	1.043833582	0.911848593	1.319762902
688	0.857131825	1.043806837	0.911906596	1.3195525
689	0.857211798	1.043782315	0.911964708	1.319341704
690	0.857304007	1.043754042	0.91202317	1.319129637
691	0.857386755	1.043728669	0.912082528	1.318914319
692	0.857498302	1.043694466	0.912141596	1.318700057
693	0.857604962	1.043661762	0.912200618	1.318485956
694	0.857700387	1.043632502	0.912259158	1.318273609
695	0.857801539	1.043601486	0.912317251	1.318062881
696	0.857895849	1.043572569	0.912373383	1.317859265
697	0.857994703	1.043542258	0.91243186	1.317647143
698	0.858089145	1.0435133	0.912489336	1.317438653
699	0.858184553	1.043484045	0.912546334	1.317231897
700	0.858266848	1.043458811	0.912604179	1.31702207
701	0.858354487	1.043431939	0.912662093	1.316811992
702	0.858445439	1.043404051	0.912720147	1.316601403
703	0.858541906	1.043374472	0.912777664	1.316392763
704	0.858632794	1.043346604	0.912835409	1.316183297
705	0.858727002	1.043317717	0.912893118	1.315973963
706	0.858821577	1.043288718	0.912950956	1.315764162
707	0.858907106	1.043262493	0.91300833	1.31555604
708	0.858988303	1.043237596	0.913065812	1.31534753
709	0.859078286	1.043210005	0.913123914	1.315136769
710	0.859180966	1.043178521	0.913182328	1.314924876
711	0.859272632	1.043150414	0.913241561	1.314710012
712	0.859358406	1.043124113	0.913299798	1.314498762
713	0.859429548	1.043102299	0.913358941	1.314284225
714	0.859505013	1.04307916	0.913417471	1.31407191
715	0.859583576	1.043055071	0.913476878	1.313856417
716	0.859664091	1.043030383	0.913534547	1.313647225
717	0.859725025	1.043011699	0.913591336	1.313441227
718	0.859788876	1.042992121	0.91364825	1.313234775
719	0.85985044	1.042973244	0.913705315	1.313027778
720	0.859916693	1.042952929	0.913760807	1.312826484
721	0.859987209	1.042931307	0.913816303	1.312625175
722	0.860056192	1.042910155	0.913871866	1.312423624
723	0.860122489	1.042889827	0.913927078	1.312223349
724	0.860195962	1.042867298	0.913982976	1.312020581
725	0.860261768	1.042847121	0.91403853	1.311819065
726	0.860331241	1.042825818	0.914094479	1.311616113
727	0.86038907	1.042808087	0.9141497	1.311415801
728	0.860442563	1.042791685	0.914206227	1.311210755
729	0.86050359	1.042772972	0.914264019	1.311001118
730	0.8605658	1.042753897	0.914320582	1.310795942
731	0.860625752	1.042735515	0.914377073	1.310591023
732	0.860693157	1.042714847	0.91443278	1.31038895
733	0.860761158	1.042693996	0.914488752	1.310185917
734	0.860825983	1.042674119	0.91454411	1.309985108
735	0.86089369	1.042653358	0.914599435	1.309784423
736	0.860960862	1.042632762	0.914655211	1.309582096
737	0.861028809	1.042611927	0.914711985	1.309376155
738	0.861098837	1.042590455	0.914768589	1.309170827
739	0.861176842	1.042566537	0.914824905	1.308966543
740	0.861254862	1.042542614	0.914879983	1.308766752
741	0.861320823	1.042522389	0.914934293	1.308569747
742	0.861392471	1.04250042	0.914988978	1.308371382
743	0.861470897	1.042476373	0.915045295	1.308167097
744	0.86154632	1.042453246	0.915102123	1.307960958
745	0.861619512	1.042430804	0.915158131	1.307757791
746	0.861694402	1.04240784	0.915213818	1.307555789
747	0.861757516	1.042388488	0.915269383	1.307354234
748	0.861817846	1.04236999	0.91532598	1.307148931
749	0.861871136	1.04235365	0.915381858	1.306946237
750	0.861928394	1.042336093	0.915437613	1.306743992
751	0.86197919	1.042320518	0.915494083	1.306539148
752	0.862032081	1.0423043	0.915550792	1.306333443
753	0.862087456	1.042287321	0.915607104	1.306129173
754	0.862144535	1.042269819	0.915664088	1.305922469
755	0.86220406	1.042251567	0.915720298	1.305718569
756	0.862255096	1.042235918	0.91577617	1.305515899
757	0.862299971	1.042222158	0.915832371	1.305312035
758	0.86235361	1.042205711	0.915888908	1.305106951
759	0.862393874	1.042193365	0.915945413	1.304901984
760	0.862426874	1.042183247	0.916001986	1.304696768
761	0.862458308	1.042173608	0.916057343	1.304495966
762	0.862497578	1.042161567	0.916113443	1.304292467
763	0.86254223	1.042147876	0.916169281	1.304089916
764	0.862584771	1.042134832	0.91622531	1.303886678
765	0.862628129	1.042121537	0.91628135	1.303683395
766	0.862679597	1.042105756	0.916338371	1.303476556
767	0.862724028	1.042092132	0.916394632	1.303272472
768	0.862767261	1.042078876	0.916450014	1.303071577
769	0.862812171	1.042065106	0.916505691	1.302869614
770	0.862850616	1.042053317	0.91656184	1.302665938
771	0.862878244	1.042044846	0.916618295	1.302461152
772	0.862917076	1.042032939	0.916674142	1.30225857
773	0.8629607	1.042019563	0.916729344	1.302058331
774	0.863014204	1.042003157	0.916783409	1.301862211
775	0.863066473	1.04198713	0.916837204	1.301667076
776	0.863125535	1.041969021	0.916890697	1.301473033
777	0.863177969	1.041952943	0.916944069	1.30127943
778	0.863236586	1.04193497	0.916996731	1.301088402
779	0.863309133	1.041912725	0.917048543	1.300900459
780	0.863367672	1.041894775	0.917100025	1.300713711
781	0.863412788	1.041880942	0.917151679	1.300526338
782	0.863470385	1.041863281	0.917202603	1.300341616
783	0.863530349	1.041844895	0.917254003	1.300155166
784	0.86357692	1.041830615	0.917305382	1.299968791
785	0.863634645	1.041812915	0.917357801	1.299778645
786	0.863678843	1.041799363	0.917409713	1.299590341
787	0.863729722	1.041783762	0.917461067	1.299404056
788	0.863775123	1.041769841	0.9175136	1.299213496
789	0.863820229	1.04175601	0.91756643	1.299021861
790	0.863877175	1.041738549	0.91761895	1.298831347
791	0.863929152	1.041722612	0.91767078	1.298643337
792	0.863988451	1.04170443	0.917722388	1.298456134
793	0.864044236	1.041687325	0.917773886	1.298269328
794	0.86409155	1.041672817	0.917826191	1.298079596
795	0.864137669	1.041658676	0.917879047	1.297887862
796	0.864187208	1.041643486	0.917931136	1.297698916
797	0.864230788	1.041630123	0.917983676	1.297508331
798	0.864270421	1.041617971	0.918035203	1.297321419
799	0.864330393	1.041599582	0.918086539	1.2971352
800	0.864384083	1.041583119	0.918138445	1.296946918
801	0.864434684	1.041567604	0.918189463	1.296761853
802	0.864475743	1.041555014	0.918239857	1.29657905
803	0.86451971	1.041541533	0.918291004	1.296393519
804	0.864563923	1.041527976	0.918342466	1.296206846
805	0.864605424	1.041515251	0.918394942	1.296016493
806	0.864637916	1.041505288	0.918446508	1.295829439
807	0.864675917	1.041493636	0.918497056	1.295646081
808	0.864724299	1.041478801	0.918548957	1.295457813
809	0.864769784	1.041464854	0.918599942	1.295272869
810	0.864821122	1.041449113	0.918650999	1.295087663
811	0.864870066	1.041434105	0.918702165	1.294902064
812	0.864915254	1.041420249	0.918752271	1.294720306
813	0.864958268	1.04140706	0.918802627	1.294537644
814	0.865004002	1.041393037	0.918852956	1.294355078
815	0.86505671	1.041376876	0.918903437	1.294171961
816	0.865102425	1.041362858	0.918954282	1.293987527
817	0.865158404	1.041345694	0.919005225	1.293802732
818	0.865209085	1.041330154	0.919055922	1.293618835
819	0.865265973	1.041312711	0.919106637	1.293434868
820	0.865326179	1.04129425	0.919157664	1.293249773
821	0.865379201	1.041277992	0.919209297	1.293062478
822	0.865429021	1.041262716	0.919260464	1.292876874
823	0.865479605	1.041247206	0.91931131	1.292692433
824	0.865539506	1.041228839	0.919362509	1.292506712
825	0.865593097	1.041212406	0.919413502	1.29232174
826	0.865642497	1.041197259	0.919464217	1.292137774
827	0.865697236	1.041180475	0.919515095	1.291953217
828	0.865754951	1.041162778	0.919565362	1.291770877
829	0.865800953	1.041148673	0.919615421	1.291589292
830	0.865845819	1.041134916	0.919666341	1.291404582
831	0.865887878	1.041122019	0.919717127	1.291220361
832	0.865940533	1.041105874	0.919767815	1.291036495
833	0.866005951	1.041085815	0.919817546	1.290856097
834	0.866064474	1.041067871	0.919868174	1.290672449
835	0.866119497	1.041050999	0.919917973	1.290491807
836	0.866171218	1.041035141	0.919967401	1.290312509
837	0.866219819	1.041020238	0.920016761	1.29013346
838	0.866262895	1.04100703	0.920066851	1.289951761
839	0.866307094	1.040993478	0.920116141	1.289772965
840	0.86635641	1.040978356	0.920165707	1.289593169
841	0.866403769	1.040963835	0.920215169	1.289413748
842	0.866451867	1.040949087	0.920265047	1.289232821
843	0.866494	1.040936168	0.920314234	1.289054397
844	0.866548627	1.040919418	0.920362574	1.288879046
845	0.866611477	1.040900146	0.920411439	1.288701794
846	0.866667497	1.040882969	0.920459645	1.28852693
847	0.866735589	1.040862091	0.920507129	1.288354684
848	0.866801031	1.040842025	0.920555918	1.288177706
849	0.866861342	1.040823532	0.920604944	1.28799987
850	0.866925991	1.040803709	0.920655039	1.287818152
851	0.86699368	1.040782954	0.920704579	1.287638449
852	0.867058886	1.04076296	0.920754042	1.287459026
853	0.86712997	1.040741164	0.920803716	1.287278836
854	0.867205195	1.040718098	0.920852855	1.28710059
855	0.867283073	1.040694219	0.920901991	1.286922351
856	0.867362922	1.040669735	0.920951063	1.286744345
857	0.867432014	1.04064855	0.921000329	1.286565636
858	0.867495175	1.040629183	0.92105001	1.286385423
859	0.867566324	1.040607367	0.921099591	1.286205571
860	0.867626294	1.040588979	0.921148941	1.286026557
861	0.867682157	1.04057185	0.921198817	1.285845636
862	0.867735129	1.040555607	0.921249184	1.285662935
863	0.867783712	1.040540711	0.921299713	1.285479645
864	0.86783977	1.040523522	0.921350328	1.285296042
865	0.86789553	1.040506425	0.921400818	1.285112891
866	0.867953968	1.040488506	0.921450914	1.284931173
867	0.868014893	1.040469825	0.921500729	1.284750473
868	0.868087267	1.040447633	0.921550928	1.284568379
869	0.868159507	1.040425483	0.921601131	1.284386272
870	0.868214287	1.040408686	0.921651048	1.2842052
871	0.868280553	1.040388367	0.921699895	1.284028013
872	0.868338203	1.04037069	0.921748468	1.283851818
873	0.868387461	1.040355587	0.921797793	1.283672896
874	0.868441963	1.040338875	0.921846358	1.283496727
875	0.868507392	1.040318813	0.921895431	1.283318718
876	0.868555995	1.04030391	0.921944014	1.283142488
877	0.868602877	1.040289535	0.921992274	1.282967427
878	0.868652288	1.040274384	0.922040419	1.282792785
879	0.868710662	1.040256486	0.922088165	1.282619592
880	0.868762946	1.040240454	0.922136363	1.282444755
881	0.868816621	1.040223996	0.922184042	1.282271802
882	0.868863917	1.040209494	0.922231383	1.282100079
883	0.868915738	1.040193604	0.922279358	1.281926053
884	0.868966651	1.040177993	0.922327346	1.281751977
885	0.86902806	1.040159164	0.922374628	1.281580465
886	0.869097197	1.040137964	0.922420714	1.281413294
887	0.869173041	1.040114709	0.922467048	1.28124522
888	0.869254327	1.040089785	0.922513711	1.281075954
889	0.869324564	1.040068248	0.922560699	1.280905506
890	0.869388307	1.040048703	0.922608766	1.280731147
891	0.869459881	1.040026757	0.922655405	1.280561967
892	0.869531636	1.040004755	0.922702675	1.280390498
893	0.869602759	1.039982947	0.922750024	1.280218743
894	0.869669755	1.039962404	0.922796976	1.280048431
895	0.869743	1.039939946	0.922844068	1.279877605
896	0.869805241	1.039920861	0.92289113	1.279706893
897	0.869872934	1.039900105	0.922938298	1.279535795
898	0.869937122	1.039880423	0.92298515	1.279365842
899	0.870004029	1.039859908	0.923032389	1.279194484
900	0.870064237	1.039841447	0.923080254	1.279020859
901	0.870130058	1.039821264	0.923128512	1.278845808
902	0.870202391	1.039799085	0.923176073	1.278673284
903	0.870266734	1.039779356	0.923223058	1.278502847
904	0.870324428	1.039761666	0.923270338	1.278331341
905	0.870381506	1.039744164	0.923316859	1.278162591
906	0.870428643	1.039729711	0.923363647	1.277992869
907	0.870476294	1.0397151	0.923410099	1.27782437
908	0.87052021	1.039701634	0.923455954	1.277658034
909	0.870568891	1.039686708	0.923502035	1.27749088
910	0.870636579	1.039665953	0.92354842	1.277322621
911	0.870695853	1.039647778	0.923594235	1.277156428
912	0.870756717	1.039629116	0.923639795	1.276991166
913	0.870814351	1.039611444	0.923686038	1.27682342
914	0.870875883	1.039592576	0.923732403	1.276655235
915	0.870935926	1.039574166	0.923779281	1.276485189
916	0.870988057	1.039558181	0.923825694	1.276316829
917	0.871037323	1.039543075	0.923872874	1.276145686
918	0.871076891	1.039530943	0.923919884	1.275975161
919	0.871116664	1.039518747	0.923967313	1.275803117
920	0.871150342	1.039508421	0.92401378	1.275634561
921	0.871180252	1.03949925	0.924059993	1.275466926
922	0.87120283	1.039492327	0.924106233	1.275299195
923	0.871231908	1.039483411	0.92415239	1.275131762
924	0.871260454	1.039474658	0.924198972	1.274962789
925	0.871282765	1.039467817	0.924244891	1.274796222
926	0.871315172	1.03945788	0.924290798	1.274629696
927	0.871357522	1.039444894	0.92433685	1.274462645
928	0.871392559	1.039434151	0.924383613	1.274293017
929	0.871428805	1.039423037	0.924430357	1.274123459
930	0.871463827	1.039412298	0.924476726	1.273955257
931	0.871497996	1.039401821	0.924523101	1.273787033
932	0.87152181	1.039394519	0.924569236	1.273619683
933	0.871535613	1.039390287	0.924616245	1.273449163
934	0.871549754	1.039385951	0.924663201	1.273278833
935	0.871575187	1.039378153	0.924709739	1.273110017
936	0.871609587	1.039367605	0.924756567	1.272940155
937	0.871654611	1.0393538	0.924803104	1.272771342
938	0.871701109	1.039339542	0.924849452	1.272603219
939	0.871742927	1.03932672	0.92489521	1.272437237
940	0.871779923	1.039315376	0.924941769	1.272268348
941	0.871812422	1.039305411	0.924987653	1.272101905
942	0.871842251	1.039296265	0.925033382	1.271936026
943	0.871873971	1.039286538	0.925079075	1.271770278
944	0.871902425	1.039277814	0.925125897	1.271600437
945	0.871923245	1.03927143	0.92517314	1.271429064
946	0.871948896	1.039263565	0.925219715	1.271260118
947	0.871982162	1.039253364	0.925266568	1.271090162
948	0.872012651	1.039244016	0.92531363	1.270919449
949	0.872040098	1.0392356	0.925360808	1.270748313
950	0.872072171	1.039225765	0.925408202	1.270576394
951	0.87211307	1.039213225	0.925455094	1.270406296
952	0.872166105	1.039196963	0.925501047	1.270239606
953	0.872214817	1.039182027	0.925546623	1.270074282
954	0.872254013	1.039170008	0.925592014	1.269909629
955	0.872291463	1.039158525	0.925637492	1.269744661
956	0.872330359	1.039146599	0.925683677	1.269577128
957	0.872368296	1.039134967	0.925729233	1.269411878
958	0.872403168	1.039124274	0.925774174	1.269248859
959	0.87243619	1.039114149	0.925819937	1.269082856
960	0.872485925	1.039098899	0.925865611	1.268917176
961	0.872525559	1.039086746	0.925911527	1.26875062
962	0.872569879	1.039073156	0.925958094	1.268581702
963	0.872618093	1.039058373	0.926004358	1.268413882
964	0.872677109	1.039040277	0.926049692	1.268249435
965	0.872734581	1.039022655	0.92609485	1.268085626
966	0.872796806	1.039003575	0.926140179	1.267921199
967	0.872858725	1.038984589	0.926185526	1.267756707
968	0.87292186	1.03896523	0.926230214	1.267594604
969	0.872976952	1.038948338	0.926274849	1.267432696
970	0.873035054	1.038930522	0.926319318	1.267271387
971	0.873090393	1.038913554	0.92636362	1.267110686
972	0.873150666	1.038895073	0.926408218	1.266948907
973	0.873205945	1.038878123	0.926452387	1.266788689
974	0.87326082	1.038861297	0.926496933	1.266627103
975	0.873319071	1.038843436	0.926541311	1.266466123
976	0.873369607	1.03882794	0.926585132	1.266307167
977	0.87342363	1.038811376	0.926628549	1.266149674
978	0.873466704	1.038798168	0.926672119	1.265991626
979	0.873514949	1.038783375	0.926715833	1.265833057
980	0.873564777	1.038768096	0.926759814	1.26567352
981	0.873611338	1.03875382	0.926804219	1.265512445
982	0.873656464	1.038739983	0.926849306	1.265348894
983	0.873707338	1.038724384	0.926893668	1.265187973
984	0.873747629	1.03871203	0.926937322	1.26502962
985	0.873802968	1.038695061	0.926980374	1.264873454
986	0.873856354	1.038678692	0.927023285	1.264717797
987	0.873898191	1.038665864	0.92706662	1.264560603
988	0.873939504	1.038653196	0.927110097	1.264402891
989	0.873989022	1.038638013	0.927153095	1.264246919
990	0.874040461	1.03862224	0.927196243	1.264090404
991	0.874090318	1.038606953	0.927239906	1.263932021
992	0.874144658	1.038590291	0.927283535	1.263773758
993	0.874199791	1.038573386	0.927326948	1.26361628
994	0.874260355	1.038554815	0.927370382	1.263458726
995	0.874317026	1.038537439	0.927414074	1.263300238
996	0.874375428	1.038519531	0.92745804	1.263140756
997	0.874431576	1.038502315	0.927501945	1.262981493
998	0.874493708	1.038483264	0.927544688	1.262826447
999	0.874551384	1.038465579	0.927587163	1.262672371
1000	0.874608089	1.038448192	0.927629689	1.262518109
1001	0.874665281	1.038430655	0.927671814	1.262365306
1002	0.874722903	1.038412987	0.927714623	1.262210019
1003	0.8747855	1.038393793	0.92775779	1.262053432
1004	0.874849584	1.038374144	0.927800441	1.261898721
1005	0.874908554	1.038356062	0.927842813	1.26174502
1006	0.874953447	1.038342297	0.927885624	1.261589724
1007	0.874997417	1.038328815	0.927928332	1.261434804
1008	0.87504356	1.038314666	0.92797183	1.261277018
1009	0.875085501	1.038301806	0.928015404	1.261118957
1010	0.875131317	1.038287758	0.92805937	1.260959474
1011	0.87516868	1.038276301	0.928102814	1.260801882
1012	0.875207236	1.038264479	0.928146369	1.26064389
1013	0.875246054	1.038252576	0.928190105	1.260485241
1014	0.875270272	1.038245151	0.928234612	1.260323794
1015	0.875297726	1.038236733	0.928278588	1.260164275
1016	0.875337632	1.038224496	0.928322542	1.260004835
1017	0.875372833	1.038213703	0.92836638	1.259845814
1018	0.875402596	1.038204577	0.92841005	1.259687407
1019	0.875427264	1.038197013	0.928452526	1.259533328
1020	0.875458108	1.038187556	0.928494257	1.259381951
1021	0.875486128	1.038178964	0.928536392	1.259229109
1022	0.875522425	1.038167834	0.928578658	1.259075793
1023	0.875561624	1.038155815	0.928620416	1.258924319
1024	0.875609268	1.038141206	0.928663243	1.258768966
1025	0.875656702	1.038126662	0.928705164	1.258616902
1026	0.875698196	1.038113939	0.928746823	1.258465786
1027	0.875741273	1.03810073	0.928788578	1.258314324
1028	0.875793692	1.038084657	0.928830912	1.258160761
1029	0.875844885	1.03806896	0.928872758	1.258008968
1030	0.87589599	1.03805329	0.92891435	1.257858095
1031	0.875942947	1.038038892	0.928955688	1.257708145
1032	0.875992431	1.038023719	0.928997734	1.257555625
1033	0.876046207	1.03800723	0.929038991	1.257405967
1034	0.876101517	1.037990271	0.929081682	1.25725111
1035	0.876164943	1.037970823	0.929124548	1.257095617
1036	0.876235069	1.03794932	0.929166836	1.256942219
1037	0.876309666	1.037926447	0.929208557	1.256790881
1038	0.876388843	1.037902169	0.92924951	1.256642325
1039	0.87646637	1.037878398	0.92929116	1.256491242
1040	0.876537139	1.037856699	0.929332841	1.256340047
1041	0.876607746	1.037835049	0.929374512	1.256188889
1042	0.876680456	1.037812754	0.929416052	1.256038208
1043	0.876754958	1.03778991	0.929457949	1.255886227
1044	0.876834872	1.037765406	0.929498651	1.255738584
1045	0.876921548	1.037738829	0.929540398	1.255587152
1046	0.877002687	1.03771395	0.929582519	1.255434361
1047	0.877075844	1.037691519	0.929624172	1.255283265
1048	0.87714514	1.037670271	0.929666227	1.255130714
1049	0.87721014	1.03765034	0.92970852	1.254977301
1050	0.877279893	1.037628952	0.929750037	1.254826701
1051	0.87735072	1.037607235	0.92979177	1.254675315
1052	0.877419304	1.037586205	0.929834004	1.254522114
1053	0.877491591	1.03756404	0.929876626	1.254367507
1054	0.877561454	1.037542619	0.929919435	1.254212222
1055	0.877631319	1.037521196	0.929961885	1.254058236
1056	0.877698387	1.037500632	0.930004195	1.253904759
1057	0.877762057	1.037481109	0.930046292	1.253752055
1058	0.87782069	1.037463131	0.930088284	1.253599731
1059	0.877876588	1.037445991	0.93013047	1.253446706
1060	0.877934401	1.037428264	0.930172886	1.253292844
1061	0.878001954	1.037407551	0.930215996	1.253136468
1062	0.878062776	1.037388901	0.930258677	1.252981645
1063	0.878127263	1.037369128	0.930300978	1.2528282
1064	0.878192484	1.03734913	0.930343568	1.252673709
1065	0.878259657	1.037328533	0.930385652	1.252521052
1066	0.878324258	1.037308724	0.930428666	1.25236502
1067	0.878390608	1.03728838	0.930471119	1.252211026
1068	0.878464332	1.037265775	0.930513292	1.252058046
1069	0.878527119	1.037246522	0.930555445	1.251905139
1070	0.87859775	1.037224865	0.930597447	1.25175278
1071	0.878661597	1.037205288	0.930639288	1.251601005
1072	0.878721378	1.037186958	0.930681157	1.251449128
1073	0.878778076	1.037169573	0.930722787	1.251298119
1074	0.878846598	1.037148562	0.930764625	1.251146353
1075	0.878913656	1.037128001	0.93080577	1.250997105
1076	0.878979992	1.03710766	0.930846872	1.250848008
1077	0.87904717	1.037087062	0.930888454	1.250697173
1078	0.879107678	1.037068509	0.930930364	1.25054515
1079	0.879173881	1.03704821	0.930971943	1.250394325
1080	0.879237916	1.037028575	0.931014094	1.250241425
1081	0.879310391	1.037006352	0.931056239	1.250088547
1082	0.879376336	1.036986132	0.931097971	1.249937166
1083	0.879450607	1.036963359	0.931139193	1.249787636
1084	0.879517549	1.036942833	0.931179856	1.249640135
1085	0.879585187	1.036922093	0.931220519	1.249492631
1086	0.879654241	1.03690092	0.931261263	1.249344837
1087	0.879732191	1.036877018	0.93130195	1.249197247
1088	0.879804788	1.036854758	0.93134263	1.249049684
1089	0.879876344	1.036832817	0.931383066	1.248903006
1090	0.87994537	1.036811652	0.931424121	1.248754081
1091	0.880010627	1.036791643	0.931464589	1.248607287
1092	0.8800772	1.03677123	0.931504763	1.248461558
1093	0.88014742	1.036749699	0.931544611	1.248317012
1094	0.88020845	1.036730986	0.931583841	1.248174706
1095	0.880270297	1.036712022	0.931623215	1.248031879
1096	0.880329822	1.03669377	0.931662114	1.247890776
1097	0.880392771	1.036674468	0.931701837	1.247746684
1098	0.880459861	1.036653897	0.931741528	1.247602708
1099	0.880527913	1.036633031	0.931780942	1.247459737
1100	0.880595695	1.036612247	0.931820547	1.247316073
1101	0.880660791	1.036592287	0.931859735	1.247173923
1102	0.880724074	1.036572883	0.93189888	1.247031924
1103	0.880780684	1.036555525	0.931937952	1.246890195
1104	0.880841017	1.036537025	0.931976789	1.246749315
1105	0.880891903	1.036521423	0.932016059	1.246606867
1106	0.880949281	1.036503829	0.932055293	1.24646455
1107	0.881012209	1.036484534	0.932094255	1.246323216
1108	0.881073949	1.036465603	0.932132986	1.246182724
1109	0.881137557	1.036446099	0.932171984	1.24604126
1110	0.881192675	1.036429198	0.932210907	1.245900072
1111	0.881253961	1.036410407	0.932249076	1.245761616
1112	0.881317313	1.036390981	0.932287503	1.245622222
1113	0.881381352	1.036371346	0.932326224	1.245481767
1114	0.881441841	1.036352798	0.932364661	1.245342338
1115	0.88149818	1.036335523	0.932403224	1.245202456
1116	0.881557554	1.036317318	0.932441467	1.24506373
1117	0.881622362	1.036297446	0.932480292	1.244922897
1118	0.881684168	1.036278495	0.932518795	1.244783229
1119	0.881745874	1.036259574	0.93255658	1.244646166
1120	0.88180266	1.036242162	0.932594656	1.244508049
1121	0.881853059	1.036226709	0.932633488	1.244367187
1122	0.881907473	1.036210024	0.932672525	1.244225586
1123	0.881964842	1.036192434	0.93271067	1.244087215
1124	0.882030967	1.036172158	0.932748986	1.243948227
1125	0.882099643	1.0361511	0.932787954	1.243806874
1126	0.882165998	1.036130754	0.932826106	1.243668479
1127	0.882232491	1.036110366	0.932864391	1.243529603
1128	0.882296094	1.036090864	0.932902986	1.243389605
1129	0.882368097	1.036068786	0.932941984	1.24324814
1130	0.882435713	1.036048053	0.932980556	1.243108224
1131	0.882495643	1.036029677	0.93301898	1.242968843
1132	0.882559051	1.036010235	0.933057344	1.24282968
1133	0.8826242	1.035990258	0.933096231	1.24268862
1134	0.882692992	1.035969165	0.933135002	1.242547983
1135	0.882760967	1.035948322	0.93317292	1.242410436
1136	0.882825272	1.035928605	0.933210718	1.242273326
1137	0.882895599	1.035907041	0.933248119	1.242137658
1138	0.882969285	1.035884447	0.933285291	1.242002819
1139	0.883040159	1.035862715	0.933323113	1.241865623
1140	0.883104741	1.035842913	0.933360964	1.24172832
1141	0.883164393	1.035824622	0.933399125	1.241589894
1142	0.88323164	1.035804002	0.933437479	1.241450768
1143	0.883294686	1.035784671	0.933475921	1.241311323
1144	0.883360293	1.035764555	0.933514173	1.241172567
1145	0.883421924	1.035745657	0.93355193	1.241035607
1146	0.883486115	1.035725974	0.933589796	1.240898248
1147	0.883546758	1.03570738	0.933627917	1.240759968
1148	0.883613159	1.03568702	0.933665858	1.240622341
1149	0.883677201	1.035667383	0.933703788	1.240484752
1150	0.883737046	1.035649033	0.933742279	1.240345128
1151	0.883807927	1.035627299	0.933780495	1.240206502
1152	0.883881077	1.03560487	0.933818907	1.240067166
1153	0.883943809	1.035585634	0.933857389	1.239927574
1154	0.884005453	1.035566733	0.933896283	1.23978649
1155	0.884075744	1.03554518	0.933934747	1.239646964
1156	0.884148082	1.035522999	0.933972953	1.239508375
1157	0.884214326	1.035502687	0.934011531	1.239368437
1158	0.884280228	1.03548248	0.934048989	1.23923256
1159	0.884341245	1.035463771	0.934087387	1.239093274
1160	0.884395679	1.03544708	0.934126185	1.238952538
1161	0.884463849	1.035426178	0.934164632	1.238813073
1162	0.884530002	1.035405893	0.934203105	1.238673515
1163	0.884592258	1.035386804	0.934242318	1.238531271
1164	0.884651776	1.035368555	0.93428117	1.238390342
1165	0.884715804	1.035348922	0.93432048	1.238247746
1166	0.884785587	1.035327525	0.934359246	1.238107124
1167	0.884860248	1.035304632	0.934398464	1.237964865
1168	0.884941548	1.035279703	0.934437265	1.237824118
1169	0.885018732	1.035256037	0.934476429	1.23768205
1170	0.885095479	1.035232504	0.93451517	1.237541523
1171	0.885171636	1.035209153	0.93455357	1.237402229
1172	0.885242634	1.035187383	0.93459132	1.237265292
1173	0.885319838	1.03516371	0.934629553	1.237126605
1174	0.885404552	1.035137735	0.934666568	1.236992337
1175	0.885487525	1.035112294	0.934704036	1.236856424
1176	0.885566508	1.035088076	0.934741863	1.236719207
1177	0.885642181	1.035064873	0.934779424	1.236582959
1178	0.885723793	1.035039848	0.934816886	1.236447069
1179	0.885792505	1.035018779	0.934854574	1.236310358
1180	0.885866048	1.034996229	0.934891967	1.236174718
1181	0.885933152	1.034975654	0.934929912	1.236037074
1182	0.886004664	1.034953726	0.934966868	1.235903018
1183	0.886072531	1.034932917	0.93500411	1.235767928
1184	0.886151911	1.034908577	0.9350414	1.235632662
1185	0.886231659	1.034884124	0.935078525	1.235497993
1186	0.886312159	1.034859441	0.935115115	1.235365266
1187	0.886397366	1.034833314	0.935151811	1.235232153
1188	0.886480692	1.034807765	0.935188423	1.235099344
1189	0.886552881	1.03478563	0.935225094	1.234966323
1190	0.886631371	1.034761563	0.935261794	1.234833195
1191	0.886711305	1.034737053	0.935298278	1.234700855
1192	0.886788351	1.034713429	0.9353343	1.234570185
1193	0.886869093	1.034688672	0.935370927	1.234437324
1194	0.886948077	1.034664453	0.935407969	1.234302957
1195	0.887024388	1.034641054	0.935444365	1.234170933
1196	0.887095425	1.034619273	0.935480659	1.234039278
1197	0.887174033	1.03459517	0.935517499	1.233905645
1198	0.887248114	1.034572454	0.935554184	1.233772573
1199	0.887315588	1.034551765	0.935590633	1.233640358
1200	0.887387008	1.034529866	0.935627601	1.233506258
1201	0.887458423	1.034507969	0.935664206	1.233373478
1202	0.887529477	1.034486182	0.935700722	1.233241018
1203	0.887602228	1.034463875	0.935737425	1.233107881
1204	0.887674287	1.03444178	0.935774035	1.232975079
1205	0.887746036	1.03441978	0.935810759	1.232841864
1206	0.887812661	1.034399351	0.935847032	1.232710288
1207	0.887881846	1.034378137	0.935883725	1.232577188
1208	0.88795791	1.034354814	0.935919847	1.232446158
1209	0.888029615	1.034332827	0.935956295	1.232313946
1210	0.888087195	1.034315172	0.935992793	1.232181552
1211	0.88815206	1.034295283	0.936028824	1.23205085
1212	0.888222732	1.034273613	0.936064516	1.231921381
1213	0.888286294	1.034254124	0.936099825	1.231793298
1214	0.888347949	1.034235219	0.936135254	1.231664783
1215	0.888410117	1.034216156	0.936171415	1.231533613
1216	0.888470535	1.034197631	0.936207494	1.231402738
1217	0.888524508	1.034181081	0.936243386	1.231272541
1218	0.888590355	1.034160891	0.936278676	1.231144529
1219	0.888651088	1.034142269	0.936314254	1.231015473
1220	0.888721435	1.034120699	0.936349554	1.230887425
1221	0.88877592	1.034103992	0.936384348	1.230761214
1222	0.888836559	1.034085399	0.936419161	1.230634929
1223	0.888893956	1.0340678	0.936454249	1.230507651
1224	0.888959394	1.034047735	0.936489395	1.230380162
1225	0.889023391	1.034028112	0.936525025	1.230250917
1226	0.889084225	1.034009458	0.936560471	1.230122339
1227	0.88915944	1.033986396	0.93659517	1.22999647
1228	0.889230655	1.033964559	0.936629798	1.22987086
1229	0.889301543	1.033942824	0.936664344	1.229745548
1230	0.88936573	1.033923142	0.936699988	1.229616253
1231	0.889427292	1.033904266	0.936735843	1.229486191
1232	0.889496913	1.033882918	0.936771072	1.229358399
1233	0.889566932	1.033861449	0.936806342	1.229230459
1234	0.889636051	1.033840255	0.936842298	1.22910003
1235	0.889707255	1.033818422	0.936878184	1.228969858
1236	0.889775303	1.033797557	0.936914435	1.228838361
1237	0.889847192	1.033775514	0.936950426	1.228707807
1238	0.889919694	1.033753283	0.936986391	1.228577345
1239	0.889992907	1.033730834	0.937022559	1.228446147
1240	0.890067944	1.033707826	0.937058506	1.228315752
1241	0.890142502	1.033684965	0.937093843	1.228187571
1242	0.890220771	1.033660966	0.937129254	1.228059121
1243	0.890297399	1.03363747	0.93716464	1.227930759
1244	0.890381436	1.033611702	0.937199928	1.227802753
1245	0.890467717	1.033585246	0.937234905	1.22767588
1246	0.890536994	1.033564004	0.937269595	1.227550044
1247	0.890612813	1.033540756	0.937304237	1.227424381
1248	0.890681667	1.033519644	0.937339394	1.227296852
1249	0.890761029	1.03349531	0.937374889	1.227168096
1250	0.890835154	1.033472581	0.937410055	1.227040534
1251	0.89091699	1.033447489	0.93744482	1.226914426
1252	0.890997286	1.033422868	0.937479252	1.226789528
1253	0.891075063	1.033399019	0.937513501	1.22666529
1254	0.891148523	1.033376495	0.93754763	1.226541492
1255	0.891216719	1.033355584	0.937582066	1.226416576
1256	0.891288773	1.033333491	0.937616592	1.226291334
1257	0.891360724	1.033311429	0.937651137	1.226166025
1258	0.891426743	1.033291186	0.937685528	1.226041276
1259	0.89149935	1.033268923	0.937720627	1.225913957
1260	0.891571513	1.033246796	0.937755797	1.225786379
1261	0.891648125	1.033223305	0.937790725	1.225659682
1262	0.891717962	1.033201891	0.937825134	1.225534864
1263	0.89179485	1.033178315	0.937859525	1.225410113
1264	0.891881716	1.03315168	0.937893746	1.225285981
1265	0.891966683	1.033125627	0.937928081	1.225161433
1266	0.892051557	1.033099603	0.937963085	1.225034457
1267	0.892129233	1.033075785	0.937997639	1.224909114
1268	0.892206461	1.033052105	0.938032627	1.224782199
1269	0.892284796	1.033028086	0.938067434	1.22465594
1270	0.892362102	1.033004382	0.938102502	1.224528733
1271	0.892443885	1.032979306	0.938137509	1.224401747
1272	0.892521251	1.032955583	0.938172052	1.224276444
1273	0.892599356	1.032931634	0.938206534	1.224151363
1274	0.892681646	1.032906402	0.938241494	1.224024549
1275	0.89276853	1.032879761	0.938275979	1.223899458
1276	0.89285009	1.032854753	0.938309975	1.22377614
1277	0.892931655	1.032829743	0.938344215	1.223651934
1278	0.893003348	1.032807761	0.938378884	1.223526178
1279	0.893067831	1.032787989	0.938412799	1.223403152
1280	0.893128161	1.03276949	0.938446647	1.223280371
1281	0.893189866	1.03275057	0.938480383	1.223157997
1282	0.893246545	1.032733191	0.938514522	1.223034158
1283	0.893311597	1.032713244	0.93854862	1.222910471
1284	0.893376012	1.032693493	0.938582741	1.2227867
1285	0.893438853	1.032674224	0.93861639	1.222664642
1286	0.893500968	1.032655178	0.938650182	1.222542061
1287	0.893559315	1.032637288	0.938684745	1.222416687
1288	0.893617764	1.032619366	0.938719042	1.222292279
1289	0.893685695	1.032598537	0.938753234	1.222168249
1290	0.893753494	1.032577748	0.938787054	1.222045569
1291	0.893824116	1.032556093	0.938820526	1.221924152
1292	0.893886276	1.032537034	0.938854517	1.221800852
1293	0.893953132	1.032516534	0.938888614	1.221677166
1294	0.894019148	1.032496292	0.938922681	1.221553592
1295	0.89408937	1.03247476	0.938956877	1.221429549
1296	0.894161084	1.032452771	0.938991088	1.22130545
1297	0.894240554	1.032428403	0.939025222	1.221181633
1298	0.894317426	1.032404833	0.939059413	1.221057606
1299	0.894395954	1.032380754	0.939093547	1.220933789
1300	0.894462316	1.032360406	0.939127577	1.220810346
1301	0.894529155	1.032339911	0.939161576	1.220687016
1302	0.894602237	1.032317503	0.939196209	1.220561389
1303	0.894671338	1.032296315	0.939230721	1.220436197
1304	0.89474464	1.032273838	0.939264953	1.220312026
1305	0.894818855	1.032251082	0.939299728	1.220185882
1306	0.894896155	1.03222738	0.939333822	1.220062209
1307	0.894969569	1.03220487	0.939367861	1.219938733
1308	0.895043866	1.032182088	0.939401962	1.219815035
1309	0.895111783	1.032161263	0.939435846	1.219692123
1310	0.895175949	1.032141588	0.939469245	1.219570971
1311	0.895237828	1.032122615	0.939502816	1.219449195
1312	0.89529692	1.032104496	0.939535978	1.219328901
1313	0.895360473	1.032085009	0.939569567	1.21920706
1314	0.895419405	1.032066939	0.939602742	1.219086718
1315	0.895485306	1.032046732	0.939635548	1.218967717
1316	0.895550965	1.0320266	0.939668607	1.218847798
1317	0.895619878	1.032005469	0.939702074	1.218726398
1318	0.895691031	1.031983652	0.939736132	1.218602857
1319	0.895756448	1.031963594	0.939769524	1.21848173
1320	0.89582741	1.031941835	0.939802953	1.218360469
1321	0.895896302	1.031920711	0.939836515	1.218238724
1322	0.895961476	1.031900727	0.939869857	1.218117777
1323	0.896032509	1.031878947	0.93990299	1.21799759
1324	0.896102796	1.031857395	0.939935663	1.217879072
1325	0.89616987	1.031836828	0.939968118	1.217761344
1326	0.896236529	1.031816389	0.940001088	1.217641748
1327	0.896296401	1.031798031	0.940034155	1.217521801
1328	0.896362825	1.031777664	0.940066989	1.217402698
1329	0.896424201	1.031758844	0.940099969	1.217283065
1330	0.896484702	1.031740293	0.940133112	1.217162838
1331	0.896544156	1.031722063	0.940166303	1.217042443
1332	0.896602241	1.031704253	0.940199853	1.216920742
1333	0.896662968	1.031685633	0.940233637	1.216798194
1334	0.896718437	1.031668624	0.940267083	1.21667687
1335	0.89677941	1.031649929	0.940300788	1.216554609
1336	0.896837615	1.031632082	0.9403334	1.21643631
1337	0.896899182	1.031613204	0.940365935	1.216318293
1338	0.896965388	1.031592903	0.940397816	1.216202646
1339	0.897032815	1.031572229	0.940429855	1.216086425
1340	0.897097182	1.031552492	0.940461973	1.215969921
1341	0.897156952	1.031534165	0.940494507	1.215851905
1342	0.89721513	1.031516326	0.940526849	1.215734587
1343	0.897274916	1.031497995	0.940559304	1.215616858
1344	0.897333488	1.031480035	0.940590993	1.21550191
1345	0.897396624	1.031460676	0.9406228	1.215386531
1346	0.897457501	1.03144201	0.940654455	1.215271704
1347	0.897516587	1.031423893	0.94068603	1.21515717
1348	0.897574086	1.031406262	0.940717839	1.215041785
1349	0.897644472	1.03138468	0.940749678	1.21492629
1350	0.897713953	1.031363375	0.940781356	1.21481138
1351	0.897777099	1.031344013	0.940813548	1.214694609
1352	0.897845013	1.031323189	0.940845129	1.214580049
1353	0.897915316	1.031301632	0.94087674	1.214465384
1354	0.897986245	1.031279884	0.940908676	1.214349537
1355	0.898049816	1.031260392	0.940940655	1.214233537
1356	0.898116182	1.031240042	0.940972806	1.21411691
1357	0.898182143	1.031219817	0.94100441	1.214002267
1358	0.898247699	1.031199716	0.94103639	1.213886264
1359	0.89831124	1.031180233	0.941068213	1.213770829
1360	0.898373805	1.031161049	0.941100007	1.213655496
1361	0.898438438	1.03114123	0.941131635	1.213540769
1362	0.898509755	1.031119363	0.941163517	1.213425119
1363	0.89858181	1.031097269	0.941194991	1.21331095
1364	0.898648066	1.031076954	0.941226828	1.213195463
1365	0.898709883	1.031057999	0.941258244	1.213081503
1366	0.898765926	1.031040815	0.941289818	1.21296697
1367	0.898816637	1.031025266	0.9413218	1.21285096
1368	0.898866908	1.031009851	0.941353524	1.212735882
1369	0.898917823	1.03099424	0.941385737	1.212619032
1370	0.898968925	1.03097857	0.941417676	1.212503175
1371	0.899031162	1.030959487	0.941449208	1.212388796
1372	0.899089784	1.030941512	0.941480663	1.212274697
1373	0.899150493	1.030922897	0.941511392	1.212163228
1374	0.899220907	1.030901307	0.941542173	1.212051573
1375	0.899288814	1.030880485	0.941573117	1.211939326
1376	0.899353727	1.030860581	0.941604165	1.211826699
1377	0.899409723	1.030843411	0.941635508	1.211713007
1378	0.899466411	1.030826029	0.941667512	1.211596916
1379	0.899518209	1.030810147	0.941699159	1.211482116
1380	0.89958059	1.030791019	0.94173082	1.211367271
1381	0.899643768	1.030771647	0.941762516	1.211252293
1382	0.899705786	1.030752631	0.94179454	1.21113613
1383	0.899763876	1.030734819	0.941827181	1.211017725
1384	0.899813917	1.030719476	0.941859973	1.210898775
1385	0.899871179	1.030701917	0.941892509	1.210780754
1386	0.899930565	1.030683708	0.941925263	1.210661941
1387	0.899993148	1.030664519	0.941957571	1.210544746
1388	0.900061708	1.030643497	0.941989472	1.210429027
1389	0.900122878	1.03062474	0.942021367	1.21031333
1390	0.900181436	1.030606785	0.942053145	1.210198059
1391	0.900239835	1.030588879	0.942084849	1.210083056
1392	0.900297223	1.030571282	0.942116293	1.209968993
1393	0.900357401	1.03055283	0.942147537	1.209855657
1394	0.900409864	1.030536744	0.942179192	1.20974083
1395	0.900456033	1.030522587	0.942210585	1.209626955
1396	0.900502223	1.030508424	0.942241447	1.209515006
1397	0.900551233	1.030493397	0.94227251	1.209402329
1398	0.900606084	1.030476578	0.942303999	1.209288102
1399	0.900661343	1.030459634	0.942335414	1.209174147
1400	0.900718266	1.03044218	0.942366584	1.20906108
1401	0.900775534	1.03042462	0.942397653	1.208948379
1402	0.90083485	1.030406433	0.942428492	1.208836514
1403	0.900898197	1.030387009	0.942459663	1.208723444
1404	0.900966479	1.030366072	0.942490637	1.208611087
1405	0.90103843	1.03034401	0.942521212	1.208500178
1406	0.901114604	1.030320653	0.942551081	1.20839183
1407	0.901188034	1.030298138	0.942581365	1.208281979
1408	0.901265373	1.030274424	0.942611269	1.208173502
1409	0.901341493	1.030251084	0.942641709	1.208063084
1410	0.901416144	1.030228194	0.942672116	1.207952787
1411	0.901489641	1.030205658	0.942702797	1.207841492
1412	0.901564866	1.030182592	0.942733425	1.207730392
1413	0.901642709	1.030158724	0.942764165	1.207618883
1414	0.901715852	1.030136296	0.942794595	1.2075085
1415	0.901792218	1.030112881	0.942825093	1.207397873
1416	0.90186982	1.030089086	0.942855353	1.207288107
1417	0.901944914	1.03006606	0.942885908	1.20717727
1418	0.90201388	1.030044914	0.942916529	1.207066194
1419	0.902087338	1.03002239	0.942947081	1.20695537
1420	0.902162496	1.029999344	0.942977899	1.206843578
1421	0.902232788	1.029977791	0.943008762	1.206731626
1422	0.902307049	1.029955021	0.943040135	1.206617823
1423	0.902377106	1.02993354	0.943071445	1.20650425
1424	0.902447626	1.029911917	0.943102584	1.206391295
1425	0.90251875	1.029890108	0.943133713	1.206278376
1426	0.902597256	1.029866036	0.943164044	1.20616835
1427	0.902674506	1.02984235	0.943194458	1.206058026
1428	0.9027561	1.029817331	0.943225332	1.205946034
1429	0.902837115	1.02979249	0.943255734	1.205835752
1430	0.902923789	1.029765914	0.943285907	1.205726302
1431	0.903012354	1.029738757	0.943316482	1.205615394
1432	0.903094101	1.029713692	0.943347026	1.205504599
1433	0.90317423	1.029689122	0.943377274	1.205394876
1434	0.903257248	1.029663667	0.943407459	1.20528538
1435	0.903344596	1.029636884	0.943437342	1.205176982
1436	0.903435467	1.029609021	0.94346695	1.205069581
1437	0.903530324	1.029579935	0.943496791	1.204961336
1438	0.903625468	1.029550762	0.943526359	1.204854079
1439	0.903716015	1.029522998	0.943556039	1.204746416
1440	0.903803905	1.029496049	0.943585834	1.20463834
1441	0.903889016	1.029469952	0.943615733	1.204529883
1442	0.90397579	1.029443345	0.943645345	1.204422465
1443	0.90405838	1.02941802	0.943675471	1.204313186
1444	0.904140959	1.0293927	0.943705855	1.204202972
1445	0.904226905	1.029366347	0.943735926	1.20409389
1446	0.904311772	1.029340324	0.943765693	1.203985914
1447	0.904391813	1.029315782	0.943795924	1.203876251
1448	0.904473454	1.029290749	0.943826645	1.203764816
1449	0.904548547	1.029267723	0.943857146	1.203654172
1450	0.904631591	1.02924226	0.943887499	1.20354407
1451	0.904711585	1.029217732	0.943917708	1.203434491
1452	0.904796475	1.029191703	0.943947702	1.20332569
1453	0.904886407	1.029164128	0.943977763	1.203216645
1454	0.904974357	1.02913716	0.944007334	1.203109376
1455	0.905061978	1.029110293	0.944036901	1.203002125
1456	0.90514986	1.029083346	0.944066347	1.202895312
1457	0.905234806	1.0290573	0.944095903	1.202788099
1458	0.905320156	1.02903113	0.944125508	1.202680712
1459	0.9054138	1.029002416	0.944154785	1.20257451
1460	0.905507141	1.028973795	0.944184415	1.20246703
1461	0.9056018	1.028944771	0.94421409	1.202359386
1462	0.905700239	1.028914587	0.944243683	1.202252037
1463	0.9057984	1.028884488	0.94427328	1.202144679
1464	0.905885836	1.028857678	0.944303118	1.202036443
1465	0.905972035	1.028831248	0.944333064	1.201927815
1466	0.906064268	1.028802967	0.94436296	1.201819369
1467	0.906163447	1.028772556	0.944393179	1.201709752
1468	0.906261808	1.028742396	0.944422848	1.20160213
1469	0.906361851	1.028711721	0.944451562	1.201497974
1470	0.906459768	1.028681697	0.944479945	1.201395016
1471	0.906557335	1.02865178	0.944508675	1.201290798
1472	0.906652815	1.028622504	0.944537139	1.201187549
1473	0.906751229	1.028592328	0.944565575	1.201084397
1474	0.906844334	1.028563779	0.944594603	1.200979103
1475	0.906933422	1.028536463	0.944623935	1.200872701
1476	0.907016897	1.028510868	0.944653048	1.200767098
1477	0.907096619	1.028486423	0.944682542	1.200660111
1478	0.907183566	1.028459763	0.944712247	1.200552358
1479	0.907267623	1.028433989	0.944741277	1.200447051
1480	0.907352519	1.028407958	0.944770285	1.200341829
1481	0.907439371	1.028381327	0.944799194	1.200236963
1482	0.907523957	1.028355391	0.944828091	1.200132141
1483	0.907613371	1.028327974	0.94485676	1.200028145
1484	0.907704688	1.028299974	0.944885663	1.199923301
1485	0.907795602	1.028272098	0.944914636	1.199818204
1486	0.907884895	1.028244718	0.944943534	1.19971338
1487	0.907976368	1.028216671	0.94497243	1.199608563
1488	0.908065718	1.028189274	0.945001105	1.199504545
1489	0.908162036	1.02815974	0.945029893	1.199400119
1490	0.908247764	1.028133454	0.945058557	1.19929614
1491	0.908334956	1.028106719	0.945086996	1.19919298
1492	0.908421457	1.028080195	0.945115232	1.199090558
1493	0.908509101	1.028053322	0.94514374	1.198987147
1494	0.908595276	1.028026899	0.945172648	1.198882283
1495	0.908677729	1.028001616	0.945201579	1.198777338
1496	0.908763654	1.02797527	0.945230759	1.198671492
1497	0.908847683	1.027949504	0.945259576	1.19856696
1498	0.908932567	1.027923477	0.945288524	1.198461953
1499	0.909010855	1.027899472	0.945318096	1.198354683
1500	0.909091542	1.027874731	0.945347298	1.198248753
1501	0.909175905	1.027848863	0.945376409	1.198143158
1502	0.909259025	1.027823377	0.945405326	1.198038264
1503	0.909343711	1.02779741	0.945434412	1.197932755
1504	0.909427233	1.0277718	0.945463814	1.197826101
1505	0.909513677	1.027745295	0.94549324	1.197719362
1506	0.909595081	1.027720334	0.945523166	1.197610805
1507	0.909675746	1.0276956	0.94555291	1.197502912
1508	0.90975585	1.027671038	0.945582645	1.197395051
1509	0.909829656	1.027648408	0.945611968	1.197288683
1510	0.909911161	1.027623416	0.945641923	1.197180023
1511	0.909986907	1.027600191	0.945671455	1.197072897
1512	0.910059519	1.027577926	0.945701172	1.196965103
1513	0.910137282	1.027554082	0.945730786	1.196857679
1514	0.910218692	1.02752912	0.945759922	1.196751991
1515	0.910303532	1.027503106	0.945789435	1.196644934
1516	0.910389968	1.027476603	0.945819016	1.196537632
1517	0.910479158	1.027449255	0.945848319	1.196431338
1518	0.910561684	1.02742395	0.945877468	1.196325601
1519	0.910641475	1.027399485	0.945905981	1.196222172
1520	0.910728987	1.027372651	0.945934968	1.196117023
1521	0.910814	1.027346584	0.945963582	1.196013227
1522	0.910893848	1.027322101	0.945992423	1.195908612
1523	0.910976728	1.027296688	0.946021536	1.195803003
1524	0.911063759	1.027270002	0.946050722	1.195697133
1525	0.911150192	1.0272435	0.946079966	1.195591053
1526	0.911233929	1.027217824	0.946109478	1.195484003
1527	0.9113067	1.02719551	0.946138153	1.195379986
1528	0.911378827	1.027173395	0.946166836	1.195275938
1529	0.911450273	1.027151487	0.946195429	1.19517222
1530	0.911524753	1.02712865	0.946224181	1.195067926
1531	0.911592431	1.027107898	0.94625302	1.194963312
1532	0.911664888	1.027085681	0.94628192	1.19485848
1533	0.911733837	1.02706454	0.946310464	1.194754939
1534	0.911807068	1.027042086	0.946339072	1.194651167
1535	0.911870514	1.027022631	0.946367814	1.194546904
1536	0.911936394	1.027002431	0.946396871	1.194441504
1537	0.912004007	1.026981699	0.946425975	1.194335932
1538	0.91206844	1.026961942	0.946454996	1.194230661
1539	0.91213144	1.026942625	0.946483867	1.194125933
1540	0.912197739	1.026922296	0.94651298	1.194020328
1541	0.912259023	1.026903505	0.946542314	1.193913921
1542	0.912315477	1.026886195	0.946571284	1.193808835
1543	0.912374505	1.026868096	0.946600098	1.193704312
1544	0.912435268	1.026849464	0.946628868	1.193599951
1545	0.91249478	1.026831216	0.946657246	1.193497012
1546	0.912559906	1.026811247	0.946685639	1.193394018
1547	0.912623847	1.026791641	0.946714049	1.193290962
1548	0.912690171	1.026771305	0.946742258	1.193188637
1549	0.912756555	1.02675095	0.94677035	1.193086737
1550	0.91281764	1.02673222	0.946798279	1.192985425
1551	0.91287658	1.026714147	0.946825679	1.192886033
1552	0.912931927	1.026697176	0.946853386	1.192785527
1553	0.913002122	1.026675653	0.946880851	1.192685899
1554	0.913068716	1.026655233	0.946908152	1.192586869
1555	0.913128682	1.026636847	0.946935651	1.192487118
1556	0.913187717	1.026618745	0.946963067	1.192387667
1557	0.913249541	1.026599788	0.946990505	1.19228814
1558	0.91330613	1.026582437	0.947018573	1.192186323
1559	0.913363169	1.026564947	0.947046288	1.19208579
1560	0.913417942	1.026548153	0.947073635	1.191986591
1561	0.913473751	1.02653104	0.947100783	1.191888115
1562	0.913533272	1.026512789	0.947127661	1.191790614
1563	0.913593343	1.02649437	0.947154713	1.191692488
1564	0.913653858	1.026475815	0.947181704	1.191594578
1565	0.913719994	1.026455536	0.947208688	1.191496696
1566	0.913782559	1.026436352	0.947235578	1.191399153
1567	0.913843648	1.026417621	0.947262648	1.19130096
1568	0.91390015	1.026400296	0.947288955	1.191205535
1569	0.913956143	1.026383127	0.947315605	1.191108862
1570	0.914013883	1.026365423	0.947342553	1.191011109
1571	0.914064245	1.02634998	0.947369122	1.190914734
1572	0.914113969	1.026334734	0.947395787	1.190818008
1573	0.914169643	1.026317663	0.947422727	1.190720286
1574	0.914219901	1.026302253	0.947449595	1.190622823
1575	0.914271635	1.02628639	0.947476595	1.190524884
1576	0.914327634	1.026269219	0.947503311	1.190427972
1577	0.914382617	1.02625236	0.9475303	1.190330071
1578	0.914434339	1.026236501	0.947556854	1.19023375
1579	0.914485084	1.026220941	0.947583515	1.190137036
1580	0.91454053	1.02620394	0.947609591	1.19004245
1581	0.914594654	1.026187344	0.947636124	1.189946202
1582	0.914647969	1.026170997	0.94766273	1.189849689
1583	0.914702479	1.026154282	0.947689682	1.189751925
1584	0.914760387	1.026136527	0.947716139	1.189655954
1585	0.914814873	1.02611982	0.947743057	1.189558312
1586	0.914870041	1.026102904	0.94777006	1.18946036
1587	0.914921525	1.026087118	0.947796904	1.189362984
1588	0.914977689	1.026069896	0.947823586	1.189266197
1589	0.915035241	1.026052249	0.947850487	1.189168614
1590	0.915094792	1.02603399	0.947877327	1.189071257
1591	0.915157077	1.026014891	0.947904335	1.188973286
1592	0.915221652	1.025995091	0.947931401	1.188875105
1593	0.915283897	1.025976006	0.947958438	1.188777031
1594	0.915344588	1.025957396	0.947985876	1.188677502
1595	0.915404603	1.025938994	0.948013387	1.188577709
1596	0.915462934	1.025921109	0.948041036	1.188477414
1597	0.915520022	1.025903604	0.948068284	1.188378573
1598	0.915580175	1.02588516	0.948095495	1.188279866
1599	0.915641839	1.025866252	0.948121972	1.188183825
1600	0.915696545	1.025849478	0.948148685	1.188086926
1601	0.91575354	1.025832002	0.948175068	1.187991221
1602	0.915813726	1.025813547	0.948201673	1.187894714
1603	0.915871328	1.025795885	0.948228239	1.187798346
1604	0.915929971	1.025777904	0.948254837	1.187701864
1605	0.915991262	1.02575911	0.948281125	1.187606508
1606	0.91604947	1.025741262	0.948307264	1.187511691
1607	0.916114872	1.025721208	0.948333425	1.187416794
1608	0.916177659	1.025701957	0.948359796	1.187321136
1609	0.916233419	1.025684859	0.948386157	1.187225511
1610	0.916293462	1.025666448	0.948412744	1.18712907
1611	0.916349431	1.025649287	0.948439274	1.187032834
1612	0.916400439	1.025633647	0.948465452	1.186937874
1613	0.916455427	1.025616786	0.948491574	1.186843119
1614	0.916509225	1.02560029	0.948518431	1.186745698
1615	0.91656373	1.025583578	0.948545241	1.186648444
1616	0.916620711	1.025566106	0.948571656	1.186552627
1617	0.916680821	1.025547675	0.948598251	1.186456157
1618	0.916742462	1.025528774	0.948625257	1.186358192
1619	0.916809526	1.025508211	0.948652283	1.186260158
1620	0.916880366	1.025486489	0.948679343	1.186162002
1621	0.916948474	1.025465606	0.948706092	1.186064969
1622	0.917019295	1.025443891	0.948732724	1.185968365
1623	0.917089709	1.0254223	0.948758871	1.185873519
1624	0.917156596	1.025401791	0.948785512	1.185776881
1625	0.917219863	1.025382392	0.948811874	1.185681252
1626	0.91728654	1.025361947	0.948838373	1.185585132
1627	0.917355996	1.02534065	0.948865096	1.185488195
1628	0.917418898	1.025321363	0.948891143	1.185393712
1629	0.917481332	1.025302219	0.948917134	1.185299431
1630	0.91754231	1.025283521	0.948942712	1.185206648
1631	0.917604808	1.025264358	0.948968742	1.185112227
1632	0.917667068	1.025245268	0.948994354	1.185019321
1633	0.917740665	1.025222701	0.949020014	1.184926241
1634	0.91781923	1.025198611	0.949045908	1.184832313
1635	0.91789886	1.025174195	0.949071674	1.184738848
1636	0.917978359	1.025149818	0.949097372	1.184645631
1637	0.918060345	1.025124679	0.949123174	1.184552034
1638	0.918140987	1.025099953	0.949149009	1.184458321
1639	0.918222588	1.025074932	0.949174976	1.184364128
1640	0.918302621	1.025050392	0.949201082	1.18426943
1641	0.918378327	1.025027178	0.949227269	1.184174438
1642	0.918455076	1.025003645	0.949253545	1.184079123
1643	0.918532759	1.024979826	0.949279354	1.183985504
1644	0.918618388	1.02495357	0.949305477	1.183890744
1645	0.918699433	1.02492872	0.949331533	1.183796228
1646	0.918791369	1.02490053	0.949357192	1.18370315
1647	0.918885227	1.024871751	0.949382982	1.1836096
1648	0.918977573	1.024843435	0.949408872	1.183515685
1649	0.919076417	1.024813127	0.949434678	1.183422079
1650	0.919173394	1.024783392	0.949460376	1.18332886
1651	0.919274812	1.024752295	0.949485688	1.183237041
1652	0.919375448	1.024721437	0.94951086	1.183145733
1653	0.919482522	1.024688605	0.949535937	1.183054768
1654	0.91957931	1.024658928	0.949560805	1.182964561
1655	0.91968275	1.024627211	0.949586069	1.182872918
1656	0.919780579	1.024597214	0.949611396	1.182781045
1657	0.919884943	1.024565214	0.949636701	1.182689254
1658	0.919981671	1.024535554	0.949662174	1.182596851
1659	0.920081421	1.024504969	0.949688102	1.182502801
1660	0.920183303	1.024473729	0.949713396	1.182411049
1661	0.920283296	1.024443069	0.94973819	1.182321111
1662	0.920385356	1.024411775	0.949763192	1.182230414
1663	0.920487516	1.02438045	0.949788673	1.182137985
1664	0.92058668	1.024350044	0.949814269	1.182045137
1665	0.920683013	1.024320506	0.949839465	1.18195374
1666	0.920775844	1.024292042	0.949864774	1.181861934
1667	0.920863097	1.024265288	0.949890723	1.181767808
1668	0.920958548	1.02423602	0.949916623	1.181673857
1669	0.921045485	1.024209363	0.94994247	1.181580099
1670	0.921130836	1.024183193	0.949968413	1.181485993
1671	0.921213049	1.024157984	0.949994202	1.181392445
1672	0.921292852	1.024133515	0.950020133	1.181298382
1673	0.921376636	1.024107825	0.950046377	1.181203183
1674	0.921456483	1.024083341	0.950072149	1.181109695
1675	0.921541332	1.024057325	0.950098248	1.181015024
1676	0.921627894	1.024030783	0.950124378	1.18092024
1677	0.921710889	1.024005334	0.950150005	1.180827278
1678	0.921801164	1.023977654	0.950175498	1.180734804
1679	0.921892717	1.023949582	0.950200914	1.180642612
1680	0.921984486	1.023921443	0.950226421	1.180550087
1681	0.922073104	1.023894271	0.950251485	1.18045917
1682	0.922160957	1.023867333	0.950276611	1.180368026
1683	0.922245462	1.023841421	0.950301748	1.180276843
1684	0.922330594	1.023815318	0.950327015	1.180185188
1685	0.922413936	1.023789763	0.950351508	1.18009634
1686	0.922500076	1.023763351	0.95037604	1.180007354
1687	0.922582234	1.023738159	0.950400526	1.179918531
1688	0.922667517	1.023712009	0.950424727	1.179830745
1689	0.922750857	1.023686455	0.950449031	1.179742585
1690	0.922832438	1.02366144	0.950473338	1.179654412
1691	0.922907075	1.023638555	0.950497717	1.17956598
1692	0.922982662	1.023615378	0.950522157	1.179477326
1693	0.923058677	1.02359207	0.950546669	1.179388409
1694	0.923132376	1.023569472	0.950570785	1.179300929
1695	0.923203378	1.023547701	0.950595243	1.179212211
1696	0.92327539	1.023525621	0.95061951	1.179124185
1697	0.923347423	1.023503533	0.950643721	1.17903636
1698	0.923419559	1.023481415	0.950667776	1.178949103
1699	0.923494605	1.023458404	0.95069197	1.178861341
1700	0.923571368	1.023434867	0.950716657	1.178771788
1701	0.923652481	1.023409995	0.950740897	1.178683861
1702	0.923727701	1.023386931	0.950764593	1.178597905
1703	0.923797469	1.023365539	0.950788242	1.178512122
1704	0.923869948	1.023343315	0.95081203	1.178425832
1705	0.923942951	1.02332093	0.950836123	1.178338436
1706	0.924005198	1.023301844	0.950860044	1.178251663
1707	0.924072823	1.023281108	0.950884161	1.178164182
1708	0.924138817	1.023260873	0.950908227	1.178076883
1709	0.924207114	1.023239932	0.950931991	1.17799068
1710	0.924276935	1.023218523	0.950955423	1.177905682
1711	0.924345514	1.023197495	0.95097904	1.177820016
1712	0.924416159	1.023175833	0.951002848	1.177733653
1713	0.924483398	1.023155216	0.95102676	1.177646912
1714	0.924549395	1.02313498	0.951050599	1.177560438
1715	0.924618742	1.023113716	0.95107419	1.177474865
1716	0.924689337	1.02309207	0.951097874	1.177388954
1717	0.924755136	1.023071895	0.951121467	1.177303371
1718	0.924820195	1.023051946	0.951145096	1.177217659
1719	0.924888083	1.02303113	0.951168853	1.177131481
1720	0.924954078	1.023010894	0.951192545	1.177045542
1721	0.925023107	1.022989728	0.951216272	1.176959471
1722	0.925085035	1.02297074	0.951239867	1.176873885
1723	0.925153713	1.022949681	0.951263254	1.176789047
1724	0.92522186	1.022928786	0.951286645	1.176704199
1725	0.925283798	1.022909794	0.951310264	1.176618522
1726	0.925352475	1.022888736	0.951333496	1.17653425
1727	0.925419325	1.022868238	0.951357074	1.176448723
1728	0.925483282	1.022848628	0.951380485	1.1763638
1729	0.925547135	1.022829049	0.951403612	1.17627991
1730	0.925615974	1.022807941	0.951426672	1.176196263
1731	0.925683867	1.022787123	0.951449905	1.176111984
1732	0.92574666	1.022767869	0.951472904	1.17602856
1733	0.925807008	1.022749365	0.951495896	1.175945155
1734	0.925871196	1.022729684	0.951519102	1.17586098
1735	0.925934386	1.022710308	0.951542805	1.175774998
1736	0.9259962	1.022691354	0.951565912	1.17569118
1737	0.926057989	1.022672408	0.951588908	1.175607761
1738	0.926114911	1.022654955	0.951612515	1.175522129
1739	0.926176045	1.022636209	0.951635474	1.175438848
1740	0.926238332	1.022617111	0.95165869	1.175354634
1741	0.926302755	1.022597357	0.951681786	1.175270855
1742	0.926366411	1.022577839	0.951704842	1.175187221
1743	0.926429737	1.022558421	0.951728243	1.175102335
1744	0.926488115	1.022540521	0.951751419	1.175018264
1745	0.926547324	1.022522367	0.951774573	1.174934276
1746	0.926606775	1.022504137	0.951798486	1.174847534
1747	0.926673331	1.02248373	0.951821885	1.174762655
1748	0.92673897	1.022463603	0.951845334	1.174677595
1749	0.926804165	1.022443613	0.951869045	1.174591585
1750	0.926867029	1.022424337	0.951892372	1.174506967
1751	0.926929377	1.02240522	0.951915604	1.174422695
1752	0.926994736	1.022385179	0.95193875	1.174338735
1753	0.92706163	1.022364668	0.951962181	1.17425374
1754	0.927127045	1.02234461	0.951985124	1.174170519
1755	0.927196498	1.022323314	0.952008406	1.174086064
1756	0.927268929	1.022301105	0.952031555	1.174002093
1757	0.92734106	1.022278988	0.952054568	1.173918612
1758	0.927413083	1.022256904	0.952077668	1.17383482
1759	0.927483981	1.022235165	0.952100718	1.173751208
1760	0.927558734	1.022212244	0.952123611	1.173668167
1761	0.927631817	1.022189835	0.952146736	1.173584281
1762	0.927710266	1.02216578	0.952169826	1.173500523
1763	0.927788055	1.022141928	0.952192855	1.173416987
1764	0.927868785	1.022117175	0.952215715	1.173334066
1765	0.927953815	1.022091102	0.952238711	1.173250647
1766	0.928039919	1.022064701	0.952261718	1.173167192
1767	0.928117763	1.022040832	0.952284464	1.173084684
1768	0.928195154	1.022017102	0.952307337	1.173001713
1769	0.928277573	1.02199183	0.952330524	1.172917604
1770	0.928357386	1.021967358	0.952353836	1.172833041
1771	0.928436001	1.021943252	0.952377252	1.172748102
1772	0.928514032	1.021919326	0.952400559	1.172663556
1773	0.928592827	1.021895166	0.952423651	1.172579792
1774	0.928668842	1.021871858	0.952446774	1.172495915
1775	0.92874409	1.021848785	0.952469928	1.172411927
1776	0.928819841	1.021825558	0.952492664	1.172329454
1777	0.928895757	1.02180228	0.952515443	1.172246824
1778	0.928978766	1.021776827	0.952538059	1.172164785
1779	0.929060564	1.021751746	0.952560869	1.172082042
1780	0.92914739	1.021725123	0.952583605	1.17199957
1781	0.929228947	1.021700116	0.952606384	1.17191694
1782	0.929307882	1.021675913	0.952628917	1.171835205
1783	0.929388114	1.021651312	0.952651173	1.171754473
1784	0.929469788	1.021626268	0.952673355	1.171674007
1785	0.929547821	1.021602342	0.952695897	1.17159224
1786	0.929623514	1.021579132	0.952718187	1.171511383
1787	0.929698854	1.021556031	0.952740355	1.171430969
1788	0.929781137	1.021530801	0.952762939	1.171349047
1789	0.929863215	1.021505634	0.952785222	1.171268219
1790	0.929942056	1.02148146	0.952807444	1.171187611
1791	0.93002444	1.021456199	0.952829744	1.17110672
1792	0.930105668	1.021431292	0.952851564	1.17102757
1793	0.93018772	1.021406133	0.952873323	1.17094864
1794	0.930270326	1.021380804	0.95289544	1.170868412
1795	0.930353516	1.021355296	0.9529175	1.170788391
1796	0.930433175	1.02133087	0.952939629	1.170708119
1797	0.930511076	1.021306984	0.952961945	1.170627171
1798	0.930585056	1.0212843	0.952984102	1.170546795
1799	0.930663425	1.02126027	0.953005984	1.17046742
1800	0.930740633	1.021236596	0.95302792	1.170387848
1801	0.930811709	1.021214803	0.953049718	1.17030878
1802	0.930885186	1.021192273	0.953071566	1.170229528
1803	0.93095731	1.021170158	0.953093342	1.170150537
1804	0.931026842	1.021148838	0.953115498	1.170070167
1805	0.931096598	1.021127449	0.953137266	1.169991206
1806	0.931171116	1.0211046	0.95315884	1.169912948
1807	0.931245601	1.021081761	0.953180353	1.169834908
1808	0.931321677	1.021058434	0.953201961	1.169756529
1809	0.931395689	1.021035741	0.953223492	1.169678425
1810	0.931467692	1.021013663	0.953244976	1.169600495
1811	0.931543234	1.0209905	0.95326665	1.169521873
1812	0.931617782	1.020967641	0.953288383	1.169443037
1813	0.93169681	1.02094341	0.953310105	1.169364243
1814	0.931774539	1.020919576	0.953332047	1.169284651
1815	0.93185515	1.020894859	0.953353492	1.169206859
1816	0.931927462	1.020872686	0.953374902	1.169129198
1817	0.932000964	1.020850149	0.953396199	1.169051944
1818	0.932073465	1.020827918	0.953417757	1.168973745
1819	0.932146866	1.020805412	0.953439351	1.168895412
1820	0.932218375	1.020783485	0.953460978	1.168816964
1821	0.932289815	1.02076158	0.953482553	1.1687387
1822	0.932360349	1.020739953	0.953503926	1.168661172
1823	0.93243054	1.02071843	0.953525668	1.168582304
1824	0.932498009	1.020697743	0.953547371	1.168503578
1825	0.93256234	1.020678017	0.95356899	1.168425158
1826	0.932632425	1.020656527	0.953590203	1.168348209
1827	0.932698682	1.020636211	0.953611621	1.168270516
1828	0.932760904	1.020617133	0.953633176	1.168192328
1829	0.932824177	1.020597732	0.953654558	1.168114767
1830	0.932887858	1.020578205	0.953675721	1.168037996
1831	0.932961727	1.020555556	0.953697015	1.167960755
1832	0.933039342	1.020531757	0.953718375	1.167883274
1833	0.933116946	1.020507962	0.953739528	1.167806543
1834	0.933191234	1.020485183	0.953760743	1.167729587
1835	0.933267572	1.020461776	0.953782156	1.167651914
1836	0.933336698	1.02044058	0.953803829	1.167573297
1837	0.93340191	1.020420585	0.953825375	1.16749514
1838	0.933471543	1.020399233	0.953846962	1.167416835
1839	0.933540409	1.020378118	0.953868689	1.167338022
1840	0.933607496	1.020357547	0.953890318	1.167259561
1841	0.933674935	1.020336869	0.953911781	1.167181707
1842	0.933740507	1.020316763	0.953933442	1.167103133
1843	0.933806511	1.020296524	0.953955133	1.167024452
1844	0.933868891	1.020277397	0.95397679	1.166945893
1845	0.933921861	1.020261155	0.953998397	1.166867515
1846	0.933974844	1.020244909	0.954019904	1.166789498
1847	0.934034958	1.020226477	0.954041729	1.16671033
1848	0.934091533	1.02020913	0.954063648	1.16663082
1849	0.934147329	1.020192021	0.954085566	1.166551313
1850	0.934198564	1.020176311	0.954107426	1.166472019
1851	0.934253521	1.02015946	0.954129263	1.166392808
1852	0.934308534	1.020142592	0.954151445	1.166312344
1853	0.934364451	1.020125446	0.954173238	1.166233289
1854	0.934422085	1.020107774	0.954194794	1.166155097
1855	0.934481486	1.020089561	0.954216386	1.166076773
1856	0.934539022	1.020071919	0.954238047	1.1659982
1857	0.934593338	1.020055264	0.954259401	1.165920739
1858	0.934651722	1.020037362	0.954281087	1.165842077
1859	0.934710282	1.020019406	0.954302951	1.165762768
1860	0.934765315	1.020002532	0.954325019	1.165682715
1861	0.934821681	1.019985248	0.954346949	1.165603167
1862	0.934874486	1.019969057	0.954368628	1.165524527
1863	0.93492741	1.01995283	0.954390223	1.165446194
1864	0.934981316	1.019936301	0.954411679	1.165368363
1865	0.935034782	1.019919907	0.954433028	1.16529092
1866	0.935088107	1.019903556	0.954454569	1.165212782
1867	0.935136181	1.019888815	0.954475981	1.165135111
1868	0.935181969	1.019874776	0.954497056	1.165058665
1869	0.935231003	1.019859741	0.954518219	1.164981896
1870	0.935280391	1.019844597	0.954539401	1.164905059
1871	0.935332788	1.019828531	0.954560748	1.164827626
1872	0.93538369	1.019812923	0.954582454	1.164748889
1873	0.935431091	1.019798389	0.954603996	1.164670747
1874	0.935472127	1.019785806	0.954625983	1.164590989
1875	0.935518207	1.019771677	0.954647519	1.164512871
1876	0.935564534	1.019757472	0.954669034	1.164434827
1877	0.935610508	1.019743375	0.954690308	1.164357656
1878	0.935654678	1.019729832	0.954711693	1.164280084
1879	0.935703034	1.019715005	0.954732992	1.164202824
1880	0.935751195	1.019700237	0.954754552	1.164124617
1881	0.935800674	1.019685066	0.954775983	1.164046875
1882	0.93584499	1.019671477	0.95479714	1.163970132
1883	0.935890078	1.019657652	0.954818096	1.163894114
1884	0.935932495	1.019644646	0.954839143	1.163817767
1885	0.93597286	1.019632269	0.954860471	1.163740402
1886	0.936013415	1.019619834	0.954881508	1.16366409
1887	0.936051039	1.019608298	0.954902355	1.16358847
1888	0.936089252	1.019596581	0.954922915	1.163513892
1889	0.936126489	1.019585163	0.954943128	1.163440569
1890	0.936164909	1.019573382	0.954963247	1.163367591
1891	0.93620546	1.019560949	0.954983501	1.163294121
1892	0.936248919	1.019547623	0.955003811	1.163220448
1893	0.936289786	1.019535092	0.95502417	1.163146595
1894	0.936333175	1.019521788	0.955044411	1.163073173
1895	0.936380109	1.019507397	0.955064454	1.163000469
1896	0.93642386	1.019493982	0.955084927	1.162926202
1897	0.93646982	1.019479889	0.955104974	1.162853487
1898	0.936515284	1.019465949	0.955124783	1.162781629
1899	0.936560715	1.019452019	0.955144857	1.162708812
1900	0.936607462	1.019437685	0.955164788	1.162636513
1901	0.936651597	1.019424152	0.955184756	1.16256408
1902	0.936693172	1.019411404	0.955204698	1.162491743
1903	0.936731836	1.019399549	0.955224456	1.162420071
1904	0.93676603	1.019389064	0.955244713	1.16234659
1905	0.936800555	1.019378478	0.955264889	1.162273404
1906	0.93684064	1.019366187	0.955284816	1.162201121
1907	0.936883997	1.019352893	0.95530485	1.162128451
1908	0.936931604	1.019338295	0.955324652	1.162056619
1909	0.936981814	1.019322899	0.955344241	1.16198556
1910	0.937030314	1.019308028	0.955364172	1.161913263
1911	0.937081091	1.019292459	0.955384176	1.1618407
1912	0.937130569	1.019277288	0.955403982	1.161768854
1913	0.937181881	1.019261554	0.95542368	1.161697401
1914	0.937229613	1.019246918	0.955443348	1.161626059
1915	0.937273234	1.019233543	0.95546279	1.161555533
1916	0.937309677	1.019222369	0.955482363	1.161484535
1917	0.937345326	1.019211438	0.955501892	1.161413694
1918	0.937383618	1.019199697	0.955521557	1.161342359
1919	0.937420803	1.019188295	0.955540959	1.161271979
1920	0.937453991	1.019178119	0.955560504	1.161201081
1921	0.937488301	1.019167598	0.955580438	1.161128774
1922	0.937521821	1.01915732	0.955600063	1.161057586
1923	0.937549394	1.019148866	0.95561961	1.16098668
1924	0.937576855	1.019140446	0.95563897	1.160916454
1925	0.93760509	1.019131788	0.955658341	1.160846187
1926	0.937634177	1.019122869	0.955677424	1.160776965
1927	0.937665904	1.019113141	0.955696518	1.160707702
1928	0.937700449	1.019102549	0.95571615	1.160636487
1929	0.937734349	1.019092154	0.955735452	1.160566473
1930	0.937764991	1.019082758	0.955754741	1.160496503
1931	0.937796928	1.019072966	0.955774004	1.160426626
1932	0.937825309	1.019064264	0.955793421	1.160356194
1933	0.937853393	1.019055652	0.955813123	1.160284727
1934	0.937884451	1.019046129	0.955832617	1.160214014
1935	0.937912794	1.019037439	0.955852162	1.160143114
1936	0.937940531	1.019028934	0.955872155	1.16007059
1937	0.937970681	1.019019689	0.955891911	1.159998929
1938	0.938003146	1.019009734	0.955911339	1.159928455
1939	0.938043883	1.018997243	0.955931184	1.159856469
1940	0.938081196	1.018985803	0.955950994	1.159784608
1941	0.938116587	1.018974951	0.955970894	1.159712422
1942	0.938158548	1.018962085	0.95599067	1.159640686
1943	0.938200835	1.018949118	0.956010041	1.15957042
1944	0.93824256	1.018936324	0.956029616	1.159499411
1945	0.938277458	1.018925624	0.956048894	1.159429483
1946	0.938311794	1.018915095	0.956068281	1.159359159
1947	0.938344866	1.018904955	0.956087749	1.159288541
1948	0.938373957	1.018896035	0.956107253	1.159217791
1949	0.93840683	1.018885955	0.956126615	1.159147556
1950	0.938441159	1.018875429	0.956146071	1.159076981
1951	0.938474273	1.018865276	0.956165457	1.159006659
1952	0.938512045	1.018853694	0.956185173	1.158935142
1953	0.938551975	1.01884145	0.956204381	1.158865465
1954	0.938585389	1.018831205	0.956223461	1.158796254
1955	0.938619341	1.018820794	0.95624241	1.158727518
1956	0.938651547	1.018810919	0.956261502	1.158658264
1957	0.938680835	1.018801939	0.956280522	1.158589268
1958	0.938712938	1.018792095	0.95629984	1.158519195
1959	0.93874134	1.018783386	0.956318921	1.15844998
1960	0.938770069	1.018774577	0.956338013	1.158380724
1961	0.938801044	1.01876508	0.956356874	1.158312309
1962	0.938832564	1.018755415	0.956375638	1.158244243
1963	0.938861693	1.018746483	0.956394576	1.158175545
1964	0.938895726	1.018736048	0.956413724	1.158106087
1965	0.938931463	1.01872509	0.956432666	1.158037377
1966	0.938964164	1.018715063	0.956451369	1.157969534
1967	0.938997229	1.018704925	0.956470121	1.157901512
1968	0.939027377	1.018695681	0.956488683	1.15783418
1969	0.93905832	1.018686192	0.956507414	1.157766234
1970	0.939087493	1.018677248	0.956525619	1.157700198
1971	0.93911902	1.018667581	0.956543863	1.157634018
1972	0.93915156	1.018657603	0.956562144	1.157567704
1973	0.939179991	1.018648885	0.956580377	1.157501567
1974	0.939206616	1.018640722	0.956598651	1.157435279
1975	0.939231059	1.018633227	0.956617178	1.157368074
1976	0.939264901	1.01862285	0.956636106	1.157299412
1977	0.939299409	1.018612269	0.956655187	1.1572302
1978	0.939328564	1.018603329	0.95667414	1.157161449
1979	0.939353531	1.018595674	0.956693368	1.1570917
1980	0.939378827	1.018587918	0.956712494	1.157022322
1981	0.939408642	1.018578776	0.956731424	1.156953653
1982	0.939437131	1.01857004	0.956750366	1.156884944
1983	0.939461967	1.018562425	0.956769642	1.15681502
1984	0.939490763	1.018553595	0.956788794	1.156745549
1985	0.939522255	1.018543939	0.956808084	1.156675576
1986	0.939556149	1.018533546	0.956827124	1.156606508
1987	0.939585608	1.018524513	0.956846247	1.156537144
1988	0.939613055	1.018516097	0.956865332	1.156467912
1989	0.939641202	1.018507467	0.956884745	1.156397494
1990	0.939668805	1.018499003	0.956903967	1.156327768
1991	0.939697245	1.018490283	0.956922994	1.156258749
1992	0.939731342	1.018479828	0.956942096	1.156189456
1993	0.939769627	1.018468089	0.956960983	1.156120944
1994	0.939815321	1.018454078	0.956979689	1.156053091
1995	0.939863127	1.018439419	0.956998265	1.155985709
1996	0.939906328	1.018426173	0.957017188	1.155917066
1997	0.939951476	1.018412329	0.957036189	1.155848142
1998	0.939992628	1.018399711	0.95705525	1.155778998
1999	0.940034	1.018387026	0.957074404	1.15570952
[truncated: 98,000 more rows]
