# Supplementary material for: Identification and characterization of constrained non-exonic bases lacking predictive epigenomic and transcription factor binding annotations
Source: Nat Commun. 2020 Dec 2;11:6168. doi: 10.1038/s41467-020-19962-9 (PMC7710766; doi:10.1038/s41467-020-19962-9)
Supplement: Supplementary file 11 — Source Data [file 41467_2020_19962_MOESM11_ESM.zip › SourceData/SupFig8d.txt]

Distance to Nearest TSS (bp)	Low_CNE	High_CNE	Low_notCNE	High_notCNE
1	6.10597E-05	5.93804E-05	1.30658E-05	2.34135E-05
2	0.00011975	0.000118833	2.61696E-05	4.68254E-05
3	0.000175965	0.000178222	3.93058E-05	7.02877E-05
4	0.000230442	0.000237376	5.24661E-05	9.38306E-05
5	0.000282786	0.000296385	6.56495E-05	0.000117458
6	0.00033313	0.000355313	7.88543E-05	0.000141148
7	0.000381498	0.000414105	9.20744E-05	0.000164939
8	0.000428629	0.000472661	0.000105301	0.000188831
9	0.000475681	0.000531008	0.000118532	0.000212742
10	0.000521417	0.000589331	0.000131753	0.000236752
11	0.000566626	0.000647517	0.000144979	0.000260791
12	0.000610913	0.000705613	0.000158209	0.000284895
13	0.000654674	0.000763629	0.000171442	0.00030905
14	0.000697408	0.000821637	0.000184696	0.000333195
15	0.000739431	0.000879734	0.000197961	0.000357333
16	0.000781059	0.00093779	0.000211202	0.000381614
17	0.000822239	0.000995766	0.000224451	0.000405925
18	0.000862867	0.001053717	0.000237707	0.000430268
19	0.000903494	0.001111572	0.00025098	0.000454576
20	0.000943911	0.001169354	0.000264252	0.000478937
21	0.00098388	0.0012272	0.000277534	0.000503309
22	0.001023744	0.001284982	0.000290801	0.000527732
23	0.001063582	0.001342723	0.000304042	0.000552304
24	0.001102998	0.001400376	0.000317309	0.000576842
25	0.001142388	0.001457811	0.000330601	0.000601375
26	0.001180988	0.001515391	0.000343901	0.000625923
27	0.00121972	0.001572777	0.000357227	0.000650446
28	0.001257609	0.001630002	0.000370586	0.000674996
29	0.001294998	0.001687178	0.000383946	0.000699633
30	0.001332571	0.001744104	0.000397328	0.000724261
31	0.001369617	0.001801062	0.000410725	0.000748924
32	0.001406137	0.001857827	0.00042412	0.000773674
33	0.001442526	0.001914252	0.000437529	0.000798511
34	0.001478598	0.001970476	0.000450963	0.000823378
35	0.001514723	0.0020267	0.000464395	0.00084831
36	0.001551006	0.002082923	0.000477839	0.000873264
37	0.001587236	0.002138905	0.000491298	0.000898263
38	0.001623203	0.00219483	0.000504763	0.000923324
39	0.001659091	0.002250827	0.000518242	0.000948384
40	0.001695164	0.002306518	0.000531747	0.000973443
41	0.001731183	0.002362209	0.000545263	0.000998491
42	0.001767335	0.002417763	0.000558778	0.0010236
43	0.001802959	0.002473413	0.00057231	0.001048736
44	0.001838374	0.00252908	0.00058585	0.001073886
45	0.001873656	0.00258477	0.000599413	0.001099053
46	0.001909439	0.002640203	0.000613012	0.001124292
47	0.001944906	0.002695748	0.000626624	0.001149541
48	0.001980135	0.002751528	0.00064025	0.001174825
49	0.002015497	0.002807049	0.000653881	0.001200239
50	0.002050963	0.00286249	0.000667528	0.001225703
51	0.002086088	0.002917809	0.00068122	0.001251162
52	0.002121081	0.002972991	0.000694939	0.001276678
53	0.00215581	0.003027923	0.000708703	0.001302154
54	0.002190329	0.003082508	0.000722483	0.001327769
55	0.002224664	0.003136939	0.000736303	0.001353457
56	0.002258814	0.003191258	0.000750147	0.001379188
57	0.002293096	0.003245431	0.000764025	0.001404953
58	0.002327325	0.003299378	0.000777938	0.001430797
59	0.002361317	0.003353107	0.000791872	0.001456761
60	0.002394783	0.003406601	0.00080583	0.001482931
61	0.002428064	0.003460088	0.000819824	0.001509154
62	0.002461609	0.00351343	0.00083389	0.001535419
63	0.002494864	0.00356665	0.000848	0.001561738
64	0.002527777	0.003619838	0.000862148	0.001588144
65	0.002560927	0.003672832	0.00087633	0.001614604
66	0.002594076	0.003725721	0.000890548	0.001641121
67	0.00262741	0.003778457	0.000904812	0.001667676
68	0.002661008	0.003830846	0.000919093	0.001694394
69	0.002694289	0.003883065	0.00093343	0.001721108
70	0.002727412	0.003935268	0.000947827	0.001747863
71	0.002760088	0.003987375	0.000962258	0.001774697
72	0.002792948	0.004039473	0.000976762	0.001801573
73	0.002826335	0.004091385	0.000991323	0.00182849
74	0.002859827	0.004143015	0.001005948	0.001855448
75	0.00289295	0.004194604	0.001020628	0.001882544
76	0.002926337	0.004245928	0.001035354	0.001909726
77	0.002959829	0.004297121	0.001050125	0.00193702
78	0.002993189	0.004348235	0.001064973	0.001964357
79	0.003026444	0.004399097	0.001079889	0.00199171
80	0.003059647	0.004449855	0.001094867	0.002019109
81	0.003092638	0.004500387	0.001109922	0.002046556
82	0.003125683	0.00455083	0.001125048	0.002074101
83	0.003158411	0.004601168	0.001140249	0.002101737
84	0.003191166	0.004651313	0.001155514	0.00212946
85	0.003223921	0.004701287	0.001170824	0.002157378
86	0.00325707	0.004751052	0.001186228	0.002185313
87	0.003290088	0.004800648	0.001201695	0.002213403
88	0.003323159	0.004850219	0.001217238	0.002241581
89	0.003356493	0.004899669	0.00123285	0.002269767
90	0.003389301	0.004949095	0.001248512	0.002298053
91	0.003422055	0.004998262	0.00126427	0.002326334
92	0.003455021	0.005047131	0.001280091	0.002354714
93	0.003487802	0.005095878	0.001295969	0.002383123
94	0.003520635	0.005144287	0.0013119	0.002411702
95	0.003553259	0.005192712	0.001327929	0.002440252
96	0.003585539	0.005241185	0.001344039	0.002468884
97	0.003617531	0.00528948	0.001360225	0.002497614
98	0.003649443	0.005337663	0.001376485	0.002526416
99	0.003681539	0.005385748	0.001392808	0.00255535
100	0.003713346	0.005433834	0.001409226	0.002584328
101	0.003744811	0.005481766	0.001425762	0.002613413
102	0.00377646	0.005529561	0.001442463	0.00264262
103	0.003808503	0.005577146	0.00145926	0.002671952
104	0.003840363	0.00562465	0.001476242	0.00270143
105	0.003872565	0.005672082	0.00149331	0.002731015
106	0.003905004	0.00571932	0.001510477	0.002760641
107	0.003937284	0.005766453	0.001527915	0.002790451
108	0.003969539	0.005813521	0.001545424	0.002820376
109	0.004001425	0.005860485	0.001563005	0.002850379
110	0.00403339	0.005907367	0.001580694	0.002880325
111	0.004065855	0.005954032	0.001598439	0.00291038
112	0.004098056	0.006000737	0.001616252	0.002940464
113	0.004130153	0.006047345	0.001634142	0.002970586
114	0.004162039	0.006093856	0.001652083	0.003000808
115	0.004194162	0.006140335	0.001670083	0.003031054
116	0.004226548	0.006186499	0.001688136	0.003061363
117	0.004259039	0.006232591	0.001706266	0.003091694
118	0.004291267	0.006278674	0.00172444	0.003122105
119	0.004323232	0.006324701	0.001742666	0.003152643
120	0.004355223	0.006370591	0.001760974	0.003183135
121	0.004387452	0.006416335	0.001779318	0.003213719
122	0.004419601	0.006461942	0.001797713	0.003244308
123	0.004451803	0.006507452	0.001816163	0.00327496
124	0.004484189	0.006552946	0.001834675	0.003305606
125	0.004516838	0.006598133	0.001853231	0.003336315
126	0.004549882	0.006643095	0.001871862	0.003367013
127	0.004582769	0.006688128	0.001890544	0.003397714
128	0.004615497	0.006733219	0.001909284	0.003428389
129	0.004647699	0.00677814	0.001928057	0.003459186
130	0.004679717	0.006822899	0.001946881	0.003490012
131	0.004711576	0.006867642	0.001965742	0.00352088
132	0.004743936	0.006912216	0.001984655	0.003551771
133	0.004776322	0.006956596	0.002003597	0.003582779
134	0.004808445	0.007000976	0.002022582	0.003613863
135	0.004841042	0.007045363	0.002041622	0.003644965
136	0.004873902	0.007089751	0.002060688	0.00367615
137	0.004906341	0.007134099	0.002079822	0.003707332
138	0.004938937	0.007178156	0.002098985	0.003738637
139	0.004971376	0.007222277	0.002118182	0.003769974
140	0.005003894	0.007266149	0.002137451	0.003801267
141	0.005036649	0.007310036	0.00215674	0.003832693
142	0.005069035	0.007353915	0.002176084	0.003864074
143	0.005101552	0.007397544	0.002195437	0.003895592
144	0.005134413	0.007441085	0.002214835	0.003927097
145	0.005167826	0.007484601	0.002234268	0.00395862
146	0.005200923	0.007528028	0.002253738	0.003990194
147	0.005233993	0.007571294	0.002273225	0.004021877
148	0.005267143	0.007614277	0.002292764	0.004053582
149	0.005300056	0.007657147	0.002312335	0.004085321
150	0.005332837	0.007699888	0.002331955	0.004117074
151	0.005365829	0.007742548	0.002351592	0.004148912
152	0.005398794	0.007785192	0.002371274	0.004180686
153	0.005431206	0.007827877	0.002390997	0.004212463
154	0.005463803	0.007870416	0.002410753	0.004244259
155	0.005496189	0.007912842	0.002430534	0.004276133
156	0.00552876	0.007955324	0.002450335	0.004308082
157	0.00556162	0.007997662	0.002470166	0.004340056
158	0.005594875	0.008039846	0.002490038	0.004371991
159	0.00562813	0.008081941	0.002509925	0.004403994
160	0.00566149	0.008123874	0.002529854	0.004436018
161	0.005694851	0.008165784	0.002549835	0.004468027
162	0.005728106	0.00820754	0.002569849	0.004500124
163	0.005761071	0.008249215	0.002589925	0.004532173
164	0.005793747	0.008290906	0.00261003	0.004564295
165	0.005826133	0.008332461	0.002630177	0.004596435
166	0.005858335	0.008373982	0.002650379	0.004628564
167	0.005890879	0.008415351	0.002670611	0.004660694
168	0.00592337	0.008456663	0.002690887	0.00469281
169	0.005955809	0.00849791	0.002711165	0.00472505
170	0.005988985	0.008538899	0.002731491	0.00475723
171	0.006022398	0.008579807	0.002751859	0.004789404
172	0.006055311	0.008620829	0.002772263	0.004821618
173	0.006088066	0.008661705	0.002792704	0.004853873
174	0.006120689	0.008702621	0.002813184	0.004886128
175	0.006153075	0.008743554	0.002833692	0.004918422
176	0.006185645	0.0087843	0.002854219	0.004950808
177	0.006217742	0.00882512	0.002874787	0.004983187
178	0.006249496	0.008865891	0.002895382	0.005015638
179	0.00628175	0.008906605	0.002915996	0.005048101
180	0.006314005	0.008947401	0.002936627	0.005080643
181	0.006346075	0.008988204	0.0029573	0.005113167
182	0.006378224	0.009028894	0.002977995	0.005145757
183	0.006409899	0.009069633	0.002998726	0.00517837
184	0.006441627	0.009110291	0.003019508	0.005210937
185	0.006473671	0.009150836	0.003040319	0.005243489
186	0.006505715	0.009191405	0.003061142	0.00527611
187	0.006537996	0.009231999	0.003082001	0.005308696
188	0.006569934	0.009272681	0.003102875	0.005341313
189	0.006601952	0.009313371	0.00312377	0.005373966
190	0.006634022	0.00935394	0.003144704	0.005406601
191	0.006666039	0.009394429	0.003165665	0.005439302
192	0.006697504	0.00943495	0.003186652	0.005472061
193	0.006728995	0.009475349	0.00320768	0.00550482
194	0.00676046	0.009515943	0.003228755	0.005537508
195	0.006791503	0.00955635	0.003249859	0.00557024
196	0.006822941	0.009596847	0.003270954	0.005603051
197	0.006854485	0.009637295	0.00329206	0.005635929
198	0.006886344	0.009677541	0.003313179	0.005668867
199	0.006917914	0.009717828	0.003334309	0.005701865
200	0.006949537	0.009757969	0.003355459	0.005734877
201	0.006980764	0.009798183	0.003376638	0.005767907
202	0.007012518	0.009838349	0.003397848	0.005800911
203	0.007044194	0.009878555	0.003419072	0.005833966
204	0.007076158	0.009918534	0.003440324	0.005867035
205	0.007107913	0.009958547	0.003461595	0.005900125
206	0.00713972	0.009998567	0.003482898	0.005933161
207	0.007171052	0.010038643	0.003504254	0.005966157
208	0.007202754	0.010078607	0.003525629	0.005999193
209	0.007234429	0.010118434	0.003547018	0.00603227
210	0.007265867	0.010158373	0.003568424	0.00606537
211	0.00729749	0.010198248	0.003589862	0.006098512
212	0.007329244	0.010238155	0.003611335	0.006131612
213	0.007360788	0.010278078	0.003632822	0.006164814
214	0.007392147	0.010318099	0.003654333	0.006198033
215	0.007423427	0.01035803	0.003675873	0.006231286
216	0.007454839	0.010397921	0.003697438	0.006264563
217	0.007486198	0.010437869	0.003719036	0.006297836
218	0.007517584	0.010477897	0.003740653	0.006331117
219	0.007548864	0.010517877	0.00376228	0.00636449
220	0.007580039	0.010557905	0.003783924	0.006397906
221	0.007611556	0.010597796	0.00380559	0.006431307
222	0.007642863	0.010637856	0.003827271	0.006464741
223	0.007673854	0.010677982	0.003848977	0.006498199
224	0.007705081	0.010717832	0.003870722	0.006531635
225	0.007737046	0.010757505	0.003892486	0.006565091
226	0.007769011	0.010797227	0.003914296	0.006598455
227	0.007800739	0.0108369	0.003936085	0.006631976
228	0.007832335	0.010876492	0.003957918	0.006665447
229	0.00786351	0.010916302	0.003979746	0.006698996
230	0.007894764	0.010956097	0.004001574	0.006732583
231	0.007925965	0.010995988	0.004023443	0.006766129
232	0.007957403	0.011035943	0.004045323	0.006799718
233	0.007989052	0.011075931	0.004067221	0.006833327
234	0.008020622	0.011115863	0.004089147	0.006866911
235	0.008051692	0.011155745	0.004111079	0.006900631
236	0.008083183	0.011195354	0.004133048	0.006934372
237	0.008114726	0.011235027	0.004155054	0.006968078
238	0.008146244	0.01127474	0.004177067	0.007001851
239	0.008177603	0.011314438	0.004199102	0.007035641
240	0.008208725	0.011354199	0.004221145	0.007069515
241	0.008240111	0.011393808	0.004243231	0.007103334
242	0.008271523	0.011433473	0.004265335	0.00713716
243	0.008303092	0.011472976	0.004287475	0.007170957
244	0.008334399	0.011512674	0.004309626	0.007204816
245	0.008365785	0.011552258	0.004331793	0.007238714
246	0.008397276	0.011591769	0.004353987	0.007272616
247	0.008429398	0.01163116	0.004376213	0.007306479
248	0.008460995	0.011670696	0.00439846	0.00734036
249	0.008492722	0.011710167	0.004420741	0.007374252
250	0.008524661	0.011749525	0.004443044	0.007408202
251	0.008556784	0.011788762	0.004465352	0.007442213
252	0.00858838	0.011828023	0.004487699	0.007476229
253	0.008620161	0.011867115	0.004510078	0.007510286
254	0.008651809	0.011906272	0.004532491	0.0075443
255	0.008682958	0.011945347	0.004554922	0.007578395
256	0.008713738	0.011984528	0.004577357	0.007612567
257	0.008744966	0.012023555	0.004599798	0.007646772
258	0.008776378	0.012062534	0.004622231	0.007681073
259	0.008807842	0.01210152	0.004644701	0.007715333
260	0.008839175	0.012140386	0.004667196	0.007749626
261	0.008870008	0.012179381	0.004689744	0.007783814
262	0.008900577	0.012218327	0.004712291	0.007818107
263	0.008931936	0.012257088	0.004734892	0.007852281
264	0.008963401	0.012295744	0.00475751	0.007886479
265	0.008995181	0.012334343	0.004780144	0.007920697
266	0.009027304	0.012372733	0.004802779	0.007954993
267	0.009059111	0.012411203	0.004825434	0.007989325
268	0.009090707	0.012449665	0.004848093	0.008023768
269	0.009122593	0.012488022	0.004870787	0.008058132
270	0.009154374	0.012526419	0.004893488	0.008092547
271	0.009186207	0.012564744	0.004916222	0.008126959
272	0.009218066	0.012603069	0.004939004	0.008161241
273	0.009250084	0.012641426	0.00496178	0.008195625
274	0.009282154	0.012679767	0.004984568	0.008230076
275	0.009314224	0.012718148	0.005007372	0.008264531
276	0.009345873	0.012756465	0.005030212	0.008298935
277	0.009377575	0.012794644	0.005053073	0.008333388
278	0.009408855	0.012832824	0.005075951	0.00836786
279	0.009440188	0.012870979	0.005098894	0.008402229
280	0.0094716	0.012909279	0.005121844	0.008436683
281	0.009502696	0.012947556	0.005144799	0.008471187
282	0.009533476	0.012985945	0.005167779	0.008505721
283	0.00956494	0.013024173	0.005190786	0.008540285
284	0.009595641	0.013062433	0.005213824	0.008574828
285	0.009626527	0.013100637	0.005236885	0.008609396
286	0.009657438	0.013138671	0.005259991	0.008643948
287	0.009688245	0.013176737	0.005283125	0.008678527
288	0.009719235	0.01321486	0.00530628	0.008713106
289	0.009750384	0.013252999	0.00532947	0.008747658
290	0.009781664	0.013290977	0.005352666	0.008782323
291	0.009812576	0.013328898	0.005375892	0.008817
292	0.009843645	0.013366795	0.005399169	0.008851638
293	0.009874399	0.01340474	0.005422448	0.00888639
294	0.00990539	0.013442476	0.005445772	0.008921134
295	0.009936723	0.013480017	0.005469131	0.008955911
296	0.009968134	0.013517502	0.005492538	0.008990693
297	0.009999783	0.013555004	0.005516001	0.009025457
298	0.010030958	0.013592578	0.005539513	0.009060205
299	0.010062133	0.013630111	0.005563066	0.009094911
300	0.010092966	0.013667734	0.005586649	0.009129648
301	0.010124272	0.01370517	0.005610266	0.009164382
302	0.010154947	0.013742615	0.005633895	0.009199153
303	0.01018578	0.013780003	0.00565755	0.009233915
304	0.010216191	0.013817496	0.005681241	0.009268662
305	0.010246523	0.013854998	0.005704964	0.009303374
306	0.01027654	0.013892515	0.005728707	0.009338105
307	0.010306793	0.013930049	0.00575247	0.009372864
308	0.010336915	0.013967493	0.005776246	0.009407688
309	0.010367089	0.014005059	0.005800035	0.009442534
310	0.010397264	0.014042674	0.005823837	0.009477421
311	0.010427359	0.014080183	0.005847667	0.009512274
312	0.010457507	0.014117692	0.005871525	0.009547105
313	0.010487181	0.014155339	0.00589541	0.009581896
314	0.010516619	0.014193034	0.005919313	0.009616677
315	0.010546398	0.014230608	0.00594325	0.009651402
316	0.01057594	0.014268254	0.005967197	0.009686178
317	0.010605615	0.014305845	0.005991175	0.009720902
318	0.010635183	0.014343515	0.006015158	0.009755662
319	0.010665094	0.014381009	0.006039141	0.009790505
320	0.01069469	0.014418583	0.006063145	0.009825315
321	0.010724416	0.014456092	0.006087189	0.009860052
322	0.010754169	0.014493529	0.006111257	0.009894802
323	0.010783949	0.014530917	0.00613535	0.009929527
324	0.010813886	0.014568321	0.006159448	0.009964259
325	0.010844087	0.014605718	0.006183566	0.00999896
326	0.010874077	0.014643283	0.00620772	0.010033559
327	0.010904278	0.01468068	0.006231899	0.010068145
328	0.010934663	0.014718205	0.006256067	0.010102789
329	0.010965048	0.014755529	0.006280206	0.010137589
330	0.01099567	0.014792731	0.006304366	0.010172391
331	0.011026318	0.014830063	0.006328552	0.010207159
332	0.011057019	0.014867371	0.006352749	0.010241966
333	0.011088326	0.014904347	0.006376985	0.010276723
334	0.011120238	0.014941211	0.006401204	0.010311595
335	0.011151597	0.014978195	0.00642546	0.010346391
336	0.011182983	0.015015147	0.006449739	0.010381152
337	0.011214711	0.015052092	0.006474028	0.010415934
338	0.011246439	0.015088987	0.006498346	0.010450659
339	0.011278035	0.015125988	0.006522662	0.010485427
340	0.011309368	0.015162949	0.006546979	0.010520293
341	0.011340358	0.015200038	0.006571351	0.010555007
342	0.011371402	0.015237168	0.006595737	0.010589703
343	0.011402629	0.015274209	0.006620127	0.010624457
344	0.011433936	0.015311291	0.006644541	0.010659151
345	0.011465242	0.015348324	0.006668953	0.010693908
346	0.011496812	0.015385268	0.006693386	0.010728645
347	0.011528409	0.015422172	0.006717827	0.010763416
348	0.011559873	0.015459011	0.006742313	0.010798153
349	0.011591522	0.015495907	0.006766825	0.010832878
350	0.01162325	0.015532794	0.00679135	0.010867597
351	0.011655399	0.015569585	0.006815892	0.010902335
352	0.011688075	0.015606182	0.006840431	0.010937158
353	0.011720672	0.015642747	0.006864977	0.01097201
354	0.011752873	0.015679441	0.006889546	0.011006853
355	0.011785233	0.015716078	0.00691414	0.011041702
356	0.011817251	0.015752716	0.006938753	0.011076544
357	0.011848979	0.015789305	0.006963377	0.011111427
358	0.01188068	0.015825837	0.006988054	0.011146206
359	0.011912303	0.015862329	0.007012745	0.01118101
360	0.011944083	0.015898636	0.007037457	0.011215816
361	0.01197589	0.015934966	0.007062192	0.011250595
362	0.012007039	0.015971426	0.007086937	0.011285361
363	0.012038319	0.016007975	0.00711168	0.011320169
364	0.012069942	0.01604441	0.007136436	0.011354983
365	0.012101511	0.016080862	0.007161201	0.011389784
366	0.012133187	0.01611741	0.007185981	0.011424531
367	0.012164862	0.016153943	0.007210783	0.011459262
368	0.012196563	0.016190508	0.007235561	0.0114941
369	0.012228792	0.016226935	0.007260347	0.011528944
370	0.012260993	0.016263371	0.007285177	0.011563688
371	0.012293327	0.016299734	0.007310016	0.011598452
372	0.01232566	0.016336242	0.007334853	0.011633248
373	0.012357651	0.016372782	0.007359707	0.011668059
374	0.012389827	0.016409137	0.007384581	0.01170286
375	0.012421713	0.016445444	0.007409475	0.011737671
376	0.012453572	0.016481686	0.007434387	0.011772457
377	0.012485353	0.016517952	0.007459307	0.011807273
378	0.01251737	0.016554306	0.007484223	0.011842104
379	0.01254923	0.016590605	0.007509168	0.01187691
380	0.012581116	0.016626968	0.00753412	0.011911719
381	0.012613502	0.016663056	0.007559105	0.0119465
382	0.012645835	0.016699072	0.007584099	0.011981316
383	0.012678406	0.016735063	0.00760915	0.012015954
384	0.012711161	0.016770942	0.007634203	0.012050644
385	0.012743731	0.016806901	0.007659258	0.012085385
386	0.01277588	0.016842949	0.007684319	0.012120132
387	0.012808293	0.016879054	0.007709361	0.01215496
388	0.012840968	0.016915013	0.007734451	0.012189687
389	0.012873828	0.016950956	0.007759518	0.012224533
390	0.012906215	0.016986931	0.007784608	0.012259359
391	0.012938732	0.017022794	0.00780972	0.012294137
392	0.012971171	0.01705868	0.007834835	0.012328939
393	0.013003505	0.017094527	0.007859975	0.012363717
394	0.013035785	0.017130397	0.00788515	0.012398444
395	0.013068145	0.017166041	0.00791032	0.012433248
396	0.013100136	0.017201726	0.007935499	0.012468079
397	0.013132312	0.017237338	0.007960722	0.012502826
398	0.013164487	0.017272837	0.007985965	0.012537563
399	0.013196426	0.017308417	0.008011189	0.01257241
400	0.013228628	0.017343973	0.008036455	0.012607147
401	0.013261145	0.017379472	0.008061737	0.012641849
402	0.013293321	0.017415027	0.008087034	0.012676537
403	0.013325207	0.017450518	0.008112318	0.012711311
404	0.013357093	0.017485775	0.008137604	0.012746151
405	0.013389242	0.017521064	0.008162903	0.012780962
406	0.01342147	0.017556353	0.008188228	0.012815737
407	0.013453751	0.017591634	0.008213573	0.012850456
408	0.013485874	0.017626956	0.008238944	0.012885139
409	0.01351797	0.017662285	0.008264333	0.012919797
410	0.013549777	0.017697784	0.008289722	0.012954465
411	0.013582058	0.017733259	0.008315124	0.012989108
412	0.013614497	0.017768686	0.008340509	0.013023846
413	0.013646514	0.017804128	0.008365911	0.013058564
414	0.013678505	0.017839514	0.008391318	0.013093308
415	0.013710286	0.017874908	0.008416728	0.013128111
416	0.013741908	0.017910391	0.008442136	0.013162955
417	0.013773215	0.017945947	0.008467539	0.013197859
418	0.013804521	0.017981543	0.008492942	0.013232789
419	0.013835854	0.018017034	0.00851838	0.013267629
420	0.013867266	0.018052517	0.008543802	0.013302542
421	0.013898389	0.018088105	0.008569237	0.013337461
422	0.013929511	0.018123587	0.008594684	0.013372388
423	0.013960502	0.01815924	0.008620137	0.013407291
424	0.013991229	0.018194917	0.008645617	0.01344216
425	0.014022641	0.018230569	0.008671093	0.013477041
426	0.014054237	0.018266205	0.008696567	0.013511966
427	0.014085939	0.018301785	0.00872207	0.013546823
428	0.014117403	0.01833743	0.008747581	0.013581671
429	0.014149157	0.018373058	0.008773089	0.013616578
430	0.014180911	0.018408678	0.008798592	0.013651565
431	0.014212903	0.01844433	0.008824131	0.013686462
432	0.014244841	0.018480064	0.00884968	0.013721334
433	0.014277017	0.018515708	0.00887523	0.013756259
434	0.014309139	0.018551336	0.008900801	0.013791151
435	0.014341131	0.018586892	0.008926379	0.013826081
436	0.014373096	0.018622431	0.00895196	0.013861063
437	0.01440506	0.018657833	0.008977585	0.013895952
438	0.014437262	0.018693227	0.009003212	0.013930864
439	0.014469148	0.018728589	0.009028864	0.013965754
440	0.014501324	0.018763975	0.009054522	0.014000639
441	0.014532735	0.018799507	0.009080201	0.014035488
442	0.014564174	0.018835086	0.009105882	0.014070355
443	0.014595796	0.018870618	0.009131593	0.014105132
444	0.014627445	0.018906278	0.009157285	0.014139977
445	0.014658857	0.018941971	0.009182957	0.014174933
446	0.014690348	0.018977704	0.009208629	0.0142099
447	0.014721944	0.019013397	0.009234312	0.014244854
448	0.014753672	0.01904913	0.009259995	0.014279848
449	0.014785532	0.019084993	0.009285699	0.014314738
450	0.014817444	0.019120694	0.009311441	0.014349551
451	0.014849277	0.019156249	0.009337169	0.014384478
452	0.01488082	0.019191797	0.009362935	0.014419324
453	0.014912417	0.019227344	0.009388704	0.014454201
454	0.01494375	0.019262948	0.009414477	0.014489104
455	0.014975346	0.01929852	0.009440253	0.014524031
456	0.015006705	0.019334108	0.009466032	0.01455898
457	0.01503817	0.019369542	0.009491826	0.014593942
458	0.015069898	0.019404864	0.00951763	0.01462891
459	0.01510123	0.019440314	0.009543431	0.014663924
460	0.015132537	0.019475854	0.009569245	0.014698927
461	0.015163659	0.019511506	0.009595074	0.014733887
462	0.015195019	0.019547029	0.009620926	0.014768838
463	0.015226667	0.019582383	0.009646809	0.014803735
464	0.015258395	0.019617672	0.009672704	0.014838645
465	0.015290097	0.019652776	0.009698598	0.014873638
466	0.015322035	0.01968775	0.009724528	0.014908591
467	0.015354027	0.019722797	0.00975045	0.014943559
468	0.015386123	0.019757828	0.009776369	0.014978558
469	0.015418062	0.019792867	0.009802285	0.015013636
470	0.015449895	0.019828091	0.009828218	0.015048649
471	0.015481807	0.019863219	0.009854177	0.015083635
472	0.015513324	0.019898395	0.009880134	0.015118685
473	0.015545026	0.019933514	0.009906094	0.015153731
474	0.015576569	0.019968642	0.009932081	0.015188724
475	0.015608534	0.020003673	0.009958086	0.015223699
476	0.015640762	0.020038671	0.009984092	0.015258695
477	0.015673069	0.020073613	0.010010094	0.015293747
478	0.015705324	0.020108596	0.010036112	0.015328795
479	0.015737842	0.020143514	0.010062128	0.015363881
480	0.015770202	0.020178391	0.010088156	0.015398975
481	0.015802746	0.020213131	0.010114192	0.015434085
482	0.015835079	0.02024796	0.010140254	0.01546915
483	0.015867018	0.020282934	0.010166336	0.015504221
484	0.015898798	0.020318005	0.010192426	0.015539281
485	0.015930473	0.020353109	0.010218561	0.015574235
486	0.01596228	0.020388075	0.010244684	0.015609291
487	0.015994377	0.020422993	0.010270819	0.015644346
488	0.016026789	0.02045783	0.010296942	0.015679472
489	0.016059149	0.02049274	0.010323094	0.015714511
490	0.01609164	0.020527593	0.010349231	0.01574964
491	0.016123921	0.02056243	0.010375355	0.015784841
492	0.016156281	0.020597299	0.010401531	0.015819847
493	0.016188746	0.02063208	0.010427724	0.015854848
494	0.016221159	0.020666884	0.010453916	0.015889862
495	0.016253782	0.02070156	0.010480114	0.015924917
496	0.016286247	0.020736284	0.010506317	0.015959979
497	0.016318817	0.020770984	0.010532539	0.015995
498	0.016351203	0.020805692	0.010558771	0.016030048
499	0.016384063	0.020840262	0.010585024	0.016065087
500	0.016416924	0.020874905	0.010611295	0.016100078
501	0.016449836	0.020909557	0.010637598	0.016135
502	0.016482565	0.020944224	0.010663913	0.01616992
503	0.016515477	0.020978763	0.010690231	0.016204851
504	0.016548627	0.02101322	0.010716553	0.016239801
505	0.016581645	0.021047783	0.010742859	0.016274834
506	0.016614532	0.021082337	0.010769159	0.016309902
507	0.016647629	0.021116754	0.010795478	0.016344942
508	0.016680304	0.021151309	0.010821801	0.016380005
509	0.016712927	0.021185734	0.010848139	0.016415068
510	0.016745682	0.021220119	0.010874474	0.016450155
511	0.016778226	0.021254552	0.010900815	0.016485247
512	0.016811007	0.021288978	0.010927149	0.016520391
513	0.016843946	0.021323411	0.010953478	0.016555558
514	0.016876912	0.02135778	0.01097983	0.016590678
515	0.016909614	0.021392205	0.011006176	0.016625856
516	0.016942132	0.02142655	0.011032547	0.01666099
517	0.016974729	0.02146087	0.011058919	0.016696164
518	0.01700722	0.021495182	0.011085312	0.016731321
519	0.01703979	0.021529543	0.011111706	0.016766485
520	0.017072124	0.021563944	0.011138119	0.016801612
521	0.017104642	0.021598297	0.011164538	0.016836741
522	0.017137502	0.021632633	0.01119098	0.016871795
523	0.017169941	0.021666994	0.0112174	0.016906969
524	0.01720209	0.021701532	0.011243832	0.016942091
525	0.017234476	0.021736103	0.011270289	0.016977139
526	0.017266572	0.02177077	0.011296766	0.017012149
527	0.017298932	0.02180543	0.01132325	0.017047145
528	0.017331371	0.021840105	0.011349726	0.017082216
529	0.017364257	0.021874716	0.011376211	0.017117268
530	0.017397539	0.021909238	0.011402688	0.017152373
531	0.017430952	0.021943744	0.011429178	0.017187456
532	0.017464602	0.021978153	0.011455679	0.017222577
533	0.017498094	0.022012603	0.011482195	0.017257673
534	0.017531586	0.022047036	0.011508709	0.0172928
535	0.01756513	0.022081332	0.01153523	0.017327968
536	0.017598596	0.022115548	0.01156173	0.017363258
537	0.017632193	0.022149812	0.011588272	0.017398398
538	0.017665843	0.022183979	0.0116148	0.017433614
539	0.017699151	0.02221817	0.01164136	0.017468762
540	0.017732116	0.022252442	0.011667924	0.017503934
541	0.017764897	0.022286665	0.011694495	0.017539127
542	0.017797915	0.02232088	0.011721056	0.017574368
543	0.017830934	0.022354999	0.01174764	0.017609555
544	0.017863873	0.02238919	0.011774226	0.01764476
545	0.017897022	0.022423341	0.011800825	0.017679932
546	0.01793004	0.022457371	0.011827432	0.017715126
547	0.017963269	0.022491416	0.011854045	0.017750322
548	0.017996313	0.022525704	0.011880677	0.017785444
549	0.018029384	0.02256	0.011907307	0.017820575
550	0.018062823	0.022594264	0.011933955	0.017855665
551	0.018095868	0.022628601	0.011960619	0.017890725
552	0.018129202	0.022662881	0.011987275	0.017925838
553	0.018162141	0.022697217	0.012013952	0.01796094
554	0.018195027	0.022731586	0.012040659	0.017995966
555	0.018227308	0.022766173	0.012067378	0.018030957
556	0.018259747	0.022800848	0.012094103	0.018065946
557	0.018292001	0.022835508	0.012120842	0.018100903
558	0.018324203	0.022870119	0.01214758	0.018135901
559	0.018356668	0.022904673	0.012174327	0.018170905
560	0.018389212	0.022939195	0.012201082	0.018205932
561	0.018421967	0.022973685	0.012227839	0.018240971
562	0.018454248	0.023008248	0.012254616	0.018275974
563	0.018486687	0.02304277	0.012281398	0.018310968
564	0.018519152	0.023077292	0.012308175	0.018346026
565	0.018551775	0.023111871	0.012334982	0.018380994
566	0.018584609	0.023146514	0.012361768	0.018416047
567	0.018617521	0.023181036	0.012388558	0.018451132
568	0.018650224	0.023215437	0.01241537	0.018486195
569	0.01868282	0.023249895	0.01244218	0.018521255
570	0.018715048	0.023284344	0.012468992	0.018556328
571	0.018747329	0.023318753	0.012495791	0.018591485
572	0.0187799	0.023353041	0.01252261	0.018626587
573	0.018812023	0.023387459	0.012549434	0.018661685
574	0.018844435	0.023421852	0.012576282	0.018696712
575	0.018876532	0.023456374	0.012603161	0.018731634
576	0.018909102	0.023490856	0.012630037	0.018766559
577	0.018941593	0.023525136	0.012656925	0.018801504
578	0.018974032	0.023559529	0.012683797	0.018836502
579	0.019006129	0.023594043	0.012710667	0.018871503
580	0.019038304	0.023628557	0.012737544	0.01890649
581	0.019070374	0.02366299	0.012764413	0.018941542
582	0.019102576	0.023697319	0.012791281	0.018976618
583	0.019134831	0.023731695	0.012818124	0.019011811
584	0.019167006	0.023766113	0.012844963	0.019047014
585	0.01919905	0.02380053	0.012871821	0.019082173
586	0.019231199	0.023834915	0.012898716	0.019117236
587	0.019263585	0.023869316	0.012925584	0.01915238
588	0.019296182	0.023903515	0.012952477	0.01918746
589	0.019328673	0.023937803	0.012979389	0.019222484
590	0.019361033	0.023972196	0.013006297	0.019257517
591	0.019393656	0.024006629	0.013033184	0.019292619
592	0.019426095	0.024041071	0.01306009	0.019327657
593	0.019458376	0.024075569	0.013086989	0.019362696
594	0.019490341	0.024110002	0.01311391	0.019397692
595	0.019522279	0.024144548	0.013140807	0.019432787
596	0.019554271	0.024179168	0.013167726	0.019467788
597	0.019586314	0.024213682	0.013194676	0.019502702
598	0.019618095	0.024248293	0.013221633	0.019537646
599	0.019649665	0.024282968	0.013248594	0.019572601
600	0.01968134	0.024317595	0.013275566	0.019607515
601	0.019713042	0.024352077	0.013302544	0.019642449
602	0.01974469	0.024386599	0.013329532	0.019677344
603	0.019775813	0.024421251	0.01335653	0.019712222
604	0.019806882	0.024455789	0.013383535	0.019747129
605	0.019838136	0.024490311	0.013410547	0.019782029
606	0.019869259	0.024524785	0.013437555	0.019816996
607	0.019899933	0.024559323	0.013464574	0.019851964
608	0.019930687	0.024593861	0.013491602	0.019886879
609	0.019961598	0.024628359	0.013518636	0.019921791
610	0.019992615	0.024662817	0.013545674	0.019956716
611	0.020023474	0.02469721	0.013572749	0.019991532
612	0.020054781	0.024731579	0.013599825	0.020026363
613	0.020086193	0.024766004	0.01362691	0.020061178
614	0.020117684	0.024800308	0.013653978	0.020096073
615	0.020149122	0.024834725	0.013681028	0.020131023
616	0.020180639	0.02486907	0.013708109	0.020165893
617	0.020212236	0.024903245	0.013735156	0.020200904
618	0.020243832	0.02493742	0.013762195	0.020235946
619	0.020275138	0.024971756	0.013789246	0.020270938
620	0.020306761	0.025006077	0.013816289	0.020305968
621	0.020338462	0.025040292	0.013843349	0.020340967
622	0.020369848	0.025074524	0.013870395	0.020376042
623	0.020401155	0.025108691	0.013897444	0.020411137
624	0.02043204	0.025142962	0.013924485	0.020446252
625	0.02046332	0.025177081	0.01395153	0.020481378
626	0.020494521	0.025211272	0.013978587	0.020516451
627	0.020526091	0.025245455	0.014005631	0.020551554
628	0.020557451	0.025279598	0.014032696	0.020586616
629	0.020588705	0.025313781	0.014059759	0.020621682
630	0.020620169	0.025348037	0.014086818	0.020656767
631	0.020651476	0.025382341	0.01411391	0.020691716
632	0.020682967	0.025416572	0.014141007	0.020726665
633	0.020714642	0.025450626	0.014168109	0.020761617
634	0.020746528	0.025484696	0.014195206	0.020796605
635	0.020778624	0.025518774	0.01422231	0.020831564
636	0.020811037	0.025552796	0.014249428	0.020866476
637	0.020843344	0.025586971	0.01427654	0.020901404
638	0.020875519	0.025621138	0.014303694	0.020936199
639	0.020907695	0.025655394	0.01433085	0.020970974
640	0.020939633	0.025689754	0.014358011	0.021005733
641	0.020971361	0.025724115	0.014385167	0.021040524
642	0.021003458	0.025758548	0.014412324	0.021075286
643	0.021035291	0.025793095	0.014439469	0.021110106
644	0.021066834	0.025827738	0.01446665	0.021144813
645	0.021098352	0.025862357	0.014493835	0.021179521
646	0.021130027	0.025896815	0.01452102	0.021214283
647	0.021161307	0.02593145	0.014548205	0.021249026
648	0.02119264	0.025966021	0.014575411	0.021283722
649	0.021223789	0.026000583	0.014602626	0.021318426
650	0.021255095	0.026035194	0.014629863	0.021353033
651	0.021286244	0.026069797	0.014657082	0.021387734
652	0.02131734	0.026104408	0.014684299	0.021422442
653	0.02134862	0.026138954	0.014711512	0.021457159
654	0.021380085	0.026173444	0.014738715	0.021491916
655	0.021411207	0.026208079	0.01476593	0.02152666
656	0.02144254	0.026242577	0.014793178	0.021561313
657	0.021473978	0.02627693	0.014820428	0.021595998
658	0.021505416	0.026311194	0.0148477	0.021630638
659	0.021537302	0.026345417	0.014874962	0.021665286
660	0.021568793	0.026379665	0.014902231	0.021699908
661	0.021600152	0.026413961	0.01492951	0.021734501
662	0.021631748	0.026448176	0.014956785	0.021769124
663	0.021663108	0.026482384	0.014984036	0.021803841
664	0.021694177	0.026516744	0.015011308	0.02183849
665	0.02172551	0.026551016	0.015038565	0.021873226
666	0.021757054	0.026585191	0.015065867	0.021907783
667	0.021788782	0.026619302	0.015093149	0.021942426
668	0.02182072	0.026653428	0.015120439	0.021977044
669	0.021852369	0.026687692	0.015147722	0.022011692
670	0.021884387	0.026721835	0.015175014	0.022046346
671	0.02191593	0.02675605	0.015202329	0.022080947
672	0.021947421	0.026790282	0.015229618	0.022115649
673	0.021978596	0.026824449	0.015256921	0.022150321
674	0.022009903	0.026858559	0.015284236	0.022184955
675	0.022041051	0.02689275	0.015311547	0.022219623
676	0.022072358	0.026926764	0.015338856	0.02225435
677	0.022103243	0.026960923	0.015366154	0.022289136
678	0.022134497	0.02699488	0.015393473	0.022323893
679	0.022166172	0.027028683	0.015420802	0.022358631
680	0.022197321	0.027062608	0.015448139	0.022393371
681	0.022228891	0.027096516	0.015475481	0.022428076
682	0.022260118	0.027130514	0.01550284	0.022462743
683	0.022291451	0.027164544	0.015530183	0.022497454
684	0.022322047	0.027198775	0.015557546	0.022532102
685	0.022353011	0.027232829	0.015584907	0.022566782
686	0.02238416	0.027266802	0.015612282	0.02260142
687	0.022415466	0.027300816	0.01563966	0.022636041
688	0.022446299	0.027334886	0.015667047	0.022670624
689	0.022476947	0.027369012	0.015694443	0.022705191
690	0.022507912	0.027403026	0.015721846	0.022739722
691	0.022538692	0.027437185	0.015749274	0.022774193
692	0.022570235	0.027471109	0.015776707	0.022808678
693	0.0226017	0.027505123	0.015804141	0.022843153
694	0.022632822	0.027539161	0.015831576	0.022877653
695	0.022664155	0.027573215	0.015859004	0.022912167
696	0.022695383	0.027607406	0.015886398	0.022946786
697	0.022726689	0.0276415	0.015913841	0.022981252
698	0.022757864	0.027675602	0.015941273	0.023015774
699	0.022789013	0.027709624	0.015968701	0.023050316
700	0.022819819	0.027743751	0.015996143	0.023084788
701	0.022850731	0.02777778	0.016023594	0.023119248
702	0.022881827	0.027811891	0.016051047	0.023153681
703	0.022913002	0.027845864	0.016078499	0.023188144
704	0.022944098	0.027879958	0.016105957	0.023222578
705	0.022975273	0.027914004	0.016133424	0.023257011
706	0.023006421	0.027947993	0.016160899	0.023291429
707	0.023037254	0.027981958	0.01618838	0.023325878
708	0.023067981	0.028015964	0.016215869	0.023360313
709	0.023099024	0.028049985	0.01624337	0.023394692
710	0.023130384	0.028083862	0.016270882	0.023429043
711	0.023161506	0.028117891	0.016298411	0.023463326
712	0.023192497	0.028151994	0.016325933	0.023497671
713	0.023223092	0.028186209	0.01635347	0.023531939
714	0.023253741	0.028220303	0.016381003	0.023566241
715	0.023284547	0.028254454	0.016408554	0.023600471
716	0.02331538	0.028288548	0.016436082	0.023634808
717	0.023345659	0.028322772	0.016463599	0.023669194
718	0.023376123	0.028357092	0.016491127	0.023703566
719	0.023406535	0.028391437	0.016518661	0.023737916
720	0.023437051	0.028425709	0.016546174	0.023772364
721	0.023467726	0.028459989	0.016573693	0.023806806
722	0.023498401	0.028494325	0.016601218	0.023841232
723	0.023529049	0.028528734	0.016628739	0.023875668
724	0.023559803	0.028562966	0.016656285	0.02391006
725	0.023590346	0.028597254	0.016683831	0.02394447
726	0.02362102	0.028631542	0.016711387	0.023978839
727	0.023651326	0.028665862	0.016738937	0.024013251
728	0.023681474	0.028700166	0.016766513	0.024047563
729	0.023711781	0.028734341	0.01679412	0.024081786
730	0.023742139	0.028768524	0.01682171	0.024116081
731	0.023772472	0.028802764	0.016849304	0.024150373
732	0.023803067	0.028837004	0.016876891	0.02418471
733	0.023833689	0.028871243	0.016904489	0.024219022
734	0.023864153	0.028905418	0.016932086	0.024253374
735	0.023894696	0.028939561	0.016959684	0.024287714
736	0.023925213	0.028973687	0.016987302	0.024322024
737	0.023955782	0.029007838	0.017014942	0.024356256
738	0.023986483	0.029042054	0.017042577	0.02439048
739	0.024017342	0.029076116	0.017070218	0.024424723
740	0.024048175	0.029110137	0.017097843	0.024459043
741	0.024078692	0.02914428	0.017125454	0.024493399
742	0.02410934	0.029178334	0.017153076	0.024527721
743	0.024140199	0.029212347	0.017180733	0.02456192
744	0.024170979	0.029246385	0.017208408	0.02459608
745	0.02420168	0.029280415	0.017236074	0.02463029
746	0.024232434	0.029314428	0.017263742	0.024664516
747	0.024262871	0.029348555	0.017291413	0.024698742
748	0.024293283	0.029382762	0.017319106	0.024732884
749	0.024323483	0.02941701	0.017346791	0.024767066
750	0.024353816	0.029451241	0.017374481	0.024801252
751	0.024383964	0.029485521	0.017402193	0.024835383
752	0.024414217	0.029519834	0.017429912	0.024869486
753	0.024444523	0.029554097	0.017457629	0.024903606
754	0.024474935	0.02958841	0.017485362	0.024937668
755	0.024505451	0.029622738	0.017513085	0.024971774
756	0.024535784	0.029657204	0.017540801	0.025005886
757	0.0245658	0.029691548	0.017568533	0.025039973
758	0.024596053	0.029725796	0.017596275	0.025074024
759	0.024625859	0.029760076	0.017624027	0.025108077
760	0.024655428	0.02979438	0.017651789	0.02514212
761	0.024684997	0.029828749	0.01767953	0.025176235
762	0.024714776	0.029863029	0.01770729	0.02521029
763	0.024744793	0.029897357	0.017735051	0.025244353
764	0.02477473	0.029931678	0.017762823	0.025278398
765	0.024804694	0.02996599	0.017790599	0.02531243
766	0.024834947	0.030000294	0.017818394	0.025346377
767	0.024864937	0.030034582	0.01784618	0.02538037
768	0.024894901	0.030068886	0.017873958	0.025414421
769	0.024925023	0.030103303	0.017901739	0.025448431
770	0.024954934	0.030137745	0.017929537	0.025482401
771	0.024984529	0.030172275	0.017957344	0.025516338
772	0.02501444	0.030206692	0.017985146	0.025550312
773	0.025044536	0.030241118	0.018012935	0.025584315
774	0.025074894	0.030275422	0.018040705	0.025618386
775	0.025105279	0.030309807	0.018068475	0.02565247
776	0.02513577	0.030344014	0.018096246	0.02568657
777	0.025166049	0.030378254	0.01812402	0.025720668
778	0.02519654	0.030412469	0.018151786	0.025754812
779	0.025227425	0.030446539	0.018179541	0.025789009
780	0.025257863	0.030480682	0.018207294	0.025823222
781	0.025287879	0.030514905	0.018235064	0.025857425
782	0.025318238	0.030548983	0.018262825	0.025891674
783	0.025348702	0.030583078	0.018290595	0.025925873
784	0.025378771	0.030617285	0.018318376	0.025960076
785	0.025409209	0.030651436	0.018346188	0.025994201
786	0.025439225	0.030685675	0.018373997	0.026028358
787	0.025469452	0.030719866	0.018401797	0.026062544
788	0.025499547	0.030754138	0.018429624	0.026096634
789	0.025529669	0.03078845	0.018457466	0.026130699
790	0.025560107	0.030822609	0.01848531	0.026164782
791	0.025590492	0.030856922	0.018513143	0.026198906
792	0.02562114	0.030891218	0.018540976	0.026233036
793	0.02565171	0.03092557	0.01856881	0.026267163
794	0.025682068	0.030960044	0.01859666	0.026301216
795	0.025712453	0.030994599	0.018624522	0.026335214
796	0.02574297	0.031029153	0.018652373	0.02636926
797	0.025773355	0.031063812	0.018680239	0.026403264
798	0.025803556	0.031098423	0.01870809	0.026437337
799	0.025834388	0.031132873	0.018735945	0.026471419
800	0.02586501	0.031167347	0.018763814	0.026505448
801	0.025895501	0.031201796	0.018791673	0.026539538
802	0.025925596	0.031236197	0.018819531	0.026573677
803	0.025955744	0.031270526	0.018847409	0.026607752
804	0.025985919	0.03130487	0.018875299	0.026641795
805	0.026015988	0.031339207	0.018903213	0.026675752
806	0.026045794	0.031373632	0.01893111	0.026709765
807	0.026075784	0.031408025	0.018958991	0.026743845
808	0.02610609	0.031442321	0.018986908	0.02677782
809	0.026136317	0.031476649	0.019014808	0.026811851
810	0.026166649	0.031510832	0.019042714	0.026845869
811	0.026196955	0.031545088	0.019070626	0.026879868
812	0.026227156	0.031579384	0.019098521	0.02691394
813	0.026257278	0.03161368	0.019126427	0.026947986
814	0.026287399	0.031647847	0.019154343	0.026982034
815	0.026317784	0.031682006	0.019182262	0.027016055
816	0.02634788	0.031716133	0.019210197	0.027050046
817	0.026378291	0.031750162	0.01923815	0.027084037
818	0.026408544	0.031784241	0.019266104	0.027118039
819	0.026439114	0.031818407	0.019294061	0.02715203
820	0.026469788	0.031852542	0.019322031	0.027185991
821	0.026500253	0.031886749	0.019350016	0.027219894
822	0.026530611	0.031920973	0.019378001	0.027253831
823	0.02656097	0.031955156	0.019405989	0.027287792
824	0.026591618	0.03198925	0.019433991	0.027321718
825	0.026622109	0.032023441	0.019461989	0.027355647
826	0.026652415	0.0320576	0.01948999	0.027389594
827	0.026682931	0.032091759	0.019517995	0.027423516
828	0.026713501	0.032125837	0.019545993	0.027457477
829	0.026743701	0.032160012	0.019573992	0.027491447
830	0.026773902	0.032194236	0.019602015	0.027525344
831	0.026803998	0.032228459	0.019630041	0.027559244
832	0.026834462	0.032262626	0.019658072	0.027593147
833	0.026865373	0.032296728	0.019686081	0.027627106
834	0.026896022	0.032330831	0.019714111	0.027660984
835	0.026926538	0.032364933	0.019742132	0.027694925
836	0.026956897	0.032398995	0.019770149	0.027728885
837	0.026987098	0.032433009	0.019798172	0.027762846
838	0.027017167	0.032467119	0.019826209	0.027796734
839	0.027047209	0.032501141	0.019854237	0.02783068
840	0.027077437	0.032535138	0.019882268	0.027864586
841	0.027107611	0.03256916	0.019910299	0.02789849
842	0.027137812	0.032603173	0.019938338	0.027932345
843	0.027167802	0.032637211	0.019966366	0.027966243
844	0.027198187	0.032671128	0.01999438	0.028000202
845	0.027228914	0.03270506	0.020022409	0.028034109
846	0.027259431	0.032739058	0.020050429	0.028068061
847	0.027290369	0.032772982	0.020078437	0.028102062
848	0.027321228	0.032806931	0.020106479	0.028135953
849	0.027351902	0.032840897	0.020134534	0.028169821
850	0.027382788	0.032874902	0.020162612	0.02820359
851	0.027413752	0.032908851	0.020190678	0.028237389
852	0.027444664	0.032942848	0.020218744	0.028271182
853	0.027475707	0.032976717	0.020246824	0.028304956
854	0.027506935	0.033010601	0.02027489	0.028338755
855	0.027538267	0.033044477	0.020302961	0.028372546
856	0.027569706	0.033078378	0.020331031	0.02840633
857	0.027600802	0.033112375	0.020359109	0.028440087
858	0.027631713	0.033146429	0.020387196	0.028473797
859	0.027662836	0.033180346	0.020415286	0.028507509
860	0.027693563	0.033214319	0.020443377	0.028541233
861	0.027724211	0.033248389	0.020471482	0.028574902
862	0.027754728	0.033282435	0.020499606	0.028608528
863	0.027785113	0.033316529	0.020527741	0.028642138
864	0.027815709	0.03335051	0.020555888	0.028675739
865	0.027846331	0.033384532	0.020584036	0.028709341
866	0.027877032	0.033418513	0.020612183	0.028742971
867	0.027907838	0.033452494	0.020640324	0.028776608
868	0.027939092	0.033486451	0.020668475	0.028810203
869	0.027970319	0.033520376	0.020696635	0.028843795
870	0.028000994	0.033554478	0.020724795	0.028877404
871	0.028032011	0.033588427	0.020752941	0.028911099
872	0.028062765	0.033622473	0.020781081	0.028944804
873	0.028093202	0.033656543	0.020809245	0.028978442
874	0.028123851	0.033690605	0.020837397	0.029012135
875	0.028154868	0.03372457	0.020865566	0.02904578
876	0.028185305	0.033758656	0.02089373	0.029079458
877	0.02821569	0.033792759	0.02092189	0.029113155
878	0.028246102	0.033826764	0.020950057	0.029146858
879	0.028276803	0.033860673	0.020978213	0.02918058
880	0.028307293	0.033894622	0.021006387	0.02921426
881	0.028337757	0.033928466	0.021034559	0.029247982
882	0.028367984	0.033962334	0.02106273	0.029281727
883	0.028398448	0.033996259	0.021090916	0.029315407
884	0.028428886	0.034030192	0.021119109	0.02934908
885	0.028459692	0.034064044	0.021147289	0.029382804
886	0.028490788	0.034097855	0.021175451	0.029416625
887	0.0285222	0.034131707	0.021203614	0.029450406
888	0.028553823	0.034165535	0.02123179	0.029484153
889	0.028585077	0.03419946	0.021259977	0.029517864
890	0.028616041	0.034233352	0.021288194	0.029551479
891	0.028647321	0.034267229	0.02131638	0.029585201
892	0.028678601	0.034301089	0.021344588	0.029618867
893	0.028709882	0.034334973	0.021372803	0.02965252
894	0.02874103	0.034368898	0.021401014	0.029686198
895	0.028772363	0.034402726	0.021429234	0.02971986
896	0.028803407	0.034436747	0.021457451	0.029753507
897	0.028834608	0.03447068	0.021485678	0.029787142
898	0.028865756	0.034504718	0.021513902	0.029820795
899	0.02889701	0.03453874	0.021542136	0.029854404
900	0.028928159	0.034572963	0.021570385	0.029887946
901	0.028959439	0.034607057	0.021598649	0.029921448
902	0.02899093	0.034641071	0.021626898	0.029954997
903	0.029022079	0.034675068	0.021655144	0.029988596
904	0.029053096	0.034709235	0.021683399	0.030022158
905	0.029084139	0.034743459	0.021711638	0.030055774
906	0.029114708	0.034777609	0.021739892	0.030089366
907	0.02914533	0.034811792	0.021768139	0.030122974
908	0.029175873	0.034846064	0.021796371	0.030156619
909	0.029206601	0.034880312	0.021824616	0.03019024
910	0.029238013	0.034914414	0.021852876	0.030223832
911	0.029269109	0.034948557	0.021881128	0.030257468
912	0.029300283	0.034982708	0.021909373	0.030291111
913	0.029331327	0.035016859	0.021937641	0.030324692
914	0.029362581	0.035051058	0.021965907	0.030358241
915	0.029393729	0.035085201	0.021994185	0.030391731
916	0.029424615	0.035119424	0.022022457	0.030425256
917	0.029455342	0.035153599	0.022050757	0.030458712
918	0.029485674	0.03518779	0.022079057	0.030492177
919	0.029516059	0.03522203	0.022107365	0.030525588
920	0.029546181	0.035256261	0.022135657	0.030559078
921	0.029576145	0.035290493	0.022163949	0.030592584
922	0.029605845	0.035324781	0.02219225	0.030626088
923	0.029635704	0.035358923	0.02222056	0.0306596
924	0.029665562	0.03539309	0.022248886	0.030693068
925	0.02969521	0.035427322	0.022277204	0.030726591
926	0.029725279	0.035461537	0.02230552	0.030760101
927	0.029755717	0.03549568	0.022333845	0.030793591
928	0.029785891	0.035529879	0.022362195	0.030827017
929	0.029816039	0.035563982	0.022390551	0.030860438
930	0.029846266	0.035598237	0.022418901	0.030893884
931	0.029876493	0.035632533	0.022447257	0.030927324
932	0.029906378	0.035666951	0.022475611	0.030960775
933	0.02993592	0.035701473	0.022503992	0.030994144
934	0.029965384	0.035735882	0.02253238	0.031027516
935	0.029995242	0.035770178	0.022560761	0.031060916
936	0.030025417	0.035804385	0.022589157	0.031094286
937	0.03005596	0.03583848	0.022617555	0.03112768
938	0.030086503	0.035872493	0.022645959	0.031161093
939	0.030116914	0.035906587	0.022674356	0.031194556
940	0.030147194	0.035940771	0.022702777	0.031227938
941	0.030177342	0.035975026	0.022731183	0.031261369
942	0.030207437	0.036009355	0.022759592	0.031294811
943	0.030237638	0.036043707	0.022788001	0.031328243
944	0.03026776	0.036078133	0.022816436	0.031361558
945	0.030297618	0.036112639	0.022844887	0.03139483
946	0.030327608	0.036147048	0.022873328	0.031428157
947	0.030357941	0.036181465	0.022901781	0.03146145
948	0.030388168	0.036215898	0.022930246	0.031494722
949	0.030418237	0.036250299	0.022958726	0.031527986
950	0.030448464	0.036284644	0.02298722	0.031561227
951	0.030479007	0.0363189	0.023015708	0.031594511
952	0.030509945	0.036352986	0.023044179	0.031627873
953	0.030540751	0.036387137	0.023072638	0.031661252
954	0.030571163	0.036421312	0.0231011	0.031694644
955	0.030601548	0.036455543	0.023129566	0.031728018
956	0.030631959	0.036489726	0.023158052	0.031761318
957	0.030662318	0.036523893	0.023186531	0.031794672
958	0.030692571	0.036558092	0.023214996	0.031828073
959	0.030722745	0.036592292	0.023243486	0.03186139
960	0.030753446	0.036626232	0.02327198	0.03189471
961	0.030783805	0.036660294	0.023300488	0.031928006
962	0.030814348	0.036694324	0.023329016	0.031961234
963	0.030845102	0.036728394	0.023357539	0.031994479
964	0.030876198	0.036762295	0.023386047	0.032027807
965	0.030907162	0.036796114	0.023414556	0.032061146
966	0.030938363	0.036829958	0.02344307	0.032094456
967	0.030969617	0.036863875	0.02347159	0.032127759
968	0.031000924	0.036897784	0.0235001	0.032161118
969	0.031031835	0.036931644	0.023528617	0.032194482
970	0.031062852	0.036965464	0.023557132	0.032227849
971	0.031093764	0.0369993	0.023585648	0.032261227
972	0.031124834	0.037033055	0.023614174	0.032294567
973	0.031155745	0.037066883	0.023642688	0.032327932
974	0.031186657	0.037100727	0.02367121	0.032361248
975	0.031217779	0.037134635	0.02369973	0.032394568
976	0.031248559	0.037168544	0.023728239	0.032427932
977	0.031279392	0.037202323	0.023756744	0.032461329
978	0.031309803	0.037236183	0.023785256	0.032494703
979	0.031340452	0.037270043	0.023813775	0.032528055
980	0.031371074	0.037303782	0.023842309	0.03256138
981	0.031401511	0.037337473	0.023870862	0.032594665
982	0.031431949	0.037371236	0.023899438	0.032627879
983	0.031462624	0.037404967	0.023927996	0.032661149
984	0.031492877	0.037438763	0.02395654	0.032694479
985	0.031523762	0.037472494	0.023985075	0.03272786
986	0.031554516	0.037506168	0.02401361	0.032761248
987	0.031584769	0.037539867	0.024042164	0.032794595
988	0.031615023	0.03757359	0.024070726	0.03282792
989	0.031645592	0.03760724	0.024099277	0.032861279
990	0.031676267	0.037640906	0.024127836	0.032894617
991	0.031706941	0.037674654	0.02415641	0.032927897
992	0.031737879	0.037708465	0.024184978	0.03296116
993	0.031768817	0.037742228	0.024213549	0.032994442
994	0.031799913	0.037775879	0.02424213	0.033027721
995	0.031830904	0.03780961	0.024270714	0.033060959
996	0.031862026	0.037843397	0.024299306	0.033094158
997	0.031893043	0.037877177	0.024327905	0.033127363
998	0.031924244	0.037910843	0.024356479	0.033160673
999	0.031955314	0.03794459	0.024385053	0.033194005
1000	0.031986357	0.037978353	0.024413632	0.033227325
1001	0.032017401	0.038012084	0.024442201	0.03326067
1002	0.032048523	0.03804588	0.024470784	0.033293933
1003	0.032079961	0.038079772	0.024499374	0.033327146
1004	0.032111426	0.038113608	0.024527953	0.033360399
1005	0.03214268	0.038147468	0.024556528	0.03339367
1006	0.032173328	0.038181377	0.024585121	0.033426896
1007	0.032203924	0.038215269	0.024613715	0.033460124
1008	0.032234651	0.038249194	0.024642332	0.033493266
1009	0.032265194	0.038283127	0.024670956	0.033526394
1010	0.032295948	0.038317092	0.024699595	0.033559478
1011	0.032326333	0.038351081	0.024728227	0.03359261
1012	0.032356797	0.038385095	0.024756864	0.03362572
1013	0.032387208	0.038419028	0.024785516	0.033658813
1014	0.032417119	0.03845317	0.024814189	0.033691819
1015	0.032447136	0.038487257	0.02484285	0.033724867
1016	0.0324776	0.038521181	0.024871518	0.033757915
1017	0.032507827	0.038555082	0.024900181	0.033790957
1018	0.032537843	0.038589031	0.024928847	0.033824014
1019	0.032567596	0.038622947	0.024957485	0.033857179
1020	0.032597586	0.038656799	0.024986108	0.033890412
1021	0.032627392	0.038690587	0.025014752	0.033923608
1022	0.032657514	0.038724286	0.025043403	0.033956782
1023	0.032687741	0.038757944	0.025072044	0.033989998
1024	0.032718205	0.038791408	0.025100723	0.034023109
1025	0.032748643	0.038824849	0.025129381	0.034056302
1026	0.032778791	0.038858273	0.025158039	0.034089518
1027	0.032809044	0.038891729	0.025186701	0.034122714
1028	0.03283964	0.038925065	0.025215385	0.034155849
1029	0.032870209	0.038958432	0.02524406	0.034189024
1030	0.032900778	0.0389918	0.025272729	0.034222215
1031	0.03293119	0.039025208	0.025301392	0.034255419
1032	0.032961575	0.039058438	0.025330084	0.034288555
1033	0.032992065	0.039091548	0.025358763	0.034321767
1034	0.033022687	0.039124722	0.025387485	0.03435483
1035	0.033053651	0.039157839	0.025416215	0.034387868
1036	0.033084905	0.039190916	0.025444933	0.034420956
1037	0.033116344	0.039223953	0.02547364	0.034454093
1038	0.033147993	0.039256973	0.025502326	0.034487296
1039	0.033179562	0.039289986	0.025531035	0.034520421
1040	0.033210816	0.039322998	0.02555975	0.034553538
1041	0.033242123	0.039356075	0.025588467	0.034586646
1042	0.033273509	0.03938912	0.025617186	0.034619765
1043	0.033304999	0.039422181	0.025645917	0.034652836
1044	0.033336701	0.039455177	0.025674618	0.03468602
1045	0.033368692	0.039488125	0.025703352	0.034719091
1046	0.033400473	0.039521129	0.025732097	0.034752116
1047	0.033431911	0.039554174	0.025760836	0.034785182
1048	0.033463218	0.039587275	0.02578959	0.034818201
1049	0.033494419	0.039620489	0.025818354	0.03485119
1050	0.033525752	0.039653583	0.025847103	0.034884252
1051	0.033557006	0.039686514	0.025875868	0.034917295
1052	0.033588075	0.039719349	0.025904654	0.034950282
1053	0.033619329	0.039752184	0.025933448	0.034983216
1054	0.033650451	0.039784994	0.025962254	0.035016126
1055	0.0336816	0.039817829	0.025991054	0.035049066
1056	0.033712564	0.039850599	0.026019861	0.035082021
1057	0.033743397	0.039883402	0.026048664	0.03511499
1058	0.033774045	0.039916269	0.026077473	0.035147968
1059	0.033804641	0.039949225	0.026106287	0.035180913
1060	0.033835368	0.039982221	0.026135108	0.035213823
1061	0.033866464	0.040015088	0.026163955	0.035246659
1062	0.033897218	0.040047931	0.026192797	0.035279535
1063	0.033928182	0.040080806	0.026221633	0.035312444
1064	0.033959147	0.040113633	0.026250479	0.035345314
1065	0.033990164	0.040146403	0.026279316	0.035378229
1066	0.034021101	0.040179222	0.02630818	0.035411038
1067	0.034052171	0.040212089	0.02633703	0.035443894
1068	0.034083504	0.040244835	0.026365877	0.035476772
1069	0.034114547	0.040277864	0.026394724	0.035509642
1070	0.034145959	0.040310868	0.026423563	0.03554251
1071	0.034176976	0.040343792	0.026452405	0.035575391
1072	0.034207888	0.04037682	0.026481248	0.035608258
1073	0.034238694	0.040409897	0.026510085	0.035641138
1074	0.034269922	0.040442781	0.026538929	0.035673985
1075	0.034301097	0.04047568	0.026567761	0.035706904
1076	0.034332166	0.04050849	0.026596598	0.035739822
1077	0.034363262	0.040541277	0.026625458	0.03577269
1078	0.034394227	0.040574289	0.026654326	0.035805511
1079	0.034425401	0.040607213	0.026683194	0.035838368
1080	0.03445655	0.040640225	0.026712078	0.03587115
1081	0.034488094	0.040673205	0.02674096	0.035903919
1082	0.034519348	0.040706218	0.026769834	0.035936723
1083	0.034550944	0.040739142	0.026798693	0.035969569
1084	0.034582224	0.040772114	0.026827544	0.036002471
1085	0.034613531	0.040805069	0.026856397	0.036035364
1086	0.034644995	0.040838122	0.026885254	0.036068239
1087	0.034676907	0.040871175	0.026914112	0.03610111
1088	0.034708635	0.040904317	0.026942967	0.036133968
1089	0.034740311	0.04093745	0.026971822	0.036166848
1090	0.034771907	0.040970632	0.027000696	0.036199652
1091	0.034803266	0.04100375	0.027029559	0.036232515
1092	0.034834731	0.041036907	0.027058413	0.036265395
1093	0.0348663	0.041069968	0.027087262	0.036298305
1094	0.034897396	0.041103005	0.027116102	0.036331279
1095	0.034928545	0.04113605	0.027144949	0.036364231
1096	0.034959562	0.04116907	0.027173791	0.036397233
1097	0.03499079	0.041202131	0.027202658	0.036430138
1098	0.035022175	0.041235127	0.027231529	0.03646304
1099	0.035053587	0.041268091	0.027260395	0.036495965
1100	0.035085025	0.041301095	0.027289267	0.036528859
1101	0.035116279	0.041334035	0.027318132	0.036561792
1102	0.035147454	0.041366983	0.027346996	0.036594719
1103	0.035178339	0.041399979	0.027375867	0.036627653
1104	0.035209383	0.041432935	0.027404735	0.036660606
1105	0.035240057	0.041466012	0.027433617	0.036693505
1106	0.035270995	0.041499009	0.027462501	0.036726398
1107	0.03530217	0.041531948	0.027491379	0.036759313
1108	0.035333345	0.041564953	0.027520253	0.036792243
1109	0.035364599	0.041597933	0.027549138	0.036825138
1110	0.035395511	0.04163101	0.027578025	0.036858036
1111	0.035426712	0.041664055	0.02760689	0.036891004
1112	0.035457913	0.04169697	0.027635764	0.036923934
1113	0.035489141	0.04172987	0.027664648	0.036956822
1114	0.03552029	0.041762882	0.027693522	0.036989729
1115	0.03555128	0.041795951	0.027722407	0.037022619
1116	0.035582403	0.041828988	0.027751283	0.037055534
1117	0.035613841	0.041862065	0.02778018	0.037088378
1118	0.0356452	0.041895222	0.027809065	0.037121245
1119	0.035676559	0.04192838	0.027837935	0.037154185
1120	0.035707734	0.04196161	0.027866813	0.037187081
1121	0.035738567	0.041994817	0.027895716	0.037219887
1122	0.035769636	0.042028055	0.02792462	0.037252654
1123	0.035800759	0.042061172	0.027953504	0.037285514
1124	0.035832355	0.042094314	0.027982388	0.037318338
1125	0.035864136	0.042127512	0.028011294	0.037351082
1126	0.035895837	0.042160751	0.028040178	0.037383908
1127	0.035927565	0.042194005	0.028069069	0.037416712
1128	0.035959108	0.042227212	0.028097972	0.037449474
1129	0.035991021	0.042260337	0.02812689	0.037482184
1130	0.036022775	0.042293535	0.028155796	0.037514931
1131	0.036054187	0.04232679	0.028184702	0.037547689
1132	0.036085783	0.042360044	0.028213608	0.037580444
1133	0.036117406	0.042393218	0.028242539	0.037613142
1134	0.03614916	0.042426319	0.02827147	0.037645847
1135	0.036180809	0.04245934	0.028300387	0.03767865
1136	0.036212273	0.04249236	0.028329306	0.037711462
1137	0.036244027	0.042525349	0.028358216	0.037744312
1138	0.036275913	0.04255828	0.028387123	0.03777718
1139	0.036307694	0.042591252	0.028416051	0.037809967
1140	0.036339264	0.042624354	0.028444978	0.037842738
1141	0.036370597	0.042657471	0.028473917	0.037875466
1142	0.036402219	0.042690459	0.028502866	0.037908168
1143	0.036433684	0.042723512	0.02853182	0.037940851
1144	0.03646528	0.042756557	0.028560768	0.037973544
1145	0.036496771	0.042789714	0.028589702	0.038006283
1146	0.036528393	0.042822864	0.02861864	0.038038998
1147	0.036559884	0.04285607	0.028647591	0.038071681
1148	0.036591612	0.042889196	0.028676543	0.038104381
1149	0.036623208	0.042922305	0.028705495	0.038137073
1150	0.036654673	0.042955511	0.028734465	0.03816969
1151	0.036686638	0.042988621	0.028763427	0.038202328
1152	0.036718734	0.043021738	0.028792395	0.038234934
1153	0.036750304	0.043054872	0.028821376	0.038267533
1154	0.036781953	0.043088158	0.028850364	0.038300068
1155	0.036813944	0.043121308	0.028879343	0.038332645
1156	0.036846014	0.043154417	0.028908314	0.038365241
1157	0.036877742	0.043187494	0.0289373	0.038397788
1158	0.036909444	0.043220555	0.028966254	0.038430453
1159	0.036940935	0.043253665	0.028995236	0.038462998
1160	0.036972083	0.043286774	0.029024231	0.03849549
1161	0.037003838	0.043319738	0.029053217	0.038528011
1162	0.037035539	0.043352758	0.029082205	0.03856052
1163	0.037067109	0.04338586	0.029111213	0.038592929
1164	0.037098574	0.043419001	0.02914021	0.038625368
1165	0.037130275	0.043452135	0.029169222	0.038657746
1166	0.037162266	0.043485244	0.029198221	0.038690178
1167	0.037194494	0.043518321	0.029227236	0.038722551
1168	0.037227012	0.043551317	0.029256238	0.038754958
1169	0.037259346	0.043584346	0.029285255	0.038787318
1170	0.0372916	0.043617302	0.029314267	0.038819726
1171	0.037323802	0.043650225	0.029343269	0.038852162
1172	0.037355846	0.043683278	0.02937225	0.03888466
1173	0.037388206	0.043716307	0.029401246	0.038917091
1174	0.037420855	0.043749198	0.029430203	0.03894965
1175	0.037453426	0.043782098	0.029459179	0.038982152
1176	0.037485838	0.043815053	0.029488168	0.039014605
1177	0.037518066	0.043847993	0.029517155	0.039047084
1178	0.037550584	0.043880893	0.029546142	0.039079569
1179	0.037582549	0.043913945	0.029575144	0.039112027
1180	0.037614751	0.043946966	0.029604138	0.039144508
1181	0.037646689	0.043980075	0.029633148	0.039176914
1182	0.037678759	0.044013055	0.029662131	0.039209429
1183	0.037710619	0.044046011	0.029691131	0.039241911
1184	0.037742979	0.044078822	0.029720133	0.039274375
1185	0.037775365	0.044111632	0.029749131	0.03930685
1186	0.037807777	0.044144419	0.029778114	0.039339379
1187	0.037840374	0.044177116	0.029807108	0.039371894
1188	0.037872786	0.044209709	0.02983611	0.039404422
1189	0.037904646	0.04424235	0.029865121	0.039436942
1190	0.037936769	0.044274894	0.029894134	0.039469451
1191	0.037968997	0.044307463	0.029923138	0.039501969
1192	0.038001041	0.044339991	0.029952136	0.039534543
1193	0.038033243	0.044372462	0.029981154	0.039567036
1194	0.038065418	0.044405006	0.030010181	0.039599466
1195	0.038097462	0.044437558	0.030039196	0.039631969
1196	0.038129163	0.044470038	0.030068216	0.039664486
1197	0.038161234	0.044502461	0.030097251	0.039696925
1198	0.038193119	0.044534949	0.030126284	0.039729375
1199	0.03822461	0.044567388	0.030155316	0.039761851
1200	0.038256259	0.044599755	0.03018437	0.039794262
1201	0.038287934	0.044632145	0.030213413	0.039826705
1202	0.03831961	0.044664552	0.03024245	0.039859144
1203	0.03835139	0.044696967	0.030271495	0.039891553
1204	0.038383118	0.044729358	0.03030054	0.039923966
1205	0.038414793	0.0447617	0.030329594	0.039956361
1206	0.038446284	0.044794148	0.030358632	0.039988798
1207	0.038477907	0.044826579	0.030387688	0.04002118
1208	0.038509766	0.04485884	0.030416726	0.040053619
1209	0.038541441	0.044891158	0.030445773	0.040086007
1210	0.038572458	0.044923606	0.030474822	0.040118379
1211	0.038603818	0.04495598	0.030503861	0.040150801
1212	0.038635335	0.044988161	0.030532895	0.040183263
1213	0.038666536	0.045020423	0.030561923	0.040215766
1214	0.038697658	0.045052709	0.030590955	0.040248246
1215	0.038728807	0.045084986	0.030620012	0.04028063
1216	0.03875985	0.045117248	0.030649073	0.04031302
1217	0.038790578	0.04514955	0.030678132	0.04034543
1218	0.038821805	0.045181666	0.030707174	0.040377903
1219	0.03885277	0.045213799	0.030736236	0.040410345
1220	0.038884208	0.045245858	0.030765289	0.04044281
1221	0.038914961	0.045278136	0.030794329	0.04047533
1222	0.038946005	0.045310349	0.030823375	0.040507845
1223	0.038976943	0.045342643	0.030852432	0.040540318
1224	0.039008276	0.045374872	0.03088149	0.040572774
1225	0.039039451	0.045407005	0.030910572	0.040605172
1226	0.039070441	0.045439121	0.030939649	0.040637583
1227	0.03910209	0.045471068	0.030968699	0.040670069
1228	0.039133634	0.045503144	0.030997745	0.040702552
1229	0.039165151	0.045535203	0.031026793	0.040735041
1230	0.039196405	0.045567384	0.031055873	0.040767382
1231	0.039227448	0.045599484	0.031084968	0.040799698
1232	0.039258939	0.045631577	0.031114039	0.040832073
1233	0.03929043	0.045663636	0.031143117	0.040864442
1234	0.039321973	0.045695809	0.031172217	0.040896715
1235	0.03935357	0.045727901	0.031201316	0.04092899
1236	0.039385113	0.04576013	0.031230423	0.040961202
1237	0.039416815	0.045792287	0.031259521	0.040993437
1238	0.039448543	0.045824428	0.031288622	0.041025668
1239	0.039480323	0.045856576	0.031317732	0.041057867
1240	0.039512156	0.04588866	0.03134684	0.041090089
1241	0.03954399	0.045920768	0.031375931	0.041122379
1242	0.039576086	0.045952933	0.031405018	0.041154642
1243	0.039608104	0.045985106	0.031434108	0.041186902
1244	0.039640384	0.046017093	0.031463201	0.041219171
1245	0.039672771	0.046049048	0.031492282	0.041251468
1246	0.039704393	0.04608122	0.031521356	0.041283791
1247	0.039736279	0.046113264	0.031550431	0.041316113
1248	0.039767875	0.046145421	0.031579527	0.041348368
1249	0.039799945	0.046177432	0.031608634	0.04138057
1250	0.039831726	0.046209443	0.031637734	0.041412808
1251	0.039863928	0.04624143	0.031666818	0.041445081
1252	0.039896077	0.04627345	0.031695896	0.041477391
1253	0.039928173	0.046305566	0.031724967	0.041509713
1254	0.039960059	0.046337715	0.031754037	0.041542043
1255	0.039991708	0.046369928	0.031783118	0.041574326
1256	0.040023568	0.046402125	0.031812204	0.04160659
1257	0.040055427	0.046434322	0.031841293	0.041638847
1258	0.040086997	0.046466567	0.031870382	0.041671118
1259	0.040118857	0.046498708	0.031899502	0.0417033
1260	0.04015069	0.04653084	0.031928626	0.041735466
1261	0.040182734	0.046562916	0.031957742	0.041767651
1262	0.040214488	0.046595097	0.031986839	0.041799889
1263	0.040246532	0.046627141	0.032015939	0.041832124
1264	0.040279207	0.046659249	0.032045026	0.04186436
1265	0.04031183	0.046691413	0.032074121	0.041896577
1266	0.040344427	0.046723546	0.032103244	0.041928707
1267	0.040376682	0.046755751	0.032132352	0.041960885
1268	0.04040891	0.046787948	0.032161478	0.041993001
1269	0.040441138	0.046820064	0.032190607	0.042025143
1270	0.040473314	0.04685218	0.03221975	0.042057248
1271	0.040505752	0.046884297	0.032248886	0.042089345
1272	0.040538007	0.046916486	0.03227801	0.042121493
1273	0.040570261	0.046948618	0.032307138	0.042153647
1274	0.0406027	0.046980678	0.032336283	0.042185732
1275	0.040635271	0.047012576	0.032365411	0.042217865
1276	0.040667604	0.047044547	0.032394524	0.042250053
1277	0.040699937	0.04707651	0.032423651	0.042282206
1278	0.040731771	0.047108545	0.032452802	0.042314308
1279	0.040763235	0.047140629	0.032481934	0.042346504
1280	0.040794542	0.047172802	0.032511068	0.042378703
1281	0.040825954	0.047204999	0.032540199	0.042410907
1282	0.040857129	0.047237253	0.032569347	0.042443055
1283	0.040888751	0.047269458	0.032598496	0.042475202
1284	0.040920321	0.047301639	0.032627651	0.042507343
1285	0.040951812	0.047333828	0.032656791	0.042539533
1286	0.040983224	0.047365968	0.032685934	0.042571695
1287	0.041014478	0.047398173	0.032715101	0.042603745
1288	0.041045784	0.047430427	0.032744258	0.042635818
1289	0.041077591	0.047462616	0.03277341	0.042667891
1290	0.041109319	0.047494716	0.032802552	0.042700006
1291	0.041141126	0.047526711	0.032831685	0.04273216
1292	0.041172564	0.047558843	0.032860839	0.042764241
1293	0.041204239	0.047590927	0.032889997	0.042796299
1294	0.041235941	0.047623092	0.032919157	0.042828355
1295	0.04126788	0.047655241	0.032948321	0.042860384
1296	0.041299897	0.047687373	0.03297749	0.042892407
1297	0.041332283	0.0477194	0.033006664	0.04292444
1298	0.041364538	0.047751444	0.033035843	0.042956459
1299	0.041396818	0.047783399	0.033065028	0.042988487
1300	0.041428546	0.047815531	0.033094213	0.043020521
1301	0.041460301	0.047847656	0.033123399	0.043052552
1302	0.041492371	0.047879715	0.033152605	0.04308449
1303	0.041524283	0.047911856	0.033181812	0.043116439
1304	0.041556406	0.047943948	0.033211009	0.043148415
1305	0.041588581	0.047976032	0.033240226	0.043180311
1306	0.041620888	0.048008051	0.033269425	0.043212293
1307	0.041653064	0.048040176	0.033298624	0.043244274
1308	0.041685318	0.048072324	0.033327828	0.043276241
1309	0.04171723	0.048104505	0.033357028	0.04330823
1310	0.041748906	0.048136662	0.033386216	0.04334028
1311	0.041780423	0.048168786	0.033415418	0.043372307
1312	0.041811809	0.048200943	0.033444606	0.043404379
1313	0.041843484	0.048233124	0.033473807	0.043436381
1314	0.041874975	0.048265401	0.033502995	0.04346843
1315	0.041906834	0.048297623	0.033532173	0.043500522
1316	0.041938615	0.048329763	0.033561369	0.043532582
1317	0.04197058	0.048361887	0.03359058	0.043564581
1318	0.042002676	0.048394004	0.033619812	0.043596492
1319	0.042034536	0.048426233	0.033649021	0.043628481
1320	0.042066632	0.048458349	0.033678237	0.043660463
1321	0.042098702	0.04849057	0.033707457	0.043692417
1322	0.042130641	0.048522889	0.033736671	0.043724393
1323	0.042162843	0.048555102	0.033765881	0.04375639
1324	0.042194992	0.048587299	0.033795072	0.043788434
1325	0.042226983	0.048619528	0.033824258	0.043820501
1326	0.042258948	0.048651749	0.033853463	0.043852491
1327	0.042290597	0.048684067	0.033882674	0.043884464
1328	0.042322614	0.048716353	0.033911876	0.043916454
1329	0.042354342	0.048748647	0.033941088	0.043948423
1330	0.042386044	0.048780965	0.033970307	0.043980363
1331	0.042417771	0.04881338	0.033999528	0.044012287
1332	0.042449499	0.048845884	0.034028761	0.044044151
1333	0.042481411	0.048878412	0.034057999	0.044075972
1334	0.042513034	0.048910964	0.034087226	0.044107828
1335	0.042544894	0.048943403	0.034116465	0.044139644
1336	0.042576648	0.048975907	0.034145665	0.044171596
1337	0.04260856	0.049008354	0.034174868	0.044203555
1338	0.04264063	0.049040656	0.034204053	0.044235598
1339	0.042672674	0.049072837	0.034233246	0.044267614
1340	0.04270456	0.049105042	0.034262444	0.044299613
1341	0.042736209	0.049137288	0.034291658	0.044331548
1342	0.042767752	0.049169517	0.034320866	0.044363502
1343	0.042799348	0.04920169	0.034350077	0.044395428
1344	0.042830918	0.049233911	0.034379261	0.044427448
1345	0.042862699	0.049266052	0.034408449	0.044459443
1346	0.042894348	0.049298192	0.034437636	0.044491454
1347	0.04292597	0.049330421	0.03446682	0.044523467
1348	0.042957593	0.049362756	0.034496011	0.044555437
1349	0.042989847	0.049394912	0.034525204	0.044587396
1350	0.043022102	0.049427125	0.034554395	0.044619371
1351	0.04305404	0.049459411	0.034583608	0.044651273
1352	0.04308619	0.0494916	0.0346128	0.044683248
1353	0.043118497	0.049523797	0.034641992	0.044715209
1354	0.043150883	0.049556035	0.034671196	0.044747117
1355	0.043182953	0.049588417	0.034700403	0.044779012
1356	0.043215128	0.049620719	0.034729622	0.044810882
1357	0.043247278	0.049653013	0.034758823	0.044842818
1358	0.0432794	0.049685299	0.03478804	0.044874698
1359	0.043311497	0.04971769	0.034817249	0.044906586
1360	0.043343567	0.049750113	0.034846461	0.044938474
1361	0.043375769	0.049782536	0.034875668	0.044970378
1362	0.043408287	0.049814846	0.034904885	0.045002237
1363	0.043440778	0.049847067	0.034934092	0.045034151
1364	0.043473033	0.049879417	0.034963313	0.045066005
1365	0.043505076	0.049911832	0.034992522	0.045097912
1366	0.043536778	0.049944256	0.035021738	0.04512979
1367	0.043568164	0.049976687	0.035050972	0.045161607
1368	0.043599575	0.050009174	0.035080197	0.04519345
1369	0.043631066	0.050041702	0.035109439	0.045225217
1370	0.043662636	0.050074303	0.035138668	0.045257008
1371	0.043694812	0.050106807	0.035167885	0.045288847
1372	0.043726777	0.050139319	0.035197102	0.045320693
1373	0.043758847	0.050171798	0.035226294	0.04535263
1374	0.043791444	0.050204189	0.035255485	0.045384548
1375	0.043823856	0.050236539	0.035284689	0.045416443
1376	0.043856216	0.050269035	0.03531389	0.045448306
1377	0.043888128	0.050301644	0.035343105	0.045480124
1378	0.043920067	0.050334228	0.035372343	0.04551184
1379	0.043951636	0.050366732	0.035401577	0.045543608
1380	0.043983838	0.050399204	0.035430808	0.04557536
1381	0.044016066	0.050431643	0.035460043	0.045607101
1382	0.044048242	0.050464098	0.03548929	0.045638788
1383	0.044080207	0.050496586	0.035518566	0.045670389
1384	0.044111803	0.050529219	0.035547856	0.045701969
1385	0.044143768	0.050561755	0.035577133	0.045733572
1386	0.044175891	0.050594315	0.035606421	0.045765137
1387	0.044208119	0.050626763	0.035635695	0.045796758
1388	0.044240689	0.050659169	0.035664952	0.045828424
1389	0.044272917	0.050691706	0.035694206	0.045860079
1390	0.044304987	0.050724242	0.035723466	0.045891752
1391	0.044337031	0.050756754	0.035752725	0.04592343
1392	0.044369101	0.050789362	0.035781972	0.045955129
1393	0.04440133	0.050821947	0.035811216	0.045986855
1394	0.044433137	0.050854596	0.035840477	0.046018516
1395	0.044464575	0.050887269	0.03586973	0.046050207
1396	0.044496039	0.050919967	0.035898962	0.046081961
1397	0.044527741	0.050952729	0.035928203	0.046113679
1398	0.044559785	0.050985459	0.035957459	0.046145329
1399	0.044591802	0.051018124	0.035986719	0.046176987
1400	0.044623872	0.051050725	0.036015973	0.046208675
1401	0.044655969	0.051083325	0.036045223	0.046240368
1402	0.044688171	0.051115894	0.036074465	0.046272085
1403	0.044720504	0.051148317	0.03610372	0.046303746
1404	0.044753154	0.05118074	0.036132968	0.046335427
1405	0.04478604	0.051213163	0.036162201	0.046367154
1406	0.044819163	0.051245546	0.036191406	0.04639897
1407	0.044852155	0.051277969	0.036220628	0.04643072
1408	0.044885357	0.051310343	0.036249834	0.046462514
1409	0.04491856	0.051342799	0.036279057	0.046494219
1410	0.044951789	0.051375383	0.036308277	0.046525917
1411	0.044984965	0.051407984	0.036337511	0.046557572
1412	0.045018299	0.051440633	0.036366735	0.046589216
1413	0.045051791	0.051473266	0.036395961	0.046620832
1414	0.045085019	0.051505931	0.036425178	0.046652486
1415	0.045118459	0.051538597	0.0364544	0.046684126
1416	0.045151898	0.051571165	0.036483618	0.046715795
1417	0.045185206	0.051603758	0.036512851	0.04674742
1418	0.04521825	0.051636487	0.036542086	0.046779025
1419	0.045251558	0.051669185	0.036571316	0.046810629
1420	0.045284944	0.051701842	0.036600559	0.04684219
1421	0.045318041	0.051734516	0.036629803	0.046873733
1422	0.04535127	0.051767044	0.036659069	0.0469052
1423	0.045384314	0.05179966	0.036688333	0.046936666
1424	0.045417359	0.051832237	0.03671759	0.046968147
1425	0.045450377	0.051864733	0.036746854	0.04699963
1426	0.045483816	0.051897164	0.036776085	0.047031214
1427	0.045517203	0.051929619	0.036805324	0.047062783
1428	0.045550853	0.05196205	0.036834579	0.047094276
1429	0.045584529	0.051994546	0.036863816	0.047125828
1430	0.045618469	0.052026921	0.036893047	0.047157407
1431	0.045652487	0.052059239	0.036922298	0.047188925
1432	0.045686111	0.052091597	0.036951551	0.047220444
1433	0.045719708	0.052124036	0.036980792	0.047251994
1434	0.045753385	0.052156346	0.037010035	0.047283551
1435	0.045787219	0.052188511	0.037039276	0.047315153
1436	0.045821238	0.052220619	0.037068508	0.047346789
1437	0.045855414	0.052252606	0.037097752	0.047378388
1438	0.045889617	0.052284593	0.037126987	0.047410018
1439	0.045923609	0.052316669	0.037156229	0.047441627
1440	0.045957523	0.052348842	0.037185478	0.047473214
1441	0.045991278	0.052381031	0.037214732	0.047504779
1442	0.046025112	0.05241318	0.037243975	0.047536377
1443	0.046058683	0.052445328	0.037273243	0.047567897
1444	0.046092359	0.05247759	0.037302516	0.047599366
1445	0.046126246	0.052509835	0.03733178	0.047630875
1446	0.046160028	0.052542032	0.037361035	0.047662423
1447	0.046193546	0.052574278	0.037390314	0.047693903
1448	0.046227196	0.052606547	0.037419611	0.047725302
1449	0.046260478	0.052638874	0.037448902	0.047756726
1450	0.046294154	0.052671054	0.037478185	0.047788161
1451	0.046327646	0.052703243	0.037507465	0.04781961
1452	0.046361428	0.052735392	0.037536737	0.047851083
1453	0.046395552	0.052767549	0.037566009	0.047882534
1454	0.046429597	0.052799754	0.037595265	0.047914051
1455	0.046463641	0.052831975	0.037624526	0.047945567
1456	0.046497739	0.052864228	0.037653781	0.047977091
1457	0.046531652	0.052896482	0.037683043	0.048008592
1458	0.046565592	0.052928727	0.037712307	0.048040079
1459	0.046599953	0.052960827	0.037741563	0.048071611
1460	0.046634287	0.052992911	0.037770832	0.048103082
1461	0.04666878	0.053025068	0.037800103	0.048134538
1462	0.046703457	0.053057144	0.037829374	0.048166001
1463	0.046738081	0.053089171	0.037858648	0.048197459
1464	0.046772152	0.05312136	0.037887933	0.048228875
1465	0.046806171	0.053153574	0.037917222	0.048260265
1466	0.046840479	0.053185657	0.037946512	0.048291657
1467	0.046875209	0.053217693	0.03797581	0.048322989
1468	0.046909885	0.05324972	0.038005093	0.0483544
1469	0.046944589	0.053281643	0.038034338	0.048385944
1470	0.04697916	0.053313565	0.038063572	0.048417529
1471	0.047013653	0.053345415	0.038092825	0.048449063
1472	0.047047987	0.053377233	0.038122075	0.048480636
1473	0.047082559	0.053409091	0.038151319	0.0485122
1474	0.047116788	0.053440949	0.038180596	0.04854368
1475	0.047150859	0.05347292	0.038209882	0.048575102
1476	0.047184588	0.053504915	0.038239162	0.048606552
1477	0.047218133	0.053536975	0.038268453	0.048637932
1478	0.04725202	0.053568873	0.038297756	0.048669276
1479	0.047285723	0.053600771	0.038327034	0.048700714
1480	0.04731953	0.053632718	0.038356309	0.048732145
1481	0.047353496	0.053664689	0.038385577	0.048763577
1482	0.047387383	0.053696732	0.038414843	0.048795001
1483	0.047421534	0.053728703	0.0384441	0.048826451
1484	0.047455789	0.053760642	0.038473367	0.048857858
1485	0.047490018	0.053792573	0.038502633	0.048889242
1486	0.047524169	0.053824527	0.038531901	0.048920634
1487	0.047558372	0.053856369	0.038561172	0.048952023
1488	0.047592469	0.053888243	0.038590438	0.048983441
1489	0.047627067	0.05392015	0.038619704	0.049014828
1490	0.047661059	0.053952161	0.038648969	0.04904623
1491	0.047695078	0.053984083	0.038678227	0.04907766
1492	0.047728965	0.054015901	0.038707484	0.049109121
1493	0.047762878	0.054047654	0.038736753	0.049140535
1494	0.047796686	0.054079391	0.038766045	0.049171889
1495	0.047830231	0.054111103	0.038795347	0.049203242
1496	0.047863986	0.054142784	0.03882466	0.049234552
1497	0.047897557	0.054174391	0.038853964	0.049265914
1498	0.047931128	0.054205926	0.038883278	0.049297254
1499	0.047964278	0.054237477	0.038912625	0.049328502
1500	0.047997559	0.054268988	0.038941956	0.049359797
1501	0.048031051	0.054300451	0.038971287	0.0493911
1502	0.048064438	0.054331881	0.039000613	0.049422429
1503	0.048097851	0.054363214	0.039029951	0.049453729
1504	0.048131264	0.054394628	0.039059298	0.049484968
1505	0.048164887	0.05442605	0.039088643	0.049516192
1506	0.048198221	0.05445752	0.039118012	0.049547336
1507	0.048231476	0.05448895	0.039147374	0.049578499
1508	0.048264679	0.054520356	0.039176739	0.04960966
1509	0.048297513	0.054551818	0.039206088	0.049640875
1510	0.048330715	0.054583103	0.039235469	0.049671994
1511	0.048363628	0.054614492	0.039264833	0.049703168
1512	0.048396356	0.054645906	0.039294207	0.049734309
1513	0.048429453	0.054677336	0.039323576	0.049765456
1514	0.048462682	0.054708629	0.039352931	0.049796674
1515	0.048496042	0.054739801	0.039382308	0.049827834
1516	0.04852956	0.054771021	0.039411685	0.049858973
1517	0.048563237	0.054802201	0.039441054	0.049890148
1518	0.048596518	0.054833437	0.039470415	0.049921337
1519	0.048629721	0.054864786	0.039499748	0.049952612
1520	0.048663397	0.054896071	0.039529099	0.049983804
1521	0.048696889	0.054927331	0.039558439	0.05001505
1522	0.048730065	0.054958624	0.039587792	0.050046259
1523	0.048763425	0.054989885	0.039617157	0.050077418
1524	0.048796996	0.055021056	0.039646527	0.05010856
1525	0.048830462	0.055052147	0.039675901	0.050139686
1526	0.048863822	0.055083319	0.039705287	0.050170764
1527	0.048896577	0.055114644	0.039734639	0.050201963
1528	0.048929358	0.055146042	0.039763992	0.050233152
1529	0.048962113	0.055177456	0.03979334	0.050264346
1530	0.048995131	0.055208926	0.03982269	0.050295501
1531	0.049027833	0.055240558	0.039852042	0.050326633
1532	0.049060825	0.055272141	0.039881397	0.050357746
1533	0.049093632	0.055303781	0.039910741	0.050388912
1534	0.049126703	0.055335381	0.039940087	0.050420059
1535	0.049159273	0.055367166	0.039969441	0.050451179
1536	0.049191923	0.055398846	0.039998811	0.050482247
1537	0.049224625	0.055430446	0.040028188	0.050513304
1538	0.049257143	0.055462078	0.04005756	0.050544364
1539	0.049289581	0.055493726	0.040086928	0.050575442
1540	0.049322152	0.055525261	0.04011631	0.05060648
1541	0.049354433	0.055556852	0.040145704	0.050637477
1542	0.049386529	0.055588605	0.040175079	0.050668518
1543	0.049418836	0.05562039	0.040204448	0.050699576
1544	0.049451275	0.055652184	0.040233812	0.050730627
1545	0.049483661	0.055684009	0.040263159	0.05076173
1546	0.049516311	0.05571569	0.040292509	0.050792826
1547	0.049548934	0.055747427	0.040321861	0.050823913
1548	0.049581662	0.055779091	0.04035121	0.050855029
1549	0.049614364	0.055810714	0.04038056	0.050886163
1550	0.049646777	0.055842419	0.040409901	0.050917311
1551	0.049679031	0.055874107	0.040439224	0.050948539
1552	0.049711049	0.055905804	0.040468565	0.050979718
1553	0.049743935	0.055937315	0.040497895	0.051010925
1554	0.049776584	0.055968833	0.040527223	0.051042156
1555	0.049808944	0.056000538	0.040556555	0.051073343
1556	0.049841172	0.056032162	0.040585891	0.051104544
1557	0.049873585	0.056063769	0.040615229	0.051135735
1558	0.04990576	0.056095514	0.040644593	0.051166819
1559	0.049937936	0.056127219	0.040673947	0.051197956
1560	0.04996998	0.056158948	0.040703285	0.051229142
1561	0.05000205	0.05619062	0.040732615	0.051260353
1562	0.050034304	0.056222203	0.040761937	0.0512916
1563	0.050066559	0.056253738	0.040791266	0.051322814
1564	0.050098892	0.056285322	0.040820591	0.051354027
1565	0.050131515	0.056316784	0.040849916	0.051385234
1566	0.050163901	0.056348254	0.04087924	0.051416452
1567	0.050196261	0.056379805	0.04090857	0.051447631
1568	0.050228305	0.056411357	0.04093787	0.051478925
1569	0.050260296	0.056442883	0.040967186	0.05151016
1570	0.050292393	0.056474386	0.040996515	0.05154134
1571	0.050324121	0.05650605	0.041025827	0.051572571
1572	0.050355822	0.056537731	0.041055143	0.05160378
1573	0.050387787	0.056569233	0.041084478	0.051634946
1574	0.050419383	0.056600744	0.041113813	0.051666119
1575	0.050451058	0.056632223	0.041143155	0.051697266
1576	0.050483023	0.056663685	0.041172481	0.051728445
1577	0.050514935	0.056695163	0.041201822	0.051759577
1578	0.050546637	0.056726658	0.041231149	0.051790776
1579	0.05057826	0.056758136	0.041260485	0.051821956
1580	0.050610145	0.056789534	0.0412898	0.051853226
1581	0.050642058	0.056821061	0.041319132	0.051884413
1582	0.050673917	0.056852588	0.041348471	0.051915585
1583	0.050705829	0.056884074	0.041377824	0.051946694
1584	0.0507379	0.056915464	0.04140716	0.051977879
1585	0.050769812	0.056946943	0.041436512	0.052008977
1586	0.050801777	0.056978421	0.041465869	0.052040057
1587	0.050833557	0.05700998	0.041495221	0.052071155
1588	0.050865522	0.05704137	0.041524571	0.052102278
1589	0.050897618	0.057072792	0.041553928	0.052133356
1590	0.050929768	0.057104109	0.041583288	0.052164443
1591	0.050962101	0.05713541	0.041612656	0.052195496
1592	0.050994645	0.057166759	0.041642026	0.05222653
1593	0.051026979	0.057198052	0.041671404	0.052257574
1594	0.051059207	0.057229345	0.041700805	0.052288551
1595	0.051091435	0.057260686	0.041730206	0.052319507
1596	0.051123584	0.057292067	0.041759612	0.05235043
1597	0.051155628	0.057323425	0.041788999	0.052381407
1598	0.05118783	0.057354709	0.041818384	0.052412383
1599	0.051220137	0.057385986	0.041847738	0.052443469
1600	0.051252075	0.0574174	0.041877101	0.052474508
1601	0.051284146	0.057448773	0.041906452	0.052505596
1602	0.051316426	0.057480123	0.041935814	0.052536642
1603	0.051348549	0.057511496	0.041965176	0.052567688
1604	0.051380751	0.05754287	0.041994537	0.052598719
1605	0.051413111	0.057574203	0.042023884	0.052629792
1606	0.051445313	0.057605601	0.042053221	0.052660877
1607	0.051477962	0.057636918	0.042082559	0.05269195
1608	0.05151048	0.057668291	0.042111905	0.052722981
1609	0.051542629	0.05769981	0.042141254	0.052754008
1610	0.051574989	0.057731216	0.042170611	0.052784991
1611	0.051607112	0.057762678	0.042199967	0.052815976
1612	0.051638839	0.057794092	0.042229315	0.05284702
1613	0.051670778	0.057825417	0.042258657	0.052878061
1614	0.051702585	0.057856686	0.042288037	0.052908983
1615	0.051734418	0.057887922	0.042317416	0.052939906
1616	0.051766304	0.057919013	0.042346783	0.052970892
1617	0.051798427	0.057950112	0.042376156	0.053001839
1618	0.051830629	0.05798117	0.042405547	0.05303271
1619	0.051863067	0.058012051	0.042434944	0.053063576
1620	0.051895769	0.058042916	0.04246434	0.053094427
1621	0.051928287	0.058073789	0.042493726	0.053125326
1622	0.051960963	0.058104614	0.042523109	0.053156237
1623	0.051993586	0.058135406	0.042552472	0.053187223
1624	0.052026025	0.058166271	0.042581856	0.053218119
1625	0.052058279	0.058197217	0.042611226	0.053249051
1626	0.052090692	0.058228057	0.042640606	0.053279957
1627	0.05212321	0.058258785	0.042669996	0.05331082
1628	0.05215528	0.058289537	0.042699357	0.053341787
1629	0.05218735	0.058320321	0.042728712	0.053372751
1630	0.052219341	0.058351129	0.042758047	0.053403773
1631	0.052251411	0.058381897	0.0427874	0.053434712
1632	0.052283534	0.058412738	0.042816733	0.053465709
1633	0.05231642	0.058443506	0.042846067	0.05349669
1634	0.052349544	0.058474129	0.042875417	0.053527632
1635	0.052382773	0.058504775	0.042904756	0.05355858
1636	0.052416107	0.058535543	0.042934086	0.053589525
1637	0.05244952	0.05856619	0.042963423	0.053620449
1638	0.052482906	0.05859691	0.042992761	0.053651359
1639	0.052516398	0.058627662	0.043022104	0.053682238
1640	0.052549811	0.058658446	0.043051455	0.053713089
1641	0.052582987	0.058689311	0.043080812	0.053743922
1642	0.052616137	0.058720055	0.043110178	0.053774739
1643	0.052649339	0.058750774	0.043139527	0.053805631
1644	0.052683042	0.058781397	0.043168886	0.053836458
1645	0.052716481	0.058812092	0.043198244	0.053867291
1646	0.0527505	0.058842537	0.043227592	0.053898192
1647	0.052784703	0.058873023	0.043256938	0.053929055
1648	0.052818853	0.058903565	0.043286288	0.053959893
1649	0.052853451	0.058934066	0.043315632	0.053990734
1650	0.052887891	0.058964535	0.043344973	0.054021588
1651	0.052922541	0.058994867	0.0433743	0.054052503
1652	0.052957034	0.059025078	0.043403625	0.05408344
1653	0.052992	0.059055281	0.043432943	0.054114382
1654	0.053026335	0.059085613	0.043462255	0.054145356
1655	0.053060985	0.059115743	0.043491591	0.054176264
1656	0.053095267	0.059145914	0.043520934	0.054207159
1657	0.053129944	0.05917598	0.043550276	0.05423805
1658	0.053164226	0.059206223	0.043579624	0.054268904
1659	0.053198666	0.059236385	0.043608996	0.05429968
1660	0.053233264	0.05926654	0.04363834	0.054330555
1661	0.053267941	0.059296928	0.043667654	0.054361496
1662	0.053302749	0.059327285	0.043696975	0.054392393
1663	0.053337689	0.05935777	0.043726313	0.054423197
1664	0.053372445	0.059388288	0.04375566	0.054453977
1665	0.053407043	0.059418854	0.043784986	0.054484815
1666	0.053441404	0.059449436	0.043814316	0.054515626
1667	0.053475475	0.059480148	0.043843675	0.05454632
1668	0.053509994	0.059510674	0.043873034	0.054577019
1669	0.053544013	0.059541337	0.04390239	0.054607718
1670	0.053577979	0.059572064	0.043931747	0.05463839
1671	0.053611813	0.059602897	0.043961095	0.054669076
1672	0.053645489	0.059633746	0.043990449	0.054699732
1673	0.053679403	0.059664522	0.044019813	0.054730321
1674	0.053713132	0.059695411	0.044049151	0.054760977
1675	0.053747203	0.059726259	0.044078501	0.054791568
1676	0.053781379	0.059757076	0.044107851	0.054822143
1677	0.053815319	0.059787917	0.04413718	0.054852797
1678	0.053849706	0.059818644	0.044166504	0.05488347
1679	0.053884225	0.059849404	0.044195825	0.054914148
1680	0.053918797	0.059880196	0.044225149	0.054944803
1681	0.053953184	0.059911037	0.044254451	0.054975523
1682	0.053987492	0.059941845	0.044283755	0.055006224
1683	0.054021484	0.059972573	0.044313067	0.055036926
1684	0.05405545	0.060003212	0.04434239	0.055067604
1685	0.054089311	0.060033875	0.044371677	0.055098406
1686	0.054123329	0.060064473	0.044400967	0.055129196
1687	0.054157006	0.060095015	0.044430263	0.055159997
1688	0.054190814	0.060125436	0.044459548	0.055190843
1689	0.05422449	0.060155865	0.044488841	0.055221667
1690	0.054258114	0.060186375	0.044518133	0.055252483
1691	0.054291237	0.0602169	0.044547434	0.055283287
1692	0.054324387	0.06024737	0.044576746	0.055314083
1693	0.054357589	0.060277855	0.044606058	0.055344855
1694	0.05439066	0.060308381	0.044635353	0.055375691
1695	0.054423599	0.060338979	0.044664664	0.055406459
1696	0.054456591	0.060369546	0.044693966	0.055437255
1697	0.054489582	0.060400104	0.044723266	0.055468054
1698	0.054522653	0.060430734	0.044752556	0.055498868
1699	0.054555934	0.060461349	0.044781852	0.055529652
1700	0.054589242	0.060491843	0.044811176	0.05556035
1701	0.05462276	0.060522199	0.044840485	0.055591125
1702	0.054655884	0.060552603	0.04486977	0.055621988
1703	0.054688718	0.060583137	0.044899047	0.055652846
1704	0.054721762	0.060613671	0.044928334	0.055683677
1705	0.054754859	0.060644213	0.044957631	0.055714442
1706	0.054787271	0.060674892	0.044986924	0.055745236
1707	0.054820053	0.060705523	0.045016228	0.055775992
1708	0.054852781	0.060736226	0.045045526	0.055806745
1709	0.054885667	0.060766906	0.045074807	0.055837539
1710	0.05491858	0.06079748	0.045104074	0.055868387
1711	0.054951572	0.06082824	0.045133342	0.055899186
1712	0.054984748	0.060859024	0.045162616	0.055929941
1713	0.055017634	0.060889768	0.045191896	0.055960673
1714	0.055050468	0.060920552	0.045221174	0.055991411
1715	0.05508346	0.060951223	0.045250444	0.056022192
1716	0.055116399	0.060981725	0.045279727	0.056052959
1717	0.055149022	0.061012275	0.045309004	0.056083734
1718	0.055181645	0.061042881	0.045338281	0.056114493
1719	0.055214452	0.061073447	0.045367562	0.056145221
1720	0.055247128	0.061104022	0.045396844	0.056175958
1721	0.055279909	0.06113445	0.045426129	0.056206685
1722	0.05531219	0.06116492	0.04545541	0.05623743
1723	0.055344918	0.061195308	0.04548468	0.056268202
1724	0.055377568	0.061225648	0.045513954	0.056298972
1725	0.05540977	0.061256013	0.045543248	0.056329707
1726	0.055442419	0.061286296	0.045572523	0.056360503
1727	0.055474963	0.061316612	0.045601818	0.056391235
1728	0.055507349	0.061346993	0.045631106	0.056421992
1729	0.055539762	0.061377405	0.045660384	0.056452794
1730	0.055572438	0.061407681	0.045689659	0.056483603
1731	0.055605061	0.061437973	0.045718946	0.056514378
1732	0.055637342	0.061468313	0.045748225	0.056545193
1733	0.055669359	0.061498564	0.045777514	0.056576015
1734	0.05570164	0.061528775	0.045806818	0.056606799
1735	0.055733842	0.061558978	0.045836145	0.056637487
1736	0.055765964	0.061589205	0.045865444	0.056668274
1737	0.055798061	0.0616194	0.04589474	0.056699076
1738	0.055829868	0.061649683	0.045924063	0.056729763
1739	0.055861938	0.061679894	0.045953354	0.056760555
1740	0.055894087	0.061710089	0.04598266	0.056791299
1741	0.055926421	0.0617403	0.046011958	0.056822054
1742	0.055958649	0.061770454	0.046041258	0.056852814
1743	0.055990798	0.061800544	0.046070578	0.056883511
1744	0.056022657	0.061830731	0.046099887	0.056914241
1745	0.056054491	0.061860813	0.046129201	0.056944976
1746	0.056086376	0.061890927	0.046158551	0.056975568
1747	0.056118736	0.061920952	0.046187875	0.057006244
1748	0.056150964	0.061950905	0.046217201	0.057036904
1749	0.056183193	0.061980889	0.046246538	0.057067508
1750	0.056215289	0.062010923	0.04627586	0.057098177
1751	0.056247307	0.062040908	0.046305175	0.057128855
1752	0.056279614	0.062070949	0.04633448	0.057159533
1753	0.056312053	0.062100998	0.046363798	0.057190154
1754	0.05634436	0.062131024	0.046393098	0.05722086
1755	0.056376956	0.062161017	0.046422412	0.057251498
1756	0.05640979	0.06219101	0.046451717	0.057282149
1757	0.05644265	0.062221051	0.046481011	0.057312812
1758	0.056475405	0.062250979	0.046510312	0.057343456
1759	0.056508107	0.06228094	0.046539608	0.057374099
1760	0.05654102	0.062310796	0.046568904	0.057404774
1761	0.056573801	0.062340643	0.046598215	0.057435404
1762	0.056606977	0.062370459	0.046627524	0.057466034
1763	0.0566401	0.062400266	0.04665683	0.057496668
1764	0.056673408	0.062430017	0.046686127	0.057527326
1765	0.056707058	0.062459767	0.046715431	0.057557952
1766	0.056740813	0.062489534	0.046744732	0.057588566
1767	0.056773937	0.062519309	0.046774025	0.057619225
1768	0.05680706	0.062549116	0.046803321	0.057649851
1769	0.056840473	0.062578803	0.04683263	0.057680411
1770	0.056873754	0.062608561	0.046861944	0.057710941
1771	0.056906904	0.062638272	0.046891266	0.057741449
1772	0.05694008	0.062668055	0.04692058	0.057771968
1773	0.056973256	0.062697765	0.046949889	0.057802525
1774	0.057006169	0.062727419	0.046979203	0.057833073
1775	0.057039108	0.062757162	0.047008516	0.057863607
1776	0.0570721	0.062786913	0.047037805	0.057894204
1777	0.057105118	0.062816671	0.047067098	0.057924789
1778	0.057138531	0.062846244	0.047096387	0.057955402
1779	0.057171759	0.062875713	0.047125695	0.057985986
1780	0.057205383	0.062905173	0.047154998	0.058016574
1781	0.057238664	0.062934705	0.047184308	0.058047155
1782	0.057271709	0.062964198	0.04721361	0.058077777
1783	0.057304832	0.062993658	0.047242905	0.058108452
1784	0.057338061	0.063023102	0.047272195	0.058139132
1785	0.057371053	0.063052594	0.047301505	0.058169744
1786	0.057403939	0.063082167	0.047330803	0.058200395
1787	0.057436825	0.063111765	0.047360094	0.05823106
1788	0.057470186	0.063141273	0.047389402	0.05826164
1789	0.057503441	0.063170677	0.0474187	0.058292273
1790	0.05753638	0.063200008	0.047448001	0.058322919
1791	0.057569635	0.063229371	0.047477304	0.058353541
1792	0.057602864	0.063258799	0.047506582	0.058384243
1793	0.057636171	0.063288235	0.047535858	0.058414951
1794	0.057669426	0.063317558	0.047565159	0.058445597
1795	0.057702734	0.06334688	0.047594453	0.058476241
1796	0.057735805	0.063376244	0.047623754	0.05850687
1797	0.057768823	0.063405696	0.047653062	0.058537458
1798	0.057801498	0.063435107	0.047682369	0.058568075
1799	0.057834411	0.06346439	0.047711662	0.058598736
1800	0.057867245	0.06349368	0.047740955	0.058629377
1801	0.057899736	0.063523124	0.04777024	0.058660037
1802	0.057932307	0.063552439	0.047799534	0.058690688
1803	0.057964746	0.063581722	0.047828826	0.058721349
1804	0.057997079	0.063611109	0.047858134	0.058751929
1805	0.058029465	0.063640529	0.047887421	0.058782574
1806	0.058062141	0.063669844	0.047916698	0.058813246
1807	0.05809479	0.063699126	0.04794597	0.058843921
1808	0.058127624	0.063728465	0.047975237	0.05887456
1809	0.058160247	0.063757747	0.048004503	0.058905211
1810	0.058192686	0.063786998	0.048033773	0.058935873
1811	0.058225362	0.063816191	0.048063051	0.058966492
1812	0.058258038	0.063845466	0.048092331	0.058997091
1813	0.058291056	0.063874716	0.048121608	0.059027685
1814	0.058323968	0.063903958	0.048150898	0.059058233
1815	0.058357118	0.0639332	0.04818016	0.059088862
1816	0.058389741	0.063962588	0.048209422	0.059119495
1817	0.058422443	0.063991951	0.048238677	0.059150141
1818	0.058455093	0.064021338	0.048267942	0.059180728
1819	0.058487768	0.064050669	0.04829721	0.059211303
1820	0.058520313	0.064080016	0.048326479	0.059241867
1821	0.058552857	0.064109363	0.048355743	0.059272431
1822	0.058585348	0.064138727	0.048384999	0.059303028
1823	0.05861784	0.064168114	0.04841427	0.059333546
1824	0.058650147	0.064197534	0.048443538	0.059364065
1825	0.058682243	0.064226994	0.048472805	0.059394596
1826	0.058714735	0.064256373	0.048502049	0.059425194
1827	0.058746989	0.064285825	0.048531305	0.059455749
1828	0.058779086	0.064315455	0.048560565	0.059486269
1829	0.058811235	0.064345044	0.048589818	0.059516817
1830	0.058843437	0.06437465	0.04861906	0.059547399
1831	0.058876297	0.064404069	0.048648308	0.059577951
1832	0.058909473	0.064433497	0.048677555	0.05960848
1833	0.058942728	0.064463006	0.04870679	0.059639038
1834	0.058975772	0.064492571	0.048736032	0.059669584
1835	0.059008922	0.064522063	0.048765286	0.059700088
1836	0.059041545	0.064551612	0.048794549	0.059730534
1837	0.059073878	0.064581185	0.048823808	0.059761001
1838	0.059106501	0.064610677	0.048853071	0.059791455
1839	0.059139046	0.064640146	0.048882341	0.059821877
1840	0.059171458	0.064669622	0.048911609	0.059852315
1841	0.059203897	0.06469909	0.048940869	0.059882778
1842	0.059236204	0.064728574	0.048970139	0.059913197
1843	0.059268485	0.064757986	0.048999412	0.059943608
1844	0.059300476	0.064787398	0.049028691	0.059974027
1845	0.059331862	0.064816979	0.049057966	0.060004447
1846	0.059363326	0.064846641	0.04908723	0.060034873
1847	0.059395265	0.064876182	0.04911651	0.060065234
1848	0.059427045	0.06490586	0.049145794	0.060095569
1849	0.059458826	0.064935602	0.049175076	0.060125895
1850	0.05949029	0.064965402	0.049204356	0.060156229
1851	0.059522018	0.064995152	0.049233633	0.060186557
1852	0.059553614	0.06502475	0.049262935	0.060216823
1853	0.059585237	0.065054291	0.049292217	0.060247157
1854	0.059616886	0.065083702	0.04932149	0.060277532
1855	0.059648587	0.065113009	0.04935077	0.060307901
1856	0.059680289	0.065142477	0.049380045	0.060338239
1857	0.059711753	0.065171969	0.049409307	0.060368633
1858	0.059743481	0.065201381	0.049438586	0.060398958
1859	0.059775236	0.065230801	0.049467868	0.060429236
1860	0.059806779	0.065260301	0.049497158	0.060459467
1861	0.059838481	0.06528985	0.049526438	0.060489713
1862	0.059869998	0.065319512	0.049555704	0.060519999
1863	0.059901462	0.065349101	0.049584966	0.060550296
1864	0.059932901	0.06537857	0.049614224	0.060580615
1865	0.059964418	0.065408159	0.04964347	0.060610942
1866	0.059995935	0.065437756	0.049672727	0.060641227
1867	0.060027084	0.065467418	0.049701978	0.060671532
1868	0.060058048	0.06549708	0.049731214	0.060701897
1869	0.060089276	0.065526734	0.049760451	0.060732235
1870	0.060120477	0.065556323	0.049789694	0.060762569
1871	0.060151915	0.065585896	0.049818942	0.060792862
1872	0.060183301	0.065615542	0.049848206	0.060823077
1873	0.060214476	0.065645269	0.049877463	0.06085332
1874	0.060245203	0.065675076	0.049906744	0.060883472
1875	0.060276246	0.06570477	0.049936006	0.06091371
1876	0.060307395	0.065734553	0.049965261	0.060943937
1877	0.06033857	0.065764393	0.049994503	0.060974205
1878	0.060369666	0.065794305	0.050023747	0.061004441
1879	0.060401104	0.065824209	0.050052984	0.061034683
1880	0.060432463	0.065854041	0.050082238	0.061064874
1881	0.060463928	0.065883864	0.050111485	0.061095083
1882	0.06049505	0.065913776	0.050140717	0.061125337
1883	0.060526225	0.065943672	0.050169941	0.061155627
1884	0.060557189	0.065973576	0.050199168	0.061185891
1885	0.06058789	0.066003376	0.050228417	0.061216104
1886	0.060618618	0.066033183	0.050257649	0.061246365
1887	0.060649134	0.066063022	0.050286871	0.061276656
1888	0.060679651	0.066092805	0.050316077	0.061306995
1889	0.060710141	0.066122645	0.050345263	0.061337392
1890	0.060740711	0.06615246	0.050374444	0.061367803
1891	0.060771438	0.066182251	0.050403633	0.061398181
1892	0.060802455	0.066212091	0.050432819	0.061428537
1893	0.060833393	0.066242076	0.050462005	0.061458873
1894	0.060864463	0.066271972	0.050491188	0.06148923
1895	0.06089569	0.066301715	0.050520361	0.061519621
1896	0.06092676	0.06633157	0.050549555	0.061549921
1897	0.060957987	0.066361394	0.050578727	0.061580298
1898	0.060989162	0.066391201	0.050607888	0.061610717
1899	0.06102039	0.066421065	0.050637062	0.061641077
1900	0.061051776	0.066450977	0.050666226	0.061671458
1901	0.061082924	0.066480865	0.050695395	0.061701828
1902	0.061113862	0.066510753	0.050724565	0.0617322
1903	0.06114459	0.066540673	0.050753723	0.061762601
1904	0.061175027	0.066570682	0.050782909	0.0617929
1905	0.061205518	0.066600716	0.050812087	0.061823205
1906	0.06123635	0.066630612	0.05084125	0.06185355
1907	0.061267393	0.066660435	0.050870421	0.061883872
1908	0.0612987	0.066690153	0.050899579	0.061914232
1909	0.061330244	0.066719888	0.050928725	0.061944628
1910	0.061361603	0.066749574	0.050957897	0.06197496
1911	0.06139312	0.06677922	0.050987073	0.062005273
1912	0.061424532	0.066808866	0.051016242	0.062035623
1913	0.061456102	0.066838512	0.051045406	0.062065988
1914	0.061487382	0.066868165	0.051074571	0.062096359
1915	0.06151832	0.066897819	0.051103727	0.062126769
1916	0.061548732	0.066927554	0.051132889	0.06215715
1917	0.061579064	0.066957272	0.051162049	0.062187532
1918	0.061609607	0.066986975	0.051191217	0.062217884
1919	0.061640045	0.067016661	0.051220374	0.062248284
1920	0.061670193	0.067046395	0.05124954	0.062278653
1921	0.061700393	0.067076082	0.051278727	0.062308941
1922	0.061730515	0.067105752	0.051307898	0.062339285
1923	0.061760189	0.067135478	0.051337061	0.062369633
1924	0.061789863	0.067165213	0.051366215	0.062400014
1925	0.06181959	0.067194931	0.051395372	0.062430389
1926	0.061849317	0.067224569	0.051424516	0.062460818
1927	0.061879254	0.06725419	0.051453661	0.062491241
1928	0.061909455	0.067283836	0.051482831	0.062521547
1929	0.061939656	0.067313539	0.051511983	0.062551912
1930	0.061969672	0.067343338	0.051541135	0.062582276
1931	0.061999741	0.067373072	0.051570288	0.062612641
1932	0.062029652	0.06740296	0.051599445	0.062642966
1933	0.062059511	0.067432816	0.051628618	0.062673231
1934	0.062089527	0.067462567	0.05165778	0.062703531
1935	0.062119412	0.067492422	0.051686939	0.062733809
1936	0.062149218	0.067522246	0.051716128	0.062763999
1937	0.06217926	0.067552102	0.051745302	0.062794228
1938	0.062209488	0.067581941	0.051774457	0.062824515
1939	0.062240347	0.0676117	0.051803628	0.062854705
1940	0.062271021	0.067641572	0.05183279	0.062884889
1941	0.062301617	0.067671532	0.051861956	0.062915047
1942	0.062332634	0.06770134	0.051891114	0.062945225
1943	0.062363756	0.067731228	0.051920242	0.062975465
1944	0.062394878	0.067761164	0.051949385	0.063005664
1945	0.062425421	0.067791101	0.051978514	0.06303592
1946	0.062455912	0.067821029	0.052007651	0.063066151
1947	0.062486297	0.067850957	0.052036792	0.06309636
1948	0.062516419	0.067880966	0.052065932	0.063126553
1949	0.062546725	0.067910822	0.052095072	0.063156777
1950	0.062577083	0.067940597	0.052124218	0.063186979
1951	0.062607363	0.067970396	0.052153364	0.063217193
1952	0.062637932	0.068000074	0.052182528	0.063247336
1953	0.06266866	0.06802972	0.052211668	0.063277579
1954	0.062698966	0.068059511	0.052240803	0.063307845
1955	0.062729298	0.068089278	0.052269931	0.063338132
1956	0.062759446	0.068119005	0.052299073	0.063368391
1957	0.062789384	0.068148771	0.05232821	0.063398659
1958	0.062819505	0.068178474	0.052357365	0.063428864
1959	0.062849364	0.068208233	0.052386508	0.063459112
1960	0.062879275	0.068238016	0.05241565	0.06348935
1961	0.062909344	0.068267758	0.052444777	0.063519626
1962	0.062939492	0.068297533	0.052473892	0.063549907
1963	0.062969429	0.0683273	0.052503023	0.063580157
1964	0.062999709	0.068356978	0.052532167	0.063610361
1965	0.063030041	0.068386551	0.0525613	0.063640601
1966	0.06306019	0.068416205	0.052590422	0.063670886
1967	0.063090364	0.068445851	0.052619549	0.063701159
1968	0.063120222	0.068475424	0.052648671	0.063731471
1969	0.063150107	0.068504949	0.052677805	0.063761747
1970	0.063179834	0.068534465	0.052706918	0.063792132
1971	0.06320964	0.068563845	0.052736035	0.063822508
1972	0.063239498	0.068593184	0.052765155	0.063852871
1973	0.063269093	0.06862262	0.05279427	0.063883237
1974	0.063298557	0.06865208	0.052823389	0.06391359
1975	0.063327968	0.068681685	0.05285252	0.063943885
1976	0.063358089	0.068711178	0.052881669	0.063974091
1977	0.063388264	0.068740662	0.052910825	0.064004258
1978	0.063418148	0.068770332	0.052939973	0.064034443
1979	0.063447717	0.06880005	0.052969136	0.064064568
1980	0.063477339	0.068829793	0.05299829	0.064094705
1981	0.06350725	0.068859423	0.053027435	0.064124877
1982	0.063537056	0.06888906	0.05305658	0.06415504
1983	0.063566651	0.068918811	0.053085741	0.064185128
1984	0.063596562	0.06894853	0.053114895	0.064215237
1985	0.063626657	0.068978191	0.05314406	0.064245314
1986	0.063657016	0.06900791	0.053173204	0.064275429
1987	0.063687059	0.069037701	0.053202351	0.064305519
1988	0.063716943	0.069067508	0.053231494	0.06433561
1989	0.063746802	0.069097219	0.053260659	0.064365633
1990	0.063776608	0.069126921	0.053289818	0.064395696
1991	0.063806466	0.069156599	0.053318969	0.064425795
1992	0.063836693	0.06918614	0.053348125	0.064455875
1993	0.063867183	0.069215568	0.053377271	0.064485995
1994	0.063898174	0.069244834	0.05340641	0.06451615
1995	0.063929323	0.069274068	0.053435541	0.064546325
1996	0.063960103	0.069303334	0.053464694	0.064576429
1997	0.063991093	0.069332641	0.053493849	0.064606508
1998	0.064021768	0.06936198	0.053523008	0.064636569
1999	0.064052443	0.069391295	0.053552171	0.064666607
[truncated: 98,000 more rows]
