# Supplementary material for: Identification and characterization of constrained non-exonic bases lacking predictive epigenomic and transcription factor binding annotations
Source: Nat Commun. 2020 Dec 2;11:6168. doi: 10.1038/s41467-020-19962-9 (PMC7710766; doi:10.1038/s41467-020-19962-9)
Supplement: Supplementary file 11 — Source Data [file 41467_2020_19962_MOESM11_ESM.zip › SourceData/SupFig8e.txt]

Distance to Nearest TSS (bp)	Low_CNE | CNE	High_CNE | CNE	Low_notCNE | notCNE	High_notCNE | notCNE
1	1.064315011	0.193084703	0.853186199	1.49433879
2	1.092622984	0.198175122	0.853572265	1.493038861
3	1.118155607	0.203421777	0.85345219	1.493443169
4	1.140041962	0.207952661	0.8532989	1.493959312
5	1.164512472	0.213165455	0.853007966	1.49493892
6	1.192693179	0.21896923	0.852775973	1.495720068
7	1.221484955	0.224954763	0.852447051	1.496827585
8	1.249585404	0.230828658	0.852087651	1.498037726
9	1.273128911	0.235967329	0.851767144	1.499116908
10	1.295859914	0.240957991	0.851316033	1.500635851
11	1.316639097	0.245512439	0.850939148	1.501904866
12	1.337309652	0.249908511	0.850604786	1.503030702
13	1.356377103	0.25401325	0.850267912	1.504164996
14	1.372771602	0.257555995	0.849989095	1.505103802
15	1.388367383	0.261046664	0.849695507	1.506092349
16	1.404489935	0.264597339	0.849317358	1.507365618
17	1.417864327	0.26751851	0.848987421	1.508476553
18	1.430738868	0.270291336	0.848685931	1.509491706
19	1.440711502	0.272551113	0.848433424	1.510341926
20	1.4487215	0.274444962	0.848157179	1.511272074
21	1.455990519	0.276103278	0.847917718	1.512078364
22	1.463096971	0.277802091	0.84763801	1.513020176
23	1.469123533	0.279312482	0.847271499	1.514254257
24	1.474719349	0.280813543	0.846946812	1.515347516
25	1.479132516	0.282099637	0.846674295	1.516265113
26	1.482398905	0.283180184	0.846379081	1.517259131
27	1.486311137	0.284341442	0.846167448	1.517971724
28	1.49003129	0.285501465	0.845972806	1.518627107
29	1.493969913	0.286702767	0.845752479	1.519368972
30	1.497603638	0.287880558	0.845570282	1.519982449
31	1.502087164	0.289186476	0.84540246	1.520547527
32	1.506604533	0.290535105	0.845205863	1.52120949
33	1.51093408	0.29186745	0.845012529	1.521860469
34	1.515387986	0.293234751	0.844839995	1.522441409
35	1.518855099	0.294401093	0.844648387	1.523086576
36	1.520947961	0.295346505	0.844440858	1.523785348
37	1.523718896	0.296419814	0.844256336	1.524406656
38	1.5267904	0.297508221	0.844077911	1.525007433
39	1.529547716	0.29848891	0.843919497	1.525540831
40	1.531795839	0.299371347	0.843794657	1.525961182
41	1.534209595	0.300269034	0.843687027	1.526323585
42	1.536601489	0.301080666	0.843596131	1.526629641
43	1.538936968	0.301896179	0.843495522	1.526968402
44	1.541511469	0.302759129	0.843396481	1.527301885
45	1.543828309	0.303576973	0.843301939	1.52762022
46	1.545180487	0.304172572	0.843230666	1.527860203
47	1.546600915	0.304761816	0.843162786	1.528088764
48	1.547639038	0.305317252	0.843067896	1.528408268
49	1.548101941	0.305780017	0.84295168	1.528799581
50	1.547788289	0.306118221	0.842824638	1.529227346
51	1.548148722	0.306608996	0.842723992	1.529566233
52	1.54849534	0.307098028	0.842629696	1.529883739
53	1.549117692	0.307640065	0.842574278	1.530070336
54	1.549662989	0.308186139	0.842504282	1.53030602
55	1.550409651	0.308799132	0.842437301	1.530531555
56	1.551321427	0.309451587	0.842373979	1.530744766
57	1.551788035	0.310040282	0.842314833	1.530943918
58	1.552120457	0.310667551	0.842243928	1.531182662
59	1.552550939	0.311337166	0.842160383	1.531463969
60	1.553189813	0.312067803	0.842051397	1.531830937
61	1.553815445	0.312824079	0.841939035	1.532209273
62	1.554921449	0.313677233	0.841859386	1.532477458
63	1.5557581	0.314453546	0.841792921	1.532701256
64	1.556587759	0.315226017	0.841725416	1.53292855
65	1.557414053	0.316003521	0.841666895	1.533125598
66	1.558535789	0.316852418	0.841613955	1.533303853
67	1.559519002	0.31768783	0.841571719	1.533446066
68	1.560466838	0.318539498	0.841514704	1.533638043
69	1.561639153	0.319437805	0.841481306	1.533750497
70	1.562673416	0.32039044	0.841437357	1.533898479
71	1.563597836	0.321331565	0.841388391	1.534063354
72	1.564419573	0.322281122	0.841349106	1.534195631
73	1.564803772	0.323169602	0.84131848	1.534298753
74	1.565129986	0.324061349	0.841304306	1.534346478
75	1.565628459	0.324949919	0.841296108	1.534374081
76	1.565808695	0.325796795	0.841288202	1.5344007
77	1.565564919	0.326572793	0.841272844	1.534452412
78	1.565333607	0.327351806	0.841274088	1.534448224
79	1.564755825	0.328083126	0.841287155	1.534404226
80	1.564416109	0.328878975	0.841309321	1.534329591
81	1.563713807	0.329612178	0.841342541	1.534217736
82	1.562758052	0.330314739	0.841375011	1.534108404
83	1.562121348	0.331077622	0.841418364	1.53396243
84	1.561461326	0.331848644	0.841466041	1.533801898
85	1.560995977	0.332666661	0.841502708	1.533678436
86	1.560096522	0.333425549	0.841554659	1.533503509
87	1.559464331	0.334262198	0.841601277	1.533346542
88	1.559039898	0.335177302	0.841647761	1.533190027
89	1.558218253	0.336037224	0.841700642	1.533011968
90	1.557450553	0.336931389	0.84174302	1.532869277
91	1.556832231	0.337881216	0.841807008	1.532653821
92	1.556128658	0.338815143	0.841877265	1.532417258
93	1.555719699	0.339822155	0.841954767	1.532156301
94	1.555199997	0.340800952	0.842029837	1.531903531
95	1.554516785	0.341745771	0.842123755	1.5315873
96	1.553577695	0.342657385	0.842213333	1.531285679
97	1.552787343	0.34359785	0.842309986	1.530960238
98	1.551757608	0.344490242	0.842410145	1.530622991
99	1.550848544	0.345426112	0.842505766	1.530301026
100	1.549903479	0.346371415	0.84260783	1.529957364
101	1.549419632	0.347414712	0.842727011	1.529556067
102	1.548827095	0.348465266	0.842862395	1.529100216
103	1.548101637	0.349504479	0.843001734	1.528631045
104	1.547503425	0.350589786	0.843160723	1.528095708
105	1.546772615	0.351653935	0.84332123	1.527555262
106	1.545777699	0.35266611	0.843493578	1.526974948
107	1.544599954	0.353664436	0.843695515	1.526295004
108	1.54359292	0.354713439	0.843893678	1.525627767
109	1.542675748	0.355783706	0.84409304	1.524956491
110	1.541914321	0.356898216	0.844312425	1.524217798
111	1.540856026	0.357959531	0.844526148	1.523498167
112	1.53971155	0.358989703	0.844742613	1.522769306
113	1.538662071	0.360032822	0.844966921	1.522014036
114	1.537527341	0.361048658	0.845186169	1.521275802
115	1.536256593	0.362038828	0.845405875	1.520536025
116	1.534501642	0.362941583	0.845620121	1.519814638
117	1.532560883	0.363808293	0.845837763	1.519081812
118	1.531062468	0.364766179	0.846053769	1.518354494
119	1.529710218	0.365743735	0.84626526	1.517642379
120	1.528635937	0.366791656	0.846491104	1.516881937
121	1.527455578	0.367808776	0.846711728	1.51613907
122	1.526308189	0.368839143	0.846934597	1.515388645
123	1.525289899	0.369901995	0.847156991	1.514639821
124	1.524172985	0.370942365	0.847383046	1.513878667
125	1.52302878	0.371964482	0.8476121	1.513107418
126	1.52166249	0.372946553	0.847848033	1.512313002
127	1.520281834	0.373929951	0.84808209	1.511524907
128	1.518997651	0.374951546	0.848316585	1.510735335
129	1.517759845	0.375968285	0.848544428	1.509968163
130	1.516459056	0.376953891	0.84877566	1.509189579
131	1.515319621	0.37798223	0.849002924	1.508424353
132	1.514234529	0.379020996	0.849234533	1.507644499
133	1.513030802	0.380027391	0.849458231	1.506891281
134	1.511940155	0.38106102	0.84967654	1.506156213
135	1.510638993	0.382038899	0.849896166	1.505416705
136	1.509453428	0.38303977	0.850109745	1.50469756
137	1.50830451	0.384034309	0.850330096	1.503955614
138	1.506844475	0.384942966	0.850543709	1.503236356
139	1.505516997	0.385873442	0.850755363	1.50252369
140	1.504143249	0.386785331	0.850978932	1.501770908
141	1.502895286	0.387707314	0.851195304	1.501042361
142	1.50136848	0.388560778	0.851413419	1.500307941
143	1.499856917	0.389397087	0.851624782	1.49959626
144	1.498379079	0.390237469	0.851840482	1.498869971
145	1.49689042	0.391066705	0.852056917	1.498141211
146	1.495451602	0.391926411	0.852266924	1.497434092
147	1.494018182	0.392800281	0.852466398	1.496762442
148	1.492688549	0.39369621	0.852671307	1.49607249
149	1.491350726	0.394585403	0.852874269	1.495389094
150	1.489762071	0.395419274	0.853075383	1.49471192
151	1.488197222	0.396243987	0.85327225	1.494049046
152	1.486556888	0.397054176	0.853472161	1.493375923
153	1.485199867	0.397940156	0.853671548	1.492704563
154	1.483885096	0.398838508	0.853871146	1.492032497
155	1.482603824	0.399733217	0.854066944	1.49137322
156	1.481295828	0.400627269	0.85425443	1.490741935
157	1.479940856	0.401509866	0.854440954	1.490113888
158	1.478467898	0.402356962	0.854632625	1.489468508
159	1.477107352	0.403236727	0.854818508	1.488842618
160	1.475784196	0.404126419	0.85500585	1.488211818
161	1.474473526	0.405011292	0.85519731	1.48756715
162	1.473232613	0.40590577	0.85538645	1.486930294
163	1.471927184	0.406774687	0.855582306	1.486270825
164	1.470780279	0.407682339	0.855773613	1.485626673
165	1.469681981	0.408583091	0.855968736	1.484969671
166	1.468676354	0.409508328	0.85616701	1.484302059
167	1.467804275	0.410451893	0.85637025	1.483617728
168	1.466581761	0.411302343	0.856572444	1.482936918
169	1.465286612	0.412112065	0.856766884	1.482282216
170	1.463790025	0.412884608	0.856965506	1.481613432
171	1.462438959	0.413695699	0.857167223	1.480934229
172	1.461333867	0.414579692	0.85736501	1.480268257
173	1.460115323	0.415427957	0.857561418	1.479606928
174	1.458778229	0.416235247	0.857757493	1.478946722
175	1.457425019	0.41702647	0.857951202	1.478294482
176	1.456036166	0.41780521	0.858140264	1.477657889
177	1.454838983	0.41862918	0.858330781	1.477016397
178	1.453789912	0.419484259	0.858518783	1.476383371
179	1.452521618	0.420282546	0.858703319	1.47576202
180	1.451315814	0.421090757	0.85888242	1.475158965
181	1.450096447	0.421888995	0.859063308	1.474549893
182	1.448904041	0.422682365	0.859242508	1.473946507
183	1.447792331	0.423490389	0.859420888	1.473345882
184	1.446728547	0.424301802	0.859605658	1.47272374
185	1.445691979	0.425122019	0.85979199	1.472096339
186	1.444786606	0.425963656	0.859975216	1.471479395
187	1.44389588	0.426812046	0.860160005	1.470857192
188	1.442984831	0.427646761	0.860340467	1.470249554
189	1.442063544	0.428468649	0.86051917	1.469647842
190	1.441045211	0.429262092	0.860699565	1.46904043
191	1.440050689	0.430051542	0.860878347	1.46843845
192	1.439217745	0.430884734	0.861053653	1.467848178
193	1.438327547	0.431686538	0.861232406	1.467246295
194	1.43746859	0.432501083	0.861413214	1.466637494
195	1.436567121	0.433294693	0.861593347	1.466030964
196	1.435618388	0.434064807	0.861766268	1.465448721
197	1.434722484	0.434837996	0.861936582	1.464875255
198	1.433828001	0.435612241	0.862104417	1.464310134
199	1.432893171	0.436363318	0.862267878	1.463759741
200	1.431910653	0.437096485	0.862430845	1.463211014
201	1.430989089	0.437844234	0.86259228	1.462667443
202	1.430102266	0.438590073	0.862757624	1.462110711
203	1.429195599	0.439332712	0.862918073	1.461570462
204	1.428182498	0.440045982	0.863078718	1.46102955
205	1.427286136	0.440788368	0.863238148	1.460492732
206	1.426243814	0.441482812	0.863399289	1.459950154
207	1.425277169	0.442189139	0.863564555	1.459393683
208	1.424395279	0.442912016	0.863730135	1.458836156
209	1.423389087	0.443595156	0.863892898	1.458288113
210	1.422451956	0.444278434	0.86405496	1.457742434
211	1.42155105	0.444966929	0.864217067	1.4571966
212	1.420761108	0.445687263	0.864381881	1.456641654
213	1.419800813	0.446360569	0.864538679	1.456113696
214	1.418963	0.447060268	0.864695175	1.455586756
215	1.41808927	0.447747115	0.864850725	1.455063002
216	1.417358344	0.448462301	0.865008126	1.454533017
217	1.416503017	0.449137448	0.86516454	1.454006351
218	1.415541838	0.449777364	0.865318642	1.453487472
219	1.414746868	0.450461001	0.865469554	1.452979333
220	1.413910678	0.451124048	0.865617713	1.452480467
221	1.413143473	0.451818524	0.865766455	1.451979633
222	1.412564934	0.452568726	0.865912456	1.451488034
223	1.412076278	0.453334562	0.866058402	1.450996618
224	1.411485638	0.454080466	0.866206236	1.450498843
225	1.410782086	0.454794242	0.866353686	1.450002362
226	1.410048206	0.455492196	0.866506161	1.44948896
227	1.409358766	0.456200591	0.866649204	1.449007318
228	1.40883049	0.456940609	0.866799069	1.448502706
229	1.408303834	0.457679426	0.866941153	1.448024292
230	1.407636875	0.458375814	0.867078657	1.447561302
231	1.406879022	0.459053759	0.867215913	1.447099145
232	1.406126413	0.459734132	0.867349949	1.44664783
233	1.405450205	0.460427758	0.867484203	1.446195782
234	1.404742146	0.461115895	0.867618928	1.445742147
235	1.404042431	0.461803807	0.867747059	1.445310716
236	1.403238875	0.462456097	0.867877411	1.444871805
237	1.402407234	0.463094006	0.868009694	1.444426392
238	1.401464885	0.463699016	0.868136679	1.443998822
239	1.400683474	0.464340426	0.868265295	1.443565756
240	1.399989372	0.464992381	0.868391312	1.443141443
241	1.399130174	0.465607709	0.868518815	1.442712126
242	1.398281285	0.466220109	0.868645801	1.44228455
243	1.397451008	0.466841844	0.868775517	1.441847781
244	1.396718948	0.467484162	0.868902015	1.441421848
245	1.395966809	0.468119088	0.86902718	1.441000401
246	1.395262275	0.468765172	0.86915365	1.440574563
247	1.394535798	0.469391685	0.869284717	1.440133247
248	1.393962367	0.470068956	0.869413869	1.439698376
249	1.393413553	0.470736096	0.86954607	1.439253241
250	1.392654721	0.471352048	0.869673516	1.438824117
251	1.391852303	0.471951398	0.869798465	1.438403399
252	1.391099068	0.472569795	0.869923212	1.437983361
253	1.390353968	0.473188752	0.870048615	1.437561113
254	1.389672829	0.473820683	0.87017658	1.43713024
255	1.389076592	0.474487207	0.870300958	1.436711448
256	1.388566117	0.47518313	0.870420554	1.436308754
257	1.388060577	0.475887488	0.870538476	1.435911696
258	1.38750103	0.476577967	0.87065075	1.435533656
259	1.386935874	0.477261124	0.870765755	1.435146423
260	1.386334431	0.477927951	0.87088049	1.434760095
261	1.385840183	0.478620765	0.871000827	1.434354907
262	1.385358884	0.479310324	0.871116957	1.433963886
263	1.384810987	0.47997717	0.871240528	1.433547807
264	1.384283875	0.480652594	0.871363496	1.43313376
265	1.383664721	0.481289402	0.871486213	1.432720559
266	1.383068269	0.481927391	0.871607297	1.432312854
267	1.382471148	0.482565786	0.871726033	1.431913057
268	1.381994178	0.483229988	0.87184197	1.431522683
269	1.381443002	0.483876174	0.8719608	1.431122568
270	1.380853953	0.484492282	0.872078205	1.430727255
271	1.380227254	0.485097858	0.872196122	1.430330214
272	1.379643264	0.48570645	0.872321015	1.429909686
273	1.379039297	0.486301733	0.872441313	1.42950463
274	1.378451337	0.486908934	0.872558203	1.429111045
275	1.377869711	0.487515849	0.872674492	1.428719487
276	1.377329073	0.488139736	0.872792782	1.428321193
277	1.376816337	0.488772661	0.872910553	1.427924644
278	1.376320943	0.489404579	0.873027625	1.427530449
279	1.375689465	0.489991829	0.873149314	1.427120708
280	1.375088537	0.490588936	0.873266776	1.426725199
281	1.374531212	0.491212197	0.873380414	1.426342566
282	1.374080333	0.491875236	0.873492479	1.425965232
283	1.373532387	0.492513881	0.87360399	1.425589763
284	1.37303286	0.493166868	0.873715984	1.425212667
285	1.372593555	0.493832565	0.873829003	1.424832117
286	1.372156119	0.494500947	0.873944494	1.424443247
287	1.37172217	0.495153872	0.874060879	1.424051365
288	1.371312331	0.495817934	0.874176767	1.423661158
289	1.370827211	0.496456862	0.87429347	1.423268203
290	1.370272649	0.497077486	0.874405908	1.422889611
291	1.369834573	0.497734092	0.874519483	1.422507193
292	1.369411463	0.498391469	0.874636539	1.422113052
293	1.369026419	0.49905977	0.874748985	1.421734433
294	1.368571543	0.49970327	0.874863893	1.421347526
295	1.368016487	0.500309596	0.874979519	1.4209582
296	1.367413617	0.500912044	0.875095087	1.42056907
297	1.366757634	0.501495478	0.875212738	1.420172925
298	1.366119027	0.502082105	0.875331713	1.419772322
299	1.365449022	0.5026521	0.87545322	1.419363194
300	1.364896166	0.503258511	0.875574498	1.418954836
301	1.364207773	0.503828701	0.875695764	1.418546521
302	1.36363279	0.504435981	0.875815595	1.418143035
303	1.362992096	0.505016159	0.875936091	1.417737314
304	1.362530026	0.505655011	0.876058156	1.417326306
305	1.362018557	0.506272877	0.876181377	1.416911406
306	1.361477668	0.506887112	0.876302497	1.416503581
307	1.360921806	0.50750255	0.876421919	1.416101473
308	1.360397329	0.508124103	0.876539968	1.415703989
309	1.359935987	0.508768811	0.876656481	1.415311676
310	1.359577584	0.509437753	0.876772898	1.414919686
311	1.359131601	0.510079714	0.87688991	1.414525694
312	1.358619109	0.510699291	0.877007089	1.41413114
313	1.358246159	0.511363478	0.87712564	1.413731965
314	1.357789458	0.511998645	0.877242932	1.413337031
315	1.357307442	0.512623461	0.877363072	1.412932504
316	1.356754832	0.513228446	0.877479434	1.412540699
317	1.356178524	0.513820875	0.877598101	1.412141136
318	1.355783365	0.514469817	0.877716226	1.411743394
319	1.3553773	0.515108117	0.877832806	1.411350856
320	1.355067314	0.515760886	0.877951866	1.410949967
321	1.35474902	0.516418125	0.87807317	1.410541524
322	1.354459919	0.517087906	0.878194494	1.410133011
323	1.354182373	0.517770086	0.87831595	1.409724056
324	1.353931709	0.518448933	0.878437753	1.409313931
325	1.353742979	0.519134504	0.878562199	1.408894909
326	1.353567607	0.519821546	0.878689021	1.408467884
327	1.353308876	0.520488881	0.878815651	1.408041505
328	1.353040685	0.521143319	0.878939293	1.407625188
329	1.352677338	0.521767073	0.879056515	1.407230491
330	1.352342559	0.522398804	0.879174692	1.406832576
331	1.351979756	0.523018831	0.879293149	1.406433715
332	1.351657136	0.523642358	0.879411375	1.406035635
333	1.351340221	0.524265699	0.879533892	1.405623106
334	1.350903655	0.524838971	0.879652564	1.405223523
335	1.350387539	0.525386534	0.879771666	1.404822495
336	1.349893568	0.525944185	0.879891644	1.404418515
337	1.349422312	0.526508149	0.88001103	1.404016528
338	1.348914594	0.52706227	0.880131558	1.403610697
339	1.348493264	0.527637608	0.880250733	1.403209421
340	1.348062676	0.528220001	0.8803654	1.402823324
341	1.347708873	0.52882577	0.880485098	1.402420287
342	1.347386449	0.529437005	0.880605314	1.402015506
343	1.3469987	0.530033204	0.880722497	1.401620938
344	1.346684955	0.530652599	0.880841786	1.401219279
345	1.346346067	0.531259916	0.880958642	1.400825811
346	1.345996134	0.531863387	0.881076356	1.400429455
347	1.345565693	0.532439712	0.881191972	1.400040161
348	1.345120628	0.53300689	0.881309732	1.39964365
349	1.344628182	0.533559492	0.881427075	1.399248543
350	1.344131361	0.534108166	0.881544334	1.39885372
351	1.343670257	0.534675366	0.881661294	1.398459902
352	1.343106014	0.535204002	0.881775726	1.398074596
353	1.342565924	0.535742617	0.881888926	1.39769344
354	1.342069756	0.536293119	0.882001979	1.397312777
355	1.341491803	0.53681759	0.882114323	1.396934502
356	1.340890052	0.537334559	0.882226067	1.396558246
357	1.340366277	0.537868418	0.882337835	1.39618191
358	1.339744518	0.538372522	0.882452209	1.395796802
359	1.33912307	0.538877138	0.882565599	1.395415004
360	1.338466182	0.539374806	0.882678948	1.395033344
361	1.337894987	0.539885196	0.882794974	1.394642673
362	1.337346306	0.540400939	0.882909985	1.394255417
363	1.336758951	0.540897737	0.883022708	1.393875866
364	1.336145283	0.541375279	0.883136203	1.393493716
365	1.335575529	0.54186191	0.883250128	1.393110117
366	1.335004704	0.542340561	0.88336508	1.39272306
367	1.334281755	0.542754746	0.883479924	1.392336366
368	1.333609487	0.543180202	0.883591245	1.391961535
369	1.33288926	0.543597293	0.883701531	1.391590192
370	1.33225062	0.544037386	0.883816018	1.391204702
371	1.331552901	0.544455378	0.883929382	1.39082299
372	1.330920664	0.544890524	0.884041365	1.390445933
373	1.330318021	0.545339772	0.88415228	1.390072467
374	1.329674888	0.545782454	0.884263167	1.3896991
375	1.329033241	0.546235818	0.88437284	1.389329817
376	1.328384791	0.546687537	0.88448286	1.388959367
377	1.327822222	0.547165734	0.884592561	1.388589991
378	1.327196682	0.547611982	0.884700804	1.388225526
379	1.326555359	0.548053384	0.884809687	1.387858903
380	1.32585192	0.548467143	0.884917417	1.387496164
381	1.325087831	0.548857724	0.885027272	1.387126271
382	1.324299979	0.549233887	0.885136292	1.386759189
383	1.323549608	0.54961372	0.885251678	1.38637067
384	1.322741192	0.549968364	0.885365557	1.385987226
385	1.321978136	0.550336711	0.885477595	1.385609981
386	1.321288982	0.550737049	0.885588298	1.38523723
387	1.320695806	0.551168907	0.885696708	1.384872202
388	1.3200993	0.551593797	0.88580934	1.384492958
389	1.319540364	0.552032006	0.885918226	1.384126326
390	1.319049939	0.552486508	0.886028327	1.383755603
391	1.318562592	0.552943063	0.886139879	1.383379994
392	1.318086063	0.553403651	0.886250045	1.383009054
393	1.317585892	0.553845988	0.886361409	1.382634079
394	1.317023612	0.554263837	0.886473701	1.382255979
395	1.316414232	0.554667693	0.886583608	1.38188591
396	1.315904144	0.555106457	0.886693019	1.38151751
397	1.315378511	0.55553301	0.886805641	1.381138298
398	1.314886561	0.555982376	0.886918221	1.380759231
399	1.314495909	0.556468169	0.8870275	1.380391275
400	1.314013914	0.556922272	0.887138903	1.380016167
401	1.313431211	0.557335256	0.887250588	1.379640113
402	1.312800743	0.557725111	0.887361764	1.37926577
403	1.312205099	0.558120108	0.88747088	1.378898364
404	1.311615444	0.558519224	0.887578722	1.378535248
405	1.311037691	0.558916834	0.887687339	1.378169522
406	1.310457684	0.559304062	0.887797504	1.377798583
407	1.309940753	0.559718609	0.887908952	1.377423324
408	1.309518917	0.560159971	0.88802238	1.377041402
409	1.309092968	0.56060579	0.888135522	1.376660437
410	1.308650847	0.561037271	0.888247252	1.376284231
411	1.308222195	0.561469051	0.888359943	1.375904787
412	1.307786417	0.561893992	0.888469947	1.375534393
413	1.307384353	0.562331548	0.888579991	1.375163861
414	1.306992925	0.562773007	0.888689181	1.374796206
415	1.306645379	0.563232914	0.888796613	1.374434469
416	1.306292033	0.563686043	0.888902251	1.374078775
417	1.305910124	0.564129074	0.889004964	1.373732928
418	1.305572603	0.564588345	0.889106691	1.373390401
419	1.305135662	0.565009284	0.88921019	1.37304191
420	1.304706777	0.565439691	0.88931058	1.372703883
421	1.304294036	0.565877959	0.889410008	1.372369101
422	1.303910114	0.566328913	0.889509411	1.372034397
423	1.30357711	0.566803053	0.889608091	1.371702131
424	1.303201686	0.567256644	0.889707343	1.371367939
425	1.302832503	0.567712492	0.889806069	1.371035517
426	1.30240371	0.568144522	0.889902889	1.370709513
427	1.302025043	0.568590546	0.890002335	1.370374668
428	1.301711072	0.569059232	0.890101798	1.370039762
429	1.30137475	0.569516333	0.890199595	1.369710471
430	1.301108291	0.569994549	0.890296108	1.3693855
431	1.300906726	0.570486558	0.890396207	1.369048455
432	1.300711127	0.570987845	0.890495542	1.368713982
433	1.300517061	0.571487841	0.89059384	1.368383001
434	1.300343976	0.57199503	0.890693024	1.368049038
435	1.30014332	0.572496058	0.890790677	1.36772023
436	1.299916226	0.572985618	0.890886713	1.367396865
437	1.299665091	0.573467063	0.890985397	1.367064586
438	1.299371484	0.573933784	0.89108275	1.366736786
439	1.29913677	0.574425034	0.891180893	1.366406326
440	1.298857599	0.574894273	0.891278717	1.366076944
441	1.298634676	0.575387789	0.891376417	1.365747976
442	1.298415893	0.57587442	0.89147375	1.365420243
443	1.29812276	0.576334182	0.891572435	1.365087961
444	1.297793949	0.576760834	0.891669304	1.364761792
445	1.297495998	0.577201759	0.891762771	1.36444708
446	1.297145867	0.57762274	0.891854773	1.364137297
447	1.296752376	0.578023655	0.891946779	1.363827503
448	1.296387579	0.578437392	0.892037484	1.363522087
449	1.29602315	0.578856817	0.892129207	1.363213247
450	1.295704706	0.579290004	0.892224134	1.362893616
451	1.295372099	0.579724061	0.892315861	1.362584762
452	1.295042284	0.580156879	0.892409617	1.362269075
453	1.294728127	0.580589985	0.892502881	1.361955044
454	1.29446804	0.581047336	0.892595023	1.361644792
455	1.294165398	0.581492096	0.892685804	1.36133912
456	1.29385607	0.581941065	0.892774974	1.361038876
457	1.293539406	0.582392602	0.892863864	1.360739572
458	1.293201801	0.582830988	0.892953099	1.360439107
459	1.292895203	0.583276321	0.8930408	1.36014381
460	1.292571754	0.583719279	0.8931277	1.359851206
461	1.29229525	0.584177489	0.893215318	1.359556187
462	1.292023982	0.584623955	0.893304816	1.359254837
463	1.29170829	0.585049251	0.893396255	1.35894695
464	1.291460413	0.585500077	0.893488112	1.358637659
465	1.291173254	0.585933082	0.893578424	1.358333567
466	1.290848287	0.586354046	0.893669918	1.358025496
467	1.290484597	0.586755175	0.893760139	1.357721712
468	1.290128112	0.587156661	0.893849457	1.35742097
469	1.28981928	0.587577239	0.893937052	1.357126026
470	1.289468864	0.587980139	0.894024702	1.356830898
471	1.289129893	0.588385361	0.894113601	1.356531565
472	1.288744953	0.588778511	0.8941996	1.356241999
473	1.28831716	0.589146923	0.894285636	1.355952303
474	1.287905286	0.589520993	0.894372866	1.355658591
475	1.287469167	0.589884431	0.894460713	1.3553628
476	1.287060527	0.590254955	0.894548447	1.355067389
477	1.28661699	0.590611441	0.894634494	1.354777659
478	1.286194302	0.590975481	0.894720591	1.354487761
479	1.285725499	0.59132238	0.894805284	1.354202591
480	1.285280896	0.591681619	0.894889725	1.353918267
481	1.284832795	0.592041689	0.894973923	1.353634764
482	1.284330606	0.59237995	0.895058186	1.353351039
483	1.283825278	0.592718014	0.895141601	1.353070171
484	1.283367824	0.593079764	0.895224541	1.352790905
485	1.282927349	0.593448995	0.895309832	1.35250372
486	1.282457167	0.593802606	0.895393103	1.352223337
487	1.281996687	0.594165587	0.895476219	1.351943474
488	1.281548186	0.594534159	0.895557788	1.351668824
489	1.28107783	0.594890331	0.895640792	1.35138934
490	1.280614786	0.595247108	0.895721895	1.351116257
491	1.280186333	0.595620596	0.895800973	1.350849991
492	1.279800705	0.596000304	0.895885141	1.350566589
493	1.279400991	0.596377786	0.895969271	1.350283315
494	1.279040556	0.596768432	0.896053053	1.350001211
495	1.278625493	0.597140946	0.89613562	1.349723197
496	1.278267826	0.597538155	0.896217841	1.349446351
497	1.277901542	0.597924369	0.896301258	1.349165477
498	1.277538413	0.598313147	0.896383835	1.348887431
499	1.277121906	0.598682384	0.896466671	1.348608512
500	1.2766972	0.599039128	0.896550602	1.348325905
501	1.27632436	0.599412394	0.896636665	1.348036122
502	1.275942034	0.599779893	0.896722433	1.34774733
503	1.275505693	0.600124071	0.896807778	1.347459964
504	1.275088576	0.600482	0.896892474	1.347174785
505	1.274729205	0.600864508	0.896974963	1.346897032
506	1.274352392	0.601246251	0.897055635	1.346625401
507	1.273919682	0.601598197	0.897137259	1.346350564
508	1.273507427	0.601953899	0.897218004	1.346078687
509	1.273137035	0.602319254	0.897299868	1.345803041
510	1.272735946	0.602670949	0.897380801	1.345530532
511	1.272344794	0.603026464	0.897461175	1.345259904
512	1.271875508	0.603348189	0.897539666	1.344995613
513	1.27140367	0.60367073	0.897617084	1.344734939
514	1.270983038	0.604021036	0.897695523	1.344470828
515	1.270592272	0.604389577	0.897771963	1.344213446
516	1.270243132	0.604770998	0.897850071	1.343950445
517	1.269850313	0.605136169	0.897926747	1.343692269
518	1.269457317	0.605494031	0.898004203	1.343431467
519	1.26903384	0.605835283	0.89808105	1.343172713
520	1.268625068	0.606186794	0.898158044	1.342913466
521	1.268193146	0.606524829	0.898235013	1.342654301
522	1.267734718	0.606859385	0.898312657	1.342392867
523	1.267311576	0.60720691	0.898387635	1.342140408
524	1.266892675	0.607559855	0.898462334	1.341888886
525	1.266460473	0.607904199	0.898538422	1.341632689
526	1.266089931	0.608277304	0.89861498	1.341374911
527	1.265690524	0.608627351	0.898692119	1.341115173
528	1.265279445	0.60896563	0.898767814	1.340860299
529	1.264849077	0.609288927	0.898844307	1.340602739
530	1.264402539	0.609608581	0.898919428	1.340349798
531	1.263976982	0.609931868	0.898995384	1.340094045
532	1.263495625	0.610230227	0.899070691	1.33984048
533	1.26305243	0.61053988	0.899146673	1.33958464
534	1.262570448	0.610828617	0.899221758	1.339331818
535	1.262056364	0.611098212	0.899296563	1.339079941
536	1.26157978	0.611385569	0.89936899	1.338836072
537	1.261104788	0.611665684	0.899444618	1.338581424
538	1.260621933	0.61194189	0.899518629	1.33833222
539	1.260186019	0.612235658	0.899594315	1.338077378
540	1.259751951	0.612531945	0.899668792	1.337826606
541	1.259335434	0.612843116	0.899742428	1.337578666
542	1.258940861	0.613162631	0.899815078	1.337334045
543	1.258529385	0.613475202	0.899888737	1.337086026
544	1.258115701	0.613783968	0.899961711	1.336840314
545	1.257688827	0.614089076	0.900034999	1.336593545
546	1.257239924	0.614382712	0.900107977	1.336347818
547	1.256776864	0.614665021	0.900180955	1.336102093
548	1.256369984	0.614966014	0.90025501	1.335852741
549	1.255917828	0.615244984	0.900328288	1.335606008
550	1.255477797	0.615526292	0.900402652	1.335355616
551	1.255099791	0.615833853	0.900477529	1.335103496
552	1.254684503	0.616124276	0.900551128	1.33485568
553	1.254332187	0.616434781	0.90062557	1.334605026
554	1.253955381	0.616734232	0.900701101	1.334350703
555	1.253594277	0.617040357	0.900776218	1.334097776
556	1.253213091	0.617337064	0.900850816	1.333846595
557	1.252902829	0.617662536	0.900926377	1.333592173
558	1.252577133	0.61797504	0.901001362	1.33333969
559	1.252298845	0.618314096	0.901076316	1.333087312
560	1.251994941	0.618646939	0.901150355	1.332838013
561	1.251648131	0.618959749	0.901223812	1.332590676
562	1.251323425	0.619286857	0.901297276	1.332343315
563	1.250963708	0.61959833	0.901370514	1.332096715
564	1.250581421	0.6198911	0.901442776	1.331853399
565	1.250205214	0.620184729	0.901516627	1.331604735
566	1.249826349	0.620473196	0.901588586	1.331362439
567	1.249440766	0.620759599	0.90166006	1.33112178
568	1.249066347	0.621051269	0.901732282	1.330878601
569	1.248704894	0.621347825	0.901804018	1.330637057
570	1.248407373	0.621669779	0.901875776	1.33039544
571	1.248110495	0.621987894	0.901946096	1.330158663
572	1.247797884	0.622299361	0.902017559	1.32991804
573	1.247554264	0.622636137	0.90208912	1.329677086
574	1.247291696	0.622966431	0.902161703	1.329432691
575	1.247059816	0.623309017	0.902235825	1.329183113
576	1.246785768	0.623633295	0.902309416	1.328935323
577	1.246509482	0.623956806	0.902383108	1.328687195
578	1.24624859	0.624280657	0.902455571	1.328443202
579	1.245962747	0.6245934	0.902526904	1.328203018
580	1.245613883	0.624882391	0.902597492	1.32796534
581	1.245266985	0.625173619	0.902666784	1.327732025
582	1.244944159	0.625475709	0.902735869	1.327499407
583	1.24463728	0.625784487	0.902802541	1.327274915
584	1.24429905	0.626077853	0.902868357	1.327053304
585	1.243938566	0.626357297	0.902934835	1.326829467
586	1.243562518	0.626629036	0.903003099	1.326599612
587	1.243156506	0.626882425	0.903069483	1.326376089
588	1.24273655	0.627126246	0.903137615	1.326146682
589	1.242366638	0.62738501	0.903207083	1.325912775
590	1.242034101	0.627661819	0.903275834	1.325681284
591	1.241734045	0.627950789	0.903343264	1.325454239
592	1.24142872	0.628240506	0.903411249	1.325225325
593	1.241162558	0.628549388	0.903478697	1.32499822
594	1.240840045	0.62883613	0.903546259	1.324770733
595	1.240572983	0.629145052	0.903611929	1.324549615
596	1.240281311	0.629441729	0.90367869	1.324324821
597	1.239975747	0.629731898	0.903747081	1.324094542
598	1.239628534	0.630010786	0.903813786	1.323869938
599	1.239281554	0.630286053	0.903880049	1.323646823
600	1.238981513	0.630581799	0.903947286	1.323420427
601	1.238683181	0.630879784	0.904014379	1.32319452
602	1.238361589	0.631167057	0.904081558	1.322968318
603	1.238058524	0.631459089	0.904148613	1.322742537
604	1.237793237	0.631766028	0.904215815	1.322516261
605	1.237531077	0.632072254	0.904283178	1.322289442
606	1.237258044	0.632367739	0.904349633	1.322065681
607	1.237013275	0.632672322	0.90441609	1.321841912
608	1.236740621	0.632966219	0.904482771	1.321617388
609	1.236448784	0.633246508	0.904549582	1.321392429
610	1.236168145	0.63352746	0.904616498	1.321167115
611	1.235940595	0.633831497	0.904685759	1.320933904
612	1.235692468	0.634123721	0.90475476	1.32070157
613	1.235403874	0.634401613	0.904823162	1.320471253
614	1.235074585	0.63465458	0.904890314	1.320245145
615	1.234768944	0.634915183	0.904956137	1.320023512
616	1.234471177	0.635179441	0.905023531	1.31979659
617	1.23418278	0.635444072	0.905088921	1.319576412
618	1.233886562	0.635703707	0.905153465	1.319359088
619	1.233601229	0.635969782	0.905218018	1.319141729
620	1.233328447	0.63623794	0.905282112	1.318925916
621	1.233055698	0.636511342	0.905346594	1.318708798
622	1.232760194	0.63678024	0.90540889	1.31849904
623	1.232457331	0.637045707	0.905470756	1.318290731
624	1.232217741	0.637343837	0.905531726	1.318085438
625	1.231972724	0.63764	0.905592829	1.317879696
626	1.231746843	0.637946569	0.905654335	1.317672598
627	1.231525193	0.638255132	0.905715073	1.317468088
628	1.231320082	0.63857131	0.905776598	1.317260928
629	1.231075579	0.638867268	0.905837447	1.31705604
630	1.230844782	0.639175409	0.905897313	1.316854465
631	1.230648773	0.639502103	0.905959124	1.31664634
632	1.230417098	0.639811517	0.906020772	1.316438766
633	1.230178911	0.640114419	0.90608284	1.316229776
634	1.229950379	0.640425256	0.90614399	1.316023876
635	1.229675218	0.640706117	0.906205545	1.315816612
636	1.229413566	0.640991775	0.906268083	1.31560604
637	1.229130793	0.641260011	0.906329894	1.315397917
638	1.228844154	0.641524791	0.906393878	1.315182473
639	1.228501808	0.641768684	0.906456914	1.314970224
640	1.228174925	0.642024512	0.906519406	1.314759807
641	1.227852855	0.642283864	0.906581024	1.314552334
642	1.227488889	0.642517789	0.906642703	1.314344653
643	1.227181371	0.642772805	0.906703531	1.314139838
644	1.22691133	0.643043553	0.90676612	1.313929093
645	1.226643347	0.643312169	0.906828724	1.313718298
646	1.226373369	0.643576038	0.906891051	1.313508436
647	1.226129173	0.643849959	0.90695308	1.313299579
648	1.225862472	0.644115281	0.907015639	1.313088933
649	1.225586398	0.644377497	0.90707783	1.31287953
650	1.225252919	0.64460626	0.907141188	1.312666196
651	1.224961763	0.644849106	0.907203426	1.312456635
652	1.224739114	0.645125174	0.90726564	1.312247152
653	1.224496472	0.645390962	0.9073275	1.312038862
654	1.224271561	0.645667017	0.907388644	1.311832985
655	1.224017051	0.645932046	0.907449052	1.311629583
656	1.223729151	0.646178893	0.907511163	1.31142045
657	1.22340097	0.646403569	0.907572955	1.311212388
658	1.223065992	0.646620853	0.907635805	1.311000765
659	1.222718053	0.646832147	0.907698221	1.310790604
660	1.222386436	0.647049352	0.9077608	1.310579893
661	1.222062628	0.647267259	0.907823709	1.310368072
662	1.221731726	0.647476367	0.907886419	1.310156918
663	1.221423113	0.647705392	0.90794689	1.309953305
664	1.221153863	0.64795127	0.908008171	1.309746966
665	1.220850954	0.648184934	0.908067762	1.309546316
666	1.220538361	0.648412456	0.908130264	1.309335866
667	1.220205498	0.648625951	0.908191464	1.309129798
668	1.219884265	0.648842939	0.908253049	1.308922432
669	1.219618019	0.649088818	0.908313687	1.308718258
670	1.219319726	0.649317021	0.90837448	1.308513561
671	1.219065282	0.649564585	0.908436118	1.308306019
672	1.21877153	0.64978601	0.908495941	1.308104589
673	1.218507249	0.650025538	0.908556139	1.307901894
674	1.218219612	0.650258077	0.90861646	1.307698786
675	1.217963872	0.650506061	0.908676027	1.307498218
676	1.217643809	0.650723322	0.908734675	1.307300743
677	1.21731429	0.650934905	0.908791756	1.307108547
678	1.216995055	0.651154167	0.908849751	1.306913272
679	1.216664268	0.651367745	0.908908339	1.306715996
680	1.216326543	0.651576937	0.908966316	1.306520783
681	1.215980648	0.65178309	0.909024588	1.306324574
682	1.215631902	0.651986173	0.909083103	1.306127547
683	1.215298896	0.65219522	0.90914073	1.305933511
684	1.21504172	0.652438964	0.909199073	1.305737063
685	1.214768912	0.652675713	0.909257173	1.305541434
686	1.214472879	0.652897347	0.909316026	1.305343269
687	1.21416526	0.653117435	0.909374515	1.305146331
688	1.213929571	0.653373334	0.909433483	1.304947779
689	1.21370012	0.653639498	0.909491949	1.304750918
690	1.213460388	0.65390105	0.909550956	1.304552233
691	1.213237744	0.654170134	0.909610584	1.30435146
692	1.212971189	0.65442076	0.909670193	1.304150747
693	1.212725701	0.654679869	0.909729712	1.30395034
694	1.212531093	0.654961651	0.909788998	1.303750718
695	1.2122564	0.655205343	0.909847229	1.303554648
696	1.211990931	0.65544684	0.909903552	1.303365001
697	1.211745251	0.655700906	0.909962349	1.303167025
698	1.211503906	0.655957017	0.91002008	1.30297264
699	1.211264419	0.656210998	0.910077633	1.302778852
700	1.211002391	0.656451232	0.910135616	1.302583617
701	1.210754309	0.656694602	0.910194161	1.30238649
702	1.21051827	0.656939834	0.910252961	1.302188502
703	1.210305791	0.657194716	0.910311773	1.301990475
704	1.210083539	0.657439869	0.910370671	1.30179216
705	1.209847241	0.657676859	0.9104296	1.301593738
706	1.209616505	0.657907761	0.910489251	1.301392887
707	1.209390749	0.658139504	0.91054849	1.301193422
708	1.209215569	0.658401806	0.910607676	1.300994138
709	1.20902184	0.658651934	0.910667523	1.300792626
710	1.2088146	0.658893759	0.910728044	1.300588845
711	1.208613123	0.659140293	0.910788839	1.300384141
712	1.208424501	0.659391588	0.910848589	1.300182955
713	1.208239542	0.65964736	0.910908673	1.299980647
714	1.208071706	0.659908774	0.910968652	1.299778691
715	1.207948356	0.66018725	0.911029925	1.299572376
716	1.207779323	0.66044094	0.911089397	1.299372126
717	1.207651564	0.660718373	0.911147588	1.299176191
718	1.20754062	0.660999157	0.911206101	1.298979172
719	1.207409414	0.661266479	0.9112647	1.298781862
720	1.207295784	0.661538154	0.911322249	1.298588089
721	1.207128626	0.661782828	0.911379472	1.298395413
722	1.206931463	0.662017154	0.911436146	1.298204585
723	1.206744319	0.662250719	0.911492635	1.298014378
724	1.206554496	0.662478603	0.911550407	1.297819855
725	1.206355287	0.662702333	0.911607523	1.297627538
726	1.20616427	0.662933262	0.911664892	1.297434369
727	1.205994452	0.663173749	0.911721515	1.297243713
728	1.205869788	0.663437481	0.911779603	1.297048126
729	1.205770079	0.663710601	0.911839549	1.296846279
730	1.205659901	0.663972891	0.911898475	1.296647868
731	1.205508047	0.664206774	0.911957313	1.296449757
732	1.205361867	0.664444162	0.912015413	1.296254126
733	1.205232769	0.664696486	0.912073499	1.296058545
734	1.205064779	0.664934847	0.912130489	1.295866653
735	1.204884989	0.665168923	0.912187315	1.295675312
736	1.204734359	0.665416432	0.912244837	1.29548163
737	1.204568066	0.665653321	0.912303308	1.295284749
738	1.20437713	0.665871915	0.912361623	1.295088398
739	1.204152524	0.666071311	0.912419898	1.294892177
740	1.203927441	0.666267679	0.912477132	1.294699465
741	1.203712359	0.666468444	0.912533297	1.294510351
742	1.203478096	0.666664	0.912589645	1.29432062
743	1.203223531	0.666855722	0.912647223	1.294126749
744	1.202963361	0.667040813	0.912705368	1.29393097
745	1.20269669	0.667221787	0.912762658	1.293738068
746	1.202415052	0.667388561	0.912819906	1.293545305
747	1.202157229	0.667564829	0.91287695	1.293353234
748	1.20188807	0.667737134	0.91293462	1.293159052
749	1.201677669	0.667934799	0.912991993	1.292965871
750	1.201481907	0.66813442	0.913049665	1.292771681
751	1.201282218	0.668331209	0.913107876	1.292575679
752	1.20107774	0.668530374	0.913165952	1.292380132
753	1.20084985	0.668716724	0.913223609	1.292185992
754	1.200658038	0.66891731	0.913282255	1.291988523
755	1.200484929	0.669126145	0.91334028	1.291793148
756	1.200340213	0.669350468	0.913397698	1.291599815
757	1.200233663	0.669591241	0.913455959	1.291403644
758	1.200142947	0.669843892	0.913514661	1.291205987
759	1.200057622	0.670104975	0.913572842	1.291010085
760	1.199958595	0.670351793	0.913631249	1.290813422
761	1.19988277	0.670611659	0.913688357	1.290621132
762	1.199768116	0.670856596	0.9137459	1.290427379
763	1.1996865	0.671118318	0.913803324	1.290234026
764	1.199601246	0.671379679	0.913860796	1.290040512
765	1.199529651	0.671647821	0.913918356	1.289846699
766	1.199457479	0.671914115	0.913977011	1.289649201
767	1.199367564	0.672176399	0.914034458	1.289455772
768	1.199261315	0.672429818	0.914090899	1.289265729
769	1.199150262	0.672678974	0.914147458	1.289075287
770	1.199052554	0.672931173	0.914204631	1.288882779
771	1.198932141	0.673170642	0.914261719	1.288690557
772	1.198793036	0.673407632	0.914317997	1.288501063
773	1.198648065	0.673641652	0.914373582	1.288313901
774	1.198515872	0.673887464	0.914428115	1.288130284
775	1.198383721	0.674131695	0.91448228	1.287947902
776	1.198271061	0.674383728	0.914536732	1.287764557
777	1.198133037	0.674620618	0.914590859	1.287582307
778	1.197985101	0.674848572	0.914644503	1.287401681
779	1.197833307	0.675078711	0.914697421	1.2872235
780	1.197712496	0.675320165	0.914750141	1.287045984
781	1.197615533	0.675573388	0.914802914	1.286868292
782	1.197505803	0.67581762	0.914855361	1.286691699
783	1.197373725	0.67604921	0.914908147	1.286513962
784	1.197230615	0.676270792	0.914960728	1.286336915
785	1.197081458	0.676486046	0.915014656	1.286155334
786	1.196950924	0.676710512	0.915067897	1.285976064
787	1.196823531	0.676939436	0.915120567	1.285798718
788	1.196689886	0.677165587	0.915174108	1.285618439
789	1.196536684	0.677380696	0.915227777	1.285437731
790	1.196370325	0.67759074	0.915281322	1.285257437
791	1.196227583	0.677807463	0.915334273	1.285079146
792	1.196064019	0.678015599	0.915386828	1.284902186
793	1.195936372	0.678241169	0.915439383	1.284725228
794	1.195803903	0.678463856	0.91549239	1.284546749
795	1.195700442	0.678697851	0.91554612	1.284365834
796	1.19559648	0.678927749	0.915599293	1.284186794
797	1.195455744	0.679138274	0.915652437	1.284007852
798	1.195372378	0.679378021	0.915704969	1.283830969
799	1.195229861	0.679582808	0.915757627	1.283653663
800	1.195076636	0.679784891	0.915810492	1.283475661
801	1.194933376	0.679986319	0.915862827	1.283299445
802	1.194803118	0.680198238	0.915914399	1.283125796
803	1.194669969	0.680412239	0.915966627	1.282949938
804	1.194546485	0.680626863	0.916019396	1.282772258
805	1.194381375	0.680820973	0.916072806	1.282592422
806	1.194201349	0.681011296	0.916124741	1.282417549
807	1.194010993	0.681195356	0.916175729	1.282245867
808	1.193805329	0.68137094	0.91622823	1.282069091
809	1.193631145	0.681565047	0.91627978	1.281895516
810	1.19349151	0.681779971	0.916331731	1.281720593
811	1.193379237	0.682009874	0.916383737	1.281545481
812	1.193264021	0.682236996	0.916434611	1.281374184
813	1.193113454	0.682446137	0.916485443	1.281203027
814	1.1929639	0.682656102	0.91653646	1.281031245
815	1.192854287	0.682890408	0.916587728	1.280858621
816	1.192746954	0.683127877	0.916639227	1.280685218
817	1.192602149	0.683345387	0.916690877	1.280511305
818	1.192470026	0.683563432	0.916742513	1.280337442
819	1.192284169	0.683758149	0.916793481	1.280165828
820	1.192083447	0.68394803	0.916844572	1.279993799
821	1.191871707	0.684129227	0.916896118	1.279820236
822	1.191638021	0.684301005	0.916946886	1.279649293
823	1.191415842	0.684478404	0.916997483	1.279478928
824	1.191184751	0.684645983	0.917048847	1.279305979
825	1.190953293	0.684813193	0.917099751	1.279134579
826	1.190726158	0.684983649	0.917150345	1.278964226
827	1.190508681	0.685162052	0.917201024	1.278793583
828	1.190270312	0.685323545	0.917251405	1.278623944
829	1.190083825	0.685508961	0.917301763	1.278454384
830	1.189905073	0.685697571	0.917352944	1.27828205
831	1.189755757	0.685898413	0.917404279	1.278109199
832	1.189616063	0.68610367	0.917455783	1.277935779
833	1.189465164	0.686301427	0.91750654	1.277764877
834	1.189324972	0.686501998	0.917558283	1.27759065
835	1.189158157	0.686688466	0.917608998	1.277419888
836	1.188966359	0.686864225	0.91765907	1.277251291
837	1.18876728	0.687033747	0.917709171	1.277082595
838	1.188595246	0.687217855	0.917759887	1.276911829
839	1.188465089	0.687423384	0.917810224	1.276742337
840	1.188322923	0.687623864	0.917860739	1.276572247
841	1.188190481	0.687827277	0.917911229	1.276402242
842	1.188024615	0.688014159	0.917961846	1.276231807
843	1.187824133	0.688184662	0.918011345	1.276065141
844	1.187589813	0.688342568	0.918059823	1.27590191
845	1.187329857	0.688486561	0.918108703	1.275737323
846	1.187086604	0.688637091	0.918156952	1.275574863
847	1.186827381	0.688775862	0.918204762	1.275413881
848	1.186558758	0.688909892	0.9182537	1.275249103
849	1.186297677	0.689050681	0.918302674	1.275084201
850	1.186033945	0.68918771	0.918352747	1.2749156
851	1.185784866	0.689332291	0.918402447	1.274748254
852	1.185509977	0.689467684	0.91845155	1.27458292
853	1.185248231	0.689607297	0.918501319	1.274415343
854	1.184997184	0.68975459	0.91855049	1.274249777
855	1.184750777	0.689905091	0.918599657	1.274084225
856	1.18451419	0.690053879	0.918649115	1.273917696
857	1.184298723	0.690213631	0.918698611	1.273751038
858	1.184092698	0.690382204	0.918748196	1.273584078
859	1.183910654	0.690564013	0.918798068	1.273416153
860	1.183729613	0.690748969	0.918847363	1.273250173
861	1.183568387	0.690943751	0.918897108	1.273082675
862	1.183391064	0.691130352	0.918947211	1.272913972
863	1.183214094	0.691319097	0.918997241	1.272745514
864	1.18301153	0.691494122	0.91904744	1.272576488
865	1.182802844	0.691660819	0.919097641	1.272407457
866	1.182572118	0.691813724	0.919147488	1.272239618
867	1.182331954	0.691958278	0.919197152	1.272072391
868	1.182102733	0.692103531	0.919247634	1.271902415
869	1.181854635	0.692230349	0.919298455	1.271731294
870	1.181622735	0.692363626	0.919348732	1.271562006
871	1.181407418	0.692501023	0.919398616	1.271394039
872	1.181193022	0.692635744	0.919448126	1.271227334
873	1.180954056	0.692757959	0.919498055	1.271059218
874	1.180698741	0.692878159	0.919546838	1.270894959
875	1.180470442	0.693011513	0.919596577	1.270727483
876	1.18023744	0.693138889	0.9196456	1.270562416
877	1.180045743	0.693289451	0.91969443	1.270398
878	1.179862341	0.693448853	0.919743129	1.270234027
879	1.179659065	0.693597863	0.919791497	1.270071166
880	1.179463892	0.693754587	0.91984005	1.269907681
881	1.179275591	0.69391436	0.919888319	1.269745153
882	1.179098522	0.694078223	0.919936296	1.269583611
883	1.178933322	0.694242715	0.91998518	1.269419011
884	1.178770044	0.694413878	0.920033767	1.269255416
885	1.17861829	0.694591428	0.920081911	1.269093309
886	1.178451274	0.694763479	0.920128767	1.268935539
887	1.178272418	0.694927359	0.920175847	1.268777016
888	1.178058157	0.69507464	0.920222984	1.268618298
889	1.177916583	0.69525899	0.920270698	1.268457639
890	1.177780474	0.695443893	0.920319588	1.268293024
891	1.177652908	0.695630579	0.920367325	1.268132287
892	1.177501902	0.695807291	0.920415424	1.267970332
893	1.177343057	0.695974762	0.920463736	1.267807661
894	1.177188155	0.696148731	0.920511335	1.267647387
895	1.177030223	0.696324793	0.920559057	1.267486704
896	1.17689804	0.696511319	0.920606637	1.267326496
897	1.176747771	0.696684263	0.920654568	1.267165106
898	1.176587049	0.696846984	0.920702137	1.267004938
899	1.176434592	0.69701489	0.920750121	1.266843368
900	1.17627108	0.697173724	0.920798413	1.266680763
901	1.176123776	0.697340924	0.920847431	1.266515715
902	1.17599957	0.697518555	0.92089615	1.266351674
903	1.175901217	0.69770897	0.920944449	1.266189044
904	1.175823532	0.697911154	0.920992791	1.266026271
905	1.175729331	0.698106605	0.92104006	1.265867112
906	1.175647052	0.698308133	0.92108768	1.26570677
907	1.175577559	0.698511207	0.921135232	1.265546656
908	1.175475048	0.698696543	0.921181793	1.265389881
909	1.175335768	0.698863318	0.921228355	1.2652331
910	1.175175241	0.699015805	0.92127561	1.265073989
911	1.175035771	0.699179956	0.921322254	1.264916933
912	1.174899974	0.699347007	0.921368589	1.264760916
913	1.174781519	0.699523572	0.921415651	1.264602452
914	1.174656122	0.69969307	0.921462876	1.264443442
915	1.174533095	0.699867614	0.92151047	1.264283187
916	1.174397886	0.700035467	0.921557325	1.264125422
917	1.174259259	0.700205381	0.921604754	1.263965723
918	1.174174132	0.700400621	0.921652378	1.263805367
919	1.174114746	0.70060828	0.92170054	1.263643198
920	1.174097389	0.700837025	0.921748026	1.26348331
921	1.174058652	0.701058065	0.921794889	1.263325516
922	1.174040124	0.701288482	0.921841816	1.263167508
923	1.17400057	0.701505652	0.921888889	1.263009008
924	1.173960508	0.70172142	0.921936374	1.262849119
925	1.173911103	0.701936077	0.921982791	1.262692828
926	1.173851489	0.702143911	0.922029287	1.26253627
927	1.173760676	0.702334317	0.922075941	1.262379182
928	1.173688454	0.702534134	0.92212328	1.262219786
929	1.173599256	0.702719393	0.922170885	1.262059494
930	1.17353403	0.702912923	0.922218246	1.261900024
931	1.173469196	0.703102861	0.922265716	1.261740188
932	1.17343599	0.70331179	0.922312758	1.261581793
933	1.173405061	0.703519266	0.922360545	1.261420887
934	1.173385907	0.70373725	0.922408308	1.261260065
935	1.1733583	0.703951722	0.9224558	1.261100153
936	1.173333212	0.704171485	0.922503603	1.260939195
937	1.173314478	0.704393096	0.922551487	1.260777965
938	1.173270701	0.704599513	0.922599229	1.260617211
939	1.173248312	0.704819704	0.922646245	1.260458903
940	1.17323327	0.705040501	0.922694068	1.26029788
941	1.173182872	0.705240697	0.922740904	1.260140175
942	1.173125321	0.705437581	0.922787375	1.259983702
943	1.173079019	0.705639401	0.922833894	1.259827068
944	1.17302587	0.705842051	0.922881101	1.259668117
945	1.172976493	0.706047657	0.922928503	1.259508508
946	1.172927599	0.706252933	0.922975444	1.259350455
947	1.172892178	0.706457669	0.923023162	1.259189782
948	1.172861367	0.706660943	0.923071244	1.259027884
949	1.172814863	0.706856712	0.923119311	1.258866038
950	1.172794761	0.707069261	0.923167747	1.258702948
951	1.172749263	0.707270091	0.923215627	1.25854173
952	1.172687184	0.707462183	0.923262798	1.2583829
953	1.172631436	0.707655842	0.92330956	1.258225447
954	1.172591589	0.707859792	0.923356021	1.258069007
955	1.172548563	0.708060196	0.923402516	1.257912452
956	1.172509156	0.708267809	0.923449541	1.257754115
957	1.172473406	0.708480567	0.923495816	1.2575983
958	1.172413496	0.70867819	0.923541336	1.257445032
959	1.172387363	0.708893267	0.923587881	1.257288307
960	1.172313602	0.709082811	0.923634525	1.257131251
961	1.172271466	0.709288972	0.92368136	1.256973553
962	1.172190659	0.709473855	0.923728677	1.256814232
963	1.17212506	0.709670188	0.923775596	1.256656249
964	1.172048503	0.709867658	0.923821517	1.256501629
965	1.17193328	0.710042703	0.923867167	1.256347921
966	1.171785839	0.710206267	0.923912481	1.256195342
967	1.171637901	0.710369752	0.923957683	1.256043143
968	1.171472991	0.710519276	0.924002359	1.255892714
969	1.171292994	0.710659083	0.924046938	1.255742609
970	1.171105017	0.710792228	0.924091471	1.255592665
971	1.170943119	0.710936517	0.924136079	1.255442462
972	1.170773117	0.711078527	0.924180962	1.255291337
973	1.170628715	0.711231512	0.924225543	1.255141228
974	1.170503132	0.711386891	0.924270928	1.254988409
975	1.170379485	0.711543159	0.92431609	1.254836347
976	1.170245276	0.711693883	0.924360528	1.254686716
977	1.170150011	0.711866106	0.924404993	1.254537
978	1.170052133	0.712042368	0.924449098	1.254388492
979	1.169958637	0.712218311	0.92449353	1.254238885
980	1.169902197	0.712414657	0.924538615	1.254087079
981	1.169835334	0.712612072	0.92458376	1.25393507
982	1.16976984	0.712812504	0.924629353	1.253781553
983	1.169704187	0.71301583	0.92467416	1.253630682
984	1.169671487	0.713236338	0.924718311	1.25348202
985	1.169636287	0.713460009	0.924761852	1.253335414
986	1.169599736	0.713678968	0.924805472	1.253188541
987	1.169606254	0.713922386	0.924849588	1.253039997
988	1.169615471	0.714170787	0.924893642	1.252891663
989	1.169599762	0.714407555	0.924937122	1.252745258
990	1.169584784	0.714638662	0.924981022	1.252597444
991	1.169570749	0.714870525	0.925025281	1.252448418
992	1.169546745	0.715093608	0.925069522	1.252299453
993	1.16950853	0.715312483	0.925113356	1.252151861
994	1.16946763	0.715527967	0.925157478	1.252003297
995	1.1694199	0.71573993	0.925201625	1.251854648
996	1.169360997	0.715949729	0.925245705	1.251706224
997	1.169271165	0.716136492	0.925289798	1.251557759
998	1.169170152	0.716317887	0.925332828	1.251412873
999	1.169086065	0.716505132	0.925375699	1.251268522
1000	1.168981687	0.716684065	0.925418314	1.25112503
1001	1.168876423	0.716860446	0.925460643	1.250982505
1002	1.168781241	0.717044766	0.925503487	1.250838246
1003	1.168655264	0.717210401	0.925546464	1.250693534
1004	1.168534479	0.717378762	0.925589037	1.250550188
1005	1.168414022	0.717542522	0.92563146	1.250407345
1006	1.168338614	0.717732551	0.925674321	1.250263026
1007	1.168250242	0.717909774	0.925717257	1.250118457
1008	1.168156013	0.718081592	0.925760996	1.249971182
1009	1.168068541	0.718257211	0.925804783	1.249823747
1010	1.167975007	0.718428579	0.92584894	1.249675066
1011	1.167901218	0.718610905	0.925892581	1.249528121
1012	1.167813097	0.718778425	0.92593652	1.249380172
1013	1.167723176	0.71894261	0.925980837	1.249230952
1014	1.167636597	0.719105365	0.926025656	1.249080043
1015	1.167545566	0.719266861	0.92606995	1.248930899
1016	1.167448146	0.719424124	0.926114532	1.248780785
1017	1.167343151	0.719573635	0.926159075	1.248630806
1018	1.167224594	0.719712757	0.926203375	1.248481641
1019	1.167107978	0.71985573	0.926246357	1.248336916
1020	1.166988774	0.71999966	0.926288603	1.248194669
1021	1.166892989	0.720162903	0.926331152	1.248051402
1022	1.16680382	0.720332042	0.92637394	1.24790733
1023	1.166696153	0.720497165	0.926415886	1.247766094
1024	1.166592289	0.720664074	0.926459247	1.247620091
1025	1.166490289	0.72082958	0.926501846	1.247476654
1026	1.166424562	0.721014957	0.926544377	1.247333449
1027	1.166352527	0.721193911	0.926587049	1.247189769
1028	1.166244519	0.721354649	0.92663022	1.247044406
1029	1.166155796	0.721525187	0.926672999	1.246900365
1030	1.166029858	0.721673263	0.926715358	1.246757737
1031	1.165931184	0.721832916	0.926757682	1.246615225
1032	1.165808007	0.721981377	0.926800688	1.246470422
1033	1.165676803	0.722130901	0.926842794	1.246328644
1034	1.165543364	0.722283518	0.926886018	1.246183104
1035	1.165375975	0.722416938	0.926929349	1.246037203
1036	1.165184227	0.722536209	0.926972083	1.245893314
1037	1.165023048	0.722664987	0.92701486	1.245749278
1038	1.164808285	0.722763598	0.927056604	1.245608721
1039	1.164596632	0.722868197	0.927098834	1.245466528
1040	1.164403089	0.722979409	0.927141285	1.245323592
1041	1.164212506	0.723088349	0.927183818	1.245180379
1042	1.164025545	0.723202321	0.927226152	1.245037835
1043	1.163806925	0.723300268	0.927268543	1.244895101
1044	1.163583072	0.723394056	0.927309888	1.244755886
1045	1.163375314	0.723493562	0.927352616	1.244612016
1046	1.16315221	0.723583927	0.927395501	1.244467617
1047	1.162981143	0.723701841	0.927438172	1.244323941
1048	1.162788853	0.723807725	0.927480991	1.244179762
1049	1.162610011	0.723924613	0.927523771	1.244035717
1050	1.162423588	0.724036293	0.927565961	1.243893659
1051	1.162247698	0.724153747	0.927608642	1.243749948
1052	1.162082452	0.724277863	0.927651934	1.24360418
1053	1.161927101	0.724408692	0.927695621	1.243457079
1054	1.161769163	0.724534225	0.927739645	1.243308845
1055	1.161612005	0.724660653	0.927783253	1.243162014
1056	1.16146048	0.724791935	0.927826725	1.243015637
1057	1.161306507	0.724924094	0.927869779	1.242870671
1058	1.1611456	0.725053267	0.927912507	1.242726799
1059	1.161010474	0.725195967	0.927955467	1.242582147
1060	1.160873508	0.725341593	0.927998408	1.24243756
1061	1.16072719	0.725477051	0.928042438	1.242289307
1062	1.160579703	0.725612284	0.928085973	1.242142719
1063	1.160432193	0.725745394	0.928129205	1.241997151
1064	1.160269996	0.725865287	0.928172904	1.241850013
1065	1.160127546	0.72599983	0.928216133	1.241704457
1066	1.160014964	0.726155885	0.928260144	1.241556265
1067	1.159899384	0.726311834	0.928303446	1.241410462
1068	1.159766267	0.726459804	0.92834648	1.241265563
1069	1.159618644	0.726595842	0.928389107	1.241122032
1070	1.159456483	0.72672176	0.928431656	1.240978767
1071	1.1592948	0.726851423	0.928473915	1.240836477
1072	1.15915282	0.726988532	0.928516297	1.24069377
1073	1.159030625	0.727134043	0.928558578	1.240551405
1074	1.158882232	0.72726666	0.928601145	1.240408078
1075	1.158741941	0.727405101	0.928642976	1.240267227
1076	1.158593185	0.727541454	0.928684682	1.2401268
1077	1.158424943	0.727667055	0.92872676	1.239985118
1078	1.158258583	0.727796583	0.928768684	1.239843955
1079	1.158072055	0.727912388	0.928810418	1.239703431
1080	1.157900499	0.728037729	0.928852606	1.23956138
1081	1.157735132	0.728159666	0.928895227	1.23941787
1082	1.15757443	0.72828529	0.928937305	1.23927619
1083	1.157406488	0.728406821	0.928978996	1.239135811
1084	1.157269702	0.728544587	0.929020249	1.238996908
1085	1.157115074	0.728664413	0.929061754	1.238857155
1086	1.156950299	0.728779388	0.929103112	1.238717897
1087	1.156770921	0.728884606	0.929144455	1.23857869
1088	1.156615435	0.729007096	0.929185586	1.238440197
1089	1.156472467	0.729135173	0.929226608	1.238302073
1090	1.156340724	0.729269784	0.9292682	1.238162028
1091	1.15621844	0.729410935	0.929309249	1.238023811
1092	1.156106105	0.729554589	0.929350147	1.237886103
1093	1.155993178	0.729700052	0.92939076	1.237749352
1094	1.155889475	0.729848011	0.929430878	1.23761427
1095	1.155781144	0.7299909	0.929471202	1.237478495
1096	1.155651105	0.730125191	0.929510759	1.237345303
1097	1.1555309	0.7302641	0.929551196	1.237209146
1098	1.155413565	0.730404729	0.929591714	1.237072717
1099	1.155298619	0.730546098	0.929632034	1.236936956
1100	1.155147559	0.730668165	0.929672196	1.236801726
1101	1.155020561	0.730803355	0.929712156	1.236667176
1102	1.154901844	0.730942037	0.929752132	1.236532574
1103	1.154775728	0.73107779	0.929791805	1.236398989
1104	1.154652095	0.731212343	0.929831448	1.236265508
1105	1.154541935	0.731356287	0.929871274	1.236131408
1106	1.15442263	0.731494254	0.92991118	1.23599704
1107	1.154259593	0.731605306	0.929950745	1.23586382
1108	1.154117587	0.731725622	0.929990221	1.235730899
1109	1.153989864	0.731848392	0.930030332	1.235595841
1110	1.153858042	0.731972121	0.930069992	1.235462302
1111	1.153719278	0.732095819	0.930108763	1.235331756
1112	1.153568657	0.732215496	0.930147748	1.235200489
1113	1.153426313	0.732341651	0.930186998	1.235068329
1114	1.153290181	0.732474401	0.930225684	1.234938068
1115	1.153168647	0.732615576	0.930264464	1.234807493
1116	1.153035108	0.732748916	0.930302947	1.234677917
1117	1.15290941	0.732885953	0.930342072	1.234546177
1118	1.152773	0.733017095	0.930380661	1.234416243
1119	1.152622952	0.733140568	0.930418441	1.234289033
1120	1.152482691	0.73326945	0.930456424	1.23416114
1121	1.152357051	0.733404506	0.930495293	1.234030264
1122	1.152239755	0.733542047	0.930534487	1.233898293
1123	1.152108312	0.733675761	0.930572684	1.23376968
1124	1.151961717	0.733802783	0.930610894	1.233641022
1125	1.151789112	0.733911684	0.930649674	1.233510446
1126	1.151606515	0.734013841	0.93068755	1.233382913
1127	1.151397506	0.734101826	0.930725323	1.233255727
1128	1.151195396	0.734193303	0.930763476	1.233127261
1129	1.151008683	0.734289181	0.93080247	1.232995964
1130	1.150832745	0.734390504	0.930840997	1.232866239
1131	1.150666662	0.734498255	0.930879256	1.232737419
1132	1.150505431	0.73460479	0.930917675	1.232608057
1133	1.150322258	0.73469714	0.930956652	1.232476815
1134	1.150167708	0.734801313	0.930995993	1.232344353
1135	1.150033246	0.734919555	0.931034585	1.232214407
1136	1.149892636	0.735034875	0.931072951	1.232085225
1137	1.149749685	0.735148207	0.931111015	1.231957058
1138	1.149608539	0.735263269	0.931148914	1.231829447
1139	1.149463156	0.735374355	0.931187408	1.231699834
1140	1.149308655	0.735479626	0.931225673	1.231570992
1141	1.149144279	0.735578127	0.931264154	1.231441424
1142	1.148996816	0.73567896	0.931303454	1.231309094
1143	1.148859611	0.735788111	0.931342669	1.231177053
1144	1.14872663	0.735899874	0.931381726	1.231045543
1145	1.14857903	0.736007046	0.931419856	1.230917155
1146	1.148452719	0.73612607	0.931458254	1.230787867
1147	1.148343207	0.736253291	0.931496962	1.230657532
1148	1.148238297	0.736384151	0.931535611	1.230527396
1149	1.148127132	0.736508117	0.931574336	1.230397004
1150	1.147995948	0.736620807	0.931613316	1.230265754
1151	1.147876779	0.736740753	0.931652274	1.23013458
1152	1.147746225	0.736852136	0.931691437	1.230002713
1153	1.147626983	0.736965007	0.931730841	1.229870033
1154	1.147514313	0.737081396	0.931770494	1.229736518
1155	1.147395902	0.737197758	0.931809765	1.229604289
1156	1.147279316	0.737310945	0.931849021	1.229472109
1157	1.147147125	0.737415581	0.931888498	1.229339184
1158	1.147010876	0.737517247	0.931926871	1.229209979
1159	1.14690572	0.737635127	0.931966315	1.229077165
1160	1.146799533	0.737753691	0.932006017	1.228943484
1161	1.146669803	0.73786023	0.932045433	1.228810767
1162	1.146548913	0.737973086	0.932084775	1.228678299
1163	1.146429858	0.7380885	0.932124644	1.228544055
1164	1.146321676	0.738211081	0.932164095	1.228411219
1165	1.146219334	0.738340055	0.932203937	1.228277067
1166	1.146095819	0.738454186	0.932243293	1.228144551
1167	1.145962718	0.738562678	0.932283105	1.228010497
1168	1.145824081	0.73867204	0.932322425	1.227878102
1169	1.145696952	0.738788596	0.932362067	1.227744625
1170	1.14557534	0.73891154	0.932401254	1.227612677
1171	1.145438211	0.739025081	0.932440043	1.22748207
1172	1.145304763	0.739140275	0.932478024	1.227354185
1173	1.14515152	0.73923962	0.932516615	1.227224245
1174	1.14498956	0.739337024	0.932554015	1.227098315
1175	1.144828512	0.739437138	0.932591737	1.226971298
1176	1.144650256	0.739526157	0.932629647	1.226843653
1177	1.144487158	0.739623199	0.932667395	1.226716549
1178	1.144341976	0.739724457	0.932705507	1.226588224
1179	1.144210358	0.739834804	0.93274358	1.226460027
1180	1.144054347	0.739933294	0.932781176	1.226333435
1181	1.143935187	0.740049552	0.932819523	1.226204319
1182	1.14380013	0.740154666	0.93285705	1.22607796
1183	1.143681034	0.740270594	0.932894876	1.225950595
1184	1.143530329	0.740370101	0.932932721	1.225823168
1185	1.143358368	0.740458663	0.9329702	1.225696971
1186	1.143197801	0.740551497	0.933007339	1.225571919
1187	1.143014661	0.740626945	0.933044763	1.225445908
1188	1.142843775	0.740705779	0.933082437	1.225319058
1189	1.142688938	0.740793484	0.933120123	1.225192162
1190	1.142527443	0.740873674	0.933158102	1.225064283
1191	1.142365046	0.740951809	0.933195889	1.224937051
1192	1.142199103	0.74102436	0.933233365	1.224810863
1193	1.142009959	0.741089826	0.933271097	1.224683816
1194	1.141813913	0.741153417	0.933308985	1.224556243
1195	1.141603897	0.741208924	0.933346108	1.224431247
1196	1.141407555	0.741275224	0.933383118	1.224306631
1197	1.141210054	0.741342338	0.933420701	1.224180083
1198	1.141021865	0.741412859	0.933458149	1.224053992
1199	1.140836311	0.741484097	0.9334954	1.223928562
1200	1.140649274	0.741553428	0.933533303	1.22380094
1201	1.140460762	0.741620809	0.933570839	1.223674553
1202	1.140261495	0.741685476	0.933608025	1.223549341
1203	1.140057297	0.741748339	0.933645311	1.223423796
1204	1.139860359	0.741816472	0.933682509	1.223298545
1205	1.139685434	0.741900696	0.933719853	1.223172803
1206	1.139531763	0.741994432	0.933756823	1.223048321
1207	1.139364911	0.742083807	0.933794016	1.22292309
1208	1.139205571	0.742172718	0.933831123	1.222798145
1209	1.13904304	0.742258689	0.933868458	1.222672435
1210	1.138885999	0.742346146	0.933905668	1.222547146
1211	1.138731917	0.742435336	0.933942565	1.222422906
1212	1.138560846	0.74251924	0.933979078	1.222299965
1213	1.138419515	0.742619895	0.93401526	1.222178135
1214	1.13827225	0.742718672	0.934051396	1.222056462
1215	1.138137246	0.742827125	0.934088219	1.221932475
1216	1.137986331	0.742928479	0.934124764	1.221809423
1217	1.137844001	0.743028556	0.934161335	1.221686284
1218	1.137696263	0.743128592	0.934197434	1.221564735
1219	1.137574992	0.743239924	0.934234093	1.221441301
1220	1.137438084	0.74334045	0.934270597	1.221318387
1221	1.137318345	0.743450567	0.934306339	1.221198037
1222	1.137196102	0.743558859	0.934342217	1.221077232
1223	1.137095498	0.74368116	0.934378309	1.220955707
1224	1.136980887	0.743787124	0.934414844	1.220832691
1225	1.136888395	0.743906113	0.934452071	1.220707341
1226	1.136815048	0.74403995	0.934489052	1.220582823
1227	1.13672446	0.744159286	0.934525663	1.22045955
1228	1.136610656	0.744266229	0.934561819	1.22033781
1229	1.136503666	0.744380191	0.934597809	1.220216628
1230	1.136405295	0.744494604	0.934634923	1.220091661
1231	1.136296321	0.744600856	0.934672319	1.219965744
1232	1.136187791	0.744709685	0.934709058	1.219842039
1233	1.136039473	0.744797516	0.934745525	1.219719249
1234	1.135891601	0.744884324	0.934782581	1.219594479
1235	1.13572871	0.744964041	0.934819491	1.219470196
1236	1.135564257	0.745040881	0.934856638	1.219345119
1237	1.135386908	0.745109681	0.934893563	1.219220788
1238	1.135210615	0.745173815	0.934930703	1.219095734
1239	1.135049913	0.745252043	0.934967912	1.218970447
1240	1.134891491	0.745331946	0.935004977	1.218845647
1241	1.134721472	0.745401164	0.935041488	1.218722708
1242	1.134575149	0.745485968	0.935078094	1.218599451
1243	1.134435368	0.745572303	0.935114779	1.218475931
1244	1.134282947	0.745649766	0.935151602	1.218351944
1245	1.134145751	0.745735723	0.935188263	1.218228502
1246	1.134022912	0.745831123	0.935224294	1.21810718
1247	1.133890204	0.745923875	0.935260262	1.21798607
1248	1.133762727	0.746020958	0.935296529	1.217863957
1249	1.133614042	0.746105734	0.935333219	1.217740416
1250	1.133475627	0.746199116	0.935369482	1.217618317
1251	1.133338207	0.746294135	0.935405381	1.21749744
1252	1.133171457	0.746368196	0.935440871	1.217377942
1253	1.133010669	0.746447427	0.935476006	1.217259635
1254	1.132851083	0.746523794	0.935511096	1.217141484
1255	1.132696565	0.74660258	0.935546416	1.217022557
1256	1.132532389	0.746673449	0.935581897	1.216903089
1257	1.132384513	0.74675281	0.93561753	1.21678311
1258	1.132230235	0.746829546	0.93565281	1.216664317
1259	1.13206611	0.746899326	0.935688939	1.216542668
1260	1.131923518	0.746981886	0.935725255	1.216420386
1261	1.131764292	0.747053066	0.935761378	1.216298757
1262	1.131614897	0.747129204	0.935796897	1.21617916
1263	1.131458487	0.747199127	0.935832634	1.21605883
1264	1.131300555	0.747266342	0.935868263	1.215938862
1265	1.131146751	0.747329869	0.935904204	1.215817845
1266	1.130982949	0.747387321	0.935940775	1.215694708
1267	1.130823877	0.747447192	0.935976792	1.215573435
1268	1.130685443	0.747521612	0.936013255	1.215450657
1269	1.130524902	0.747589458	0.936049223	1.215329552
1270	1.13038214	0.747667479	0.936085551	1.215207228
1271	1.130220279	0.747735124	0.936121681	1.215085575
1272	1.130065251	0.747808769	0.936157187	1.214966022
1273	1.129920984	0.747885619	0.936192888	1.214845814
1274	1.129774157	0.747961489	0.936229117	1.214723825
1275	1.12961198	0.748027706	0.936264995	1.214603021
1276	1.129460694	0.748105084	0.936300124	1.214484739
1277	1.129297191	0.748177412	0.936335328	1.214366201
1278	1.129164489	0.748269305	0.936370923	1.214246348
1279	1.129042348	0.748369714	0.936405627	1.214129498
1280	1.128921765	0.748465594	0.936440365	1.21401253
1281	1.128800898	0.748559599	0.936475035	1.213895792
1282	1.128687082	0.748656857	0.936510075	1.213777808
1283	1.128555961	0.748745677	0.936545003	1.213660203
1284	1.128428571	0.74884048	0.936579828	1.213542942
1285	1.128303608	0.748936806	0.936614162	1.213427336
1286	1.128170706	0.749028669	0.936648606	1.21331136
1287	1.12805304	0.749128704	0.93668382	1.21319279
1288	1.127963582	0.749242866	0.93671899	1.213074369
1289	1.127865533	0.749349154	0.93675425	1.212955645
1290	1.127778325	0.749461987	0.936789281	1.21283769
1291	1.127656256	0.749551771	0.936823974	1.212720876
1292	1.127549131	0.74965075	0.936859034	1.212602823
1293	1.127435776	0.749744459	0.936894302	1.212484072
1294	1.127306074	0.749828915	0.936929322	1.212366157
1295	1.127181458	0.749918383	0.936964454	1.212247862
1296	1.127043349	0.750000235	0.936999523	1.212129782
1297	1.126912	0.75008281	0.937034861	1.212010793
1298	1.126791771	0.750171988	0.937070276	1.21189155
1299	1.126683887	0.750268666	0.937105801	1.211771931
1300	1.126587006	0.75037457	0.937140885	1.211653799
1301	1.126492334	0.750483767	0.93717587	1.211536002
1302	1.126384616	0.750583504	0.937211574	1.211415782
1303	1.126309422	0.750706781	0.937247059	1.211296298
1304	1.12623521	0.750829853	0.937282376	1.211177382
1305	1.126165414	0.750951753	0.937318419	1.211056024
1306	1.126077829	0.751067048	0.937353599	1.210937567
1307	1.125988211	0.751174437	0.937388841	1.210818905
1308	1.125888446	0.751271568	0.93742423	1.210699746
1309	1.125776528	0.75136187	0.937459215	1.210581945
1310	1.125651307	0.751441954	0.937493721	1.21046576
1311	1.125514869	0.751515314	0.937528338	1.210349202
1312	1.125379141	0.751587646	0.937562545	1.210234022
1313	1.125234854	0.751653146	0.937597189	1.210117372
1314	1.12510032	0.751720959	0.937631483	1.210001902
1315	1.124956165	0.751786396	0.937665318	1.209887974
1316	1.124806996	0.751851906	0.93769932	1.209773486
1317	1.124673023	0.75192562	0.937733885	1.209657101
1318	1.124533361	0.751995023	0.937769049	1.2095387
1319	1.124414742	0.75208022	0.937803374	1.209423123
1320	1.124296866	0.752161876	0.937838059	1.209306336
1321	1.124183515	0.752250232	0.937872601	1.20919003
1322	1.124084445	0.752347651	0.937906852	1.209074703
1323	1.123991448	0.752449963	0.937941024	1.208959639
1324	1.123901831	0.752552786	0.937974817	1.208845854
1325	1.123824909	0.752663752	0.938008379	1.208732848
1326	1.123750907	0.752777041	0.938042436	1.208618176
1327	1.12367253	0.752885151	0.938076505	1.208503461
1328	1.12359887	0.752992988	0.938110572	1.208388753
1329	1.123517963	0.75309571	0.938144715	1.208273791
1330	1.123433427	0.7531984	0.938178866	1.208158799
1331	1.123360943	0.753305832	0.938213121	1.208043458
1332	1.123279503	0.753408209	0.938247551	1.207927528
1333	1.123200614	0.753508645	0.938282354	1.207810345
1334	1.123129941	0.753612934	0.938316835	1.207694241
1335	1.12304825	0.75370792	0.938351764	1.207576631
1336	1.122961656	0.753797787	0.938385576	1.207462783
1337	1.122853133	0.753874456	0.938419257	1.207349377
1338	1.122728386	0.753943731	0.938452271	1.207238213
1339	1.122598031	0.754012097	0.938485424	1.207126583
1340	1.122494573	0.754095036	0.938518821	1.207014131
1341	1.122376847	0.754169635	0.938552444	1.206900921
1342	1.122258931	0.754246651	0.93858576	1.20678874
1343	1.122146099	0.754327576	0.938619237	1.206676021
1344	1.122033995	0.754408373	0.938651912	1.206565999
1345	1.121921267	0.754489897	0.938684762	1.206455391
1346	1.121810614	0.754573803	0.938717398	1.206345503
1347	1.121693303	0.754651	0.938749911	1.206236027
1348	1.121572539	0.754725659	0.938782524	1.206126214
1349	1.121439038	0.754795448	0.938815246	1.206016037
1350	1.121329673	0.754879887	0.938847878	1.205906161
1351	1.121222509	0.754968397	0.938880784	1.205795362
1352	1.121104112	0.75504602	0.938913312	1.205685837
1353	1.120997612	0.755131683	0.938945902	1.205576104
1354	1.120882498	0.755214093	0.938978636	1.205465883
1355	1.120764007	0.755298201	0.939011025	1.205356825
1356	1.120648224	0.755382162	0.93904377	1.205246568
1357	1.120517521	0.755457941	0.939075846	1.205138565
1358	1.12040031	0.75554086	0.939108409	1.205028923
1359	1.120289745	0.755623491	0.939140899	1.204919525
1360	1.12016731	0.755700481	0.939173181	1.204810827
1361	1.120040553	0.755774134	0.939205309	1.204702648
1362	1.119893487	0.755834668	0.939237754	1.204593405
1363	1.119754345	0.755899977	0.939269928	1.204485069
1364	1.119627949	0.755970763	0.939302443	1.204375587
1365	1.119501037	0.75603982	0.93933449	1.204267683
1366	1.119386766	0.75611341	0.939366827	1.204158798
1367	1.119273268	0.756191023	0.939399365	1.204049241
1368	1.119165663	0.756270076	0.9394317	1.203940365
1369	1.1190504	0.756342521	0.939464508	1.203829896
1370	1.118931794	0.756416609	0.939496792	1.203721194
1371	1.118806891	0.756483304	0.939528959	1.203612884
1372	1.118699285	0.75656119	0.939561078	1.203504734
1373	1.11858495	0.756633271	0.939592548	1.20339877
1374	1.118459635	0.756702177	0.939624014	1.203292822
1375	1.118361573	0.756788683	0.939655771	1.203185892
1376	1.118248231	0.756867048	0.939687311	1.203079693
1377	1.118144769	0.756948395	0.939719132	1.202972547
1378	1.118020838	0.757022571	0.939751286	1.202864281
1379	1.117892736	0.757090888	0.939783233	1.202756715
1380	1.117739916	0.757143115	0.939815192	1.202649103
1381	1.117566029	0.757182493	0.939847093	1.202541689
1382	1.117397455	0.757222452	0.939879417	1.20243285
1383	1.117244391	0.757269511	0.939912471	1.202321553
1384	1.117095957	0.757319862	0.939945475	1.202210426
1385	1.116968122	0.757382822	0.939978481	1.202099291
1386	1.11684087	0.757447408	0.94001164	1.20198764
1387	1.116719362	0.757515859	0.940044502	1.201876991
1388	1.116603183	0.757586569	0.940077109	1.201767201
1389	1.11650085	0.757662561	0.94010972	1.201657393
1390	1.11643215	0.757757572	0.940142453	1.201547179
1391	1.11636532	0.757854068	0.940175123	1.201437174
1392	1.116297413	0.757949619	0.940207428	1.201328401
1393	1.116238138	0.758052358	0.940239549	1.201220246
1394	1.116190226	0.75816205	0.940272007	1.201110955
1395	1.11615167	0.758277908	0.940304159	1.201002697
1396	1.116104609	0.75838967	0.940335655	1.200896644
1397	1.116059743	0.758500515	0.94036741	1.200789722
1398	1.116008314	0.75860728	0.940399619	1.20068127
1399	1.115936494	0.758701257	0.940431708	1.200573225
1400	1.115855603	0.758793705	0.940463405	1.200466496
1401	1.115770223	0.758886945	0.940494825	1.2003607
1402	1.115664695	0.758965739	0.940526022	1.200255657
1403	1.115542927	0.759034023	0.940557632	1.200149224
1404	1.115403225	0.759094533	0.940588844	1.200044128
1405	1.11524709	0.759144713	0.940619595	1.199940588
1406	1.115080019	0.759184423	0.940649797	1.199838895
1407	1.114923489	0.759230353	0.940680408	1.199735822
1408	1.114757404	0.759273162	0.940710544	1.199634352
1409	1.114610607	0.759330111	0.940741125	1.19953138
1410	1.114468131	0.759383643	0.9407718	1.199428096
1411	1.114321478	0.759433141	0.940802749	1.199323887
1412	1.114199529	0.759497388	0.940833756	1.199219484
1413	1.114072988	0.759555879	0.940864988	1.19911432
1414	1.113955412	0.759623033	0.940895761	1.199010703
1415	1.113820382	0.75968327	0.940926365	1.198907657
1416	1.113682865	0.759740203	0.940956885	1.198804894
1417	1.113559992	0.75980568	0.94098775	1.198700966
1418	1.1134538	0.759882059	0.941018563	1.198597215
1419	1.11333152	0.759947318	0.941049318	1.198493661
1420	1.113199638	0.760004593	0.941080407	1.19838898
1421	1.113071236	0.760062394	0.941111557	1.198284096
1422	1.112938365	0.760119353	0.941143266	1.198177327
1423	1.112788479	0.760166108	0.941174675	1.198071569
1424	1.11263534	0.760209571	0.941205978	1.197966167
1425	1.112476052	0.760250736	0.941237252	1.197860865
1426	1.11231597	0.760292652	0.94126779	1.197758042
1427	1.112170014	0.760340689	0.941298556	1.197654449
1428	1.112025449	0.760390233	0.941329804	1.197549233
1429	1.111876989	0.760435001	0.941360586	1.197445587
1430	1.11172528	0.760472497	0.941391483	1.197341552
1431	1.111564378	0.760502123	0.941422874	1.197235856
1432	1.111426093	0.760544824	0.941454299	1.197130044
1433	1.11126654	0.760571885	0.94148531	1.197025625
1434	1.111117081	0.760605889	0.941516426	1.196920855
1435	1.110981866	0.76064921	0.94154747	1.196816326
1436	1.11084743	0.760693274	0.941578309	1.196712489
1437	1.110691743	0.76072493	0.941609361	1.196607933
1438	1.110536872	0.760761323	0.941639969	1.196504873
1439	1.110385153	0.760797644	0.94167066	1.19640153
1440	1.110250342	0.760844002	0.941701461	1.19629782
1441	1.11011982	0.760891761	0.941732393	1.196193669
1442	1.109999222	0.760945567	0.941763141	1.196090136
1443	1.109880812	0.761001626	0.941794331	1.195985116
1444	1.109751664	0.761053895	0.941825482	1.195880228
1445	1.109625136	0.761106879	0.94185641	1.195776089
1446	1.109493685	0.7611591	0.941886945	1.195673275
1447	1.109353502	0.761205123	0.941917832	1.195569274
1448	1.109199522	0.761240246	0.941949196	1.195463668
1449	1.109064344	0.76128758	0.941980316	1.195358885
1450	1.108932633	0.761336267	0.942011523	1.195253807
1451	1.10882447	0.761401808	0.942042591	1.195149196
1452	1.108693681	0.761451133	0.942073473	1.195045214
1453	1.108558584	0.76149653	0.942104467	1.194940853
1454	1.108424309	0.7615395	0.942135033	1.194837936
1455	1.10830393	0.761586139	0.942165851	1.194734167
1456	1.108198618	0.761642642	0.942196577	1.19463071
1457	1.108082025	0.761693759	0.942227248	1.194527435
1458	1.107967008	0.761746332	0.942257958	1.194424033
1459	1.107847886	0.761798203	0.94228844	1.194321395
1460	1.10774525	0.76186221	0.94231929	1.19421752
1461	1.107626317	0.761920278	0.942349859	1.194114591
1462	1.107519126	0.761986687	0.942380469	1.194011523
1463	1.107395565	0.762045488	0.942410919	1.193908997
1464	1.107280287	0.762107945	0.942441472	1.193806119
1465	1.107144194	0.762154209	0.9424721	1.193702992
1466	1.107009794	0.762203513	0.942502765	1.193599739
1467	1.106874692	0.762251153	0.94253388	1.193494972
1468	1.106759866	0.762310115	0.942564616	1.193391481
1469	1.106671171	0.762382448	0.942594769	1.193289951
1470	1.106586443	0.762457709	0.942624574	1.193189593
1471	1.106497224	0.762534561	0.942654578	1.193088566
1472	1.106393346	0.762600714	0.942684306	1.19298847
1473	1.106291443	0.762662772	0.942714204	1.192887799
1474	1.106177039	0.762718824	0.942744499	1.192785794
1475	1.106059354	0.762774065	0.942774879	1.192683499
1476	1.105952637	0.762831259	0.942805223	1.192581327
1477	1.105850007	0.762888969	0.942835946	1.192477879
1478	1.105743193	0.762948244	0.942866881	1.192373717
1479	1.105639778	0.763009684	0.942897136	1.192271848
1480	1.105539304	0.763070195	0.942927446	1.192169789
1481	1.105441957	0.763132862	0.94295765	1.19206809
1482	1.10534846	0.763196898	0.94298781	1.191966536
1483	1.105225386	0.763245933	0.943017532	1.191866461
1484	1.105092992	0.763288087	0.943047507	1.19176553
1485	1.104974744	0.763338305	0.943077652	1.191664029
1486	1.104864736	0.763393771	0.943107725	1.19156277
1487	1.104739165	0.76344172	0.94313773	1.19146174
1488	1.104618617	0.763488733	0.943167655	1.191360977
1489	1.104482006	0.763523664	0.943197696	1.191259826
1490	1.104372309	0.763578103	0.943227477	1.191159552
1491	1.104272632	0.763642269	0.943257034	1.191060029
1492	1.104165854	0.763701868	0.943286439	1.190961021
1493	1.104063351	0.763765898	0.943316124	1.190861068
1494	1.103941145	0.763821064	0.943345952	1.190760631
1495	1.103813144	0.763875593	0.943375642	1.190660664
1496	1.103680597	0.763928638	0.943405545	1.190559978
1497	1.103556678	0.763989895	0.943435069	1.190460566
1498	1.103418106	0.764043696	0.943464635	1.190361012
1499	1.103289467	0.764101841	0.943494879	1.19025918
1500	1.103155436	0.764156928	0.943524758	1.190158573
1501	1.103010381	0.764204514	0.94355457	1.19005819
1502	1.102873502	0.764257236	0.943584249	1.189958258
1503	1.102736336	0.764310649	0.94361415	1.189857579
1504	1.102580125	0.764354398	0.943644069	1.189756838
1505	1.102446225	0.764409089	0.943674263	1.189655171
1506	1.102315692	0.764465925	0.94370488	1.189552083
1507	1.102189493	0.764524058	0.943735415	1.189449268
1508	1.102059495	0.764575272	0.943766108	1.18934592
1509	1.101921257	0.764621966	0.943796212	1.189244556
1510	1.101793079	0.764667582	0.943827502	1.1891392
1511	1.101689333	0.764732516	0.943858207	1.189035812
1512	1.101601359	0.764808514	0.943889085	1.188931843
1513	1.101521116	0.764888882	0.943919942	1.188827942
1514	1.101446386	0.764970544	0.943950588	1.188724756
1515	1.101373948	0.765055149	0.943981688	1.188620036
1516	1.101298809	0.765139724	0.944012734	1.188515503
1517	1.101217003	0.765221326	0.944043468	1.188412017
1518	1.101151505	0.765311515	0.944074094	1.188308896
1519	1.101112368	0.765418563	0.944104098	1.188207867
1520	1.101062524	0.765518867	0.944134618	1.188105103
1521	1.10101	0.765619878	0.944164655	1.188003967
1522	1.100954759	0.765720843	0.944194758	1.187902606
1523	1.100897562	0.765821724	0.944225118	1.187800382
1524	1.100836857	0.765921802	0.944255575	1.187697827
1525	1.100774919	0.76602553	0.944285964	1.187595505
1526	1.100694907	0.76611586	0.944316493	1.18749271
1527	1.100632998	0.766217054	0.944346091	1.187393052
1528	1.100553624	0.766306391	0.944375554	1.187293845
1529	1.100480339	0.766399252	0.944404945	1.187194882
1530	1.100367131	0.76646937	0.944434134	1.187096601
1531	1.100248117	0.766536499	0.944463145	1.186998916
1532	1.100122601	0.766596845	0.944492355	1.186900562
1533	1.099994986	0.766652661	0.944521247	1.186803281
1534	1.099863525	0.766703938	0.944550322	1.186705382
1535	1.099742251	0.766759482	0.944579428	1.186607378
1536	1.099622836	0.766818681	0.94460886	1.186508278
1537	1.099506155	0.766879259	0.944638445	1.186408661
1538	1.099390952	0.766941157	0.944667876	1.186309564
1539	1.09927531	0.767001494	0.944697175	1.18621091
1540	1.09916925	0.767069845	0.944726807	1.186111135
1541	1.09906307	0.767138094	0.944756562	1.186010948
1542	1.098971224	0.767214981	0.944785866	1.185912278
1543	1.098886172	0.767295456	0.944815069	1.185813949
1544	1.098813015	0.767376978	0.944844543	1.185714706
1545	1.098736966	0.76745392	0.944873675	1.185616615
1546	1.098637223	0.767519255	0.944902717	1.185518827
1547	1.098542538	0.767583646	0.944931902	1.185420559
1548	1.0984445	0.76764356	0.944961038	1.185322453
1549	1.098355765	0.767707726	0.944990207	1.18522424
1550	1.098298492	0.767791321	0.945019289	1.185126315
1551	1.098248262	0.767879913	0.945047858	1.18503012
1552	1.098192438	0.767964797	0.945076667	1.184933119
1553	1.09813664	0.768048848	0.945105536	1.184835912
1554	1.098081442	0.768133547	0.945134195	1.184739413
1555	1.09804064	0.768226788	0.945162932	1.184642652
1556	1.098004271	0.768328088	0.945191465	1.18454658
1557	1.09797402	0.76843666	0.945219949	1.184450673
1558	1.097929416	0.768534979	0.945248855	1.184353342
1559	1.097890492	0.768636814	0.94527748	1.184256959
1560	1.097849844	0.768737778	0.945305674	1.184162024
1561	1.097796555	0.768832158	0.945333593	1.184068019
1562	1.09773031	0.768922999	0.945361087	1.183975442
1563	1.097662092	0.769012238	0.945388792	1.183882159
1564	1.097587734	0.769095516	0.945416435	1.183789081
1565	1.097504463	0.769171403	0.945444227	1.183695503
1566	1.09739528	0.769229857	0.945471776	1.183602741
1567	1.097275126	0.769278031	0.94549948	1.183509459
1568	1.097171549	0.769334658	0.94552656	1.183418277
1569	1.097074031	0.769391768	0.945554154	1.183325366
1570	1.096980956	0.769451675	0.945582093	1.183231291
1571	1.096896217	0.769518755	0.945609427	1.183139255
1572	1.096813653	0.769587936	0.945636814	1.183047039
1573	1.096739043	0.769662057	0.945664714	1.182953096
1574	1.096675742	0.769744716	0.945692499	1.182859541
1575	1.096617764	0.76982937	0.945720529	1.182765161
1576	1.096545333	0.769907548	0.945748127	1.182672236
1577	1.096473927	0.769984891	0.945776031	1.18257828
1578	1.096425817	0.770076464	0.945803615	1.1824854
1579	1.096373878	0.7701636	0.945831365	1.182391964
1580	1.096328637	0.770256449	0.945858616	1.182300207
1581	1.096287386	0.770349879	0.945886291	1.182207022
1582	1.096243292	0.770444041	0.945913912	1.182114019
1583	1.096210893	0.770546645	0.945941934	1.182019666
1584	1.096166927	0.770641298	0.945969529	1.18192675
1585	1.096113508	0.770730799	0.945997377	1.181832981
1586	1.096044183	0.770812474	0.946025131	1.181739533
1587	1.09597445	0.770894074	0.946052614	1.181646993
1588	1.0959064	0.770978491	0.946080052	1.181554606
1589	1.095816835	0.771053724	0.946107384	1.181462575
1590	1.095730878	0.771130994	0.946134784	1.181370317
1591	1.09563673	0.771202485	0.946162355	1.181277484
1592	1.095548788	0.771274514	0.946190119	1.181183997
1593	1.095479758	0.771359353	0.946217962	1.181090249
1594	1.095399762	0.771436263	0.946246158	1.180995309
1595	1.095308892	0.771506693	0.946274291	1.180900581
1596	1.095218642	0.771572555	0.946302701	1.180804923
1597	1.095140104	0.771643103	0.946330887	1.180710018
1598	1.095064424	0.771720828	0.946358919	1.180615628
1599	1.095007634	0.771807573	0.946386461	1.180522893
1600	1.094968286	0.77190406	0.94641421	1.180429457
1601	1.094909925	0.771990643	0.946441487	1.180337613
1602	1.094853246	0.772075634	0.946469134	1.180244524
1603	1.094791157	0.772156966	0.946496672	1.180151801
1604	1.094723155	0.772239052	0.94652403	1.180059682
1605	1.094651963	0.772318163	0.946551145	1.179968382
1606	1.094584631	0.772400682	0.946578009	1.179877927
1607	1.094521186	0.772482283	0.946605164	1.179786496
1608	1.094449851	0.772558098	0.946632434	1.179694674
1609	1.0943882	0.772638754	0.946659622	1.179603129
1610	1.094322848	0.772715662	0.94668718	1.179510336
1611	1.094258187	0.772790256	0.946714709	1.179417645
1612	1.094196886	0.772868326	0.946741855	1.179326241
1613	1.09411051	0.772931456	0.946768852	1.179235338
1614	1.094024609	0.77299743	0.946796514	1.179142197
1615	1.093954593	0.773073148	0.94682426	1.179048773
1616	1.093883629	0.77315242	0.946851582	1.178956778
1617	1.093807457	0.773225897	0.946879155	1.178863934
1618	1.093732905	0.773301388	0.946907144	1.178769694
1619	1.093652065	0.773373281	0.946935281	1.178674952
1620	1.093556498	0.773439626	0.946963252	1.17858077
1621	1.093453928	0.7735017	0.946990836	1.178487893
1622	1.09333342	0.773549581	0.947018359	1.178395218
1623	1.093222913	0.773604416	0.947045455	1.178303986
1624	1.093142557	0.773680237	0.947073047	1.178211079
1625	1.093078319	0.773762801	0.947100488	1.17811868
1626	1.093007226	0.773844716	0.947127988	1.178026088
1627	1.092934007	0.773925064	0.947155809	1.177932409
1628	1.092880226	0.774012733	0.947183189	1.177840217
1629	1.092803748	0.774085555	0.947210355	1.177748746
1630	1.09273182	0.774162496	0.947237052	1.177658855
1631	1.092651546	0.774236584	0.947264085	1.177567832
1632	1.092564233	0.774304978	0.947290641	1.177478414
1633	1.092475674	0.774369775	0.947317486	1.177388025
1634	1.092377859	0.774431856	0.947344538	1.177296938
1635	1.092277523	0.774493129	0.947371394	1.177206512
1636	1.092180848	0.774554229	0.947398188	1.177116293
1637	1.092061348	0.774599137	0.947425126	1.17702559
1638	1.091930341	0.774637067	0.947451937	1.176935313
1639	1.091810724	0.774683346	0.947478876	1.176844607
1640	1.091693937	0.774731676	0.947505914	1.176753566
1641	1.091593579	0.774791099	0.947532998	1.176662371
1642	1.091491861	0.774849024	0.947560288	1.176570485
1643	1.091393618	0.77490827	0.947587191	1.176479897
1644	1.091278933	0.774954841	0.947614522	1.17638787
1645	1.091178749	0.775012511	0.947641698	1.176296365
1646	1.091076331	0.775070246	0.947668697	1.176205457
1647	1.090976093	0.775132092	0.9476957	1.176114535
1648	1.090879255	0.775193771	0.947722846	1.176023132
1649	1.09077745	0.775251913	0.947749965	1.175931817
1650	1.09066931	0.775307236	0.947776899	1.175841128
1651	1.090561181	0.775365348	0.947803483	1.175751618
1652	1.090455903	0.775426843	0.947829968	1.175662442
1653	1.090354315	0.775489643	0.947856468	1.175573212
1654	1.090262527	0.775560004	0.947882578	1.175485295
1655	1.090153154	0.775621416	0.947909099	1.175395996
1656	1.090057405	0.77569243	0.947935646	1.175306611
1657	1.089946784	0.775757289	0.947962081	1.175217601
1658	1.089849534	0.775826026	0.947988729	1.175127874
1659	1.089735217	0.775885827	0.948015733	1.175036947
1660	1.089628927	0.775950384	0.948042187	1.174947873
1661	1.089555435	0.776032667	0.948068249	1.174860121
1662	1.089456146	0.776097587	0.948094431	1.174771964
1663	1.089351821	0.776156161	0.948121063	1.17468229
1664	1.089234503	0.776207148	0.948147651	1.174592766
1665	1.089114996	0.776258077	0.948173707	1.17450503
1666	1.089009417	0.776316363	0.948199966	1.174416615
1667	1.088901375	0.776373919	0.948226655	1.174326748
1668	1.088772347	0.776420524	0.948253284	1.174237085
1669	1.088656853	0.776476668	0.948279722	1.174148067
1670	1.088546646	0.77653398	0.948306295	1.174058592
1671	1.088441977	0.7765932	0.948332693	1.173969707
1672	1.088353275	0.776660447	0.948359369	1.173879885
1673	1.088253339	0.776722097	0.948386303	1.173789196
1674	1.088162703	0.77678766	0.948412772	1.173700072
1675	1.088076873	0.776855136	0.948439697	1.173609414
1676	1.08797205	0.776907351	0.948466688	1.17351853
1677	1.087875049	0.776961402	0.948493296	1.173428939
1678	1.087768857	0.777007865	0.948519922	1.173339286
1679	1.087667048	0.777057018	0.948546478	1.173249869
1680	1.087566075	0.777106805	0.948573094	1.173160249
1681	1.08748065	0.777168117	0.948599231	1.173072244
1682	1.087397783	0.777233468	0.948625363	1.172984255
1683	1.087321746	0.777306326	0.94865146	1.172896382
1684	1.087238758	0.777375731	0.948677677	1.172808105
1685	1.087153481	0.777442979	0.948703102	1.1727225
1686	1.087069835	0.77751434	0.948728522	1.172636906
1687	1.086987914	0.777586276	0.948753939	1.172551324
1688	1.086907078	0.777660197	0.948779144	1.172466458
1689	1.086829187	0.777736776	0.94880441	1.172381381
1690	1.086746407	0.77780918	0.948829607	1.17229654
1691	1.08666193	0.777876596	0.948854943	1.172211233
1692	1.086591651	0.777953504	0.948880457	1.172125322
1693	1.086494984	0.778014754	0.948905821	1.172039922
1694	1.08639176	0.778069091	0.948930802	1.171955806
1695	1.086302753	0.778127199	0.948956321	1.17186988
1696	1.086206328	0.778179792	0.948981663	1.171784553
1697	1.086113564	0.778235731	0.949006932	1.171699468
1698	1.086013954	0.778288959	0.949031876	1.171615478
1699	1.085919905	0.778347622	0.949056948	1.171531057
1700	1.0858214	0.778406307	0.949082475	1.171445105
1701	1.08572432	0.77846352	0.949107796	1.171359848
1702	1.08563342	0.778524663	0.949132525	1.171276581
1703	1.085551192	0.778589642	0.949157169	1.171193602
1704	1.085470645	0.778654585	0.949182021	1.171109924
1705	1.085390389	0.77871866	0.949207201	1.171025139
1706	1.085323317	0.778792831	0.949232034	1.170941525
1707	1.085252153	0.778864979	0.949257086	1.17085717
1708	1.085178243	0.778934297	0.949282035	1.170773164
1709	1.085108894	0.779008248	0.949306673	1.170690205
1710	1.085045864	0.779085407	0.949331139	1.170607826
1711	1.084964807	0.779151067	0.949355512	1.170525759
1712	1.084885875	0.779216587	0.949380133	1.170442858
1713	1.08480542	0.779281281	0.949404838	1.170359672
1714	1.084714675	0.779340599	0.949429317	1.170277251
1715	1.084620612	0.779399255	0.949453583	1.170195542
1716	1.084513351	0.779452586	0.949477883	1.170113724
1717	1.084407765	0.779505057	0.949502092	1.170032207
1718	1.084287194	0.779545298	0.949526288	1.169950736
1719	1.084156393	0.77957947	0.949550576	1.169868957
1720	1.084039579	0.77962229	0.949574868	1.169787162
1721	1.083916515	0.779663078	0.949599212	1.169705193
1722	1.083803464	0.779709047	0.949623437	1.169623625
1723	1.083673554	0.779745672	0.949647407	1.169542916
1724	1.08354224	0.779782988	0.94967134	1.169462331
1725	1.083422325	0.779826952	0.949695525	1.169380898
1726	1.083299419	0.779871658	0.949719315	1.169300792
1727	1.083180268	0.77991693	0.949743496	1.169219374
1728	1.08305667	0.77995953	0.949767401	1.169138882
1729	1.082934108	0.780002098	0.949791027	1.169059331
1730	1.082809173	0.78004326	0.949814704	1.168979608
1731	1.082700914	0.780096416	0.949838579	1.168899217
1732	1.082606951	0.780158128	0.949862249	1.168819517
1733	1.082498161	0.780208461	0.949885946	1.168739729
1734	1.082389468	0.780258124	0.949909938	1.168658945
1735	1.082290196	0.780311559	0.949934553	1.168576063
1736	1.082213595	0.78037815	0.949958731	1.168494651
1737	1.082129818	0.780441392	0.949982729	1.168413849
1738	1.082054543	0.780509117	0.950007303	1.168331106
1739	1.081976604	0.780574747	0.950031314	1.168250258
1740	1.081900064	0.780639608	0.950055666	1.16816826
1741	1.081813849	0.780699141	0.950079805	1.168086983
1742	1.081735227	0.780763209	0.950103994	1.168005535
1743	1.081659732	0.780831904	0.950128485	1.167923071
1744	1.081595349	0.78090436	0.950152829	1.167841101
1745	1.081514741	0.780968231	0.950177067	1.16775949
1746	1.081434885	0.781031995	0.950202051	1.167675365
1747	1.081348141	0.781093147	0.950226533	1.167592932
1748	1.081257893	0.781152836	0.950251051	1.167510377
1749	1.081181351	0.781221676	0.950275861	1.167426841
1750	1.081113021	0.781295079	0.950300309	1.167344521
1751	1.081033487	0.781362434	0.950324575	1.167262816
1752	1.08096619	0.781435535	0.950348877	1.167180988
1753	1.080893564	0.781505973	0.9503734	1.167098416
1754	1.08081765	0.781575068	0.950397393	1.167017627
1755	1.08074751	0.781649404	0.950421747	1.166935623
1756	1.080686431	0.781728201	0.95044609	1.16685366
1757	1.08062658	0.781808883	0.950470215	1.166772428
1758	1.08056723	0.781889392	0.950494524	1.166690577
1759	1.080506736	0.781966377	0.950518838	1.166608707
1760	1.080441528	0.782038719	0.950543138	1.166526888
1761	1.080365978	0.782102387	0.95056767	1.166444287
1762	1.080289947	0.782161936	0.950592364	1.166361137
1763	1.080209108	0.782220155	0.950616897	1.166278532
1764	1.080120247	0.782272369	0.950641303	1.166196356
1765	1.080036623	0.782327157	0.950665931	1.166113428
1766	1.079945832	0.782374554	0.950690617	1.166030308
1767	1.079844246	0.782418019	0.950714791	1.165948912
1768	1.07974343	0.782461363	0.950739081	1.165867125
1769	1.079624822	0.782493484	0.950763683	1.165784287
1770	1.079492781	0.782519787	0.950788139	1.16570194
1771	1.079375036	0.782557198	0.950812734	1.165619128
1772	1.079254809	0.782595312	0.950837052	1.165537245
1773	1.079127329	0.782628166	0.950861192	1.165455962
1774	1.079002202	0.782661537	0.950885429	1.165374355
1775	1.078896322	0.782704548	0.950909834	1.165292179
1776	1.078786324	0.782744851	0.950933791	1.165211514
1777	1.07869382	0.78279619	0.950957895	1.165130353
1778	1.078580736	0.782835143	0.950981867	1.165049635
1779	1.078476059	0.78288131	0.951006084	1.164968096
1780	1.07838365	0.782932556	0.951030443	1.164886075
1781	1.078297522	0.782986324	0.951054843	1.164803919
1782	1.078221734	0.78304783	0.951079025	1.164722496
1783	1.078138397	0.783101459	0.951103033	1.164641657
1784	1.078065821	0.783162818	0.951127019	1.164560895
1785	1.077978733	0.783216409	0.951151143	1.164479666
1786	1.077898208	0.783275853	0.951174914	1.164399627
1787	1.077820865	0.783337144	0.951198561	1.164320004
1788	1.077728534	0.783387968	0.951222668	1.164238831
1789	1.07763232	0.783436088	0.951246531	1.164158482
1790	1.077537215	0.78348949	0.951270196	1.1640788
1791	1.077447506	0.783546089	0.951293976	1.16399873
1792	1.077368027	0.783608418	0.951317312	1.163920155
1793	1.077273693	0.783663704	0.951340398	1.163842422
1794	1.077162711	0.783708625	0.951363807	1.163763601
1795	1.077056914	0.783756641	0.951387194	1.163684855
1796	1.076959576	0.783809092	0.951410676	1.163605788
1797	1.076864089	0.78386212	0.951434291	1.163526274
1798	1.076757004	0.783905994	0.951457737	1.163447327
1799	1.076647805	0.783947137	0.951481068	1.163368769
1800	1.076534353	0.783986258	0.951504375	1.163290293
1801	1.076419064	0.784024722	0.951527346	1.163212946
1802	1.07630501	0.784064455	0.951550467	1.163135095
1803	1.076202721	0.784112509	0.951573569	1.163057309
1804	1.076092419	0.784154668	0.951596917	1.162978692
1805	1.075982633	0.784195442	0.95161992	1.162901241
1806	1.075877305	0.784237358	0.951642927	1.162823774
1807	1.075765967	0.784275294	0.951665854	1.162746575
1808	1.075663495	0.784318868	0.951688887	1.162669021
1809	1.075565081	0.784365579	0.951711869	1.162591636
1810	1.075464835	0.784412306	0.951734754	1.16251458
1811	1.075362991	0.784459671	0.951757816	1.162436929
1812	1.075267772	0.784510142	0.951780945	1.16235905
1813	1.075156483	0.784548357	0.951804079	1.162281156
1814	1.075049634	0.784587717	0.95182751	1.162202261
1815	1.07494074	0.784626403	0.951850426	1.162125099
1816	1.074840208	0.784669493	0.95187322	1.162048348
1817	1.074734857	0.784712631	0.951895775	1.161972403
1818	1.074630458	0.784754961	0.951918611	1.161895513
1819	1.074520564	0.784795362	0.951941429	1.161818681
1820	1.074420367	0.784843398	0.951964255	1.161741826
1821	1.074319377	0.784889358	0.951987072	1.161664996
1822	1.074218463	0.784933958	0.952009718	1.161588745
1823	1.074125241	0.784983548	0.952032745	1.16151121
1824	1.07403449	0.7850343	0.952055712	1.161433877
1825	1.073953171	0.785092715	0.952078539	1.161357019
1826	1.073853765	0.785138941	0.952100964	1.161281509
1827	1.073750173	0.785183912	0.952123426	1.161205877
1828	1.073657968	0.785238472	0.952145844	1.161130395
1829	1.073570889	0.785299451	0.952168039	1.161055662
1830	1.073475773	0.785358591	0.952189829	1.160982291
1831	1.073379449	0.785416375	0.952211966	1.160907753
1832	1.07327807	0.785471579	0.952234125	1.160833141
1833	1.073169186	0.785518379	0.9522561	1.160759149
1834	1.073057203	0.785563923	0.95227802	1.160685343
1835	1.072941466	0.785606868	0.95230018	1.160610726
1836	1.072828381	0.785648899	0.952322604	1.160535221
1837	1.072727439	0.785698446	0.952344938	1.160460022
1838	1.072628019	0.785744629	0.952367568	1.160383824
1839	1.072532525	0.785791274	0.952390441	1.160306806
1840	1.072447826	0.785843511	0.952413313	1.160229796
1841	1.072365353	0.785896937	0.952436044	1.160153259
1842	1.072293884	0.785957207	0.952459015	1.16007591
1843	1.072210689	0.786008501	0.952482045	1.159998367
1844	1.072115192	0.786052872	0.952504898	1.159921419
1845	1.072035798	0.786105917	0.952527665	1.15984476
1846	1.071974267	0.786172825	0.95255029	1.159768579
1847	1.071908492	0.786235188	0.952573403	1.159690753
1848	1.071849016	0.786303899	0.952596434	1.159613206
1849	1.071791072	0.786372501	0.952619455	1.159535693
1850	1.071728715	0.786438512	0.9526423	1.15945877
1851	1.071654475	0.786496225	0.952665126	1.159381912
1852	1.071584143	0.78655636	0.952688429	1.159303449
1853	1.071508379	0.786614573	0.952711295	1.159226455
1854	1.071420791	0.786665796	0.952733928	1.159150247
1855	1.071331388	0.786716363	0.952756651	1.159073736
1856	1.071250836	0.786775083	0.952779266	1.158997588
1857	1.071179128	0.786842652	0.952801472	1.158922819
1858	1.071104531	0.786908901	0.952824049	1.158846801
1859	1.071013459	0.786964328	0.952846689	1.15877057
1860	1.070927772	0.787022784	0.95286949	1.158693795
1861	1.070841961	0.787081172	0.952892119	1.1586176
1862	1.070761535	0.787143282	0.952914413	1.158542535
1863	1.070674194	0.787200232	0.95293665	1.158467662
1864	1.070589482	0.787258951	0.952958851	1.158392906
1865	1.070495986	0.787312624	0.95298077	1.158319103
1866	1.070390291	0.787356152	0.953002872	1.158244684
1867	1.070286803	0.787400204	0.953024802	1.158170841
1868	1.070188054	0.787446667	0.95304643	1.158098018
1869	1.070087475	0.787489868	0.953068233	1.158024605
1870	1.069983995	0.787527902	0.953090201	1.157950637
1871	1.069879569	0.787565255	0.953112354	1.157876044
1872	1.069768128	0.787600139	0.953134673	1.157800895
1873	1.069668344	0.787640535	0.953156888	1.157726092
1874	1.06956236	0.787677109	0.953179387	1.157650338
1875	1.069462495	0.787712245	0.95320179	1.157574903
1876	1.069360011	0.787746084	0.953224071	1.15749988
1877	1.069241884	0.787769335	0.953245986	1.157426092
1878	1.069127224	0.78779372	0.953267998	1.157351973
1879	1.069015847	0.787821226	0.953289939	1.157278095
1880	1.068921779	0.787860489	0.953312272	1.157202899
1881	1.068831793	0.787902836	0.953334497	1.157128065
1882	1.068745073	0.78794953	0.95335628	1.157054719
1883	1.068650051	0.787989323	0.953377882	1.156981982
1884	1.068557648	0.788031509	0.953399531	1.156909087
1885	1.068474976	0.788081729	0.95342151	1.156835081
1886	1.068390938	0.788131921	0.953443152	1.156762211
1887	1.068304306	0.788182732	0.953464453	1.156690488
1888	1.068213852	0.788234801	0.953485345	1.156620142
1889	1.068127688	0.788291848	0.953505788	1.156551308
1890	1.068051802	0.788354356	0.953526266	1.156482356
1891	1.067970132	0.788411169	0.95354694	1.156412742
1892	1.067885611	0.788464776	0.953567681	1.156342906
1893	1.0677951	0.788511447	0.953588418	1.156273083
1894	1.067703649	0.788558088	0.953609086	1.15620349
1895	1.067624959	0.788612625	0.953629781	1.15613381
1896	1.067545085	0.788665213	0.953650827	1.156062944
1897	1.06746343	0.788717163	0.953671455	1.155993488
1898	1.067388235	0.788769528	0.953692031	1.155924207
1899	1.067305462	0.788818197	0.953712729	1.155854513
1900	1.067228562	0.788869895	0.953733323	1.155785172
1901	1.067147188	0.788919054	0.953753904	1.155715874
1902	1.067083447	0.788976634	0.953774655	1.155646001
1903	1.06702391	0.789037196	0.953795192	1.155576853
1904	1.066961314	0.78909458	0.953816146	1.155506298
1905	1.066897385	0.789155085	0.953836842	1.15543661
1906	1.06681803	0.789205654	0.953857322	1.155367651
1907	1.066740186	0.789256148	0.953878027	1.155297937
1908	1.066664903	0.789309043	0.95389859	1.155228698
1909	1.066589906	0.789362555	0.953918932	1.155160204
1910	1.066514564	0.7894154	0.953939645	1.155090461
1911	1.066435989	0.789465099	0.953960489	1.155020278
1912	1.066361015	0.789519131	0.953981074	1.154950966
1913	1.066287956	0.789573711	0.954001597	1.154881861
1914	1.066226451	0.789633023	0.954022229	1.154812391
1915	1.066172448	0.789700932	0.954042513	1.154744092
1916	1.066130426	0.789777946	0.954062838	1.154675657
1917	1.066087787	0.789851036	0.954083243	1.154606952
1918	1.066040678	0.789921671	0.954103765	1.154537851
1919	1.065999972	0.789996513	0.954124064	1.154469501
1920	1.065979588	0.790083436	0.954144606	1.154400336
1921	1.065959395	0.790167709	0.95416567	1.15432941
1922	1.065945776	0.790256149	0.954186474	1.15425936
1923	1.065925413	0.790340122	0.954207069	1.154190015
1924	1.065906917	0.790425875	0.954227459	1.15412136
1925	1.065875543	0.790502394	0.954247823	1.154052792
1926	1.065846652	0.790580651	0.954267971	1.153984951
1927	1.065814276	0.790653255	0.954288258	1.153916643
1928	1.065761313	0.790713646	0.954308901	1.153847134
1929	1.065703874	0.790767786	0.954329262	1.153778578
1930	1.065656502	0.790829865	0.954349528	1.153710338
1931	1.065610214	0.790894368	0.954369764	1.153642203
1932	1.065554803	0.790953349	0.954389938	1.153574272
1933	1.065497636	0.791013547	0.954410313	1.153505667
1934	1.065433185	0.791068142	0.954430556	1.153437509
1935	1.065363946	0.791122758	0.954450604	1.153370003
1936	1.06530534	0.791183382	0.954471212	1.153300617
1937	1.065236187	0.791234151	0.954491616	1.153231913
1938	1.065165277	0.791284277	0.954511689	1.153164323
1939	1.065073352	0.791324136	0.954532026	1.153095849
1940	1.064984963	0.791365681	0.95455226	1.153027718
1941	1.064902559	0.7914127	0.954572482	1.152959627
1942	1.064823287	0.791462705	0.954592715	1.152891501
1943	1.064743688	0.791512602	0.954612477	1.15282496
1944	1.064668585	0.79156177	0.954632564	1.152757324
1945	1.064586442	0.79160345	0.954652361	1.152690665
1946	1.064523422	0.791660297	0.954672286	1.152623577
1947	1.064465709	0.791719427	0.954692351	1.152556014
1948	1.064408864	0.79177967	0.954712346	1.15248869
1949	1.06433755	0.791832735	0.954732159	1.152421975
1950	1.064257647	0.791882805	0.954751978	1.152355243
1951	1.064183052	0.7919346	0.954771796	1.152288514
1952	1.064104896	0.791983897	0.954792035	1.152220369
1953	1.06402278	0.792030163	0.954811799	1.152153821
1954	1.063949169	0.792078085	0.95483148	1.15208755
1955	1.063883493	0.792132613	0.954851046	1.152021672
1956	1.063816079	0.792187142	0.954870713	1.15195545
1957	1.063752538	0.792242738	0.954890332	1.151889391
1958	1.063683022	0.792294065	0.954910281	1.15182222
1959	1.063619397	0.792348918	0.954929974	1.151755911
1960	1.063551444	0.792404437	0.954949504	1.15169015
1961	1.063492586	0.792465882	0.954968901	1.15162484
1962	1.063436975	0.792527102	0.954988279	1.151559592
1963	1.063376189	0.792583444	0.955007838	1.151493734
1964	1.063312648	0.792637326	0.955027704	1.151426844
1965	1.063243584	0.792690622	0.955047299	1.151360864
1966	1.063182181	0.792747428	0.955066679	1.151295609
1967	1.063127247	0.79280965	0.955086112	1.151230178
1968	1.063067389	0.792871891	0.955105231	1.151165799
1969	1.063022364	0.792941795	0.955124721	1.151100175
1970	1.062965982	0.793003278	0.955143647	1.151036448
1971	1.062909855	0.793065271	0.955162707	1.150972274
1972	1.062855565	0.793127141	0.955181892	1.150907676
1973	1.062815691	0.793198492	0.955201015	1.150843286
1974	1.062778228	0.793269093	0.955220244	1.150778539
1975	1.062739207	0.793339082	0.95523958	1.150713431
1976	1.062699617	0.793407793	0.955259483	1.150646418
1977	1.062664854	0.79348124	0.955279512	1.150578978
1978	1.062628725	0.793553442	0.95529925	1.150512516
1979	1.062593411	0.793624276	0.955319266	1.150445122
1980	1.062561501	0.79369617	0.955339223	1.150377922
1981	1.062518499	0.793762073	0.955358976	1.150311412
1982	1.062484088	0.793835092	0.955378719	1.150244934
1983	1.06246023	0.793914572	0.955398768	1.150177428
1984	1.062421305	0.793983874	0.955418657	1.15011046
1985	1.062383394	0.794051872	0.955438814	1.150042588
1986	1.062339964	0.794116215	0.955458663	1.149975755
1987	1.062312023	0.794189312	0.955478652	1.14990845
1988	1.062289646	0.794264636	0.955498659	1.149841083
1989	1.062269464	0.794341025	0.955519083	1.149772315
1990	1.062248306	0.794416194	0.955539333	1.149704129
1991	1.062238047	0.794498446	0.955559481	1.149636289
1992	1.062218508	0.794575284	0.955579749	1.149568044
1993	1.062196009	0.794648419	0.955599951	1.149500022
1994	1.062163257	0.794714992	0.955620062	1.149432306
1995	1.062123829	0.794778579	0.955639984	1.149365225
1996	1.062062125	0.794826626	0.955660085	1.149297545
1997	1.062002664	0.79487829	0.955680181	1.14922988
1998	1.061938741	0.794929957	0.955700146	1.149162655
1999	1.061882969	0.794988734	0.955720202	1.149095122
[truncated: 98,001 more rows]
