# Supplementary material for: Identification and characterization of constrained non-exonic bases lacking predictive epigenomic and transcription factor binding annotations
Source: Nat Commun. 2020 Dec 2;11:6168. doi: 10.1038/s41467-020-19962-9 (PMC7710766; doi:10.1038/s41467-020-19962-9)
Supplement: Supplementary file 11 — Source Data [file 41467_2020_19962_MOESM11_ESM.zip › SourceData/SupFig8f.txt]

Distance to Nearest TSS (bp)	Low_CNE	High_CNE	Low_notCNE	High_notCNE
1	8.07911E-05	8.59872E-05	1.33093E-05	2.3311E-05
2	0.000157548	0.00017214	2.66503E-05	4.66158E-05
3	0.00023048	0.000257712	4.00138E-05	7.00195E-05
4	0.000300897	0.000343035	5.33929E-05	9.34805E-05
5	0.000367332	0.000427763	6.67927E-05	0.000117058
6	0.000429576	0.000512352	8.02154E-05	0.000140693
7	0.000488362	0.000596526	9.36492E-05	0.00016444
8	0.000544475	0.000680368	0.000107091	0.000188274
9	0.000599751	0.00076356	0.000120543	0.000212157
10	0.00065314	0.000846378	0.000133979	0.000236169
11	0.000705638	0.000929071	0.000147419	0.000260194
12	0.000756722	0.001011972	0.000160859	0.00028424
13	0.00080702	0.001094624	0.0001743	0.000308345
14	0.00085758	0.001177262	0.000187741	0.00033244
15	0.00090704	0.001259304	0.000201191	0.000356612
16	0.000955032	0.001341333	0.000214622	0.00038091
17	0.001004073	0.001423639	0.000228045	0.000405189
18	0.001052642	0.001506056	0.000241468	0.000429481
19	0.001102311	0.001588112	0.0002549	0.000453761
20	0.001152714	0.001669961	0.00026832	0.000478101
21	0.001203431	0.001752184	0.000281739	0.00050242
22	0.001253414	0.001833867	0.000295149	0.000526835
23	0.001303712	0.001915315	0.000308528	0.000551405
24	0.001353591	0.001996167	0.00032193	0.000575994
25	0.001404046	0.002076771	0.000335352	0.000600564
26	0.00145513	0.002157083	0.000348762	0.000625208
27	0.001505428	0.002237535	0.000362207	0.000649776
28	0.001555412	0.002317612	0.000375673	0.00067438
29	0.001604819	0.002397551	0.000389136	0.000699071
30	0.001654017	0.002477061	0.000402626	0.000723754
31	0.001702114	0.002556724	0.000416131	0.000748457
32	0.001749583	0.002635929	0.000429631	0.000773254
33	0.00179679	0.002714831	0.000443145	0.000798101
34	0.00184342	0.002793496	0.000456682	0.000822963
35	0.001890941	0.002872065	0.000470212	0.000847895
36	0.001939615	0.002950053	0.000483745	0.000872913
37	0.001987188	0.003027916	0.000497302	0.00089794
38	0.002034343	0.003106015	0.000510864	0.000922986
39	0.002081916	0.00318439	0.000524436	0.000948015
40	0.002129909	0.003262585	0.000538032	0.000973004
41	0.002177535	0.003340794	0.000551642	0.000997981
42	0.002225475	0.003419668	0.000565249	0.001022914
43	0.002273205	0.00349832	0.000578867	0.001047916
44	0.00232036	0.003576861	0.000592495	0.001072945
45	0.002367671	0.003655278	0.000606141	0.001098008
46	0.002416555	0.003734013	0.000619816	0.001123053
47	0.002465333	0.003812887	0.000633501	0.001148113
48	0.002514321	0.003891262	0.000647194	0.001173307
49	0.002563991	0.003969319	0.000660889	0.001198605
50	0.002614655	0.004046933	0.000674591	0.001223984
51	0.00266401	0.004124284	0.000688345	0.001249364
52	0.002713313	0.004201552	0.000702124	0.00127478
53	0.002762039	0.004278723	0.000715947	0.001300122
54	0.00281066	0.004355576	0.000729783	0.001325561
55	0.002858653	0.004432083	0.000743661	0.001351076
56	0.002906174	0.00450841	0.000757564	0.00137663
57	0.002954219	0.004584321	0.000771499	0.001402233
58	0.003001897	0.004659306	0.00078547	0.001427969
59	0.003049104	0.004733889	0.000799462	0.001453818
60	0.003095682	0.004808181	0.000813474	0.001479845
61	0.003141945	0.004882003	0.000827522	0.001505972
62	0.003187214	0.004955867	0.000841654	0.001532104
63	0.00323311	0.005029938	0.00085582	0.001558241
64	0.003278955	0.005103981	0.000870017	0.001584453
65	0.003324642	0.005177845	0.000884254	0.0016107
66	0.003369491	0.005251473	0.000898534	0.001637003
67	0.003414393	0.00532481	0.000912862	0.001663346
68	0.003459032	0.005397705	0.000927213	0.001689821
69	0.003503043	0.005470489	0.000941621	0.001716273
70	0.003546477	0.005541986	0.000956089	0.001742903
71	0.003589912	0.005613178	0.000970585	0.001769622
72	0.003633241	0.005683914	0.000985157	0.001796428
73	0.003677199	0.005754096	0.000999788	0.001823298
74	0.003721053	0.005823932	0.001014486	0.001850191
75	0.003764854	0.005894363	0.001029232	0.001877136
76	0.003809074	0.005964282	0.001044025	0.001904167
77	0.003854081	0.006033813	0.001058858	0.00193132
78	0.003899034	0.00610329	0.001073765	0.001958502
79	0.003944512	0.006172198	0.001088733	0.001985715
80	0.003989204	0.006240775	0.001103769	0.002012987
81	0.004034629	0.006309006	0.00111887	0.002040299
82	0.004080474	0.006376793	0.001134039	0.002067734
83	0.004125585	0.006444664	0.001149284	0.002095222
84	0.004170591	0.006512216	0.001164593	0.002122789
85	0.004215021	0.006579631	0.001179952	0.002150519
86	0.004260237	0.00664638	0.001195405	0.002178298
87	0.004304509	0.006712729	0.001210925	0.002206232
88	0.004347839	0.006778454	0.001226531	0.002234313
89	0.00439185	0.00684346	0.001242203	0.002262457
90	0.004435389	0.006907899	0.001257919	0.002290753
91	0.004478194	0.006971797	0.001273736	0.002319055
92	0.004521157	0.007035502	0.001289618	0.002347413
93	0.004563072	0.007098861	0.001305563	0.002375812
94	0.004605301	0.007162165	0.001321558	0.002404309
95	0.00464795	0.007225316	0.001337644	0.0024328
96	0.00469107	0.007287942	0.001353799	0.002461434
97	0.004733771	0.007350539	0.001370029	0.002490127
98	0.0047771	0.007412902	0.001386324	0.002518892
99	0.004819854	0.007474863	0.001402691	0.002547803
100	0.004862502	0.007536409	0.001419147	0.002576803
101	0.004903841	0.007598107	0.001435726	0.002605853
102	0.004945284	0.00765939	0.001452471	0.002635037
103	0.004986937	0.007720286	0.001469316	0.002664338
104	0.005028171	0.007781112	0.001486345	0.002693766
105	0.005069719	0.007841703	0.001503462	0.002723305
106	0.005112001	0.007902017	0.001520675	0.002752875
107	0.005154911	0.007962276	0.001538149	0.002782602
108	0.005197088	0.008022189	0.001555699	0.00281246
109	0.005238899	0.008081922	0.001573317	0.002842389
110	0.005280028	0.00814135	0.00159105	0.002872285
111	0.00532189	0.008200266	0.00160884	0.002902296
112	0.005364119	0.008259197	0.00162669	0.002932341
113	0.005406087	0.008318141	0.001644617	0.0029624
114	0.005448369	0.008377016	0.001662588	0.002992541
115	0.005490965	0.008435531	0.001680618	0.003022738
116	0.005534818	0.008493188	0.001698695	0.003053027
117	0.005579196	0.008550457	0.001716846	0.003083368
118	0.005622106	0.008607796	0.001735048	0.003113772
119	0.00566465	0.008665273	0.001753301	0.003144267
120	0.005706041	0.008722459	0.001771645	0.003174725
121	0.005747799	0.008779507	0.001790025	0.003205256
122	0.005789242	0.008836167	0.001808459	0.003235808
123	0.005830109	0.008892606	0.001826952	0.003266425
124	0.005871238	0.008948782	0.001845508	0.003297063
125	0.005912524	0.009004945	0.00186411	0.0033277
126	0.005954387	0.009060567	0.001882789	0.003358345
127	0.005996145	0.00911583	0.001901517	0.003389048
128	0.006037221	0.009170525	0.001920305	0.003419799
129	0.006078246	0.009225317	0.001939117	0.003450621
130	0.006119637	0.009280178	0.001957973	0.00348143
131	0.006160242	0.009334735	0.001976871	0.003512309
132	0.006200585	0.00938914	0.00199583	0.003543194
133	0.006241347	0.009443351	0.002014815	0.00357417
134	0.006281586	0.009497381	0.002033843	0.003605237
135	0.006322662	0.00955126	0.002052927	0.003636338
136	0.006363267	0.009605056	0.002072044	0.003667526
137	0.006403872	0.00965899	0.002091223	0.003698688
138	0.006445787	0.009712799	0.002110421	0.003729921
139	0.006487231	0.009766636	0.002129653	0.003761193
140	0.006528884	0.009820377	0.002148957	0.003792387
141	0.006570275	0.009874435	0.002168287	0.003823671
142	0.006612714	0.00992812	0.002187657	0.003854953
143	0.00665531	0.009982012	0.002207035	0.003886291
144	0.006697749	0.010035767	0.002226466	0.003917615
145	0.006740292	0.010089479	0.00224594	0.003948956
146	0.00678226	0.010142541	0.002265451	0.0039804
147	0.006823913	0.01019505	0.002284981	0.004011974
148	0.006865094	0.010247447	0.002304567	0.004043527
149	0.006906276	0.010299679	0.002324181	0.004075108
150	0.006948348	0.010351385	0.002343834	0.004106737
151	0.006990472	0.010403201	0.002363507	0.004138415
152	0.007032754	0.010454589	0.002383222	0.00417008
153	0.007073621	0.010505741	0.002402981	0.004201781
154	0.007114174	0.010556617	0.00242278	0.004233503
155	0.007154674	0.010607547	0.002442598	0.004265269
156	0.007195122	0.010658104	0.002462441	0.004297156
157	0.007235675	0.010708371	0.002482317	0.004329071
158	0.007276751	0.010758443	0.002502238	0.004360943
159	0.007317147	0.010808212	0.002522178	0.004392893
160	0.007357281	0.010857758	0.002542164	0.004424858
161	0.007397414	0.010907291	0.002562202	0.004456805
162	0.007437286	0.010956852	0.002582272	0.004488801
163	0.007477524	0.011006371	0.002602397	0.004520742
164	0.007516977	0.011055821	0.002622551	0.00455276
165	0.007556429	0.011105548	0.002642743	0.004584739
166	0.007595358	0.011155122	0.002662989	0.004616717
167	0.007633815	0.011204946	0.002683277	0.00464864
168	0.007673896	0.011254396	0.002703592	0.004680581
169	0.007714606	0.011304108	0.002723904	0.004712593
170	0.007755944	0.011353074	0.002744269	0.004744586
171	0.007796497	0.011401901	0.002764688	0.004776572
172	0.007835635	0.011450479	0.002785146	0.004808644
173	0.00787535	0.011498919	0.002805633	0.004840742
174	0.007915745	0.011547317	0.00282615	0.004872852
175	0.00795635	0.011595784	0.002846689	0.004904994
176	0.007997112	0.011644085	0.002867249	0.004937203
177	0.008036932	0.011692442	0.002887849	0.004969413
178	0.00807607	0.011740909	0.002908476	0.005001668
179	0.008116203	0.011788961	0.002929122	0.00503397
180	0.008156075	0.011837041	0.002949787	0.005066356
181	0.008196051	0.011885065	0.00297049	0.005098734
182	0.008236028	0.011933214	0.002991215	0.005131137
183	0.008275637	0.011981404	0.003011972	0.005163566
184	0.00831509	0.012029678	0.003032781	0.005195928
185	0.00835428	0.012077716	0.003053627	0.00522828
186	0.008392947	0.012126017	0.003074489	0.005260672
187	0.008431404	0.012174069	0.003095393	0.005293063
188	0.008470018	0.012222108	0.003116304	0.005325502
189	0.008508789	0.012270215	0.003137237	0.005357968
190	0.008548032	0.012318101	0.003158205	0.005390418
191	0.008587275	0.012366111	0.003179199	0.0054229
192	0.008625575	0.01241408	0.003200217	0.005455446
193	0.008664399	0.012462243	0.003221271	0.005487948
194	0.008702908	0.012510157	0.003242374	0.005520449
195	0.008741732	0.012558084	0.003263497	0.005552953
196	0.008780922	0.012606053	0.003284613	0.005585542
197	0.008819956	0.012654189	0.003305744	0.005618165
198	0.008858884	0.012702116	0.003326894	0.005650829
199	0.008898179	0.01275014	0.003348047	0.005683544
200	0.008937737	0.01279804	0.003369218	0.005716258
201	0.008976927	0.012845885	0.003390415	0.005749008
202	0.009016065	0.012893895	0.003411651	0.005781707
203	0.009055203	0.012941657	0.003432901	0.005814488
204	0.009094865	0.012989127	0.003454178	0.005847272
205	0.009133846	0.013036612	0.003475477	0.00588008
206	0.009173718	0.013083958	0.003496801	0.005912855
207	0.009213275	0.013131471	0.003518171	0.005945585
208	0.009252413	0.013179094	0.00353957	0.005978318
209	0.009292285	0.013226537	0.003560977	0.006011082
210	0.009332052	0.013274395	0.003582397	0.006043843
211	0.009371661	0.013322295	0.003603854	0.006076625
212	0.009410537	0.013370125	0.003625353	0.006109383
213	0.009450357	0.013417624	0.003646855	0.006142276
214	0.009489547	0.013465316	0.003668382	0.00617518
215	0.009528947	0.013512898	0.003689936	0.006208112
216	0.009567666	0.013560811	0.003711523	0.006241019
217	0.009607171	0.013608587	0.003733133	0.00627395
218	0.009647357	0.013656237	0.003754758	0.006306919
219	0.009686547	0.013704013	0.0037764	0.006339947
220	0.009726105	0.013751843	0.003798053	0.006373019
221	0.009764928	0.013799245	0.00381974	0.006406099
222	0.009802495	0.01384666	0.00384145	0.00643924
223	0.009839642	0.013894325	0.003863183	0.006472388
224	0.009877156	0.013941463	0.003884955	0.006505521
225	0.009915298	0.013988325	0.003906753	0.00653867
226	0.009953703	0.014035201	0.003928595	0.006571742
227	0.009991793	0.014082021	0.003950414	0.006604955
228	0.010029097	0.014129298	0.003972282	0.006638056
229	0.010066349	0.014176478	0.003994137	0.006671281
230	0.01010444	0.014223382	0.004015988	0.006704569
231	0.010142896	0.014269828	0.004037874	0.006737889
232	0.010181249	0.014316123	0.004059777	0.006771278
233	0.010219234	0.014362625	0.004081703	0.006804668
234	0.010257272	0.014408822	0.004103656	0.006838058
235	0.010295257	0.014454978	0.004125607	0.006871569
236	0.010333976	0.014501037	0.004147595	0.006905057
237	0.010372957	0.01454711	0.004169619	0.006938525
238	0.010412619	0.01459292	0.004191643	0.00697209
239	0.010451391	0.01463909	0.004213694	0.007005629
240	0.010489848	0.014685675	0.004235752	0.00703921
241	0.01052909	0.014731568	0.004257849	0.007072789
242	0.010568333	0.014777503	0.004279965	0.00710638
243	0.010607314	0.014823202	0.004302123	0.007139941
244	0.010645771	0.01486915	0.00432429	0.007173567
245	0.010684333	0.014914974	0.004346474	0.007207221
246	0.01072258	0.014960812	0.00436869	0.007240864
247	0.010761195	0.015006871	0.004390944	0.007274423
248	0.010798604	0.015052847	0.004413222	0.007308036
249	0.01083617	0.015099266	0.004435534	0.007341597
250	0.010874889	0.015144965	0.00445786	0.00737527
251	0.010913922	0.015190568	0.004480193	0.007408987
252	0.010952484	0.01523599	0.00450256	0.007442733
253	0.010990993	0.015281371	0.004524961	0.007476489
254	0.011029136	0.015326891	0.004547397	0.007510202
255	0.01106644	0.015372133	0.00456985	0.007544006
256	0.011103011	0.015417265	0.004592307	0.007577913
257	0.01113932	0.015462051	0.004614779	0.007611858
258	0.011175891	0.01550656	0.004637245	0.007645915
259	0.011212566	0.01555111	0.004659748	0.007679931
260	0.011249556	0.015595647	0.004682269	0.007713955
261	0.011285865	0.015640405	0.004704841	0.007747882
262	0.011322174	0.015685274	0.004727408	0.007781885
263	0.011358954	0.015730005	0.004750037	0.007815758
264	0.011395473	0.015774569	0.004772687	0.007849651
265	0.011432829	0.015819203	0.004795353	0.007883544
266	0.011470081	0.015863905	0.004818024	0.007917462
267	0.011507281	0.015908484	0.004840712	0.007951442
268	0.011543799	0.015953463	0.004863405	0.007985477
269	0.011580684	0.015998055	0.004886135	0.008019463
270	0.011618198	0.016043035	0.004908865	0.00805346
271	0.011655922	0.016087821	0.004931626	0.008087463
272	0.011693488	0.016132842	0.004954437	0.008121319
273	0.011731316	0.016177946	0.004977242	0.008155266
274	0.01176883	0.01622276	0.005000063	0.008189304
275	0.011806292	0.016267532	0.0050229	0.008223358
276	0.011843282	0.016312096	0.005045769	0.008257377
277	0.01188001	0.016356591	0.005068663	0.008291421
278	0.011916685	0.016401183	0.005091567	0.008325472
279	0.011954409	0.016445554	0.005114527	0.008359449
280	0.01199187	0.016489883	0.005137497	0.008393537
281	0.012028651	0.016533756	0.005160473	0.008427716
282	0.012064435	0.016577503	0.005183476	0.008461959
283	0.012100797	0.016620836	0.005206514	0.008496245
284	0.012136739	0.016664141	0.005229572	0.008530521
285	0.012172314	0.01670764	0.00525266	0.008564787
286	0.012207785	0.016750986	0.005275794	0.008599024
287	0.01224357	0.016794776	0.005298951	0.008633241
288	0.01227904	0.016838399	0.005322135	0.008667489
289	0.012315087	0.016881856	0.005345351	0.008701733
290	0.012351553	0.016924995	0.005368571	0.008736085
291	0.012387076	0.016968245	0.005391824	0.008770425
292	0.012422546	0.017011577	0.005415129	0.008804716
293	0.012457703	0.017054924	0.005438435	0.008839119
294	0.012493435	0.01709816	0.005461784	0.008873487
295	0.012530058	0.017141326	0.005485166	0.008907857
296	0.012566786	0.017183995	0.005508596	0.008942276
297	0.012603986	0.017226594	0.005532081	0.008976688
298	0.012641081	0.017269221	0.005555608	0.009011097
299	0.012678542	0.017311903	0.005579172	0.009045454
300	0.01271506	0.017354737	0.005602768	0.009079839
301	0.01275247	0.017397018	0.005626398	0.009114247
302	0.012788883	0.01743934	0.005650038	0.009148686
303	0.012825925	0.017481635	0.005673701	0.009183109
304	0.012861448	0.01752411	0.005697406	0.009217519
305	0.012897443	0.017566557	0.005721136	0.009251901
306	0.01293349	0.017608657	0.005744881	0.009286341
307	0.012969484	0.017650454	0.00576865	0.009320845
308	0.013005269	0.017692333	0.005792431	0.009355384
309	0.013040425	0.017734144	0.005816231	0.009389973
310	0.0130749	0.017776341	0.005840051	0.009424565
311	0.013110004	0.017818221	0.005863892	0.009459141
312	0.013145632	0.017859907	0.005887756	0.00949372
313	0.013180055	0.017901758	0.00591165	0.009528269
314	0.013215158	0.017943403	0.005935551	0.009562841
315	0.013250472	0.017984964	0.005959491	0.009597348
316	0.013286257	0.018026193	0.005983431	0.009631952
317	0.013322303	0.018067422	0.006007403	0.009666498
318	0.013356831	0.018108969	0.006031391	0.009701058
319	0.013391568	0.018150627	0.006055383	0.009735647
320	0.013425833	0.018192908	0.006079395	0.009770151
321	0.013459942	0.018234843	0.00610345	0.009804615
322	0.013493683	0.018276653	0.006127532	0.009839091
323	0.013527058	0.018318103	0.006151642	0.009873575
324	0.013560433	0.0183599	0.006175762	0.009908029
325	0.013593546	0.018402167	0.006199907	0.0099424
326	0.013626554	0.018444462	0.006224085	0.009976708
327	0.013660033	0.018486244	0.006248287	0.010011028
328	0.013693775	0.018528234	0.006272479	0.010045403
329	0.01372825	0.018569892	0.006296637	0.01007992
330	0.013762463	0.018611564	0.006320821	0.010114415
331	0.013796938	0.018653181	0.006345031	0.010148908
332	0.013831256	0.018695116	0.006369252	0.010183398
333	0.013865521	0.018737037	0.006393523	0.01021778
334	0.013901044	0.018778971	0.006417778	0.010252243
335	0.013937196	0.018820616	0.006442053	0.010286693
336	0.013973033	0.018862108	0.006466355	0.010321122
337	0.014008661	0.0189036	0.006490675	0.010355568
338	0.014044498	0.018944829	0.00651502	0.010389983
339	0.014079707	0.01898639	0.006539368	0.010424419
340	0.014114706	0.019027508	0.006563714	0.010458988
341	0.014149024	0.019068765	0.006588114	0.010493425
342	0.014183132	0.01911016	0.006612531	0.010527839
343	0.014217607	0.019151098	0.006636952	0.01056234
344	0.014251401	0.019192147	0.006661404	0.010596781
345	0.014285457	0.019233169	0.006685851	0.010631274
346	0.014319565	0.019274079	0.006710324	0.010665744
347	0.014354355	0.019314727	0.006734799	0.010700267
348	0.014389354	0.019355416	0.006759315	0.010734741
349	0.014424719	0.019395884	0.006783856	0.010769241
350	0.014460137	0.019436324	0.006808411	0.010803735
351	0.014495032	0.019476543	0.006832995	0.010838255
352	0.014530921	0.019516568	0.006857576	0.010872836
353	0.014566497	0.019556482	0.006882167	0.01090745
354	0.014601705	0.019596507	0.006906776	0.010942069
355	0.014637595	0.019636214	0.006931406	0.010976718
356	0.014673642	0.01967574	0.006956048	0.01101138
357	0.014709165	0.019715668	0.0069807	0.011046026
358	0.014745473	0.019755167	0.007005398	0.011080614
359	0.01478173	0.019794556	0.007030108	0.011115229
360	0.014818144	0.019833584	0.007054841	0.01114985
361	0.014854138	0.019873277	0.0070796	0.011184378
362	0.014889923	0.019912983	0.00710436	0.011218916
363	0.014926179	0.019952704	0.007129116	0.011253508
364	0.014962907	0.019992618	0.007153887	0.011288063
365	0.014999321	0.020032726	0.007178669	0.011322587
366	0.015035892	0.020072986	0.007203466	0.011357063
367	0.015074192	0.020113219	0.00722827	0.011391524
368	0.015112125	0.020153673	0.007253053	0.011426065
369	0.015150267	0.020193628	0.007277851	0.011460642
370	0.015187729	0.020233861	0.0073027	0.011495096
371	0.015225767	0.020273914	0.007327554	0.011529576
372	0.01526328	0.020314215	0.00735241	0.011564084
373	0.015300375	0.020354365	0.007377281	0.01159863
374	0.015337627	0.020394058	0.007402174	0.011633182
375	0.015374565	0.020433308	0.007427085	0.011667783
376	0.015411502	0.020472405	0.007452012	0.011702366
377	0.015447654	0.020511738	0.007476954	0.011736955
378	0.015484644	0.020551168	0.007501888	0.011771565
379	0.015521739	0.020590445	0.007526847	0.011806157
380	0.015559567	0.020629682	0.007551807	0.011840769
381	0.015598024	0.020668752	0.007576803	0.011875321
382	0.015636848	0.020707877	0.007601804	0.011909885
383	0.015675514	0.020747321	0.007626866	0.011944245
384	0.015714862	0.020786695	0.007651928	0.01197864
385	0.01575379	0.020826166	0.007676993	0.012013085
386	0.015791776	0.020865499	0.007702064	0.012047569
387	0.015828818	0.020905054	0.00772713	0.012082113
388	0.015866018	0.020944719	0.007752246	0.012116524
389	0.015902798	0.020984384	0.007777346	0.012151042
390	0.015939054	0.021024409	0.007802465	0.012185508
391	0.015975206	0.021064309	0.00782761	0.01221992
392	0.016011201	0.02110414	0.007852758	0.012254369
393	0.016047667	0.021144179	0.007877923	0.012288763
394	0.016084814	0.021184079	0.007903117	0.012323131
395	0.016122328	0.021223661	0.007928304	0.012357562
396	0.016158794	0.021263423	0.007953504	0.012392006
397	0.016195574	0.02130331	0.007978746	0.012426344
398	0.016231673	0.021342809	0.008004015	0.012460695
399	0.016266672	0.021382474	0.008029271	0.012495143
400	0.016302562	0.021421793	0.008054565	0.012529525
401	0.016339604	0.021460946	0.008079869	0.012563882
402	0.016377275	0.021500099	0.008105178	0.012598238
403	0.016414737	0.021539501	0.008130471	0.012632632
404	0.016452041	0.021578751	0.008155767	0.012667059
405	0.016489345	0.021618153	0.00818108	0.012701448
406	0.016526912	0.021657818	0.008206417	0.012735776
407	0.01656364	0.021697387	0.008231784	0.01277006
408	0.016599529	0.021737398	0.00825718	0.012804271
409	0.016635262	0.021777104	0.008282596	0.012838493
410	0.016671361	0.021816991	0.008308003	0.012872737
411	0.016707408	0.021857002	0.008333431	0.01290694
412	0.016743612	0.021897068	0.008358845	0.012941213
413	0.016779397	0.021937121	0.008384271	0.012975474
414	0.016815025	0.021977118	0.008409703	0.013009754
415	0.016850076	0.022017074	0.00843514	0.013044094
416	0.016885285	0.022057113	0.008460571	0.013078481
417	0.016920755	0.022096985	0.008485988	0.013112954
418	0.016955702	0.0221369	0.008511411	0.013147455
419	0.016991749	0.022176537	0.008536859	0.013181883
420	0.017027481	0.02221587	0.008562294	0.013216412
421	0.017062952	0.022255106	0.008587741	0.013250976
422	0.017098003	0.022294259	0.008613203	0.013285537
423	0.017132321	0.022333301	0.008638674	0.013320122
424	0.017167215	0.022372344	0.008664163	0.013354678
425	0.017202005	0.022411331	0.008689662	0.013389249
426	0.017237475	0.022450151	0.008715155	0.013423875
427	0.017272474	0.022489194	0.008740682	0.013458402
428	0.01730674	0.022528374	0.008766221	0.013492919
429	0.017341319	0.022567555	0.008791758	0.013527486
430	0.017375218	0.02260704	0.008817296	0.013562092
431	0.017408645	0.022647024	0.008842879	0.013596565
432	0.017441758	0.022686689	0.008868473	0.013631066
433	0.017474871	0.022726368	0.008894072	0.013665598
434	0.017507722	0.022766061	0.008919694	0.013700094
435	0.01754073	0.022805463	0.008945319	0.013734645
436	0.017574052	0.022844796	0.008970943	0.013769248
437	0.017607584	0.022883962	0.008996609	0.013803756
438	0.017641535	0.022922908	0.009022278	0.01383831
439	0.017674701	0.022961853	0.009047973	0.013872837
440	0.017708494	0.023000813	0.009073674	0.013907363
441	0.017741502	0.02303973	0.009099388	0.013941888
442	0.017774668	0.023078911	0.009125104	0.013976409
443	0.017808619	0.023117773	0.009150846	0.014010875
444	0.017843513	0.023157203	0.009176561	0.014045363
445	0.017877936	0.02319655	0.009202257	0.014079969
446	0.017912935	0.023235689	0.009227949	0.014114617
447	0.01794851	0.023274773	0.009253648	0.014149251
448	0.017983666	0.023313801	0.009279353	0.014183936
449	0.018018613	0.023352539	0.009305083	0.014218582
450	0.018053088	0.023391471	0.009330856	0.014253105
451	0.01808751	0.023430056	0.009356614	0.014287744
452	0.018121933	0.02346867	0.009382406	0.014322303
453	0.018156303	0.023507477	0.009408201	0.014356869
454	0.018189888	0.023546228	0.009434003	0.014391477
455	0.018223839	0.023584662	0.009459808	0.014426136
456	0.018257633	0.023622749	0.009485615	0.014460856
457	0.018291322	0.023660546	0.009511438	0.014495592
458	0.018325378	0.023698412	0.009537273	0.014530303
459	0.018359172	0.023736485	0.009563101	0.014565059
460	0.018393018	0.023774296	0.00958894	0.014599851
461	0.018426341	0.023812272	0.009614796	0.014634607
462	0.018459977	0.023850733	0.009640675	0.014669275
463	0.018494243	0.023889167	0.009666586	0.014703864
464	0.01852767	0.023927752	0.009692516	0.014738436
465	0.018561621	0.023966269	0.009718441	0.014773056
466	0.018595939	0.024004536	0.009744402	0.014807644
467	0.018630833	0.024042803	0.009770351	0.014842258
468	0.018665675	0.024081112	0.0097963	0.014876893
469	0.018699888	0.024119476	0.009822248	0.014911597
470	0.018734625	0.024157716	0.009848207	0.014946289
471	0.018769257	0.024196011	0.009874194	0.014980933
472	0.018804256	0.02423389	0.009900168	0.01501569
473	0.018839989	0.024271881	0.009926143	0.015050422
474	0.018875512	0.024309871	0.009952143	0.015085105
475	0.018911349	0.024347779	0.009978166	0.015119764
476	0.018946924	0.024385838	0.010004197	0.015154418
477	0.018982919	0.024423746	0.010030221	0.015189129
478	0.019018651	0.024461681	0.010056263	0.015223842
479	0.019054908	0.024499381	0.010082302	0.015258604
480	0.019090745	0.02453697	0.010108355	0.015293377
481	0.01912653	0.024574393	0.010134419	0.015328158
482	0.019162996	0.024611622	0.010160499	0.015362936
483	0.019199462	0.024648755	0.010186592	0.015397759
484	0.019235142	0.024685762	0.010212698	0.015432603
485	0.01927056	0.024722729	0.010238848	0.01546736
486	0.01930645	0.024759695	0.010264984	0.015502186
487	0.019342025	0.024796412	0.01029114	0.015537029
488	0.019377391	0.02483306	0.010317292	0.015571929
489	0.019413123	0.024869722	0.010343468	0.015606762
490	0.019448804	0.024906425	0.010369633	0.015641662
491	0.019483907	0.024943032	0.010395785	0.015676636
492	0.019518749	0.024980109	0.010421994	0.015711385
493	0.019553643	0.025016951	0.010448219	0.015746138
494	0.019588066	0.025053931	0.010474448	0.015780892
495	0.019623065	0.025090551	0.01050068	0.0158157
496	0.019657226	0.025127199	0.010526923	0.015850519
497	0.019691701	0.025164055	0.010553183	0.015885274
498	0.019726071	0.025200814	0.010579452	0.015920065
499	0.01976107	0.025237295	0.010605743	0.015954854
500	0.019796436	0.025274054	0.01063205	0.015989581
501	0.019831225	0.025311076	0.010658394	0.016024216
502	0.019866172	0.025348084	0.010684744	0.016058855
503	0.019901852	0.025384925	0.010711096	0.016093496
504	0.01993706	0.025421518	0.010737459	0.016128169
505	0.019971431	0.025458166	0.010763811	0.016162931
506	0.020005801	0.02549444	0.010790156	0.016197766
507	0.020041114	0.02553077	0.010816513	0.016232543
508	0.020076271	0.02556728	0.01084287	0.016267347
509	0.02011106	0.025604135	0.010869243	0.016302087
510	0.020146269	0.02564088	0.010895613	0.016336854
511	0.02018132	0.025677597	0.010921986	0.016371638
512	0.020217472	0.025714107	0.010948346	0.016406492
513	0.020253571	0.025750464	0.010974704	0.016441385
514	0.020288727	0.025786628	0.011001095	0.016476245
515	0.020323254	0.02582257	0.01102748	0.016511193
516	0.02035731	0.025858734	0.011053891	0.016546061
517	0.02039189	0.025894648	0.0110803	0.016580988
518	0.02042668	0.025930798	0.011106725	0.016615873
519	0.020461993	0.025966962	0.011133149	0.016650771
520	0.02049694	0.026002931	0.01115959	0.016685665
521	0.020532305	0.026038929	0.011186038	0.016720548
522	0.020567776	0.026074484	0.011212512	0.016755409
523	0.020602775	0.026110135	0.011238962	0.016790374
524	0.020637564	0.026145579	0.01126542	0.016825348
525	0.020672616	0.026181051	0.011291905	0.016860258
526	0.020706672	0.026216508	0.011318414	0.016895151
527	0.020741461	0.026252271	0.011344928	0.016929997
528	0.020776617	0.026288227	0.011371431	0.016964894
529	0.020812245	0.026324349	0.011397948	0.016999741
530	0.020847977	0.026360236	0.011424462	0.017034648
531	0.020883553	0.02639633	0.011450994	0.017069507
532	0.020919966	0.026432286	0.011477533	0.017104398
533	0.020955961	0.026468477	0.011504087	0.017139248
534	0.020992636	0.026504682	0.011530633	0.017174122
535	0.021029941	0.02654097	0.011557183	0.017208997
536	0.021066616	0.026577217	0.011583715	0.017243975
537	0.021103501	0.026613727	0.01161029	0.017278794
538	0.021140491	0.026650167	0.01163685	0.017313672
539	0.021176853	0.026686774	0.011663442	0.017348473
540	0.021213109	0.026723256	0.011690033	0.017383327
541	0.021248842	0.026759419	0.011716631	0.017418225
542	0.02128426	0.026795624	0.011743228	0.017453162
543	0.021319887	0.026831705	0.011769845	0.017488045
544	0.02135562	0.026867841	0.011796462	0.017522951
545	0.021391457	0.026903797	0.011823094	0.017557841
546	0.021427661	0.026939711	0.011849728	0.017592731
547	0.021464232	0.02697575	0.011876369	0.017627613
548	0.021500122	0.027012108	0.011903031	0.017662437
549	0.021536745	0.027048382	0.011929687	0.01769728
550	0.021573263	0.027084753	0.011956367	0.017732068
551	0.021608839	0.027121249	0.011983064	0.017766829
552	0.02164499	0.027157634	0.012009753	0.017801641
553	0.021680408	0.027194434	0.012036463	0.017836406
554	0.021716193	0.027231138	0.012063198	0.017871119
555	0.021751716	0.027267827	0.012089936	0.017905843
556	0.021787554	0.027304447	0.012116682	0.017940589
557	0.021822343	0.027341275	0.012143446	0.017975281
558	0.021857552	0.027378269	0.012170205	0.018009981
559	0.021891817	0.027415097	0.012196986	0.018044695
560	0.021926292	0.027451607	0.012223774	0.018079459
561	0.021961448	0.027488006	0.012250563	0.018114242
562	0.021996081	0.027524211	0.012277367	0.018149026
563	0.022031237	0.027560278	0.012304174	0.018183809
564	0.022067022	0.027596607	0.012330971	0.018218623
565	0.022102754	0.027632978	0.012357801	0.018253359
566	0.022138644	0.02766946	0.012384613	0.018288174
567	0.022174586	0.027705832	0.012411429	0.018323007
568	0.022210318	0.027742161	0.012438266	0.018357802
569	0.022245841	0.027778491	0.0124651	0.018392604
570	0.022280421	0.027815042	0.01249194	0.018427393
571	0.022315106	0.027851718	0.012518764	0.018462237
572	0.02235	0.027888283	0.012545613	0.01849702
573	0.022383951	0.027925194	0.012572467	0.018531785
574	0.022418112	0.027961925	0.012599348	0.018566499
575	0.022451801	0.027998739	0.012626258	0.018601133
576	0.022486119	0.028035373	0.012653168	0.018635783
577	0.022520437	0.028071938	0.012680089	0.01867042
578	0.022554702	0.028108766	0.012706993	0.018705097
579	0.022589334	0.028145469	0.012733887	0.018739815
580	0.022624805	0.028181771	0.012760781	0.018774564
581	0.022660171	0.028217962	0.012787666	0.01880937
582	0.022695117	0.028254154	0.012814556	0.018844179
583	0.022729802	0.028290359	0.012841425	0.018879102
584	0.02276501	0.028326481	0.012868284	0.018914051
585	0.022800691	0.028362658	0.012895155	0.018948954
586	0.022836633	0.02839878	0.012922062	0.018983769
587	0.022873203	0.028434972	0.012948941	0.019018654
588	0.022910089	0.028471205	0.012975846	0.019053436
589	0.022946397	0.028507839	0.013002773	0.01908814
590	0.022982025	0.028544459	0.013029699	0.019122873
591	0.023017181	0.028581218	0.013056614	0.019157661
592	0.023052285	0.028617769	0.013083544	0.019192416
593	0.023086655	0.028654292	0.013110473	0.019227186
594	0.023121812	0.02869047	0.013137409	0.019261942
595	0.023156129	0.028726869	0.013164328	0.019296786
596	0.023190866	0.028763198	0.013191268	0.019331566
597	0.023225813	0.028799445	0.013218237	0.019366254
598	0.023261179	0.028835221	0.013245204	0.019401041
599	0.023296649	0.028871108	0.013272171	0.019435839
600	0.023331334	0.028907091	0.013299157	0.019470578
601	0.023365914	0.028942964	0.013326151	0.01950532
602	0.02340086	0.028978727	0.013353151	0.019540047
603	0.023435597	0.029014641	0.013380153	0.019574766
604	0.023469758	0.029050708	0.013407166	0.019609472
605	0.023503919	0.02908683	0.013434189	0.019644163
606	0.023538446	0.029123132	0.013461203	0.019678887
607	0.023572607	0.029159628	0.013488223	0.019713601
608	0.023607134	0.029195902	0.013515251	0.019748292
609	0.023642133	0.029232287	0.013542282	0.01978296
610	0.02367708	0.029268852	0.01356932	0.019817613
611	0.023711136	0.029305555	0.0135964	0.019852137
612	0.023745611	0.029342273	0.013623485	0.019886669
613	0.02378061	0.029378658	0.013650576	0.019921233
614	0.0238165	0.029415153	0.013677644	0.019955836
615	0.023852075	0.029451801	0.013704696	0.019990495
616	0.023887493	0.029488422	0.013731781	0.020025068
617	0.023922859	0.02952518	0.013758835	0.020059724
618	0.023958382	0.029561925	0.013785878	0.020094409
619	0.023993643	0.029598587	0.013812932	0.020129089
620	0.024028799	0.029635401	0.013839983	0.020163784
621	0.024063746	0.029671939	0.013867055	0.020198461
622	0.024098849	0.029708102	0.013894107	0.020233253
623	0.024134058	0.029744197	0.013921158	0.020268058
624	0.024168009	0.029780249	0.013948205	0.020302907
625	0.024202013	0.029816219	0.013975264	0.020337745
626	0.024235597	0.02985212	0.014002336	0.020372557
627	0.024269076	0.029887979	0.014029402	0.0204074
628	0.024302242	0.029923838	0.014056488	0.020442196
629	0.02433614	0.029959628	0.014083565	0.020477012
630	0.024369568	0.029995155	0.014110645	0.020511889
631	0.024402261	0.030030613	0.014137762	0.020546658
632	0.024435584	0.03006596	0.014164881	0.020581425
633	0.024469116	0.03010139	0.014192006	0.020616151
634	0.024502333	0.030136654	0.014219133	0.020650932
635	0.024536651	0.030172112	0.01424626	0.020685667
636	0.024570759	0.030207625	0.014273409	0.020720341
637	0.024605496	0.030243373	0.014300545	0.020755034
638	0.024640338	0.030279136	0.01432772	0.020789599
639	0.024675966	0.030314469	0.014354889	0.020824213
640	0.024711122	0.030349581	0.014382063	0.020858856
641	0.024746121	0.030384595	0.01440923	0.02089354
642	0.024782063	0.030419707	0.014436396	0.0209282
643	0.024817167	0.030455165	0.014463553	0.020962896
644	0.024851642	0.030490761	0.014490747	0.020997491
645	0.024886169	0.030526454	0.014517943	0.021032072
646	0.024920854	0.030562272	0.01454514	0.021066658
647	0.02495512	0.0305982	0.014572335	0.021101248
648	0.024989699	0.030633935	0.014599548	0.021135804
649	0.025024384	0.030669545	0.014626766	0.021170379
650	0.025060326	0.030705238	0.014653998	0.021204866
651	0.025095692	0.030741263	0.014681214	0.0212394
652	0.025129748	0.030777385	0.014708439	0.021273932
653	0.02516417	0.030813438	0.014735659	0.021308466
654	0.025198174	0.030849408	0.014762877	0.021343037
655	0.025232597	0.030885128	0.014790097	0.021377651
656	0.0252677	0.030920822	0.014817347	0.021412158
657	0.025303642	0.030956501	0.014844594	0.021446668
658	0.025339846	0.030992304	0.014871861	0.021481106
659	0.02537626	0.031028011	0.014899123	0.021515554
660	0.025412412	0.031063787	0.014926388	0.021549976
661	0.025448511	0.031099674	0.014953661	0.021584367
662	0.025484925	0.031135741	0.014980931	0.02161875
663	0.025520552	0.031171393	0.01500818	0.021653265
664	0.025555499	0.031207196	0.015035451	0.021687731
665	0.025590917	0.031242696	0.015062707	0.021722292
666	0.025626545	0.031278181	0.015090011	0.021756672
667	0.025662696	0.031313763	0.015117293	0.021791108
668	0.025698691	0.031349429	0.015144588	0.021825515
669	0.025733533	0.03138508	0.01517188	0.021859977
670	0.025769056	0.031420718	0.015199182	0.021894424
671	0.025803793	0.031456508	0.015226507	0.021928818
672	0.025839525	0.031492478	0.015253794	0.021963288
673	0.025874524	0.031528295	0.015281098	0.021997735
674	0.025909785	0.031563808	0.015308413	0.022032171
675	0.025944417	0.031599363	0.015335726	0.022066648
676	0.025980255	0.031634696	0.01536303	0.022101171
677	0.026016302	0.031670016	0.015390315	0.022135777
678	0.026052034	0.031705197	0.015417628	0.022170334
679	0.026087976	0.031740308	0.015444958	0.02220485
680	0.026124075	0.031775406	0.015472284	0.022239394
681	0.026160279	0.031810394	0.015499622	0.022273915
682	0.026196588	0.031845408	0.01552697	0.022308415
683	0.026232635	0.031880493	0.015554306	0.022342954
684	0.026267267	0.031915826	0.015581662	0.022377446
685	0.026302162	0.031951048	0.01560902	0.022411945
686	0.026337632	0.03198634	0.015636389	0.022446383
687	0.026373155	0.032021369	0.015663764	0.022480842
688	0.026407211	0.032056494	0.015691154	0.022515266
689	0.026440848	0.03209126	0.015718551	0.022549726
690	0.026474642	0.032125929	0.015745961	0.022584142
691	0.026508121	0.032160653	0.015773395	0.022618525
692	0.026542334	0.032195087	0.015800839	0.022652909
693	0.026576181	0.032229617	0.015828288	0.022687289
694	0.026609084	0.032264342	0.015855739	0.022721676
695	0.026643507	0.032298761	0.015883174	0.022756112
696	0.026677982	0.032333472	0.015910572	0.022790639
697	0.026711933	0.032368058	0.015938026	0.022825021
698	0.026745779	0.032402616	0.015965466	0.022859458
699	0.026779678	0.032437271	0.015992903	0.022893888
700	0.0268141	0.03247194	0.016020343	0.022928271
701	0.026848366	0.032506775	0.016047794	0.022962607
702	0.026882527	0.03254179	0.016075252	0.022996913
703	0.026916268	0.032576915	0.016102714	0.023031208
704	0.026950376	0.032612207	0.016130177	0.023065482
705	0.026984799	0.032647485	0.016157647	0.023099746
706	0.027019431	0.03268315	0.016185124	0.023133942
707	0.027054011	0.032718871	0.016212601	0.023168157
708	0.027087334	0.032754426	0.016240095	0.023202384
709	0.027121128	0.032790036	0.016267603	0.023236557
710	0.027155236	0.032825646	0.016295124	0.023270676
711	0.027189135	0.032861145	0.01632266	0.023304775
712	0.027222824	0.032896727	0.016350188	0.023338935
713	0.027256303	0.032932143	0.016377727	0.023373065
714	0.027289521	0.032967698	0.016405265	0.023407187
715	0.027322005	0.033003571	0.016432829	0.023441218
716	0.027355485	0.033039389	0.016460362	0.023475343
717	0.027387969	0.033075123	0.016487884	0.023509547
718	0.027420296	0.033111121	0.016515421	0.023543728
719	0.027453146	0.033147187	0.016542959	0.023577885
720	0.027485788	0.033183476	0.016570479	0.023612094
721	0.027519529	0.033219612	0.016597999	0.023646315
722	0.02755369	0.033255415	0.016625521	0.02368057
723	0.027587851	0.033291482	0.016653038	0.023714819
724	0.027622221	0.033327715	0.01668058	0.023748975
725	0.027656748	0.033363865	0.016708117	0.023783166
726	0.027690961	0.033399848	0.016735669	0.023817339
727	0.027724755	0.033435901	0.016763213	0.023851551
728	0.027757554	0.033471996	0.016790788	0.023885662
729	0.027789933	0.03350827	0.0168184	0.023919646
730	0.027822732	0.033544752	0.016845993	0.023953676
731	0.027856683	0.033581455	0.016873579	0.023987688
732	0.027890477	0.033618117	0.016901164	0.024021746
733	0.027923642	0.033654488	0.016928765	0.024055814
734	0.027957383	0.033690458	0.016956358	0.024089952
735	0.027991282	0.033726276	0.016983953	0.024124089
736	0.028024605	0.033762204	0.017011571	0.024158183
737	0.028058346	0.033798188	0.017039209	0.024192203
738	0.028092821	0.033834351	0.017066838	0.024226209
739	0.028128082	0.033870501	0.017094468	0.024260204
740	0.028163448	0.033906748	0.017122081	0.024294252
741	0.028198604	0.033943008	0.017149676	0.024328354
742	0.02823397	0.033978964	0.017177284	0.024362442
743	0.028269493	0.034014519	0.017204927	0.024396454
744	0.028305278	0.034050212	0.017232585	0.02443042
745	0.02834122	0.034085891	0.017260232	0.024464431
746	0.028377738	0.034121819	0.017287876	0.024498426
747	0.028413837	0.0341579	0.017315522	0.024532426
748	0.028450094	0.034193828	0.017343187	0.024566381
749	0.02848525	0.034230089	0.01737085	0.024600343
750	0.028520301	0.034266626	0.017398522	0.024634275
751	0.028555457	0.034303163	0.01742621	0.024668165
752	0.028590509	0.034339424	0.01745391	0.024702067
753	0.028626084	0.034375629	0.017481603	0.024735982
754	0.028661031	0.034412097	0.017509319	0.024769823
755	0.028695611	0.034448648	0.017537031	0.024803699
756	0.028729509	0.034485185	0.017564739	0.024837607
757	0.028762675	0.03452193	0.017592463	0.024871446
758	0.028795316	0.034558495	0.017620206	0.024905254
759	0.02882759	0.03459477	0.017647954	0.024939102
760	0.028860441	0.034631334	0.017675703	0.024972914
761	0.028892716	0.034667872	0.017703436	0.025006807
762	0.028925619	0.034704035	0.017731186	0.025040669
763	0.028957789	0.034740268	0.017758947	0.02507454
764	0.028989958	0.03477639	0.017786718	0.025108405
765	0.029021814	0.034812526	0.017814497	0.025142257
766	0.029053722	0.034848704	0.017842299	0.025176023
767	0.029085787	0.034884549	0.017870086	0.025209865
768	0.029118218	0.034920353	0.017897862	0.025243769
769	0.029150807	0.034956198	0.017925641	0.025277651
770	0.029183239	0.034992237	0.017953435	0.025311481
771	0.029216194	0.035028235	0.017981228	0.025345301
772	0.029249255	0.035063803	0.018009021	0.025379182
773	0.02928242	0.035099316	0.018036803	0.025413097
774	0.029315061	0.035134566	0.018064575	0.025447081
775	0.029347755	0.035169872	0.018092348	0.025481086
776	0.029380082	0.035205302	0.018120127	0.025515058
777	0.029413038	0.035240732	0.018147899	0.025549034
778	0.02944636	0.035276301	0.018175664	0.025583032
779	0.029479578	0.03531162	0.018203426	0.02561708
780	0.029512271	0.035347216	0.018231182	0.025651125
781	0.029544441	0.035382881	0.018258952	0.025685168
782	0.029576977	0.035418602	0.018286717	0.02571922
783	0.029610038	0.035454281	0.018314487	0.025753234
784	0.029643517	0.035490127	0.018342259	0.025787254
785	0.029677259	0.035526096	0.018370064	0.025821178
786	0.029710581	0.035562108	0.018397864	0.025855144
787	0.029743694	0.035597953	0.018425659	0.025889145
788	0.029776912	0.035633729	0.018453479	0.025923082
789	0.029810601	0.035669478	0.018481309	0.025957006
790	0.0298445	0.035705074	0.018509145	0.025990934
791	0.029878084	0.035740988	0.018536973	0.026024894
792	0.029912035	0.035776709	0.018564801	0.026058878
793	0.0299452	0.035812554	0.018592636	0.026092856
794	0.02997847	0.035848372	0.018620482	0.026126793
795	0.030011216	0.035884425	0.018648345	0.026160667
796	0.03004412	0.035920644	0.018676199	0.026194568
797	0.030077861	0.035956752	0.018704057	0.026228463
798	0.030110293	0.035993012	0.018731909	0.026262395
799	0.030144244	0.036029301	0.018759762	0.0262963
800	0.0301783	0.036065381	0.018787625	0.026330185
801	0.030212356	0.036101752	0.018815476	0.026364089
802	0.03024594	0.036137944	0.018843322	0.026398049
803	0.03027942	0.036173914	0.018871191	0.02643196
804	0.030312847	0.036210105	0.018899072	0.026465821
805	0.030347165	0.036246088	0.018926968	0.026499624
806	0.03038164	0.036281795	0.018954841	0.026533527
807	0.030416377	0.036317488	0.018982698	0.026567486
808	0.030451481	0.03635314	0.019010594	0.026601336
809	0.030485746	0.036388736	0.019038479	0.026635249
810	0.030519069	0.036424249	0.01906638	0.026669132
811	0.03055171	0.036459776	0.019094292	0.026703009
812	0.030584456	0.036495331	0.019122185	0.026736958
813	0.030617988	0.036530733	0.01915008	0.026770901
814	0.030651467	0.036566094	0.019177986	0.026804825
815	0.030683847	0.036601358	0.019205909	0.026838733
816	0.030716069	0.036636498	0.019233844	0.026872622
817	0.030749182	0.03667154	0.019261794	0.026906502
818	0.030782242	0.036706901	0.019289743	0.026940368
819	0.03081635	0.036741847	0.019317692	0.026974285
820	0.030850668	0.036776571	0.019345653	0.027008194
821	0.030885353	0.036811378	0.019373623	0.027042055
822	0.030920457	0.036845992	0.019401587	0.027075971
823	0.030955299	0.036880633	0.019429557	0.027109898
824	0.030990559	0.036915482	0.019457541	0.027143754
825	0.03102582	0.036950303	0.019485519	0.027177633
826	0.031060924	0.036985055	0.019513497	0.027211531
827	0.031095661	0.037019655	0.019541488	0.027245422
828	0.031131132	0.037054462	0.019569465	0.027279311
829	0.031165502	0.03708956	0.019597447	0.027313195
830	0.031199715	0.037124699	0.019625453	0.027347015
831	0.031233352	0.03716006	0.019653466	0.027380814
832	0.031266779	0.037195463	0.019681493	0.0274146
833	0.031300521	0.037230879	0.019709501	0.027448424
834	0.031334105	0.037266434	0.019737528	0.027482158
835	0.031368318	0.037301891	0.019765538	0.027515959
836	0.031403003	0.037337114	0.019793538	0.027549798
837	0.031437949	0.037372405	0.019821538	0.02758362
838	0.031472215	0.037407725	0.019849557	0.027617391
839	0.031505485	0.037443169	0.019877573	0.027651184
840	0.031538964	0.037478474	0.019905595	0.027684952
841	0.031572287	0.037513891	0.019933617	0.027718709
842	0.031606343	0.037549113	0.019961641	0.027752441
843	0.031641132	0.0375841	0.019989644	0.027786244
844	0.031676498	0.037618686	0.020017635	0.027820125
845	0.031712492	0.037653189	0.020045641	0.02785397
846	0.031748172	0.03768783	0.020073637	0.027887854
847	0.031784376	0.037722568	0.020101624	0.027921758
848	0.03182079	0.037757237	0.020129643	0.027955573
849	0.031856889	0.037791754	0.020157672	0.027989388
850	0.031893146	0.037826354	0.020185728	0.028023109
851	0.031929035	0.037860967	0.020213776	0.028056846
852	0.031965344	0.037895235	0.02024182	0.028090625
853	0.032001444	0.037929654	0.020269881	0.028124344
854	0.032037176	0.037963963	0.020297935	0.028158103
855	0.032072751	0.037998217	0.020325997	0.028191858
856	0.032108379	0.038032831	0.02035406	0.028225572
857	0.032143483	0.038067486	0.020382128	0.028259275
858	0.032178168	0.038101933	0.020410206	0.028292969
859	0.032212223	0.038136394	0.020438298	0.028326636
860	0.032246122	0.03817069	0.020466384	0.028360343
861	0.032279549	0.038205054	0.020494486	0.028394012
862	0.032313343	0.038239322	0.020522602	0.028427647
863	0.032347032	0.038273465	0.020550728	0.028461289
864	0.03238135	0.038307511	0.020578863	0.028494913
865	0.032416035	0.038341778	0.020606997	0.028528522
866	0.032451348	0.03837606	0.020635126	0.028562146
867	0.032487028	0.038410452	0.020663247	0.028595765
868	0.032522656	0.038445121	0.020691386	0.028629309
869	0.032559122	0.038480149	0.020719528	0.028662804
870	0.032595274	0.038515317	0.020747662	0.028696334
871	0.032631216	0.03855076	0.020775789	0.028729882
872	0.032667263	0.038586343	0.020803906	0.028763443
873	0.032703886	0.038621787	0.020832035	0.028796962
874	0.032740614	0.038656802	0.020860156	0.028830578
875	0.032776713	0.038691941	0.020888305	0.028864117
876	0.032813074	0.038727219	0.020916436	0.028897694
877	0.032848335	0.038762538	0.020944573	0.028931287
878	0.032883177	0.038797622	0.02097272	0.028964894
879	0.03291849	0.038832596	0.021000859	0.028998512
880	0.032953437	0.038867389	0.021029014	0.029032119
881	0.032988227	0.03890221	0.021057167	0.029065742
882	0.033022806	0.038937142	0.021085318	0.029099378
883	0.033057334	0.038972392	0.021113488	0.029132929
884	0.033091547	0.039007324	0.021141667	0.029166511
885	0.033125446	0.039042256	0.021169843	0.029200124
886	0.033159606	0.03907698	0.021198003	0.029233843
887	0.033194134	0.039111732	0.021226167	0.029267529
888	0.033229447	0.039146221	0.021254341	0.029301208
889	0.033262979	0.039181015	0.021282535	0.02933484
890	0.033296459	0.039215919	0.021310754	0.029368363
891	0.033329833	0.039250975	0.021338948	0.029401966
892	0.03336368	0.039285796	0.02136716	0.02943554
893	0.033397945	0.039320839	0.021395376	0.029469082
894	0.033431896	0.039355632	0.021423587	0.029502683
895	0.033465743	0.039390191	0.021451812	0.029536276
896	0.033499065	0.039424984	0.021480034	0.029569868
897	0.033533016	0.039459902	0.021508263	0.029603416
898	0.033567439	0.039495014	0.021536483	0.029636979
899	0.0336016	0.039530084	0.021564718	0.029670504
900	0.033636179	0.039565265	0.021592963	0.029703994
901	0.03367034	0.039600488	0.021621227	0.029737417
902	0.033703977	0.039635862	0.021649485	0.02977085
903	0.033736985	0.039671362	0.02167774	0.029804314
904	0.033769417	0.039706875	0.021706006	0.029837774
905	0.033802163	0.039742194	0.021734255	0.029871316
906	0.033834594	0.039777541	0.021762513	0.029904819
907	0.033866921	0.039813193	0.021790766	0.029938308
908	0.033900086	0.039848706	0.021818995	0.029971864
909	0.033934142	0.039884011	0.021847232	0.030005417
910	0.033968879	0.039919386	0.02187549	0.030038908
911	0.03400304	0.039954788	0.02190374	0.030072444
912	0.034037044	0.039990122	0.021931986	0.030105995
913	0.034070576	0.040025483	0.021960257	0.030139486
914	0.034104422	0.040060968	0.021988526	0.030172943
915	0.034138006	0.040096218	0.022016806	0.030206361
916	0.034171905	0.040131413	0.022045075	0.030239834
917	0.034205699	0.040166359	0.022073369	0.030273261
918	0.034238235	0.04020165	0.022101668	0.030306661
919	0.034270143	0.04023708	0.02212998	0.030340005
920	0.034301003	0.040272718	0.022158281	0.030373397
921	0.03433223	0.040308051	0.022186577	0.030406838
922	0.034362985	0.040343523	0.022214881	0.030440272
923	0.034394369	0.040379008	0.022243191	0.030473684
924	0.034425805	0.040414535	0.022271516	0.030507056
925	0.034457293	0.040449799	0.022299829	0.030540521
926	0.034489096	0.040485077	0.022328146	0.030573969
927	0.034521738	0.040520258	0.02235647	0.030607395
928	0.034553907	0.040555522	0.022384819	0.030640763
929	0.034586758	0.040590994	0.022413166	0.030674086
930	0.03461919	0.040626798	0.022441513	0.030707424
931	0.034651779	0.040662795	0.022469865	0.030740741
932	0.034683425	0.040698779	0.022498216	0.030774095
933	0.034715123	0.040734901	0.022526588	0.030807377
934	0.034746297	0.040770815	0.022554971	0.030840664
935	0.034777629	0.040806619	0.022583352	0.030873966
936	0.034808698	0.040842201	0.022611756	0.03090725
937	0.034839663	0.040877881	0.022640168	0.030940522
938	0.034871361	0.040913546	0.02266858	0.030973798
939	0.034902378	0.040949156	0.02269699	0.031007142
940	0.034933343	0.04098496	0.022725421	0.031040408
941	0.034965303	0.041020694	0.022753826	0.031073739
942	0.03499742	0.04105636	0.022782232	0.031107102
943	0.035029276	0.041092108	0.022810642	0.031140452
944	0.035061078	0.041127552	0.022839077	0.031173742
945	0.035092724	0.041162941	0.022867525	0.031207013
946	0.03512437	0.041198343	0.022895965	0.031240316
947	0.035156016	0.041234216	0.022924422	0.031273536
948	0.035187714	0.04127031	0.022952889	0.031306714
949	0.035219779	0.04130628	0.022981367	0.031339894
950	0.035251006	0.041342195	0.023009866	0.031373048
951	0.035282809	0.041377888	0.023038362	0.031406248
952	0.035315031	0.041413484	0.023066843	0.0314395
953	0.035347148	0.041449177	0.023095311	0.031472768
954	0.035378741	0.041484815	0.023123779	0.031506059
955	0.035410492	0.041520522	0.02315225	0.031539337
956	0.035441876	0.041555924	0.023180744	0.031572571
957	0.035472998	0.041591146	0.023209232	0.031605872
958	0.035504853	0.041626369	0.023237699	0.031639222
959	0.035535818	0.041661744	0.023266197	0.031672478
960	0.03556804	0.041696897	0.023294696	0.031705712
961	0.035599424	0.041732189	0.023323212	0.031738932
962	0.035631855	0.041767328	0.023351741	0.0317721
963	0.035663711	0.041802329	0.023380273	0.031805307
964	0.035695514	0.041836874	0.023408797	0.031838609
965	0.035728417	0.041871321	0.023437311	0.031871916
966	0.035761897	0.041905284	0.023465828	0.031905255
967	0.035795376	0.041939219	0.023494352	0.031938605
968	0.035829537	0.041973335	0.023522861	0.031971985
969	0.035864169	0.04200745	0.023551367	0.03200536
970	0.035899116	0.042041635	0.023579869	0.032038723
971	0.035933486	0.042076068	0.023608375	0.03207207
972	0.035967961	0.042110322	0.023636894	0.032105387
973	0.03600186	0.042144811	0.023665402	0.032138716
974	0.036035601	0.042179784	0.02369392	0.032171947
975	0.03606929	0.042214758	0.02372244	0.032205195
976	0.036103242	0.042249648	0.023750941	0.032238493
977	0.036136092	0.042284649	0.023779449	0.032271784
978	0.036168734	0.042319304	0.023807958	0.032305108
979	0.036201375	0.042354111	0.023836478	0.032338395
980	0.036232968	0.042389029	0.023865021	0.032371622
981	0.036264509	0.042423504	0.023893581	0.032404851
982	0.036295893	0.042457841	0.023922165	0.032438045
983	0.03632712	0.042491984	0.023950736	0.032471306
984	0.036357456	0.042526279	0.023979295	0.032504617
985	0.036387635	0.042560298	0.024007855	0.032537994
986	0.036418023	0.04259451	0.024036413	0.032571344
987	0.036447154	0.042628819	0.024064992	0.032604651
988	0.036476023	0.042662921	0.024093581	0.032637965
989	0.036505468	0.042696787	0.024122159	0.032671323
990	0.036535175	0.042730985	0.024150745	0.032704629
991	0.03656483	0.042765156	0.024179346	0.032737899
992	0.036594904	0.042799451	0.024207943	0.032771151
993	0.036625188	0.042833469	0.02423654	0.032804443
994	0.036655628	0.042867571	0.024265148	0.032837702
995	0.036686226	0.042901603	0.024293756	0.032870945
996	0.036716929	0.042935345	0.024322374	0.032904197
997	0.036748784	0.042969294	0.024350986	0.032937428
998	0.036780902	0.043003132	0.024379575	0.032970747
999	0.036812705	0.04303722	0.024408165	0.033004074
1000	0.036844927	0.043071045	0.024436755	0.033037423
1001	0.036877254	0.043104952	0.024465334	0.033070779
1002	0.036909161	0.043138736	0.024493932	0.033104086
1003	0.036942012	0.043172477	0.024522534	0.03313737
1004	0.036974706	0.043206219	0.024551128	0.03317068
1005	0.037007609	0.04324021	0.024579711	0.033203983
1006	0.03703915	0.043274269	0.024608315	0.033237247
1007	0.03707132	0.043308579	0.024636912	0.033270481
1008	0.037103752	0.043342971	0.024665533	0.033303634
1009	0.037135974	0.043377363	0.024694159	0.033336775
1010	0.037168406	0.043411769	0.0247228	0.033369879
1011	0.037200261	0.04344623	0.024751436	0.033403027
1012	0.03723285	0.04348101	0.02478007	0.033436123
1013	0.037265596	0.0435159	0.024808716	0.033469177
1014	0.037298394	0.04355097	0.024837374	0.03350217
1015	0.037331245	0.04358593	0.024866022	0.033535203
1016	0.037364306	0.043620889	0.024894684	0.033568205
1017	0.037397733	0.043655987	0.024923332	0.033601183
1018	0.037431684	0.043691182	0.024951975	0.033634171
1019	0.037465425	0.043726197	0.024980587	0.033667274
1020	0.037499115	0.043761046	0.02500919	0.033700444
1021	0.037531808	0.043795604	0.02503782	0.033733601
1022	0.037564188	0.043830037	0.025066463	0.033766735
1023	0.037596776	0.043864014	0.025095097	0.033799951
1024	0.03762926	0.043898005	0.025123774	0.033833032
1025	0.037661797	0.04393212	0.025152429	0.033866169
1026	0.037693286	0.043966374	0.025181088	0.033899308
1027	0.037725089	0.044000752	0.02520975	0.033932422
1028	0.037757835	0.044034868	0.025238432	0.033965486
1029	0.037790057	0.044069094	0.025267109	0.033998581
1030	0.037823432	0.044103251	0.02529577	0.034031698
1031	0.037856178	0.044137698	0.025324428	0.034064802
1032	0.0378895	0.044171882	0.025353109	0.034097838
1033	0.03792277	0.044205693	0.025381779	0.034130964
1034	0.037955883	0.044239227	0.025410495	0.034163996
1035	0.037989991	0.044272623	0.025439217	0.034197009
1036	0.038024833	0.044305936	0.025467926	0.03423007
1037	0.038059151	0.044339788	0.025496631	0.034263108
1038	0.03809504	0.044373419	0.025525306	0.034296227
1039	0.038130616	0.044406787	0.025554005	0.034329304
1040	0.038165824	0.044440404	0.025582707	0.034362345
1041	0.038201138	0.044474242	0.025611411	0.034395366
1042	0.038236189	0.044507901	0.025640122	0.03442841
1043	0.038272079	0.04454131	0.025668838	0.034461441
1044	0.038308178	0.044574748	0.025697527	0.034494561
1045	0.038343963	0.04460842	0.025726255	0.034527542
1046	0.038380219	0.044642037	0.025754988	0.034560496
1047	0.038415009	0.044675931	0.02578372	0.034593466
1048	0.038450427	0.044709728	0.02581246	0.034626414
1049	0.038485269	0.044743359	0.025841214	0.034659374
1050	0.038520373	0.04477699	0.025869952	0.034692378
1051	0.038555162	0.044810648	0.025898708	0.034725331
1052	0.038589585	0.044844279	0.025927484	0.034758217
1053	0.038623641	0.044877855	0.025956275	0.03479106
1054	0.038657958	0.044911624	0.025985073	0.034823855
1055	0.038692224	0.044945352	0.026013866	0.034856687
1056	0.038726227	0.044978983	0.026042665	0.034889531
1057	0.038760179	0.045012448	0.026071459	0.034922413
1058	0.038794287	0.045045815	0.026100253	0.034955325
1059	0.038827662	0.045079322	0.026129058	0.03498821
1060	0.038860879	0.045112565	0.026157873	0.035021099
1061	0.038894621	0.045146044	0.026186717	0.03505387
1062	0.038928362	0.045179467	0.02621555	0.035086679
1063	0.038962209	0.045213001	0.026244379	0.035119511
1064	0.038996736	0.045246743	0.026273212	0.035152275
1065	0.039030478	0.045280332	0.026302044	0.035185087
1066	0.039063067	0.045313742	0.026330912	0.035217831
1067	0.039095655	0.045347027	0.026359768	0.035250641
1068	0.039128663	0.045380104	0.026388621	0.035283472
1069	0.0391623	0.045413333	0.026417465	0.035316332
1070	0.039196461	0.045446591	0.026446302	0.035349182
1071	0.039230412	0.045479613	0.026475137	0.035382056
1072	0.039263944	0.045512911	0.026503975	0.035414905
1073	0.039297004	0.045546432	0.026532809	0.035447751
1074	0.039330746	0.045579703	0.026561652	0.035480558
1075	0.039364173	0.045612918	0.026590485	0.03551344
1076	0.039397705	0.045645913	0.02661932	0.035546329
1077	0.039431813	0.045678796	0.026648172	0.03557918
1078	0.039465712	0.0457115	0.026677033	0.035612051
1079	0.039500344	0.045744245	0.026705891	0.035644932
1080	0.039534453	0.045776962	0.026734768	0.035677766
1081	0.039568718	0.045810095	0.026763649	0.035710535
1082	0.039602774	0.045843159	0.026792519	0.03574335
1083	0.039637039	0.045876167	0.026821379	0.035776193
1084	0.039670414	0.045909369	0.026850233	0.035809074
1085	0.039704732	0.045942944	0.026879081	0.035841903
1086	0.039739312	0.045976409	0.026907933	0.035874746
1087	0.039774416	0.046009888	0.026936789	0.035907585
1088	0.039808576	0.046043214	0.026965648	0.035940444
1089	0.039842423	0.046076665	0.026994509	0.035973309
1090	0.039875902	0.04611013	0.027023389	0.036006112
1091	0.039909015	0.046143539	0.027052259	0.036038962
1092	0.039941971	0.046177156	0.027081122	0.036071813
1093	0.039974822	0.046210621	0.027109984	0.03610469
1094	0.040007515	0.046244266	0.027138829	0.036137601
1095	0.040040471	0.046278021	0.027167681	0.036170481
1096	0.040073898	0.046311445	0.027196521	0.03620344
1097	0.040107063	0.046344951	0.027225391	0.036236308
1098	0.040140124	0.046378444	0.027254268	0.036269161
1099	0.040173132	0.046411964	0.027283143	0.036302027
1100	0.040207188	0.046445235	0.027312014	0.0363349
1101	0.04024051	0.046478617	0.027340882	0.036367784
1102	0.040273623	0.046512081	0.027369749	0.036400655
1103	0.040306893	0.046545422	0.027398616	0.036433555
1104	0.040340215	0.046578914	0.027427483	0.036466449
1105	0.040373014	0.046612337	0.027456363	0.036499323
1106	0.040406127	0.046645747	0.027485245	0.036532178
1107	0.040440706	0.046679073	0.027514114	0.036565052
1108	0.040474762	0.046712635	0.027542982	0.036597926
1109	0.040508661	0.046746584	0.027571864	0.03663072
1110	0.040542507	0.046780298	0.027600743	0.036663561
1111	0.040576354	0.046813722	0.027629605	0.036696492
1112	0.04061041	0.046846896	0.027658475	0.036729392
1113	0.040644099	0.046879973	0.027687357	0.036762261
1114	0.040677421	0.04691287	0.027716232	0.036795189
1115	0.040710272	0.046945809	0.027745119	0.036828108
1116	0.040743542	0.046978734	0.027773996	0.036861045
1117	0.040776602	0.047011729	0.0278029	0.036893918
1118	0.040809977	0.04704464	0.027831789	0.036926835
1119	0.040843771	0.047077468	0.02786066	0.036959829
1120	0.040877251	0.047110324	0.027889537	0.036992794
1121	0.040910364	0.047143346	0.027918437	0.037025653
1122	0.040943319	0.04717652	0.027947344	0.037058465
1123	0.040976484	0.047209348	0.027976229	0.037091377
1124	0.041010016	0.047241969	0.028005119	0.037124285
1125	0.041044544	0.047274659	0.028034026	0.037157122
1126	0.041079438	0.047307349	0.028062906	0.037190042
1127	0.041115118	0.047339845	0.028091788	0.037222967
1128	0.041150589	0.047372368	0.028120679	0.037255841
1129	0.041185797	0.04740521	0.028149594	0.037288616
1130	0.041220691	0.047438122	0.028178497	0.037321431
1131	0.041255219	0.047471005	0.028207397	0.037354269
1132	0.041289799	0.047504138	0.028236301	0.037387078
1133	0.041325165	0.047537257	0.028265222	0.03741982
1134	0.041359849	0.047570763	0.028294152	0.037452512
1135	0.041393748	0.047604186	0.028323073	0.037485287
1136	0.041427804	0.047637526	0.028351991	0.03751808
1137	0.041461964	0.047670881	0.028380905	0.0375509
1138	0.04149602	0.047704179	0.028409819	0.037583732
1139	0.041530286	0.047737533	0.028438749	0.037616491
1140	0.041564866	0.04777086	0.028467673	0.037649263
1141	0.041599812	0.047804186	0.028496601	0.037681999
1142	0.041634602	0.047838025	0.028525546	0.037714629
1143	0.04166892	0.047871739	0.028554497	0.037747267
1144	0.04170308	0.047905439	0.028583445	0.037779916
1145	0.041737503	0.047938821	0.028612376	0.037812663
1146	0.041771244	0.047972299	0.028641319	0.037845376
1147	0.041804514	0.04800593	0.028670276	0.037878053
1148	0.041837575	0.048039506	0.02869924	0.037910737
1149	0.041871002	0.048073234	0.028728199	0.037943392
1150	0.041905058	0.048106837	0.028757168	0.037976013
1151	0.041938695	0.048140454	0.028786141	0.038008631
1152	0.041972803	0.048174126	0.028815119	0.038041216
1153	0.042006807	0.048208145	0.028844101	0.038073759
1154	0.042040601	0.048242191	0.028873093	0.038106269
1155	0.042074394	0.048275988	0.028902083	0.03813882
1156	0.042108346	0.048310034	0.028931064	0.038171352
1157	0.042142768	0.048343955	0.028960051	0.038203847
1158	0.042177348	0.048377877	0.028989003	0.038236447
1159	0.042210985	0.04841202	0.029017988	0.038268922
1160	0.042244569	0.048446052	0.02904698	0.038301359
1161	0.042278835	0.048479863	0.029075969	0.038333822
1162	0.042312733	0.048513618	0.029104961	0.038366289
1163	0.042346475	0.048547263	0.029133972	0.038398693
1164	0.042379797	0.04858088	0.029162974	0.038431135
1165	0.042412753	0.048614317	0.029191998	0.038463539
1166	0.042446547	0.04864781	0.029221008	0.038495982
1167	0.042480655	0.048681247	0.029250034	0.038528371
1168	0.042514711	0.04871438	0.029279053	0.03856081
1169	0.042548348	0.048747512	0.029308088	0.038593212
1170	0.042581618	0.048780451	0.029337119	0.038625665
1171	0.042615412	0.048813321	0.029366134	0.038658146
1172	0.042649101	0.048846218	0.029395128	0.038690706
1173	0.042683681	0.048879282	0.029424133	0.038723181
1174	0.042718365	0.048912082	0.029453104	0.038755776
1175	0.042752893	0.048944731	0.029482094	0.038788338
1176	0.042788049	0.048977351	0.029511089	0.038820868
1177	0.042822734	0.049010069	0.029540083	0.03885341
1178	0.042857156	0.049043243	0.029569084	0.038885897
1179	0.042891055	0.049076389	0.029598095	0.038918392
1180	0.042925635	0.049109259	0.029627095	0.038950933
1181	0.042959167	0.049142503	0.029656116	0.03898338
1182	0.042993328	0.049175774	0.029685108	0.0390159
1183	0.04302686	0.049209003	0.029714119	0.039048388
1184	0.043061335	0.049241942	0.029743131	0.039080866
1185	0.043096438	0.049274673	0.029772134	0.039113377
1186	0.04313128	0.049307585	0.029801126	0.039145912
1187	0.043167117	0.049340648	0.029830123	0.039178401
1188	0.043202745	0.049373988	0.029859126	0.039210851
1189	0.043237849	0.049407412	0.029888133	0.039243293
1190	0.043273372	0.049441015	0.029917144	0.039275686
1191	0.043309	0.049474687	0.029946146	0.039308085
1192	0.043344942	0.049508554	0.029975136	0.039340506
1193	0.043381303	0.04954188	0.030004145	0.039372902
1194	0.043417769	0.049575013	0.030033162	0.039405274
1195	0.043454706	0.049608062	0.03006216	0.039437726
1196	0.043491015	0.049640973	0.030091163	0.039470191
1197	0.043527272	0.04967376	0.030120188	0.039502589
1198	0.043563319	0.049706699	0.030149209	0.039534991
1199	0.043599313	0.049739679	0.030178223	0.039567404
1200	0.043635412	0.049772701	0.030207261	0.039599738
1201	0.043671616	0.049805765	0.030236286	0.039632102
1202	0.043707978	0.049838524	0.030265306	0.039664499
1203	0.043744444	0.049871172	0.030294333	0.039696883
1204	0.043780595	0.049903765	0.030323363	0.039729271
1205	0.043815804	0.049936233	0.030352408	0.039761648
1206	0.043850436	0.049968965	0.03038144	0.039794053
1207	0.04388533	0.050001405	0.03041049	0.039826439
1208	0.043920225	0.050034164	0.030439526	0.039858808
1209	0.043955276	0.050066951	0.030468566	0.039891138
1210	0.043990222	0.050099848	0.030497597	0.039923466
1211	0.044025064	0.050132746	0.030526626	0.039955826
1212	0.04406022	0.050165242	0.03055565	0.03998823
1213	0.044094381	0.050197904	0.03058467	0.040020669
1214	0.044128647	0.050230414	0.030613693	0.040053108
1215	0.044162336	0.050262799	0.030642746	0.040085472
1216	0.044196444	0.050294949	0.030671797	0.040117864
1217	0.044230605	0.050327528	0.030700841	0.040150234
1218	0.044264765	0.050359858	0.030729876	0.040182655
1219	0.044298245	0.050392576	0.030758933	0.040215007
1220	0.044332353	0.050425307	0.030787983	0.040247365
1221	0.044365885	0.050458135	0.030817013	0.040279804
1222	0.044399522	0.050490963	0.030846054	0.040312226
1223	0.044432321	0.050523792	0.030875111	0.040344625
1224	0.044466062	0.050557063	0.030904168	0.040376947
1225	0.044499018	0.050590417	0.030933252	0.040409187
1226	0.044531083	0.050623605	0.030962337	0.040441454
1227	0.044563986	0.050656973	0.030991398	0.040473739
1228	0.044597623	0.050690133	0.031020447	0.040506068
1229	0.04463084	0.050723114	0.031049501	0.040538419
1230	0.044664005	0.050756412	0.031078584	0.040570623
1231	0.044697642	0.050789766	0.031107673	0.040602781
1232	0.044731122	0.050822954	0.031136747	0.040635012
1233	0.044765859	0.050855783	0.031165818	0.04066727
1234	0.044800648	0.05088868	0.03119491	0.040699454
1235	0.044835857	0.05092137	0.031224	0.040731647
1236	0.044871223	0.050954157	0.031253094	0.040763799
1237	0.04490706	0.050986888	0.031282179	0.040795963
1238	0.044943159	0.051019951	0.031311264	0.040828083
1239	0.04497842	0.051052752	0.031340367	0.040860206
1240	0.045013576	0.051085525	0.03136947	0.04089234
1241	0.045049361	0.051118477	0.031398549	0.040924521
1242	0.045084203	0.051151416	0.031427639	0.04095669
1243	0.04511894	0.051184521	0.03145673	0.040988838
1244	0.045154201	0.05121764	0.031485824	0.041020959
1245	0.045188938	0.051250842	0.031514914	0.041053089
1246	0.045223099	0.05128403	0.031543988	0.041085287
1247	0.045257417	0.051316941	0.031573065	0.041117489
1248	0.045291472	0.051349783	0.031602162	0.041149659
1249	0.045326262	0.051382487	0.031631271	0.041181769
1250	0.045360527	0.051415052	0.031660373	0.041213927
1251	0.045394688	0.051447534	0.031689467	0.041246122
1252	0.045430106	0.0514801	0.031718542	0.041278348
1253	0.04546521	0.051512568	0.031747613	0.041310614
1254	0.045500471	0.051545258	0.031776678	0.041342869
1255	0.045535575	0.051577989	0.031805751	0.041375089
1256	0.04557115	0.051610803	0.031834828	0.041407279
1257	0.045606201	0.051643756	0.031863914	0.041439446
1258	0.04564141	0.051676584	0.031892992	0.04147165
1259	0.045677038	0.051709426	0.031922103	0.041503751
1260	0.045711879	0.051742351	0.031951224	0.041535825
1261	0.045747402	0.051775277	0.031980335	0.041567907
1262	0.045782611	0.051808285	0.032009425	0.041600047
1263	0.045818186	0.051841376	0.032038519	0.04163215
1264	0.045853919	0.051874564	0.03206761	0.041664255
1265	0.045889861	0.051908167	0.032096707	0.041696307
1266	0.04592617	0.051941715	0.032125827	0.041728279
1267	0.045962321	0.05197529	0.032154929	0.041760306
1268	0.045997582	0.052008797	0.032184055	0.041792283
1269	0.046033262	0.05204175	0.032213181	0.041824329
1270	0.046068314	0.052074799	0.032242325	0.041856331
1271	0.046103994	0.052107669	0.032271462	0.041888344
1272	0.046139307	0.052140428	0.032300586	0.041920433
1273	0.046174411	0.052173436	0.032329716	0.041952487
1274	0.046209567	0.052206375	0.032358865	0.041984471
1275	0.0462453	0.052239245	0.032387995	0.042016477
1276	0.046280351	0.052271838	0.032417113	0.042048578
1277	0.046315717	0.052304209	0.032446241	0.042080671
1278	0.046349878	0.052336636	0.032475395	0.042112723
1279	0.046383514	0.052368952	0.032504528	0.042144884
1280	0.046417413	0.052401628	0.032533658	0.042177025
1281	0.046451417	0.052434401	0.032562786	0.042209164
1282	0.046485211	0.052467257	0.032591929	0.042241254
1283	0.046519528	0.052499891	0.032621076	0.042273358
1284	0.04655348	0.052532276	0.032650231	0.042305478
1285	0.046587326	0.052564648	0.03267937	0.042337648
1286	0.046621434	0.052596936	0.03270851	0.042369792
1287	0.046655018	0.052629335	0.032737674	0.042401832
1288	0.046687712	0.052662039	0.032766838	0.042433869
1289	0.046720877	0.052694867	0.032796	0.04246588
1290	0.046753623	0.052727723	0.032825156	0.04249791
1291	0.046787784	0.052760537	0.032854292	0.042529959
1292	0.046821368	0.052793393	0.032883447	0.042561964
1293	0.046855267	0.052826305	0.032912607	0.042593931
1294	0.046889742	0.052859091	0.032941765	0.042625927
1295	0.046923903	0.052891753	0.032970933	0.042657908
1296	0.046958535	0.052924305	0.033000104	0.042689893
1297	0.046993115	0.052957105	0.033029287	0.042721839
1298	0.047027276	0.052989947	0.033058476	0.04275377
1299	0.047060965	0.053022831	0.033087676	0.042785689
1300	0.047094078	0.053055576	0.03311687	0.042817662
1301	0.047126981	0.053088183	0.033146068	0.042849647
1302	0.047160461	0.053120817	0.033175288	0.042881531
1303	0.047192473	0.053153327	0.033204517	0.042913453
1304	0.047224486	0.053185878	0.03323374	0.042945387
1305	0.047256551	0.053218693	0.033262984	0.042977217
1306	0.047289035	0.053251133	0.033292209	0.043009155
1307	0.04732199	0.053284003	0.033321426	0.043041064
1308	0.047355575	0.053317094	0.033350645	0.04307294
1309	0.047389578	0.053350075	0.03337985	0.043104855
1310	0.04742421	0.053383124	0.033409034	0.043136813
1311	0.047459262	0.053416105	0.033438225	0.043168753
1312	0.047494366	0.053449168	0.0334674	0.04320073
1313	0.047529889	0.053482287	0.033496588	0.043232641
1314	0.047565254	0.053515683	0.033525762	0.043264584
1315	0.047600777	0.053548788	0.033554932	0.043296587
1316	0.0476363	0.053581644	0.033584117	0.043328573
1317	0.047671299	0.053614624	0.033613325	0.043360487
1318	0.04770656	0.053647618	0.033642554	0.043392317
1319	0.047740826	0.053680488	0.033671765	0.043424253
1320	0.047775301	0.053713621	0.033700985	0.043456133
1321	0.047809357	0.05374649	0.033730212	0.043488035
1322	0.047842836	0.053779388	0.033759437	0.043519973
1323	0.047876001	0.053812216	0.033788665	0.043551919
1324	0.047909114	0.053845141	0.033817873	0.043583894
1325	0.047941703	0.05387808	0.033847078	0.043615894
1326	0.047974135	0.053910977	0.033876302	0.043647828
1327	0.048006881	0.053944013	0.033905525	0.043679747
1328	0.048039627	0.05397727	0.033934745	0.043711653
1329	0.048072687	0.054010528	0.033963967	0.04374354
1330	0.048105748	0.054043605	0.033993196	0.043775426
1331	0.048138494	0.054076904	0.03402243	0.04380729
1332	0.048171554	0.054110119	0.034051672	0.043839126
1333	0.048204719	0.05414357	0.034080923	0.0438709
1334	0.048237623	0.054177118	0.034110159	0.0439027
1335	0.048271102	0.054210777	0.034139407	0.04393443
1336	0.048304896	0.054244546	0.034168612	0.043966284
1337	0.048339528	0.054278191	0.034197814	0.043998148
1338	0.048374632	0.054311573	0.034226997	0.044030091
1339	0.048409788	0.054344733	0.034256188	0.044062011
1340	0.048444001	0.054378129	0.034285389	0.044093893
1341	0.048478738	0.054411414	0.034314597	0.044125737
1342	0.048513318	0.054444505	0.034343799	0.044157616
1343	0.048547636	0.05447754	0.034373007	0.044189466
1344	0.048581954	0.054510604	0.034402187	0.044221407
1345	0.048616219	0.054543571	0.034431376	0.044253322
1346	0.048650328	0.054576454	0.034460562	0.044285261
1347	0.048684855	0.054609476	0.034489742	0.044317202
1348	0.04871954	0.054642498	0.034518927	0.044349124
1349	0.048754539	0.054675243	0.034548123	0.044381033
1350	0.048788595	0.054708099	0.034577325	0.044412956
1351	0.048822389	0.054740761	0.034606545	0.044444846
1352	0.048856864	0.054773631	0.034635743	0.044476763
1353	0.048890815	0.054806487	0.034664947	0.044508668
1354	0.048924976	0.054839149	0.034694163	0.044540555
1355	0.048959031	0.05487152	0.034723377	0.04457249
1356	0.048993087	0.054904016	0.034752605	0.044604373
1357	0.049027667	0.05493636	0.034781811	0.044636333
1358	0.049061776	0.054968829	0.034811036	0.044668224
1359	0.049095884	0.055001615	0.034840252	0.044700108
1360	0.049130359	0.055034222	0.034869468	0.044732019
1361	0.049165044	0.055066843	0.034898679	0.044763941
1362	0.049200566	0.055099394	0.034927898	0.04479581
1363	0.049235775	0.055131973	0.034957111	0.044827708
1364	0.049270617	0.05516476	0.034986335	0.044859553
1365	0.049305563	0.055197629	0.035015543	0.044891449
1366	0.049340196	0.055230762	0.035044755	0.044923292
1367	0.049374566	0.055263632	0.035073982	0.044955109
1368	0.049408831	0.055296668	0.0351032	0.044986942
1369	0.049443516	0.055329786	0.035132434	0.045018704
1370	0.049478096	0.055362615	0.035161657	0.045050534
1371	0.049513147	0.05539565	0.035190874	0.045082367
1372	0.049547465	0.055428714	0.035220095	0.045114204
1373	0.04958215	0.055461847	0.035249288	0.045146112
1374	0.049617044	0.055494661	0.035278489	0.04517802
1375	0.049650786	0.055527531	0.035307709	0.045209894
1376	0.049685051	0.05556022	0.035336921	0.045241785
1377	0.049719107	0.055593159	0.03536614	0.045273629
1378	0.049753634	0.0556256	0.035395379	0.045305431
1379	0.049788529	0.055658234	0.035424604	0.045337242
1380	0.049824471	0.0556908	0.035453828	0.045369041
1381	0.049861251	0.05572324	0.03548305	0.045400839
1382	0.049897979	0.055755875	0.035512282	0.045432566
1383	0.049934235	0.055788744	0.035541544	0.045464195
1384	0.049970282	0.0558216	0.035570815	0.045495835
1385	0.050005491	0.055854539	0.035600087	0.045527467
1386	0.050040595	0.055887381	0.035629373	0.04555908
1387	0.050075436	0.055920209	0.035658649	0.045590724
1388	0.050110121	0.055953121	0.035687917	0.045622393
1389	0.050144439	0.055986309	0.035717179	0.045654045
1390	0.050177499	0.056019774	0.035746454	0.045685684
1391	0.050210455	0.056053211	0.03577573	0.045717325
1392	0.050243463	0.056086648	0.035804992	0.045749005
1393	0.050276	0.056119988	0.035834259	0.045780714
1394	0.050308064	0.05615337	0.03586354	0.045812372
1395	0.05033971	0.056186752	0.035892811	0.045844063
1396	0.050371618	0.056219995	0.035922058	0.045875831
1397	0.050403578	0.056253405	0.035951318	0.04590756
1398	0.0504358	0.056286772	0.035980597	0.045939224
1399	0.050468861	0.056320044	0.036009871	0.045970895
1400	0.050502026	0.056352969	0.03603914	0.04600262
1401	0.050535139	0.056385603	0.036068406	0.046034381
1402	0.050569195	0.056418265	0.036097658	0.046066156
1403	0.050603932	0.056450858	0.036126918	0.046097859
1404	0.050639193	0.056483119	0.036156173	0.046129617
1405	0.050675135	0.056515297	0.036185411	0.046161427
1406	0.050711758	0.056547668	0.036214619	0.04619329
1407	0.050747962	0.056580095	0.036243845	0.046225093
1408	0.050784376	0.056612259	0.036273059	0.046256957
1409	0.050819846	0.05664434	0.036302296	0.046288764
1410	0.050855526	0.056676863	0.03633153	0.046320539
1411	0.050891468	0.056709456	0.036360773	0.04635227
1412	0.050926415	0.056742188	0.036390019	0.046383986
1413	0.050961728	0.056775085	0.036419266	0.046415653
1414	0.050996465	0.056807789	0.036448504	0.046447384
1415	0.051031674	0.056840118	0.036477748	0.046479143
1416	0.051067092	0.056872545	0.036506984	0.0465109
1417	0.051101934	0.056905069	0.036536239	0.046542609
1418	0.051136042	0.05693762	0.036565498	0.046574325
1419	0.051170884	0.056970158	0.03659475	0.046606034
1420	0.05120625	0.057002779	0.036624012	0.046637686
1421	0.051241563	0.05703551	0.03665327	0.046669313
1422	0.051276929	0.057068061	0.036682551	0.046700862
1423	0.051312976	0.057100488	0.036711822	0.046732441
1424	0.051349232	0.05713297	0.036741084	0.04676402
1425	0.051385646	0.0571653	0.036770351	0.046795603
1426	0.051422007	0.05719752	0.036799593	0.046827278
1427	0.051457949	0.057229988	0.036828845	0.046858916
1428	0.051493786	0.057262401	0.036858119	0.046890486
1429	0.051529938	0.057294952	0.036887373	0.046922107
1430	0.051566561	0.05732785	0.036916621	0.046953691
1431	0.051603708	0.057360844	0.036945886	0.046985198
1432	0.051639965	0.057394004	0.036975154	0.047016693
1433	0.051677269	0.05742722	0.0370044	0.047048228
1434	0.051714102	0.057460422	0.037033655	0.047079745
1435	0.051750306	0.057493651	0.037062914	0.047111274
1436	0.051786458	0.057526853	0.037092169	0.047142825
1437	0.051823447	0.057559875	0.037121432	0.047174339
1438	0.051860123	0.057592579	0.037150687	0.047205917
1439	0.051896799	0.057625435	0.037179947	0.047237476
1440	0.051932793	0.057658401	0.037209218	0.047269022
1441	0.051968683	0.057691465	0.037238493	0.047300539
1442	0.052004153	0.05772457	0.037267762	0.047332074
1443	0.052039467	0.057757606	0.037297051	0.047363545
1444	0.052075042	0.057790365	0.037326346	0.047395022
1445	0.052110565	0.057823193	0.037355635	0.047426524
1446	0.05214614	0.057855813	0.037384914	0.047458077
1447	0.052182135	0.057888434	0.037414209	0.047489576
1448	0.052218863	0.057921138	0.037443517	0.047520996
1449	0.052254752	0.057953883	0.037472819	0.047552445
1450	0.052290537	0.057986683	0.037502122	0.04758387
1451	0.05232517	0.058019428	0.037531428	0.047615316
1452	0.052360902	0.058052201	0.037560722	0.047646773
1453	0.052396897	0.058085029	0.03759002	0.047678206
1454	0.052433048	0.058118065	0.037619299	0.047709684
1455	0.052468938	0.05815153	0.037648585	0.047741118
1456	0.052504146	0.058185023	0.037677873	0.047772562
1457	0.052539722	0.058218321	0.03770716	0.047804006
1458	0.052575192	0.058251579	0.037736451	0.04783544
1459	0.052610715	0.05828467	0.037765741	0.047866907
1460	0.0526454	0.058317692	0.037795052	0.047898322
1461	0.052680504	0.058350312	0.037824363	0.047929782
1462	0.052715031	0.058382905	0.037853682	0.047961236
1463	0.052750082	0.058415207	0.037882999	0.047992709
1464	0.052784872	0.058447648	0.037912319	0.048024158
1465	0.052820762	0.058480199	0.037941633	0.048055577
1466	0.052856442	0.058512599	0.037970953	0.048086989
1467	0.052892227	0.058545067	0.03800029	0.048118329
1468	0.052927226	0.058577729	0.038029616	0.048149718
1469	0.052961281	0.058610723	0.038058915	0.048181172
1470	0.052995128	0.05864369	0.038088201	0.048212667
1471	0.053028869	0.058676297	0.038117506	0.048244142
1472	0.053063344	0.058708931	0.038146799	0.048275644
1473	0.053098081	0.058741953	0.038176088	0.048307101
1474	0.053133238	0.058774767	0.0382054	0.048338504
1475	0.053168446	0.058807457	0.038234718	0.04836989
1476	0.053203498	0.058840548	0.038264024	0.04840126
1477	0.053238497	0.058873792	0.03829334	0.048432563
1478	0.053273391	0.058906689	0.038322673	0.048463839
1479	0.053308128	0.058939587	0.038351981	0.048495202
1480	0.053342917	0.058972692	0.038381287	0.048526544
1481	0.053377549	0.059005783	0.03841059	0.048557895
1482	0.053412077	0.059038957	0.03843989	0.048589242
1483	0.053447652	0.059071702	0.038469177	0.048620647
1484	0.053483699	0.059104461	0.038498472	0.048652005
1485	0.05351917	0.059137331	0.03852777	0.048683327
1486	0.053554273	0.059170228	0.038557072	0.048714659
1487	0.053589901	0.059202863	0.038586373	0.048745996
1488	0.053625581	0.059235815	0.038615667	0.048777329
1489	0.0536621	0.059268823	0.038644963	0.048808635
1490	0.053697256	0.059301762	0.038674259	0.048839982
1491	0.053731731	0.05933448	0.038703554	0.048871362
1492	0.05376652	0.059367156	0.038732843	0.048902755
1493	0.053800995	0.059399707	0.038762148	0.048934107
1494	0.053836099	0.059431885	0.038791467	0.048965442
1495	0.053871255	0.0594638	0.038820792	0.048996802
1496	0.053906516	0.059495576	0.03885013	0.049028131
1497	0.053941201	0.059527172	0.038879461	0.049059514
1498	0.053976409	0.059558547	0.038908798	0.049090887
1499	0.054011304	0.059590102	0.038938162	0.049122159
1500	0.054046407	0.059621588	0.038967513	0.049153474
1501	0.054082035	0.059653046	0.038996861	0.04918479
1502	0.054117296	0.059684532	0.039026206	0.04921612
1503	0.054152505	0.059715935	0.039055563	0.049247415
1504	0.054188394	0.059747047	0.039084923	0.049278702
1505	0.054223498	0.059778491	0.039114293	0.04930994
1506	0.054258445	0.059809935	0.039143682	0.049341112
1507	0.054293287	0.05984149	0.039173064	0.049372283
1508	0.0543286	0.059873349	0.039202444	0.049403412
1509	0.054364228	0.059905098	0.039231799	0.049434616
1510	0.054399908	0.059937442	0.039261191	0.049465629
1511	0.054434226	0.059969606	0.039290573	0.049496734
1512	0.054467758	0.060001756	0.03931997	0.049527815
1513	0.054500975	0.060033975	0.03934937	0.049558896
1514	0.054534088	0.060066374	0.039378759	0.049589996
1515	0.054566991	0.060098663	0.039408175	0.049621033
1516	0.054599894	0.060130799	0.039437593	0.049652075
1517	0.054633007	0.060162797	0.039467004	0.04968316
1518	0.054665491	0.060194988	0.039496407	0.049714245
1519	0.05469677	0.06022729	0.03952579	0.04974542
1520	0.054728521	0.060259523	0.039555195	0.049776513
1521	0.054760219	0.060291549	0.039584587	0.049807675
1522	0.054791917	0.060323422	0.039613987	0.049838826
1523	0.054823616	0.060355185	0.039643401	0.049869937
1524	0.054855366	0.060386809	0.039672823	0.04990103
1525	0.054886855	0.060418073	0.03970225	0.049932135
1526	0.054919286	0.060449379	0.039731679	0.049963205
1527	0.054950932	0.060480809	0.03976107	0.049994402
1528	0.054983416	0.060512198	0.039790455	0.050025609
1529	0.055015638	0.060543628	0.039819837	0.050056819
1530	0.055049485	0.060574644	0.039849212	0.05008805
1531	0.055083541	0.060605562	0.039878582	0.050119301
1532	0.055118068	0.060636632	0.039907954	0.05015051
1533	0.05515291	0.060667924	0.03993731	0.050181752
1534	0.055188066	0.060699341	0.039966671	0.050212955
1535	0.055222908	0.060730965	0.039996032	0.050244146
1536	0.055257488	0.060762395	0.040025414	0.050275291
1537	0.055291963	0.060793853	0.040054804	0.050306408
1538	0.055326333	0.06082527	0.040084187	0.050337537
1539	0.055360808	0.06085677	0.040113564	0.050368677
1540	0.055394707	0.060888158	0.040142962	0.050399771
1541	0.055428606	0.060919533	0.040172367	0.05043084
1542	0.055461876	0.060951005	0.040201755	0.050461969
1543	0.055494884	0.06098256	0.040231144	0.050493111
1544	0.055527787	0.061014655	0.04026053	0.050524187
1545	0.055561005	0.06104693	0.040289896	0.050555298
1546	0.05559506	0.061078803	0.040319263	0.05058642
1547	0.055629169	0.061111008	0.04034863	0.050617505
1548	0.055663591	0.061143366	0.040377994	0.050648588
1549	0.0556977	0.06117589	0.04040736	0.05067966
1550	0.055730393	0.061208607	0.040436726	0.05071074
1551	0.05576272	0.061241311	0.040466073	0.050741891
1552	0.055795309	0.061273987	0.040495432	0.050773002
1553	0.05582795	0.061306718	0.040524796	0.050804097
1554	0.055860539	0.061339422	0.040554153	0.050835218
1555	0.055892499	0.061372236	0.040583515	0.050866323
1556	0.055923883	0.061404663	0.040612883	0.050897468
1557	0.055954743	0.061436854	0.040642261	0.050928626
1558	0.055986337	0.061469046	0.040671655	0.050959714
1559	0.056017668	0.061501265	0.040701041	0.050990838
1560	0.056049052	0.061533443	0.040730408	0.051022017
1561	0.056080907	0.061565427	0.040759764	0.05105323
1562	0.056113025	0.061596968	0.040789112	0.051084509
1563	0.056145247	0.061628509	0.040818467	0.051115748
1564	0.056177888	0.061660161	0.040847815	0.051146982
1565	0.056211053	0.061691882	0.040877165	0.051178181
1566	0.056245476	0.06172352	0.040906498	0.0512094
1567	0.056280632	0.061755338	0.040935829	0.051240579
1568	0.056315159	0.061787391	0.040965131	0.051271838
1569	0.056349634	0.061819721	0.040994448	0.051303006
1570	0.0563839	0.061852064	0.041023782	0.051334118
1571	0.056417642	0.061884298	0.041053097	0.05136532
1572	0.056451226	0.061916475	0.041082418	0.051396511
1573	0.056484443	0.061948694	0.041111764	0.051427624
1574	0.056517032	0.061980858	0.041141111	0.051458751
1575	0.056549464	0.062013147	0.041170466	0.051489834
1576	0.056582367	0.062045131	0.041199807	0.051520977
1577	0.056615323	0.062077225	0.041229161	0.051552068
1578	0.056647231	0.062109486	0.041258507	0.051583205
1579	0.056679453	0.062141872	0.041287858	0.051614308
1580	0.056711256	0.062174174	0.041317195	0.051645487
1581	0.056743006	0.062206642	0.041346551	0.051676596
1582	0.056774705	0.062238889	0.041375914	0.051707716
1583	0.056805774	0.062271108	0.041405296	0.051738772
1584	0.05683742	0.0623033	0.04143466	0.051769884
1585	0.056869432	0.062335353	0.041464033	0.051800949
1586	0.056902021	0.062367129	0.041493407	0.051832027
1587	0.05693461	0.062398878	0.041522773	0.051863141
1588	0.056966989	0.062430488	0.041552142	0.051894261
1589	0.05700005	0.062461614	0.041581515	0.051925399
1590	0.057032953	0.062492768	0.041610892	0.051956522
1591	0.057066276	0.062523908	0.041640277	0.051987613
1592	0.057099546	0.062555338	0.041669668	0.052018663
1593	0.057131872	0.06258681	0.041699073	0.052049707
1594	0.057164776	0.062618282	0.041728491	0.05208069
1595	0.05719815	0.062649643	0.041757907	0.052111673
1596	0.05723184	0.062681378	0.041787324	0.052142594
1597	0.057265162	0.062713375	0.041816722	0.05217353
1598	0.05729796	0.062744958	0.041846127	0.052204497
1599	0.057330078	0.062776873	0.041875508	0.052235527
1600	0.057361462	0.062808981	0.041904898	0.052266519
1601	0.057393579	0.062840799	0.041934273	0.05229758
1602	0.057425801	0.062872825	0.04196366	0.052328574
1603	0.057458285	0.062904823	0.041993043	0.052359577
1604	0.057490717	0.062936419	0.042022427	0.05239061
1605	0.057523358	0.062968057	0.042051798	0.05242167
1606	0.057555737	0.062999626	0.042081158	0.05245276
1607	0.057588169	0.063031471	0.042110526	0.052483794
1608	0.05762102	0.063063317	0.042139897	0.052514799
1609	0.057653504	0.063095315	0.042169267	0.052545812
1610	0.05768625	0.063127382	0.042198646	0.052576755
1611	0.057719153	0.063159656	0.04222802	0.052607687
1612	0.057751795	0.063191834	0.04225738	0.052638676
1613	0.057785536	0.063223763	0.042286729	0.052669672
1614	0.057819068	0.063255484	0.042316115	0.052700571
1615	0.057851867	0.063287315	0.042345508	0.052731453
1616	0.057884403	0.063318801	0.04237489	0.052762403
1617	0.057917359	0.063350439	0.04240428	0.052793301
1618	0.057950157	0.063381994	0.04243369	0.052824132
1619	0.057983218	0.063413466	0.042463108	0.052854933
1620	0.058016697	0.063444536	0.042492526	0.052885763
1621	0.058050491	0.063475538	0.042521928	0.052916644
1622	0.058085333	0.063506636	0.04255132	0.052947518
1623	0.058119651	0.063537734	0.042580696	0.052978454
1624	0.058152397	0.06356886	0.042610105	0.053009319
1625	0.058184619	0.063600346	0.0426395	0.053040192
1626	0.058216894	0.063631485	0.042668907	0.053071059
1627	0.058249273	0.063662611	0.042698326	0.053101867
1628	0.058281076	0.063694235	0.042727713	0.053132719
1629	0.058313979	0.063725735	0.042757084	0.053163589
1630	0.058346568	0.063757151	0.042786437	0.053194526
1631	0.058379366	0.063788305	0.042815807	0.053225408
1632	0.058412584	0.0638195	0.042845155	0.053256353
1633	0.058446064	0.063850903	0.042874514	0.053287246
1634	0.058479753	0.063881987	0.042903892	0.053318111
1635	0.058513494	0.063912975	0.04293326	0.053348997
1636	0.058547236	0.06394417	0.042962622	0.05337988
1637	0.058582182	0.063975337	0.042991981	0.053410723
1638	0.058617653	0.064006394	0.043021336	0.053441581
1639	0.058652495	0.064037423	0.043050703	0.053472419
1640	0.058687179	0.064068438	0.043080078	0.053503239
1641	0.058721026	0.064099495	0.043109462	0.053534053
1642	0.058754977	0.064130579	0.043138854	0.053564826
1643	0.058788823	0.064161746	0.04316823	0.053595654
1644	0.058823613	0.064192969	0.043197618	0.053626398
1645	0.058857564	0.064224123	0.043227006	0.053657168
1646	0.058891515	0.064255138	0.043256395	0.05368797
1647	0.058925152	0.064285932	0.043285789	0.053718768
1648	0.058958788	0.064316919	0.043315185	0.053749532
1649	0.058992687	0.064347893	0.04334458	0.053780293
1650	0.059026795	0.064378714	0.043373969	0.053811078
1651	0.059060694	0.0644093	0.043403348	0.053841918
1652	0.059094331	0.064439762	0.043432726	0.053872769
1653	0.059127863	0.06447032	0.043462105	0.053903612
1654	0.059160818	0.064500823	0.043491473	0.053934515
1655	0.059194455	0.064531022	0.043520864	0.053965354
1656	0.059227358	0.064561221	0.043550262	0.053996187
1657	0.059260733	0.064591046	0.043579661	0.05402704
1658	0.059293794	0.064621313	0.043609063	0.054057843
1659	0.059327535	0.064651304	0.043638485	0.054088588
1660	0.05936091	0.064681365	0.043667886	0.054119416
1661	0.059392923	0.064711882	0.04369727	0.054150299
1662	0.059426245	0.064742288	0.043726651	0.054181147
1663	0.059460039	0.064772902	0.043756048	0.054211911
1664	0.059494409	0.064803363	0.043785445	0.054242677
1665	0.059528779	0.064833686	0.043814819	0.05427352
1666	0.059562573	0.064864203	0.043844198	0.05430432
1667	0.05959642	0.064894623	0.0438736	0.054335049
1668	0.059631104	0.064924697	0.043903002	0.054365784
1669	0.059665055	0.064954771	0.043932399	0.054396546
1670	0.059698902	0.064985039	0.043961797	0.054427273
1671	0.059732591	0.065015459	0.043991185	0.054458017
1672	0.059765651	0.065046142	0.044020582	0.054488707
1673	0.059799131	0.065076604	0.044049989	0.054519346
1674	0.059832296	0.065107273	0.04407937	0.054550046
1675	0.059865304	0.065138053	0.044108771	0.054580665
1676	0.059899465	0.065168944	0.044138163	0.054611251
1677	0.059933468	0.065200125	0.044167531	0.054641882
1678	0.059968048	0.065231375	0.044196898	0.054672501
1679	0.060002418	0.065262653	0.044226264	0.054703128
1680	0.060036736	0.065293918	0.044255636	0.05473374
1681	0.060070164	0.06532514	0.044284991	0.054764427
1682	0.060103276	0.065356169	0.044314349	0.054795113
1683	0.060135813	0.065386977	0.044343714	0.054825807
1684	0.060168611	0.065417646	0.044373088	0.054856479
1685	0.060201567	0.065448343	0.044402422	0.054887266
1686	0.060234208	0.065478791	0.044431766	0.054918058
1687	0.060266797	0.06550928	0.044461109	0.054948844
1688	0.060299229	0.065539659	0.044490446	0.054979661
1689	0.060331451	0.065569982	0.044519789	0.055010465
1690	0.060363987	0.065600346	0.044549129	0.055041273
1691	0.060396891	0.065631002	0.044578465	0.05507204
1692	0.06042906	0.065661712	0.044607819	0.055102783
1693	0.060462435	0.065692133	0.044637162	0.055133539
1694	0.060496334	0.065722719	0.044666484	0.055164344
1695	0.060529918	0.065753817	0.04469582	0.055195043
1696	0.060563922	0.065784915	0.044725145	0.055225761
1697	0.060597663	0.065815944	0.044754471	0.055256488
1698	0.060631614	0.065846779	0.044783786	0.055287264
1699	0.060665146	0.06587749	0.044813114	0.055318024
1700	0.060698678	0.065907924	0.044842471	0.055348713
1701	0.060732315	0.065938552	0.044871816	0.055379424
1702	0.060765638	0.065969207	0.044901132	0.055410222
1703	0.060798646	0.066000042	0.044930439	0.055441021
1704	0.060831654	0.066030974	0.044959759	0.055471783
1705	0.060864714	0.066061976	0.044989088	0.05550248
1706	0.060896989	0.066092922	0.04501841	0.055533235
1707	0.06092942	0.066123785	0.045047746	0.055563954
1708	0.060962062	0.066154703	0.045077076	0.055594679
1709	0.060994336	0.066185497	0.045106393	0.055625451
1710	0.061026349	0.066216387	0.0451357	0.055656242
1711	0.061059252	0.066247139	0.045165001	0.055687039
1712	0.061092155	0.066278016	0.045194311	0.055717786
1713	0.061125111	0.066308851	0.045223622	0.055748508
1714	0.061158485	0.066339507	0.045252926	0.055779265
1715	0.061191913	0.06637001	0.045282224	0.055810055
1716	0.061225759	0.066400153	0.045311531	0.055840841
1717	0.061259658	0.066430449	0.045340826	0.055871627
1718	0.0612945	0.066460841	0.045370112	0.055902398
1719	0.061329813	0.066491109	0.045399402	0.055933146
1720	0.061364445	0.066521487	0.045428696	0.055963892
1721	0.061399235	0.066551644	0.045457994	0.055994625
1722	0.061433605	0.066581954	0.045487283	0.056025366
1723	0.061468709	0.066612014	0.045516562	0.056056145
1724	0.06150376	0.066641922	0.045545844	0.056086929
1725	0.061538287	0.066671954	0.045575143	0.056117671
1726	0.061572762	0.066701738	0.045604432	0.056148482
1727	0.061607185	0.066731687	0.045633738	0.056179222
1728	0.061641817	0.066761581	0.045663034	0.056210003
1729	0.06167645	0.066791531	0.045692319	0.056240826
1730	0.061711187	0.066821439	0.045721606	0.056271633
1731	0.061744981	0.066851347	0.045750911	0.056302413
1732	0.061778093	0.066881393	0.045780208	0.056333222
1733	0.061812097	0.066911481	0.045809505	0.056364017
1734	0.061846153	0.066941624	0.045838819	0.056394763
1735	0.061879894	0.066972003	0.045868157	0.056425393
1736	0.061912588	0.067002644	0.045897475	0.056456089
1737	0.061945544	0.06703312	0.045926788	0.056486811
1738	0.061978133	0.06706372	0.045956126	0.05651743
1739	0.062010879	0.06709432	0.045985435	0.056548133
1740	0.062043677	0.067125058	0.04601476	0.056578772
1741	0.062076895	0.067155644	0.046044077	0.056609441
1742	0.062109746	0.0671863	0.046073397	0.056640097
1743	0.06214223	0.067216747	0.046102738	0.056670705
1744	0.062174399	0.067247541	0.046132067	0.056701324
1745	0.06220725	0.067278058	0.046161394	0.056731959
1746	0.062240101	0.067308617	0.046190757	0.056762463
1747	0.062273161	0.067338967	0.046220102	0.056793051
1748	0.062306327	0.067369208	0.046249444	0.056823622
1749	0.062338758	0.067399503	0.046278804	0.056854142
1750	0.062370823	0.067429909	0.046308151	0.056884719
1751	0.06240336	0.067460122	0.046337485	0.056915316
1752	0.062435425	0.067490583	0.046366818	0.056945896
1753	0.062467699	0.067520934	0.046396165	0.056976438
1754	0.062500079	0.067551188	0.04642549	0.057007064
1755	0.062532039	0.067581345	0.046454839	0.057037632
1756	0.062563632	0.067611668	0.046484185	0.057068194
1757	0.062595068	0.067641895	0.046513523	0.057098786
1758	0.062626505	0.067672149	0.046542865	0.057129337
1759	0.062658203	0.06770261	0.046572199	0.057159869
1760	0.062690268	0.067733169	0.046601534	0.0571904
1761	0.062723014	0.06776381	0.046630875	0.05722088
1762	0.062756074	0.067794756	0.046660218	0.057251318
1763	0.062789239	0.067825508	0.046689557	0.05728178
1764	0.062822876	0.067856261	0.046718887	0.057312254
1765	0.062856303	0.06788711	0.04674823	0.057342687
1766	0.062890307	0.067918125	0.046777568	0.057373094
1767	0.062924625	0.067948794	0.046806884	0.057403583
1768	0.062958943	0.067979505	0.046836202	0.057434042
1769	0.062994151	0.068010049	0.046865531	0.057464437
1770	0.063029831	0.068040248	0.046894858	0.057494856
1771	0.063064621	0.068070377	0.046924199	0.057525254
1772	0.063099358	0.068100285	0.046953533	0.0575557
1773	0.063134514	0.068130179	0.046982859	0.057586168
1774	0.063169618	0.068160157	0.047012185	0.057616609
1775	0.063203936	0.068190494	0.047041517	0.057647013
1776	0.063238463	0.068220789	0.047070824	0.057677482
1777	0.0632721	0.068251223	0.047100144	0.057707926
1778	0.063306732	0.068281422	0.047129458	0.057738386
1779	0.063340788	0.068311523	0.047158793	0.05776881
1780	0.063374425	0.068341943	0.047188134	0.057799201
1781	0.063407852	0.06837253	0.047217477	0.05782958
1782	0.06344065	0.068403088	0.047246813	0.057859993
1783	0.063474077	0.06843384	0.047276139	0.057890427
1784	0.063506876	0.068464592	0.047305466	0.057920861
1785	0.063540303	0.068495095	0.047334805	0.057951272
1786	0.063573259	0.068525502	0.047364134	0.057981743
1787	0.063606057	0.068555936	0.047393456	0.058012229
1788	0.063639694	0.068586314	0.047422798	0.058042627
1789	0.06367354	0.068616665	0.047452124	0.058073056
1790	0.063706967	0.068646628	0.047481453	0.058103526
1791	0.063740133	0.068676647	0.047510791	0.058133975
1792	0.063772826	0.068706804	0.047540107	0.058164493
1793	0.063806096	0.068736629	0.047569419	0.058195056
1794	0.063840205	0.068766288	0.047598747	0.058225559
1795	0.063874051	0.068795988	0.047628071	0.058256056
1796	0.063907531	0.068825827	0.047657401	0.058286531
1797	0.063940958	0.068855721	0.047686738	0.058316978
1798	0.063975118	0.068885657	0.047716061	0.05834744
1799	0.064009489	0.068915676	0.047745373	0.058377909
1800	0.064044016	0.068945584	0.047774681	0.058408374
1801	0.064078596	0.068975422	0.047803976	0.058438892
1802	0.064113071	0.06900522	0.047833281	0.058469382
1803	0.064146865	0.069035031	0.047862589	0.058499874
1804	0.06418113	0.069064828	0.047891906	0.058530314
1805	0.064215501	0.069094764	0.047921203	0.058560803
1806	0.064249766	0.069124865	0.047950496	0.058591279
1807	0.064284346	0.069154912	0.04797978	0.058621757
1808	0.064318454	0.069185013	0.048009066	0.058652208
1809	0.064352301	0.069215087	0.048038351	0.058682661
1810	0.064386147	0.069245037	0.048067636	0.058713131
1811	0.064419941	0.06927482	0.048096934	0.058743571
1812	0.064453473	0.069304742	0.048126235	0.058773992
1813	0.064488	0.069334692	0.048155532	0.0588044
1814	0.064522423	0.069364807	0.04818484	0.058834747
1815	0.064556898	0.06939484	0.048214124	0.058865177
1816	0.064591006	0.069425011	0.048243402	0.058895623
1817	0.064625115	0.069454863	0.048272675	0.058926112
1818	0.064659275	0.069484827	0.048301956	0.058956539
1819	0.064693593	0.069514596	0.048331239	0.058986966
1820	0.064727282	0.069544311	0.048360527	0.059017391
1821	0.064761129	0.069574135	0.048389808	0.059047804
1822	0.06479508	0.069604071	0.04841908	0.059078239
1823	0.064828612	0.069634048	0.048448369	0.059108601
1824	0.064862039	0.069664067	0.048477654	0.059138965
1825	0.064894837	0.069694016	0.048506939	0.059169356
1826	0.064928631	0.069723855	0.0485362	0.059199805
1827	0.06496253	0.069753528	0.048565468	0.059230248
1828	0.064995643	0.06978309	0.048594743	0.059260704
1829	0.065028232	0.069812417	0.048624017	0.059291205
1830	0.065060978	0.069841384	0.04865328	0.059321781
1831	0.065093829	0.069870378	0.04868256	0.05935229
1832	0.065126889	0.069899262	0.048711842	0.059382791
1833	0.065160631	0.069928381	0.048741108	0.05941331
1834	0.065194477	0.069957403	0.048770375	0.059443837
1835	0.065228533	0.069986398	0.048799655	0.059474317
1836	0.065262641	0.070015614	0.048828934	0.059504728
1837	0.065296121	0.07004494	0.04885821	0.059535151
1838	0.065329862	0.070074641	0.048887492	0.059565505
1839	0.065363552	0.070104535	0.048916781	0.059595804
1840	0.065396769	0.070134623	0.048946069	0.059626096
1841	0.065429882	0.070164738	0.048975351	0.059656408
1842	0.065462418	0.070194951	0.049004645	0.059686671
1843	0.065495688	0.070225177	0.049033936	0.059716911
1844	0.065529535	0.07025521	0.049063222	0.05974718
1845	0.065562648	0.070285505	0.0490925	0.059777454
1846	0.065594608	0.070315732	0.049121778	0.059807756
1847	0.065626935	0.070346069	0.049151078	0.059837962
1848	0.065658738	0.070376253	0.049180383	0.059868188
1849	0.065690541	0.070406535	0.049209687	0.059898407
1850	0.065722553	0.070436747	0.049238981	0.059928652
1851	0.065755247	0.070466904	0.049268271	0.059958889
1852	0.065787731	0.070497089	0.049297585	0.059989036
1853	0.065820372	0.07052708	0.049326879	0.060019256
1854	0.06585359	0.070556905	0.049356159	0.060049508
1855	0.06588686	0.070586661	0.049385446	0.060079742
1856	0.065919449	0.070616264	0.049414734	0.060109996
1857	0.065951304	0.07064566	0.049444012	0.060140328
1858	0.065983264	0.070674973	0.04947331	0.060170591
1859	0.066016115	0.070704148	0.049502603	0.060200828
1860	0.066048704	0.070733391	0.049531904	0.06023103
1861	0.066081293	0.070762621	0.049561197	0.060261256
1862	0.066113567	0.070791865	0.049590476	0.060291539
1863	0.066146261	0.070821095	0.049619747	0.060321819
1864	0.066178797	0.070850324	0.049649014	0.060352097
1865	0.066211753	0.070879416	0.049678267	0.060382421
1866	0.066245547	0.07090859	0.049707523	0.060412698
1867	0.066279289	0.070937848	0.049736768	0.060442997
1868	0.066312821	0.070967188	0.049765997	0.060473342
1869	0.066346615	0.070996681	0.049795229	0.060503644
1870	0.066380828	0.071026423	0.049824462	0.0605339
1871	0.066415093	0.071056151	0.049853704	0.060564119
1872	0.066449568	0.07108563	0.04988296	0.060594308
1873	0.066483572	0.071115372	0.049912209	0.060624507
1874	0.06651789	0.071145031	0.049941471	0.060654648
1875	0.066552312	0.071175202	0.049970719	0.060684789
1876	0.06658684	0.071205304	0.04999996	0.060714946
1877	0.066622258	0.071235308	0.050029182	0.060745161
1878	0.066657571	0.071265424	0.050058406	0.060775348
1879	0.066692623	0.07129547	0.05008763	0.060805548
1880	0.066726678	0.0713256	0.050116878	0.060835676
1881	0.066760472	0.071355715	0.050146124	0.060865822
1882	0.0667939	0.071385651	0.050175352	0.060896046
1883	0.066827903	0.071415642	0.050204569	0.060926294
1884	0.066861697	0.071445578	0.050233786	0.060956526
1885	0.06689481	0.07147543	0.050263026	0.0609867
1886	0.066927923	0.071505186	0.05029225	0.06101693
1887	0.066960983	0.071534706	0.050321461	0.061047221
1888	0.066993939	0.071563853	0.050350657	0.061077587
1889	0.067026475	0.071592834	0.050379836	0.061108035
1890	0.06705854	0.071621995	0.050409017	0.061138472
1891	0.067091077	0.071651266	0.050438203	0.061168862
1892	0.067123875	0.07168062	0.050467389	0.06119923
1893	0.06715725	0.071710182	0.050496569	0.061229586
1894	0.067190625	0.071739675	0.050525748	0.061259951
1895	0.067223318	0.071769292	0.050554926	0.061290304
1896	0.067256169	0.071798993	0.05058412	0.061320585
1897	0.067289072	0.071828624	0.050613296	0.06135094
1898	0.067321923	0.071858629	0.05064246	0.061381288
1899	0.067355088	0.071888454	0.050671634	0.061411613
1900	0.067387992	0.071918389	0.050700805	0.061441953
1901	0.067421105	0.071948242	0.050729974	0.061472289
1902	0.067453484	0.071978496	0.050759146	0.061502582
1903	0.067485601	0.07200875	0.050788306	0.061532907
1904	0.06751798	0.072039073	0.050817486	0.061563148
1905	0.067550098	0.072069023	0.050846661	0.061593441
1906	0.067583053	0.07209882	0.050875819	0.061623761
1907	0.067616009	0.072128714	0.050904989	0.061654035
1908	0.067648755	0.072158553	0.050934154	0.061684331
1909	0.067681449	0.07218835	0.050963311	0.061714666
1910	0.067714195	0.072218175	0.050992489	0.061744931
1911	0.067747203	0.072248055	0.051021673	0.061775165
1912	0.067779844	0.072277783	0.051050851	0.06180545
1913	0.067812433	0.072307581	0.051080026	0.061835741
1914	0.067844603	0.07233771	0.051109202	0.061866001
1915	0.067876039	0.072367563	0.051138369	0.061896329
1916	0.067906689	0.072397388	0.05116754	0.061926648
1917	0.067937654	0.072427503	0.051196704	0.061956932
1918	0.067968828	0.072457536	0.051225879	0.061987195
1919	0.067999636	0.07248761	0.051255044	0.062017496
1920	0.068029395	0.072517947	0.051284222	0.062047746
1921	0.068059365	0.072548519	0.051313419	0.062077887
1922	0.068088967	0.072579147	0.051342603	0.06210807
1923	0.068118936	0.072609705	0.051371768	0.062138276
1924	0.068148748	0.072640222	0.051400926	0.062168517
1925	0.068179346	0.072670698	0.05143008	0.062198756
1926	0.068209787	0.072701173	0.051459223	0.062229028
1927	0.068240699	0.072731911	0.051488366	0.062259262
1928	0.068272659	0.072762359	0.051517529	0.062289426
1929	0.068305143	0.072793056	0.05154667	0.062319627
1930	0.068336946	0.072823711	0.051575814	0.06234985
1931	0.06836854	0.072854214	0.051604962	0.062380079
1932	0.068400605	0.072884593	0.051634106	0.062410315
1933	0.068432565	0.072914736	0.051663267	0.062440514
1934	0.068464997	0.072944879	0.051692415	0.062470726
1935	0.068497428	0.072974691	0.051721558	0.062500976
1936	0.068529336	0.073004668	0.051750734	0.06253112
1937	0.068562082	0.073034811	0.051779892	0.062561287
1938	0.068594881	0.073064885	0.051809034	0.062591511
1939	0.06862857	0.073094461	0.051838194	0.062621688
1940	0.068662102	0.073124106	0.051867345	0.062651872
1941	0.068695162	0.073153654	0.051896501	0.062682061
1942	0.068727961	0.073183133	0.05192566	0.062712245
1943	0.068760759	0.073212584	0.051954791	0.062742507
1944	0.06879361	0.073242395	0.051983936	0.062772699
1945	0.068827089	0.073272386	0.052013052	0.062802923
1946	0.068859259	0.073302294	0.052042185	0.062833132
1947	0.068891219	0.073332341	0.052071324	0.062863306
1948	0.068923075	0.073362332	0.052100457	0.062893485
1949	0.068955559	0.073391991	0.052129587	0.062923702
1950	0.068988305	0.073421331	0.052158723	0.062953919
1951	0.069020894	0.073450865	0.052187859	0.062984129
1952	0.069053692	0.073480372	0.052217015	0.063014255
1953	0.069086753	0.073509879	0.052246148	0.063044465
1954	0.069119656	0.0735398	0.052275271	0.063074679
1955	0.069151983	0.073569653	0.052304392	0.063104914
1956	0.06918431	0.073599381	0.052333523	0.063135131
1957	0.069216532	0.073629261	0.052362648	0.063165346
1958	0.069249121	0.073659114	0.05239179	0.063195495
1959	0.069281395	0.073689036	0.052420918	0.063225685
1960	0.069313617	0.073718598	0.052450046	0.063255911
1961	0.069345316	0.073748229	0.052479167	0.063286157
1962	0.069377014	0.073778082	0.052508277	0.063316389
1963	0.069409131	0.073808017	0.052537396	0.063346581
1964	0.069441458	0.073837981	0.052566531	0.063376712
1965	0.069473837	0.073867612	0.052595657	0.063406893
1966	0.069505902	0.073897437	0.052624771	0.063437108
1967	0.069537496	0.073927206	0.052653895	0.063467317
1968	0.069569089	0.07395663	0.052683008	0.063497586
1969	0.069600001	0.073986358	0.052712139	0.06352778
1970	0.069631647	0.074016072	0.052741241	0.063558074
1971	0.069663241	0.074045745	0.052770348	0.063588337
1972	0.069694834	0.074075542	0.05279946	0.063618568
1973	0.069725589	0.07410545	0.052828569	0.063648806
1974	0.069756397	0.07413558	0.052857679	0.063679013
1975	0.069787256	0.074165654	0.052886799	0.063709201
1976	0.069818221	0.074195797	0.05291595	0.063739277
1977	0.069848767	0.074225829	0.052945112	0.063769328
1978	0.069879417	0.074255876	0.052974259	0.06379943
1979	0.069910172	0.074286088	0.053003415	0.063829468
1980	0.069940822	0.074316425	0.053032564	0.063859506
1981	0.069971997	0.074346541	0.053061705	0.063889581
1982	0.070002542	0.074376587	0.053090849	0.063919657
1983	0.070032511	0.074406758	0.05312001	0.063949671
1984	0.070063371	0.074436818	0.053149163	0.06397971
1985	0.070094336	0.074467058	0.053178328	0.06400969
1986	0.070125615	0.074497243	0.053207475	0.064039721
1987	0.070156108	0.074527677	0.053236625	0.064069715
1988	0.070186392	0.074558277	0.053265772	0.064099695
1989	0.07021657	0.074588919	0.053294939	0.064129589
1990	0.070246854	0.074619602	0.0533241	0.064159513
1991	0.070276509	0.074650381	0.053353259	0.064189456
1992	0.070306635	0.074681009	0.053382426	0.064219371
1993	0.070337076	0.074711761	0.053411583	0.064249288
1994	0.070368093	0.074742403	0.053440738	0.064279218
1995	0.070399372	0.074772851	0.053469885	0.064309183
1996	0.070432013	0.074803174	0.053499036	0.064339101
1997	0.07046434	0.074833317	0.053528196	0.064369026
1998	0.070496667	0.074863142	0.053557353	0.064398975
1999	0.070528365	0.07489287	0.053586521	0.064428908
[truncated: 98,000 more rows]
