# Supplementary material for: Identification and characterization of constrained non-exonic bases lacking predictive epigenomic and transcription factor binding annotations
Source: Nat Commun. 2020 Dec 2;11:6168. doi: 10.1038/s41467-020-19962-9 (PMC7710766; doi:10.1038/s41467-020-19962-9)
Supplement: Supplementary file 11 — Source Data [file 41467_2020_19962_MOESM11_ESM.zip › SourceData/SupFig8g.txt]

Distance to Nearest TSS (bp)	Low_CNE | CNE	High_CNE | CNE	Low_notCNE | notCNE	High_notCNE | notCNE
1	1.423725253	0.263685452	0.878653722	1.423034583
2	1.44344639	0.267156674	0.878948039	1.422008539
3	1.460302424	0.270185792	0.878993586	1.421849757
4	1.472397759	0.272636005	0.878828459	1.422425418
5	1.487002657	0.275691683	0.878552665	1.423386885
6	1.504270728	0.279181187	0.878313718	1.424219895
7	1.522110461	0.282742739	0.878020483	1.425242165
8	1.540092649	0.286592874	0.87760328	1.426696607
9	1.557639589	0.290230343	0.877379417	1.427477036
10	1.576689757	0.29430662	0.87698224	1.428861663
11	1.595195878	0.298245008	0.876662924	1.429974857
12	1.613612355	0.302109787	0.876356926	1.431041619
13	1.630365879	0.305704457	0.876030174	1.432180734
14	1.645930548	0.309030007	0.87577324	1.433076451
15	1.659646285	0.311940191	0.875546884	1.433865567
16	1.673721827	0.31482205	0.875252165	1.434893009
17	1.685197114	0.317256181	0.874946992	1.435956899
18	1.696317744	0.319640823	0.874646353	1.437004978
19	1.705050115	0.321557087	0.874415709	1.437809044
20	1.712959701	0.32336772	0.874152098	1.43872804
21	1.720847206	0.325160263	0.873906431	1.439584476
22	1.728635201	0.326967115	0.873630629	1.440545971
23	1.735434569	0.32859912	0.873263403	1.441826185
24	1.741783762	0.33025986	0.872921066	1.443019634
25	1.747277105	0.331781187	0.872629665	1.44403551
26	1.752370407	0.333182156	0.872340957	1.445041995
27	1.756921852	0.334482012	0.872113196	1.445836011
28	1.760959813	0.335696674	0.871906299	1.446557292
29	1.765562201	0.336978868	0.871690806	1.447308538
30	1.769655714	0.338214922	0.871505341	1.447955102
31	1.773664769	0.339469392	0.871302862	1.448660981
32	1.778240287	0.340805014	0.87109721	1.449377919
33	1.782396712	0.342091365	0.870887354	1.450109514
34	1.785827738	0.343310987	0.870668459	1.450872621
35	1.789439499	0.344583119	0.870430799	1.451701144
36	1.792586873	0.345742298	0.870205738	1.452485747
37	1.795588117	0.346858196	0.870001524	1.453197673
38	1.798333521	0.347909513	0.86979026	1.453934179
39	1.801523806	0.349023506	0.86960105	1.454593799
40	1.804949461	0.350185759	0.86945333	1.455108775
41	1.808059255	0.351264429	0.869321487	1.455568405
42	1.811417011	0.352363524	0.869194706	1.456010385
43	1.814238576	0.35338575	0.869048284	1.456520836
44	1.816582156	0.354302872	0.868901052	1.457034114
45	1.819139072	0.355234627	0.868773604	1.457478422
46	1.8206788	0.356008404	0.868645071	1.457926509
47	1.822041307	0.356756251	0.868509257	1.458399981
48	1.824087069	0.357634404	0.868368929	1.458889189
49	1.825636005	0.358456588	0.868198839	1.459482152
50	1.826514618	0.359142595	0.868027325	1.46008008
51	1.826805359	0.359699115	0.867882535	1.460584845
52	1.82781274	0.360371008	0.867760438	1.461010494
53	1.828791236	0.361052273	0.867671286	1.461321294
54	1.829449112	0.361707929	0.867557914	1.46171653
55	1.829788803	0.36232379	0.867443398	1.462115752
56	1.830596863	0.363051257	0.867331979	1.462504181
57	1.831298822	0.363786081	0.867225724	1.462874604
58	1.831724767	0.364509173	0.867110735	1.463275476
59	1.831965914	0.365222021	0.866978129	1.463737762
60	1.832308194	0.365947064	0.866826337	1.464266939
61	1.832754613	0.366695528	0.866679349	1.464779364
62	1.832897117	0.367405709	0.866552739	1.46522075
63	1.833069184	0.368136949	0.866431194	1.465644475
64	1.833190005	0.368859173	0.866307078	1.466077166
65	1.833326047	0.369634293	0.86617872	1.466524644
66	1.833569399	0.370448425	0.866052883	1.466963335
67	1.833577388	0.371225237	0.865938051	1.467363659
68	1.833413763	0.371980867	0.865808759	1.467814394
69	1.833518215	0.372809278	0.865699668	1.468194705
70	1.83336716	0.373655968	0.865579364	1.468614106
71	1.833048881	0.374453739	0.865460539	1.469028352
72	1.832190281	0.375162428	0.865348885	1.469417598
73	1.831519518	0.375946949	0.865247824	1.469769914
74	1.830354119	0.376650276	0.86515759	1.470084483
75	1.829113947	0.377330515	0.865063439	1.470412711
76	1.827765712	0.378021669	0.864967452	1.470747339
77	1.826528464	0.378718438	0.864877562	1.471060712
78	1.825320433	0.379442706	0.86479901	1.471334559
79	1.823967016	0.380177262	0.864728673	1.471579764
80	1.822909962	0.380953528	0.864678625	1.471754241
81	1.821399565	0.381653652	0.864636693	1.471900423
82	1.819862705	0.382380877	0.864592093	1.472055907
83	1.818584484	0.383174184	0.864553877	1.472189133
84	1.81726714	0.383981114	0.864517218	1.472316933
85	1.81616396	0.38486052	0.864463528	1.472504107
86	1.81506531	0.385761164	0.864431956	1.472614172
87	1.81369761	0.38662032	0.864391394	1.47275558
88	1.812434925	0.387498855	0.864359607	1.472866394
89	1.811099804	0.388365815	0.864343177	1.472923672
90	1.809886448	0.389262359	0.864321221	1.473000216
91	1.808544965	0.390140567	0.864322718	1.472994994
92	1.806909529	0.390984657	0.864321141	1.473000494
93	1.805419084	0.391869195	0.864325938	1.472983771
94	1.804102998	0.392797453	0.864327963	1.47297671
95	1.802654305	0.39370244	0.864348524	1.47290503
96	1.801181161	0.394621991	0.864366331	1.472842953
97	1.79953877	0.395509937	0.86438656	1.472772432
98	1.797515308	0.396325724	0.86440671	1.472702186
99	1.795711967	0.397179004	0.864430109	1.472620611
100	1.793733514	0.398019195	0.864456094	1.472530024
101	1.791822064	0.39888769	0.864492457	1.472403257
102	1.789844322	0.399783261	0.864542034	1.472230422
103	1.787915792	0.400691576	0.864600794	1.472025574
104	1.78611535	0.401676117	0.864671841	1.47177789
105	1.784171261	0.402647502	0.864741154	1.471536253
106	1.782198613	0.403625813	0.864822782	1.471251685
107	1.780142925	0.404614537	0.864934596	1.470861882
108	1.778217692	0.405641679	0.865042954	1.470484124
109	1.776378518	0.406689076	0.865152813	1.470101138
110	1.774311241	0.407689369	0.865281016	1.4696542
111	1.772187754	0.408674314	0.865408825	1.469208633
112	1.770128679	0.409672895	0.865538564	1.468756342
113	1.768328736	0.410728752	0.865676911	1.46827404
114	1.766129417	0.411698399	0.865803985	1.467831036
115	1.763807422	0.412635125	0.865933831	1.467378372
116	1.761192961	0.413501276	0.866064886	1.466921491
117	1.758410948	0.414313237	0.866204508	1.466434743
118	1.756059489	0.415215961	0.86634293	1.465952178
119	1.754004832	0.416182258	0.86647675	1.46548566
120	1.751824888	0.417121891	0.86662266	1.46497699
121	1.749788845	0.41809017	0.866765316	1.464479666
122	1.747733888	0.419069712	0.866907327	1.463984593
123	1.745708777	0.420053649	0.867049199	1.46349
124	1.743741238	0.421045716	0.867197669	1.462972408
125	1.741611442	0.421999598	0.867345492	1.462457073
126	1.739339539	0.422921063	0.867503068	1.461907733
127	1.737090167	0.423842872	0.86766114	1.461356666
128	1.734933665	0.424778976	0.867824611	1.460786777
129	1.73298118	0.425764328	0.86797958	1.460246528
130	1.731026039	0.426760254	0.868132953	1.459711844
131	1.729048749	0.42774209	0.868283542	1.459186862
132	1.727067051	0.428719416	0.868438462	1.458646783
133	1.725160486	0.429716292	0.868585919	1.458132722
134	1.72331415	0.430709432	0.868731599	1.457624857
135	1.721593646	0.431736183	0.86888016	1.457106949
136	1.719805796	0.432735388	0.869022451	1.456610895
137	1.718097078	0.433743543	0.869171771	1.45609034
138	1.716470933	0.434775233	0.869315103	1.455590659
139	1.714842514	0.435800268	0.86945488	1.455103371
140	1.712843898	0.436746952	0.869599767	1.454598271
141	1.710813211	0.43767302	0.86973486	1.454127311
142	1.708781506	0.438576941	0.869878925	1.453625076
143	1.706648723	0.439446497	0.870013148	1.453157151
144	1.704686232	0.440357452	0.870152916	1.452669894
145	1.702564615	0.441220161	0.870292361	1.452183766
146	1.700445275	0.442067481	0.870431457	1.45169885
147	1.698446605	0.442938908	0.870564483	1.451235098
148	1.696509959	0.44382649	0.870702171	1.450755094
149	1.694613172	0.444734243	0.870835501	1.450290282
150	1.692711802	0.44562975	0.870972758	1.44981178
151	1.690939596	0.446545751	0.871106745	1.449344677
152	1.689219407	0.447472895	0.871246464	1.448857591
153	1.687670212	0.448445446	0.871385518	1.448372827
154	1.685807788	0.449332785	0.871522675	1.447894672
155	1.684040727	0.450243511	0.871654794	1.447434081
156	1.682309317	0.451168683	0.871779016	1.447001023
157	1.680459295	0.452067339	0.871900835	1.44657634
158	1.678588169	0.452953254	0.872029436	1.446128014
159	1.676782927	0.453857531	0.872152265	1.445699809
160	1.674910073	0.454735121	0.872277521	1.445263146
161	1.673018683	0.45559992	0.872407014	1.444811711
162	1.670997234	0.456427116	0.872531515	1.444377679
163	1.668991702	0.457247399	0.872664384	1.443914473
164	1.667096216	0.45807707	0.872795674	1.443456772
165	1.665330021	0.458930835	0.872930532	1.442986633
166	1.663521553	0.459761297	0.873069791	1.442501154
167	1.661543286	0.460545319	0.873208833	1.442016428
168	1.659356575	0.461269469	0.873348305	1.441530203
169	1.657434741	0.462045807	0.873483069	1.441060392
170	1.655245951	0.462745623	0.873624725	1.440566555
171	1.653023406	0.463437113	0.873767819	1.440067704
172	1.651079941	0.46419521	0.873910289	1.439571029
173	1.649248045	0.464977932	0.874053543	1.439071619
174	1.647301624	0.465715618	0.874197436	1.438569983
175	1.645510896	0.466485477	0.874340609	1.438070857
176	1.643632691	0.467220738	0.874479952	1.437585081
177	1.64170139	0.467934257	0.874618951	1.437100507
178	1.639746854	0.468634583	0.874753671	1.436630848
179	1.637720233	0.469317893	0.874885778	1.436170301
180	1.635846981	0.470034013	0.875013851	1.435723814
181	1.633860711	0.470708783	0.875143589	1.435271525
182	1.631965427	0.471382041	0.87527513	1.43481295
183	1.630079721	0.472041413	0.875407001	1.434353226
184	1.628139271	0.472682594	0.875543492	1.433877392
185	1.626158409	0.473299853	0.875683299	1.43339
186	1.624253921	0.473933584	0.87581809	1.432920097
187	1.622394074	0.47457829	0.875955369	1.432441516
188	1.620676668	0.475255173	0.876089851	1.431972688
189	1.618989484	0.475925993	0.876223904	1.431505356
190	1.617275388	0.476592176	0.876359463	1.431032774
191	1.615572357	0.477247498	0.876494084	1.430563461
192	1.613979432	0.477932319	0.87662488	1.430107483
193	1.612258666	0.47858096	0.876756137	1.4296499
194	1.61061514	0.479241579	0.876892248	1.429175391
195	1.609001947	0.479905944	0.877027813	1.428702788
196	1.60736932	0.480561126	0.87715526	1.428258486
197	1.6057363	0.481205052	0.877279737	1.427824536
198	1.604150348	0.481850117	0.877404262	1.42739042
199	1.602684017	0.482512428	0.877527007	1.426962508
200	1.601005963	0.48311424	0.877646803	1.42654488
201	1.599412493	0.483731338	0.877766445	1.426127786
202	1.597754863	0.484323672	0.877888516	1.425702224
203	1.596140688	0.484914235	0.87800882	1.425282826
204	1.594494277	0.485486846	0.87813142	1.424855418
205	1.593037521	0.486104434	0.878254708	1.424425617
206	1.591465982	0.486686351	0.878379333	1.42399115
207	1.589928268	0.487269543	0.878507921	1.423542869
208	1.588403592	0.487846188	0.878636813	1.423093528
209	1.586860554	0.488418192	0.878762973	1.422653712
210	1.585559653	0.489052266	0.878889004	1.422214346
211	1.58410727	0.489647084	0.879011671	1.421786709
212	1.582707881	0.490253232	0.879137339	1.421348606
213	1.58127695	0.490843471	0.879257261	1.420930537
214	1.579873982	0.491428712	0.879376981	1.420513174
215	1.578397041	0.491989441	0.879495351	1.420100514
216	1.57690993	0.49253905	0.879613774	1.41968767
217	1.575435029	0.49308287	0.879733339	1.419270846
218	1.573872726	0.493599026	0.879850206	1.418863426
219	1.572372223	0.494126792	0.879963358	1.418468959
220	1.570847917	0.494636606	0.880074335	1.418082072
221	1.569218762	0.495109428	0.880186537	1.417690916
222	1.567566817	0.495580035	0.880293241	1.417318929
223	1.566065769	0.496081961	0.880401312	1.416942175
224	1.564581677	0.496584816	0.880514258	1.416548424
225	1.563136336	0.497107092	0.880627044	1.416155233
226	1.56165923	0.497624728	0.880743223	1.41575021
227	1.560248509	0.498152044	0.880851176	1.415373868
228	1.558953628	0.498708372	0.88096473	1.414977998
229	1.557636506	0.499250065	0.881070976	1.414607605
230	1.556434281	0.499815763	0.881176449	1.414239908
231	1.555208133	0.500382569	0.881281995	1.413871957
232	1.554049923	0.500959901	0.881386517	1.413507574
233	1.552906226	0.501543796	0.881489183	1.413149664
234	1.551816398	0.502146386	0.881593314	1.412786643
235	1.550843738	0.502779166	0.8816923	1.412441562
236	1.549762135	0.503377804	0.881792932	1.41209074
237	1.548627893	0.503956731	0.881895061	1.411734702
238	1.547467576	0.504532726	0.881991735	1.411397677
239	1.546350471	0.505110221	0.882089398	1.411057206
240	1.545336524	0.505703614	0.882185114	1.410723523
241	1.544241127	0.506265453	0.882285578	1.410373289
242	1.543150154	0.506824953	0.882385275	1.41002573
243	1.542039694	0.507381069	0.882487468	1.409669465
244	1.540990072	0.507945988	0.882586466	1.40932434
245	1.539884374	0.508487741	0.882684374	1.408983016
246	1.538784208	0.509027399	0.882783396	1.408637807
247	1.537610157	0.509525878	0.882887672	1.408274283
248	1.536435477	0.510024561	0.88298899	1.407921071
249	1.535376737	0.510556508	0.883092694	1.407559541
250	1.534314248	0.511089203	0.883194603	1.407204269
251	1.533169068	0.511601829	0.88329222	1.406863956
252	1.531989178	0.512100828	0.883389678	1.406524202
253	1.530848229	0.512606289	0.88348872	1.406178924
254	1.529811888	0.513138754	0.883590949	1.405822536
255	1.528773535	0.513674737	0.883689074	1.405480454
256	1.527736624	0.514215716	0.883781183	1.405159347
257	1.526686636	0.514747587	0.883872871	1.404839704
258	1.525683917	0.515289165	0.883960764	1.404533295
259	1.524714479	0.515839631	0.88405141	1.404217287
260	1.523690143	0.51637667	0.884140342	1.403907253
261	1.522721532	0.516916516	0.884235891	1.403574153
262	1.52180019	0.517475991	0.884325962	1.403260149
263	1.520796045	0.518016415	0.884422133	1.40292488
264	1.519864504	0.518583634	0.884517962	1.402590803
265	1.518893056	0.519127128	0.884614348	1.402254784
266	1.51784624	0.519639414	0.884708367	1.401927017
267	1.516759161	0.520125615	0.884801444	1.401602534
268	1.515684622	0.520613519	0.884889628	1.401295112
269	1.514525244	0.521075928	0.884980874	1.40097701
270	1.513356264	0.521520906	0.885070796	1.400663528
271	1.512061207	0.521927148	0.885160102	1.40035219
272	1.510792126	0.522348539	0.885254304	1.400023786
273	1.509522212	0.522752998	0.885345426	1.399706117
274	1.508271629	0.52314981	0.885435734	1.399391288
275	1.507163037	0.523588641	0.885527098	1.399072779
276	1.505984048	0.523998975	0.885620577	1.398746895
277	1.504852924	0.524429358	0.885713119	1.398424277
278	1.503756848	0.52487425	0.885803957	1.398107597
279	1.502634463	0.525316556	0.885899489	1.397774556
280	1.501553079	0.525765369	0.885991748	1.397452927
281	1.500566193	0.526241914	0.88608241	1.397136861
282	1.499730061	0.526766065	0.886172909	1.396821366
283	1.498777524	0.527251291	0.886263292	1.396506276
284	1.497945688	0.527777141	0.886354703	1.3961876
285	1.49722496	0.528340094	0.886446973	1.39586593
286	1.496536102	0.528914648	0.886542163	1.395534083
287	1.495806155	0.529478711	0.886635605	1.395208328
288	1.495083271	0.53005342	0.886727638	1.394887483
289	1.494397278	0.530634741	0.886822231	1.394557716
290	1.493668499	0.531203764	0.886912818	1.394241911
291	1.493046188	0.531801148	0.887005381	1.393919222
292	1.492423223	0.532407077	0.887099792	1.39359009
293	1.491784882	0.533009037	0.88718867	1.393280245
294	1.491070734	0.53359252	0.887278808	1.392966009
295	1.490391116	0.534189294	0.887370248	1.392647231
296	1.489636512	0.534763978	0.887462144	1.392326867
297	1.488812689	0.535315565	0.887555768	1.392000474
298	1.48791817	0.535835689	0.887650626	1.391669784
299	1.487007139	0.536343003	0.887748479	1.391328651
300	1.486115767	0.536849099	0.887846056	1.390988479
301	1.485194121	0.537347717	0.887945023	1.390643465
302	1.484315034	0.53786074	0.888041906	1.390305711
303	1.483399691	0.538355539	0.888139884	1.389964142
304	1.482520847	0.538852669	0.888239503	1.389616856
305	1.481743678	0.539383512	0.888341399	1.389261627
306	1.480938974	0.539898671	0.888442545	1.388909012
307	1.480109108	0.540396015	0.888543619	1.388556651
308	1.479255955	0.540879464	0.88864306	1.388209982
309	1.478474216	0.54138745	0.888741265	1.387867623
310	1.477683305	0.541891611	0.8888374	1.387532479
311	1.476814313	0.542365454	0.888934772	1.387193024
312	1.47594932	0.542845203	0.889032323	1.386852943
313	1.475167062	0.543346694	0.889131495	1.386507213
314	1.474422507	0.543859498	0.889230584	1.386161769
315	1.473653097	0.544364158	0.889332311	1.385807134
316	1.472891573	0.544867132	0.889431785	1.385460348
317	1.472053403	0.545340468	0.889532974	1.385107585
318	1.47127359	0.545831973	0.889632376	1.384761053
319	1.470536796	0.546342117	0.889729543	1.384422311
320	1.469791431	0.546846068	0.889826923	1.384082827
321	1.469009439	0.547325138	0.889928508	1.383728684
322	1.468213388	0.547797813	0.890030126	1.383374426
323	1.467346582	0.548252628	0.890131009	1.383022731
324	1.466526458	0.548718334	0.890231885	1.382671057
325	1.465754749	0.549199218	0.890334195	1.382314389
326	1.464999744	0.549679186	0.890439491	1.381947308
327	1.464221749	0.550151168	0.890545894	1.381576368
328	1.463426415	0.550607927	0.890649285	1.381215928
329	1.462621022	0.551059884	0.890747121	1.380874853
330	1.461915144	0.551540933	0.890847211	1.380525923
331	1.461231168	0.552030002	0.890947795	1.380175271
332	1.460545164	0.552514965	0.891047174	1.379828817
333	1.459776286	0.552974528	0.891149377	1.379472521
334	1.458996648	0.553437436	0.891246842	1.37913274
335	1.458112151	0.553865975	0.891344206	1.37879331
336	1.457318379	0.554320427	0.891444164	1.378444841
337	1.456577674	0.554794164	0.891543642	1.378098042
338	1.455800494	0.555251965	0.891644856	1.377745193
339	1.455068525	0.555731566	0.89174287	1.377403497
340	1.454404263	0.556231086	0.891838488	1.377070156
341	1.453796276	0.556743403	0.891939719	1.376717247
342	1.453168307	0.557239423	0.89204158	1.376362141
343	1.45248951	0.55771643	0.892141196	1.376014862
344	1.451804196	0.558195978	0.892241427	1.37566544
345	1.451113289	0.558665769	0.892339918	1.375322082
346	1.450443729	0.559148328	0.892438982	1.374976726
347	1.449773517	0.559632098	0.892536504	1.374636749
348	1.449157993	0.560132271	0.89263691	1.374286715
349	1.448532174	0.560625147	0.892737807	1.373934971
350	1.447913691	0.561118748	0.892838736	1.373583116
351	1.447302044	0.561609633	0.892940269	1.373229152
352	1.446646004	0.56209526	0.893038195	1.372887766
353	1.445968732	0.562571859	0.893134726	1.37255124
354	1.445395748	0.563077236	0.893232492	1.372210412
355	1.444771058	0.563563252	0.893330056	1.371870285
356	1.444078196	0.56402306	0.893426782	1.371533084
357	1.443407584	0.56448996	0.89352222	1.371200369
358	1.442694925	0.564942558	0.893621092	1.370855683
359	1.442039247	0.565411856	0.89372003	1.370510767
360	1.441278194	0.565839374	0.89381907	1.370165499
361	1.440587936	0.566283166	0.893920316	1.369812536
362	1.439899466	0.566728846	0.89401996	1.369465158
363	1.439180933	0.567155793	0.894117711	1.369124382
364	1.438405272	0.567558374	0.894215415	1.368783768
365	1.437684433	0.567975774	0.894313737	1.368440999
366	1.436913546	0.568378831	0.894411482	1.368100243
367	1.436148142	0.568780637	0.894509979	1.367756867
368	1.435383133	0.569188763	0.894603127	1.367432137
369	1.4345664	0.569580315	0.894695621	1.367109684
370	1.433772621	0.569980533	0.894791371	1.366775884
371	1.432933517	0.570349833	0.894887557	1.366440564
372	1.432135985	0.570720546	0.894983178	1.366107212
373	1.431345382	0.571097926	0.895077354	1.365778896
374	1.430569781	0.571486453	0.895172078	1.365448672
375	1.429689177	0.571840211	0.895264906	1.365125058
376	1.428864336	0.572208645	0.895359441	1.36479549
377	1.428088147	0.572597674	0.895452701	1.36447037
378	1.427345772	0.572991859	0.895545383	1.364147265
379	1.426625429	0.573386801	0.895639985	1.363817467
380	1.425865586	0.573770378	0.895732736	1.363494118
381	1.425110289	0.574153015	0.895828438	1.363160484
382	1.424289166	0.574507562	0.895922726	1.362831779
383	1.423515366	0.574875803	0.896023276	1.362481247
384	1.42273725	0.575243223	0.896122319	1.362135965
385	1.421933813	0.575603096	0.896218378	1.361801086
386	1.421216552	0.575992677	0.896314015	1.361467678
387	1.420526803	0.5763927	0.896406431	1.3611455
388	1.419868093	0.576798158	0.896503712	1.360806359
389	1.419216055	0.577203403	0.896597163	1.360480574
390	1.418591827	0.577622674	0.896690407	1.360155507
391	1.417916625	0.578019567	0.896785026	1.359825649
392	1.41730942	0.578437773	0.896879296	1.359497008
393	1.416683898	0.578836687	0.896975356	1.359162125
394	1.416075729	0.579239299	0.897073264	1.358820801
395	1.415431954	0.579634106	0.897168459	1.358488933
396	1.414758861	0.580008997	0.897262797	1.358160056
397	1.414119609	0.580394322	0.897360616	1.357819041
398	1.413438666	0.580761404	0.897458804	1.357476739
399	1.412805391	0.58113935	0.897553892	1.357145247
400	1.412199526	0.581527647	0.897652408	1.356801803
401	1.411564248	0.581902168	0.897751755	1.356455463
402	1.410966929	0.582290068	0.897851051	1.356109298
403	1.410427104	0.582693929	0.897948513	1.35576953
404	1.409867087	0.58308724	0.898044882	1.355433568
405	1.409267188	0.583464931	0.898141096	1.355098149
406	1.408696241	0.583857846	0.898237984	1.35476038
407	1.408143789	0.584254743	0.898336473	1.354417032
408	1.407576369	0.584651196	0.898434736	1.354074471
409	1.407016078	0.585046244	0.898533749	1.353729293
410	1.406451106	0.585436476	0.898631051	1.35339008
411	1.40586144	0.585820464	0.898728244	1.353051247
412	1.40529962	0.586221583	0.898822016	1.352724342
413	1.404752513	0.586620688	0.898916498	1.352394961
414	1.404225312	0.587022573	0.899010726	1.352066467
415	1.403769643	0.587446233	0.899104267	1.351740366
416	1.403310078	0.587864057	0.899196069	1.351420329
417	1.402837081	0.588275013	0.899285225	1.351109514
418	1.40233966	0.588670105	0.899373374	1.350802212
419	1.401845985	0.589071918	0.899463626	1.350487576
420	1.401289359	0.589450695	0.899550376	1.350185153
421	1.400750032	0.589838737	0.899636049	1.349886479
422	1.400149626	0.590206302	0.89972064	1.349591579
423	1.399522038	0.590559394	0.899804487	1.349299277
424	1.398899686	0.590907924	0.899889656	1.349002362
425	1.398259891	0.591245525	0.899974466	1.348706697
426	1.397638034	0.591585126	0.900058436	1.348413964
427	1.397062348	0.591942074	0.90014478	1.348112953
428	1.396526696	0.592308137	0.900231491	1.347810662
429	1.395977047	0.592662211	0.900316968	1.347512677
430	1.395415479	0.593009034	0.900400222	1.347222436
431	1.394932773	0.593381632	0.900487021	1.346919842
432	1.394475091	0.593761438	0.900574047	1.346616452
433	1.39397665	0.594120832	0.900659883	1.346317215
434	1.393483551	0.594484839	0.900746161	1.346016432
435	1.392997536	0.594851119	0.900831568	1.345718689
436	1.39250261	0.595214627	0.90091527	1.34542689
437	1.391998267	0.595577409	0.901001568	1.345126039
438	1.391497968	0.595942656	0.90108694	1.344828418
439	1.39102904	0.596317352	0.901173361	1.344527139
440	1.390541495	0.596687121	0.901259017	1.344228527
441	1.390090483	0.597062385	0.901345526	1.343926942
442	1.389645655	0.59744217	0.901430809	1.34362963
443	1.38914415	0.597797459	0.90151789	1.34332605
444	1.388645346	0.598149249	0.901602407	1.343031409
445	1.388174536	0.598515069	0.90168334	1.342749261
446	1.387711186	0.598890844	0.901762617	1.342472888
447	1.387196579	0.599245602	0.901841575	1.342197626
448	1.386708532	0.599604426	0.901920004	1.341924209
449	1.386155956	0.599940354	0.901998971	1.341648915
450	1.385615817	0.600280545	0.902080697	1.341364006
451	1.385019977	0.600599082	0.902159139	1.341090542
452	1.384443239	0.600928578	0.902239307	1.340811063
453	1.383824768	0.601237362	0.90231837	1.340535433
454	1.383241243	0.601557625	0.902396649	1.34026254
455	1.382666041	0.601877968	0.902474601	1.339990784
456	1.382052371	0.602186398	0.902550739	1.339725356
457	1.381417406	0.602480278	0.902627432	1.339457989
458	1.38080667	0.602784871	0.902704411	1.339189626
459	1.380279722	0.603106979	0.902781577	1.338920613
460	1.379719674	0.603415123	0.90285811	1.338653806
461	1.37920987	0.603745084	0.902935066	1.338385524
462	1.3786918	0.604070306	0.903012907	1.338114154
463	1.378174706	0.604397018	0.903092731	1.337835877
464	1.377648241	0.60472556	0.903171664	1.337560702
465	1.377179929	0.605079991	0.903249514	1.3372893
466	1.376672967	0.605422145	0.903328398	1.337014299
467	1.376194787	0.60577418	0.903406427	1.336742276
468	1.375681011	0.606114296	0.90348269	1.33647641
469	1.375182398	0.606450012	0.90355798	1.336213934
470	1.374663761	0.606774529	0.903633687	1.335950006
471	1.374141002	0.607097463	0.903710357	1.335682721
472	1.373664096	0.607448676	0.903784426	1.335424504
473	1.373210984	0.607804364	0.903859071	1.335164277
474	1.372736083	0.608153412	0.903934327	1.334901923
475	1.372288141	0.608514981	0.904010472	1.334636468
476	1.371813441	0.608868983	0.904085405	1.334375238
477	1.371272753	0.609193962	0.904158453	1.334120581
478	1.370737592	0.609516115	0.904231866	1.333864649
479	1.370246551	0.609858615	0.904304547	1.33361127
480	1.369741342	0.610197503	0.904376619	1.333360013
481	1.369188954	0.610522035	0.904447697	1.333112224
482	1.368612853	0.610838195	0.904518929	1.332863898
483	1.368044555	0.61115393	0.904589826	1.332616739
484	1.367480702	0.611468657	0.904660476	1.332370439
485	1.366914044	0.611786187	0.904733032	1.332117496
486	1.366347863	0.61210725	0.904803196	1.331872893
487	1.365743146	0.612410944	0.90487328	1.331628567
488	1.365080633	0.612690293	0.904941212	1.331391744
489	1.36443592	0.612974731	0.905010922	1.331148723
490	1.363813657	0.613269409	0.905078585	1.330912836
491	1.363193272	0.613564087	0.905144176	1.330684173
492	1.362547822	0.61385125	0.905213291	1.330443227
493	1.361916242	0.614139459	0.905283312	1.330199123
494	1.36135777	0.614451712	0.905353758	1.329953535
495	1.360767733	0.614753933	0.905423108	1.32971177
496	1.360223216	0.615067471	0.905492881	1.329468528
497	1.359672707	0.615380424	0.905563174	1.329223474
498	1.359123455	0.615685462	0.905633475	1.328978394
499	1.358543992	0.615979688	0.905704176	1.328731915
500	1.357985662	0.616283013	0.905775594	1.328482939
501	1.357448288	0.616580877	0.90584996	1.328223686
502	1.356943501	0.616887315	0.905924758	1.32796293
503	1.356340357	0.617159748	0.905997854	1.327708101
504	1.355807288	0.617463435	0.90607105	1.327452928
505	1.355238022	0.617755276	0.906140912	1.327209378
506	1.354711646	0.618058147	0.906210572	1.326966529
507	1.354219847	0.618375553	0.906281523	1.326719184
508	1.353761345	0.618707735	0.906351334	1.326475808
509	1.353269906	0.619024654	0.906421223	1.326232162
510	1.352767152	0.619341021	0.906489847	1.325992929
511	1.352292972	0.619667939	0.906558218	1.325754575
512	1.351789923	0.619976615	0.906625485	1.325520069
513	1.351261935	0.620277076	0.906691356	1.325290433
514	1.350756243	0.620587304	0.906758496	1.32505637
515	1.350285136	0.620907828	0.906824493	1.324826294
516	1.349828718	0.621238263	0.906891354	1.324593205
517	1.349342742	0.621559872	0.906956616	1.32436569
518	1.348853299	0.621870821	0.907022982	1.324134326
519	1.348324769	0.622162013	0.907088614	1.323905519
520	1.347849991	0.622477033	0.907154995	1.323674105
521	1.347355853	0.622780767	0.907221368	1.323442716
522	1.346818136	0.623068009	0.907288561	1.32320847
523	1.346293407	0.623359083	0.907352901	1.32298417
524	1.345772121	0.623649153	0.907417429	1.322759213
525	1.345232257	0.623930225	0.907483191	1.322529956
526	1.344738111	0.624230301	0.907549619	1.322298376
527	1.344223209	0.624523362	0.907615755	1.322067813
528	1.343707037	0.62480796	0.907680743	1.321841254
529	1.343162118	0.625077864	0.907746169	1.321613167
530	1.342628635	0.625349749	0.907810914	1.321387455
531	1.342063079	0.625607162	0.90787574	1.321161459
532	1.341473283	0.625849305	0.90794046	1.320935835
533	1.340892103	0.626092608	0.908005543	1.320708943
534	1.340308993	0.626336368	0.90806958	1.320485698
535	1.339681142	0.626560415	0.908132821	1.32026523
536	1.339118322	0.626804529	0.908194796	1.320049173
537	1.338576747	0.627052268	0.908260193	1.319821188
538	1.338035902	0.627303171	0.908323717	1.319599732
539	1.33750959	0.627559035	0.908388674	1.319373282
540	1.337019948	0.627828915	0.908453017	1.319148972
541	1.336531295	0.628102061	0.908516618	1.318927247
542	1.336020683	0.628366498	0.908578687	1.318710863
543	1.335451183	0.628600681	0.908641792	1.318490867
544	1.334904216	0.62883759	0.908704861	1.318270998
545	1.334370292	0.629077388	0.908768856	1.318047901
546	1.333844974	0.629319168	0.908832808	1.317824952
547	1.333324504	0.629567285	0.908896193	1.317603982
548	1.332840629	0.629828307	0.908960489	1.317379834
549	1.332338816	0.630083316	0.909023848	1.317158953
550	1.331804036	0.630326375	0.909087501	1.316937046
551	1.331314313	0.63058379	0.90915206	1.316711984
552	1.330830471	0.630843418	0.909215623	1.316490391
553	1.330361568	0.631100211	0.909280048	1.316265793
554	1.329940091	0.631378161	0.909346165	1.316035297
555	1.329524408	0.631655146	0.909412093	1.31580546
556	1.32910787	0.631929863	0.909477761	1.31557653
557	1.328696945	0.632205429	0.909543924	1.315345874
558	1.328274039	0.632473069	0.909609325	1.315117874
559	1.327899467	0.632766541	0.909674778	1.314889695
560	1.327528761	0.633056532	0.90974031	1.314661238
561	1.327109775	0.633331278	0.90980451	1.314437427
562	1.326702123	0.633612596	0.909868824	1.314213218
563	1.326278218	0.633887023	0.909932976	1.313989571
564	1.325852626	0.63415824	0.909995928	1.313770111
565	1.325412724	0.634418018	0.910060647	1.313544488
566	1.324999118	0.634686928	0.910123661	1.313324809
567	1.324569815	0.634950057	0.910186042	1.313107339
568	1.324144794	0.635212435	0.910249397	1.312886473
569	1.323687396	0.635460765	0.910311773	1.312669018
570	1.323249006	0.635713333	0.910374047	1.312451919
571	1.322816016	0.635968972	0.910434572	1.312240918
572	1.322403665	0.636235506	0.910496447	1.312025212
573	1.321992688	0.636495648	0.910558181	1.311809995
574	1.321588781	0.63675401	0.910621713	1.311588514
575	1.321188925	0.637018191	0.910686192	1.311363728
576	1.320761625	0.637269476	0.910750267	1.311140349
577	1.32034203	0.637522675	0.910814678	1.310915803
578	1.319940944	0.637781173	0.910877726	1.310696005
579	1.31955501	0.638044885	0.910940081	1.310478627
580	1.319165065	0.638309962	0.911002116	1.310262362
581	1.318797334	0.638582895	0.911063289	1.310049099
582	1.318473444	0.638873175	0.911124689	1.309835049
583	1.318190221	0.639182978	0.911183753	1.309629141
584	1.317895674	0.639489455	0.911241838	1.309426648
585	1.317635395	0.639806996	0.911301203	1.309219692
586	1.317363714	0.640116943	0.911362572	1.309005748
587	1.317093857	0.640435202	0.91142132	1.308800942
588	1.316791802	0.640738784	0.911481471	1.308591244
589	1.316479142	0.641028179	0.911542845	1.308377285
590	1.316193387	0.641326926	0.911603782	1.308164845
591	1.315906773	0.641624067	0.911663079	1.307958128
592	1.315601117	0.641909855	0.91172324	1.307748395
593	1.315247543	0.642174144	0.911782207	1.307542825
594	1.314870998	0.642433839	0.911841212	1.307337123
595	1.314482395	0.642689785	0.911897446	1.307141082
596	1.314091213	0.642942389	0.911955062	1.306940221
597	1.313722276	0.643205427	0.912014606	1.306732642
598	1.313351515	0.643466484	0.912073294	1.306528045
599	1.313006976	0.643732476	0.912132123	1.306322956
600	1.312674407	0.644005448	0.912191538	1.306115825
601	1.312347898	0.6442812	0.91225094	1.305908737
602	1.312019342	0.644555348	0.912310632	1.305700642
603	1.311696182	0.644829491	0.91237009	1.30549336
604	1.311391352	0.645112477	0.912429411	1.305286557
605	1.311102619	0.645398873	0.912489219	1.305078058
606	1.310839083	0.645690227	0.912548595	1.304871062
607	1.310578386	0.645978149	0.912607955	1.304664121
608	1.310325833	0.646271191	0.912667835	1.304455369
609	1.31004877	0.646550801	0.912727648	1.304246851
610	1.309779185	0.646829619	0.912787632	1.304037737
611	1.309498217	0.647101701	0.912849575	1.303821792
612	1.309169314	0.647355224	0.912910533	1.303609281
613	1.308824862	0.647602538	0.912971216	1.303397729
614	1.308470738	0.647846769	0.91303033	1.303191648
615	1.308077139	0.648080092	0.913086765	1.302994905
616	1.307688782	0.64831633	0.913144757	1.302792736
617	1.307300405	0.648550875	0.913200535	1.302598283
618	1.306888625	0.648773893	0.913255269	1.30240747
619	1.306495635	0.649003764	0.913310345	1.302215467
620	1.30612124	0.649241486	0.913364864	1.302025402
621	1.305736893	0.649472758	0.913420165	1.301832614
622	1.305375923	0.649710656	0.913474323	1.30164381
623	1.305030586	0.64995363	0.913528412	1.301455247
624	1.304749538	0.650226444	0.913581922	1.301268701
625	1.304452905	0.650494778	0.913635277	1.301082695
626	1.304187267	0.650774598	0.913689519	1.300893597
627	1.30389755	0.651044742	0.913742612	1.300708505
628	1.30359048	0.651307774	0.913796155	1.300521846
629	1.303283636	0.651576287	0.913848736	1.300338539
630	1.302958311	0.651833451	0.913900631	1.300157625
631	1.302658044	0.652103917	0.913954501	1.299969825
632	1.302380447	0.652377362	0.914009234	1.299779016
633	1.302099834	0.652653636	0.914063861	1.299588576
634	1.301830917	0.652938725	0.914117528	1.299401485
635	1.301546473	0.653216651	0.914171294	1.299214044
636	1.301247759	0.653488289	0.914225722	1.299024299
637	1.300957526	0.653755549	0.914279853	1.298835588
638	1.300685214	0.654032037	0.914336226	1.298639062
639	1.300373739	0.654290835	0.91439194	1.298444834
640	1.300058175	0.65454822	0.914447201	1.298252183
641	1.299708695	0.654788647	0.9145014	1.298063236
642	1.299351042	0.655027944	0.91455532	1.297875263
643	1.299003715	0.655266407	0.914608203	1.297690904
644	1.298631522	0.655492191	0.914662367	1.297502078
645	1.29823998	0.655709423	0.914716131	1.297314649
646	1.297821077	0.655912488	0.914769257	1.297129441
647	1.297433684	0.656127726	0.914822266	1.296944642
648	1.297044812	0.656339968	0.914876265	1.296756393
649	1.296670575	0.656550474	0.91493085	1.296566097
650	1.296303198	0.65676452	0.914986683	1.296371457
651	1.295960987	0.656981518	0.915041662	1.296179788
652	1.295657388	0.65721987	0.915096287	1.295989355
653	1.295349665	0.657454167	0.915150773	1.295799407
654	1.295017495	0.657678419	0.915204181	1.29561322
655	1.29467198	0.657883938	0.915258091	1.295425278
656	1.294322928	0.658082263	0.915314234	1.295229554
657	1.293999695	0.658292991	0.915370364	1.295033876
658	1.293682555	0.658508195	0.915427301	1.294835383
659	1.293348114	0.658713937	0.915483844	1.294638265
660	1.293002004	0.658915093	0.915540154	1.294441959
661	1.292669521	0.659122985	0.915596668	1.294244939
662	1.292352551	0.659334946	0.915653109	1.294048176
663	1.292053455	0.659557561	0.915707653	1.293858027
664	1.291754801	0.659779761	0.915762693	1.293666147
665	1.291483083	0.660014234	0.915816752	1.29347769
666	1.291215872	0.660253702	0.915873573	1.2932796
667	1.290964834	0.66050222	0.915928992	1.293086401
668	1.290724728	0.660755796	0.915984716	1.292892137
669	1.290528107	0.661031821	0.916039503	1.292701138
670	1.290361851	0.661320761	0.916094929	1.292507912
671	1.290179879	0.661599541	0.916150897	1.2923128
672	1.2899996	0.661877543	0.916205	1.292124186
673	1.289827857	0.662157845	0.916259739	1.291933356
674	1.289636556	0.66242717	0.916314971	1.291740809
675	1.289442878	0.662690195	0.916369611	1.291550324
676	1.289252213	0.662955183	0.916423755	1.291361567
677	1.289031303	0.663206496	0.916475976	1.291179517
678	1.288791071	0.663450488	0.916528901	1.290995009
679	1.288518613	0.663682556	0.91658195	1.290810074
680	1.288248072	0.663917455	0.916634232	1.290627808
681	1.287981757	0.664152499	0.916687112	1.290443458
682	1.28768307	0.664372373	0.916739851	1.2902596
683	1.287381434	0.664590122	0.916791515	1.29007949
684	1.287101995	0.664819867	0.916843375	1.289898697
685	1.286789291	0.665033651	0.916894833	1.289719307
686	1.286437165	0.665228325	0.916946656	1.289538643
687	1.286094136	0.66542394	0.916998769	1.289356966
688	1.285758432	0.665624409	0.917050901	1.289175228
689	1.285432209	0.665828275	0.917103069	1.288993359
690	1.285094008	0.666027782	0.917155664	1.288810003
691	1.284750982	0.666223239	0.91720882	1.288624691
692	1.28442249	0.66642533	0.917262577	1.288437288
693	1.284130343	0.666643038	0.917316464	1.288249426
694	1.283849039	0.666863993	0.917369899	1.288063143
695	1.283551221	0.667079271	0.917422527	1.287879672
696	1.283255272	0.667294768	0.917472834	1.287704294
697	1.282949499	0.667507678	0.917525444	1.287520886
698	1.282629033	0.667714066	0.917576758	1.287341995
699	1.282359987	0.667939327	0.917628621	1.287161193
700	1.282061935	0.668154258	0.917680376	1.286980765
701	1.281771737	0.668370846	0.917732635	1.286798581
702	1.281484366	0.668586036	0.91778508	1.286615747
703	1.281221251	0.668809661	0.917837742	1.286432159
704	1.280962152	0.669031058	0.91789063	1.286247782
705	1.280675069	0.669239227	0.917943299	1.28606417
706	1.280400981	0.669458659	0.917995901	1.28588079
707	1.280154601	0.669688148	0.918048466	1.285697539
708	1.279916939	0.669922566	0.91810099	1.28551443
709	1.279678283	0.670159779	0.918153882	1.285330039
710	1.279418365	0.670385834	0.918207334	1.285143698
711	1.279149431	0.670606868	0.918261103	1.284956247
712	1.278875582	0.670821391	0.918313904	1.284772173
713	1.278592789	0.671030655	0.918367162	1.284586508
714	1.278323217	0.671245388	0.918420232	1.284401497
715	1.278086796	0.671472221	0.91847465	1.284211787
716	1.277829456	0.671689672	0.918527163	1.284028717
717	1.277571104	0.671905036	0.918578398	1.283850103
718	1.277310718	0.672117971	0.918629659	1.283671395
719	1.277051578	0.67232633	0.918681352	1.283491184
720	1.276814169	0.672545549	0.918731787	1.28331536
721	1.276547474	0.672751875	0.918781851	1.283140829
722	1.276299816	0.672969152	0.918831853	1.282966513
723	1.276045473	0.673176596	0.918881717	1.282792679
724	1.275781593	0.673383999	0.918932229	1.282616585
725	1.275500721	0.67358605	0.918981792	1.2824438
726	1.275224981	0.673788219	0.919031961	1.2822689
727	1.274986735	0.674002176	0.919082004	1.282094443
728	1.274729734	0.674209733	0.919132911	1.281916971
729	1.274498526	0.674426273	0.919185882	1.281732303
730	1.274264183	0.674644888	0.919237271	1.281553154
731	1.274029425	0.674862379	0.919288482	1.281374622
732	1.273779828	0.675070618	0.919338962	1.281198642
733	1.273541394	0.675285217	0.919389707	1.281021736
734	1.273297455	0.675498028	0.919439778	1.28084718
735	1.273041168	0.675705149	0.919489713	1.280673098
736	1.272817276	0.675925128	0.91954062	1.280495627
737	1.272581873	0.67613874	0.919592394	1.280315132
738	1.272349931	0.676354869	0.91964381	1.280135887
739	1.272116421	0.676565153	0.919695643	1.279955188
740	1.271866161	0.676767721	0.919746078	1.279779363
741	1.2716487	0.676985828	0.919795665	1.279606492
742	1.271404335	0.67718789	0.919845781	1.279431781
743	1.271153096	0.677390532	0.919897279	1.27925225
744	1.270888547	0.677583194	0.919949318	1.279070831
745	1.270630951	0.67777992	0.9200005	1.278892404
746	1.270372402	0.677974826	0.920051462	1.278714738
747	1.270165259	0.678191002	0.920102691	1.278536148
748	1.269985917	0.678416687	0.920155291	1.278352773
749	1.269801638	0.678641277	0.920206837	1.278173075
750	1.269581906	0.678850451	0.920257828	1.277995313
751	1.269350752	0.679051892	0.9203094	1.277815521
752	1.269117255	0.679253079	0.920361046	1.277635477
753	1.268874239	0.679448675	0.920412344	1.277456642
754	1.268632537	0.679639218	0.920464633	1.277274353
755	1.268418581	0.679836258	0.920516884	1.277092195
756	1.268219924	0.680037659	0.920568772	1.276911307
757	1.268033487	0.680244251	0.920621289	1.276728222
758	1.26785705	0.680456149	0.92067443	1.276542964
759	1.267666079	0.680659709	0.920727271	1.276358751
760	1.26750943	0.680880971	0.920780286	1.276173931
761	1.267360978	0.681106902	0.920831929	1.275993894
762	1.267195336	0.681325269	0.920884301	1.275811315
763	1.267033083	0.681542483	0.92093658	1.275629061
764	1.266901775	0.681772066	0.920989509	1.275444543
765	1.266786578	0.682009799	0.921042565	1.275259579
766	1.266690058	0.682254775	0.921096972	1.275069907
767	1.266597102	0.682500555	0.921150638	1.274882818
768	1.266499827	0.682745411	0.921203227	1.274699482
769	1.266406705	0.682991866	0.921255942	1.274515709
770	1.266317247	0.683240815	0.921308978	1.274330816
771	1.266214802	0.683487363	0.921361601	1.274147365
772	1.266115084	0.683737975	0.921413729	1.273965637
773	1.266010017	0.683985116	0.921465204	1.273786186
774	1.265880911	0.684217229	0.92151582	1.273609728
775	1.26573992	0.68444567	0.921565708	1.273435812
776	1.265597009	0.684674377	0.921615541	1.273262084
777	1.265433072	0.684897203	0.921664566	1.273091174
778	1.265284359	0.685126044	0.921713206	1.272921605
779	1.265123866	0.685348777	0.92176127	1.272754048
780	1.264968794	0.685574575	0.921808715	1.272588645
781	1.264841663	0.685812044	0.921856455	1.272422216
782	1.264714819	0.686049054	0.92190386	1.272256953
783	1.264586617	0.686287041	0.921951559	1.272090664
784	1.264463736	0.686523883	0.921999212	1.271924539
785	1.264318936	0.686750722	0.922047839	1.271755018
786	1.264179368	0.686976973	0.922095911	1.271587429
787	1.264039294	0.687205758	0.922143331	1.271422114
788	1.263894184	0.687430534	0.922191766	1.271253262
789	1.263711626	0.687636828	0.922240049	1.271084937
790	1.26350024	0.687827976	0.922288176	1.270917159
791	1.263304901	0.688021366	0.922335817	1.270751075
792	1.263109552	0.688215207	0.922383269	1.270585648
793	1.262914202	0.688407147	0.922430574	1.270420734
794	1.262717336	0.688600195	0.922478202	1.270254696
795	1.262517699	0.688791447	0.922526193	1.270087389
796	1.262329015	0.688985771	0.922573689	1.26992181
797	1.262135937	0.689177731	0.922621338	1.269755697
798	1.261987455	0.689383345	0.922669009	1.269589508
799	1.26181245	0.68957843	0.922716509	1.269423914
800	1.261637372	0.689776028	0.922764256	1.26925746
801	1.261477916	0.689980878	0.922811277	1.269093538
802	1.261320978	0.690188995	0.922857522	1.26893232
803	1.261154128	0.690390299	0.922904686	1.268767897
804	1.260995746	0.690596158	0.922952165	1.268602378
805	1.260825515	0.69079898	0.923000299	1.268434572
806	1.260672313	0.691003695	0.923047866	1.268268745
807	1.260499903	0.691200574	0.923094185	1.26810727
808	1.260325866	0.69139284	0.923142369	1.267939293
809	1.260145418	0.691582641	0.923189393	1.267775356
810	1.2599715	0.691773913	0.92323695	1.267609564
811	1.259820836	0.691986945	0.923283931	1.267445782
812	1.259631437	0.6921818	0.923329267	1.267287731
813	1.259430715	0.692373754	0.923374503	1.267130031
814	1.259243064	0.692570791	0.923420163	1.266970851
815	1.259077009	0.692773984	0.923466548	1.266809147
816	1.258932115	0.692985572	0.92351361	1.266645079
817	1.258745569	0.693178076	0.923560526	1.266481524
818	1.258554459	0.693361609	0.923607458	1.266317909
819	1.258382711	0.69355241	0.923654644	1.266153409
820	1.258205087	0.693740181	0.923702154	1.265987781
821	1.258023053	0.693926247	0.923749967	1.265821097
822	1.257840465	0.694107742	0.923797531	1.265655281
823	1.257666953	0.694295288	0.923844808	1.265490464
824	1.257465887	0.694471827	0.923892198	1.265325254
825	1.257261685	0.694649539	0.923938893	1.26516247
826	1.257067844	0.694829486	0.923985602	1.264999632
827	1.256888596	0.69501804	0.924032538	1.264836005
828	1.256703186	0.695205644	0.924078782	1.264674789
829	1.256524568	0.695398516	0.924124447	1.264515595
830	1.256355463	0.695590065	0.924171376	1.264351991
831	1.256208899	0.69579134	0.924218437	1.264187927
832	1.256061536	0.69599319	0.924265504	1.264023845
833	1.255905885	0.696192638	0.924311595	1.263863164
834	1.255751778	0.696392205	0.924358541	1.263699501
835	1.255595413	0.696587242	0.924404817	1.263538176
836	1.255452272	0.696783485	0.924451226	1.263376386
837	1.255297204	0.696979723	0.924497056	1.263216613
838	1.255134724	0.697178661	0.924542847	1.263056977
839	1.254970913	0.697379381	0.924587781	1.262900329
840	1.254798527	0.697574106	0.924633075	1.262742427
841	1.2546445	0.697776398	0.924678461	1.262584204
842	1.254484616	0.697974021	0.924724306	1.26242438
843	1.254336599	0.698176502	0.924769515	1.262266774
844	1.254179357	0.69837325	0.924814157	1.262111144
845	1.254019861	0.698567679	0.924859411	1.261953378
846	1.25384538	0.698758025	0.924903423	1.261799945
847	1.253700451	0.698964245	0.92494713	1.261647575
848	1.253529111	0.699158915	0.924991687	1.261492243
849	1.253345027	0.699350138	0.925036054	1.26133757
850	1.253155984	0.699536198	0.925081577	1.261178871
851	1.252958588	0.699719898	0.925126415	1.261022557
852	1.252751108	0.699896429	0.925171086	1.260866825
853	1.252553638	0.700077318	0.92521636	1.260708993
854	1.25234806	0.70025093	0.92526121	1.260552638
855	1.252133681	0.700421726	0.925305872	1.260396938
856	1.251936625	0.700597285	0.925350856	1.260240116
857	1.251737526	0.700771806	0.92539572	1.260083711
858	1.251556159	0.700953772	0.925441088	1.259925551
859	1.251326286	0.701109431	0.92548629	1.259767969
860	1.251122245	0.701272348	0.925531677	1.25960974
861	1.250900526	0.701428555	0.925577045	1.259451582
862	1.250681468	0.701582995	0.925623133	1.259290909
863	1.250469561	0.70174128	0.925669298	1.259129971
864	1.250258039	0.701897969	0.925715912	1.258967464
865	1.250031675	0.70204511	0.925762307	1.258805726
866	1.249810897	0.702193972	0.925808501	1.258644685
867	1.249592558	0.702345911	0.925854296	1.258485036
868	1.249371257	0.702499158	0.925900374	1.2583244
869	1.249152479	0.702651465	0.925946665	1.25816302
870	1.248949525	0.702806517	0.925992707	1.258002511
871	1.248757513	0.702966618	0.926038147	1.257844097
872	1.248575373	0.703130219	0.926083239	1.257686897
873	1.248409093	0.703302734	0.926129034	1.257527248
874	1.248252626	0.703482413	0.926174053	1.257370307
875	1.248108599	0.703668377	0.926219936	1.257210348
876	1.24797053	0.703855861	0.926265108	1.257052872
877	1.247832063	0.704045132	0.926309749	1.256897243
878	1.247685921	0.704236443	0.926353954	1.256743139
879	1.247521046	0.704417472	0.926397832	1.256590171
880	1.247373536	0.704603193	0.926442471	1.256434551
881	1.247205326	0.704779604	0.926486469	1.256281167
882	1.247041268	0.704959054	0.926529981	1.256129476
883	1.246871144	0.705130138	0.926574359	1.255974768
884	1.246706671	0.705302869	0.926618845	1.255819682
885	1.246544635	0.705479415	0.926662671	1.255666898
886	1.246326176	0.70562738	0.926704868	1.255519791
887	1.246113339	0.70577757	0.926747371	1.255371618
888	1.245890351	0.705922426	0.926790186	1.255222358
889	1.245656378	0.706063253	0.926832832	1.255073685
890	1.245400431	0.706192049	0.926876366	1.254921917
891	1.245145302	0.706322688	0.926918445	1.254775222
892	1.244901094	0.706457653	0.926961356	1.254625629
893	1.244646261	0.706590766	0.927003935	1.254477191
894	1.244423195	0.706741096	0.927046221	1.254329773
895	1.244196186	0.706889956	0.927088762	1.254181467
896	1.243979288	0.707041592	0.927131091	1.254033903
897	1.243772028	0.707193345	0.927174111	1.253883926
898	1.243570716	0.707343378	0.927216976	1.253734492
899	1.243399863	0.707509149	0.92726053	1.253582653
900	1.243249278	0.707683583	0.92730462	1.253428949
901	1.243095848	0.707856363	0.927349318	1.253273125
902	1.242943594	0.708027329	0.927393644	1.253118596
903	1.242788628	0.708196116	0.927437356	1.252966208
904	1.242654485	0.708371465	0.927481491	1.252812346
905	1.24251569	0.7085467	0.927524547	1.252662243
906	1.242387681	0.708729305	0.92756785	1.252511281
907	1.242275578	0.708921177	0.927610817	1.252361492
908	1.242170748	0.709112412	0.927653346	1.252213227
909	1.242041683	0.709295478	0.927695652	1.25206574
910	1.241900454	0.709471414	0.927738599	1.251916022
911	1.241763419	0.709648927	0.92778089	1.251768588
912	1.241635935	0.709831771	0.927822955	1.251621942
913	1.241531082	0.71002643	0.927865864	1.251472353
914	1.241427898	0.710219186	0.92790902	1.251321904
915	1.24129826	0.710398081	0.927952491	1.251170355
916	1.241186019	0.710585597	0.92799547	1.251020522
917	1.24107685	0.71077539	0.928039233	1.250867958
918	1.240992713	0.710972656	0.928083286	1.25071438
919	1.240895635	0.711168573	0.928127177	1.250561368
920	1.240779369	0.711354702	0.92816985	1.250412604
921	1.24066806	0.711537651	0.928212644	1.250263418
922	1.2405995	0.711741117	0.928255807	1.250112942
923	1.240506136	0.71193445	0.928298746	1.249963251
924	1.240422281	0.712137271	0.928341837	1.249813025
925	1.240350282	0.71234148	0.928384524	1.249664213
926	1.240274936	0.712541445	0.928427427	1.249514645
927	1.240176892	0.712728535	0.928470521	1.249364413
928	1.240088818	0.712922451	0.928514148	1.249212321
929	1.239999364	0.713111301	0.928558164	1.249058871
930	1.239944437	0.713312915	0.928602218	1.248905293
931	1.239878783	0.713506648	0.928646247	1.248751799
932	1.239787943	0.71369025	0.928689305	1.24860169
933	1.239714888	0.713886339	0.928732928	1.248449614
934	1.239674207	0.714097624	0.928777066	1.248295743
935	1.239607548	0.714293447	0.928820922	1.248142851
936	1.239549169	0.714494781	0.92886527	1.247988247
937	1.239504048	0.714703449	0.928909678	1.247833433
938	1.239433616	0.714900144	0.928953705	1.247679947
939	1.23937928	0.715108112	0.928996926	1.24752927
940	1.239320759	0.71531659	0.929040541	1.247377221
941	1.239238684	0.715513577	0.929083036	1.247229077
942	1.23915571	0.715706462	0.929125464	1.247081164
943	1.239079493	0.715908073	0.929167535	1.246934497
944	1.238998987	0.71610606	0.929210624	1.246784281
945	1.23894354	0.716318792	0.929254057	1.246632866
946	1.238881476	0.716526134	0.929297056	1.246482964
947	1.238817524	0.716731363	0.929340437	1.24633173
948	1.238759004	0.716936166	0.929384233	1.24617905
949	1.238685354	0.717132754	0.929428043	1.24602632
950	1.238605026	0.717324725	0.929472195	1.245872398
951	1.238507702	0.717507876	0.929515882	1.245720098
952	1.238400992	0.717687099	0.929558815	1.245570427
953	1.238305786	0.717872696	0.929601285	1.245422367
954	1.238246292	0.718075807	0.929643839	1.245274016
955	1.238189769	0.718280464	0.92968639	1.245125679
956	1.2381203	0.718481217	0.929729403	1.244975725
957	1.238059914	0.718682049	0.929772177	1.244826609
958	1.238024405	0.718898083	0.929814327	1.244679666
959	1.238003293	0.719121084	0.929857437	1.244529379
960	1.237961199	0.719333278	0.92990076	1.244378345
961	1.237952948	0.71955722	0.929944757	1.244224965
962	1.237903825	0.719765225	0.929988741	1.24407163
963	1.237860032	0.719972789	0.930032641	1.243918587
964	1.237824274	0.720182434	0.930076153	1.243766896
965	1.237770714	0.720385075	0.930119252	1.243616646
966	1.237703688	0.720582657	0.930162252	1.243466737
967	1.237609776	0.720765381	0.930204952	1.243317878
968	1.237524402	0.720954113	0.930246979	1.243171365
969	1.237406048	0.721125413	0.930288635	1.243026145
970	1.237297203	0.721300566	0.930330346	1.242880732
971	1.237156529	0.721459015	0.930371528	1.242737167
972	1.237011378	0.721610133	0.930413425	1.242591104
973	1.236866287	0.721758938	0.930454864	1.242446641
974	1.236743408	0.721918915	0.930496862	1.242300227
975	1.236619702	0.722081369	0.930538417	1.242155361
976	1.236516894	0.722256962	0.930579371	1.242012587
977	1.236382822	0.722418413	0.930619678	1.241872072
978	1.236256177	0.722587023	0.930659757	1.241732346
979	1.236140523	0.722758937	0.930700275	1.241591095
980	1.236035257	0.722934058	0.930741473	1.241447471
981	1.235938027	0.723115755	0.930783047	1.241302539
982	1.23583163	0.723292439	0.930825103	1.241155924
983	1.235753022	0.723483958	0.93086675	1.241010734
984	1.235687534	0.723686295	0.930907351	1.24086919
985	1.235599125	0.723879655	0.930947152	1.240730438
986	1.235505933	0.724070209	0.930986827	1.240592125
987	1.235396348	0.724252026	0.931026629	1.240453368
988	1.235298317	0.724436383	0.931066854	1.240313136
989	1.235197211	0.724621151	0.931106591	1.240174607
990	1.235069159	0.724790612	0.931146279	1.240036248
991	1.234946582	0.724963514	0.931186353	1.239896542
992	1.234811929	0.725129428	0.931226241	1.239757485
993	1.234663133	0.725289236	0.931265755	1.23961973
994	1.234505222	0.725447931	0.931305166	1.239482337
995	1.234328382	0.725594726	0.931344602	1.239344857
996	1.234154903	0.725743109	0.931384272	1.239206562
997	1.233984811	0.725889969	0.931424106	1.239067693
998	1.233820239	0.726040235	0.931462987	1.238932147
999	1.23365879	0.726190293	0.931501584	1.23879759
1000	1.233500298	0.726343869	0.931540087	1.238663361
1001	1.233362478	0.7265046	0.931578642	1.238528953
1002	1.233234508	0.726670375	0.931617873	1.238392187
1003	1.233100668	0.72682979	0.931657506	1.238254017
1004	1.232943701	0.726973775	0.931696678	1.238117459
1005	1.232799557	0.727123379	0.931735663	1.237981549
1006	1.23267652	0.72728019	0.93177533	1.237843264
1007	1.232569091	0.727445042	0.931815047	1.237704804
1008	1.232454269	0.727604236	0.931855557	1.237563578
1009	1.232339375	0.727763164	0.931896091	1.237422268
1010	1.232213051	0.72791604	0.93193689	1.237280035
1011	1.232087395	0.728069317	0.931977048	1.237140039
1012	1.231967296	0.728223412	0.932017461	1.236999151
1013	1.231854845	0.728378961	0.932058398	1.23685644
1014	1.23173859	0.728530582	0.932099755	1.23671226
1015	1.231625594	0.728686211	0.93214055	1.23657004
1016	1.231495099	0.728830328	0.932181624	1.23642685
1017	1.231368557	0.728977569	0.93222251	1.236284314
1018	1.231230498	0.729121297	0.932262828	1.236143759
1019	1.231097663	0.729268906	0.932301903	1.236007535
1020	1.230981916	0.729424547	0.932340586	1.23587268
1021	1.230894439	0.729594102	0.932380064	1.235735053
1022	1.230787539	0.72975527	0.932419545	1.235597417
1023	1.230676953	0.729920705	0.932458149	1.235462835
1024	1.230542746	0.730072951	0.932497974	1.235323999
1025	1.2303959	0.730217839	0.932536821	1.235188572
1026	1.230273433	0.730377919	0.932575446	1.235053917
1027	1.230165661	0.730539122	0.93261468	1.234917142
1028	1.230047969	0.73069737	0.932654489	1.23477836
1029	1.229932594	0.7308572	0.932693737	1.234641535
1030	1.229802293	0.731010393	0.932732485	1.234506451
1031	1.229689286	0.731170759	0.932771153	1.234371648
1032	1.229556283	0.731318449	0.932810721	1.234233707
1033	1.229423243	0.731465953	0.932849695	1.234097838
1034	1.229292997	0.731616999	0.932889918	1.233957614
1035	1.22912643	0.731749237	0.932930073	1.233817624
1036	1.228941209	0.731871437	0.932969578	1.233679905
1037	1.228767115	0.731999295	0.933008708	1.233543489
1038	1.22858462	0.732121658	0.933047094	1.23340967
1039	1.228410321	0.732247843	0.933086265	1.233273113
1040	1.228250774	0.732380071	0.93312564	1.233135845
1041	1.228087709	0.732506704	0.9331651	1.232998281
1042	1.227939742	0.732644465	0.933204425	1.232861185
1043	1.227757354	0.73276651	0.933243592	1.232724641
1044	1.227574997	0.732887145	0.933281764	1.232591569
1045	1.227395586	0.733009388	0.933321115	1.232454382
1046	1.227204377	0.733121941	0.933360799	1.232316039
1047	1.22703157	0.733243527	0.933400093	1.232179051
1048	1.226861861	0.733368559	0.933439582	1.232041388
1049	1.226692247	0.73349599	0.933478962	1.231904101
1050	1.226521804	0.733620741	0.933517879	1.23176843
1051	1.226339005	0.733738988	0.933557101	1.231631694
1052	1.226156892	0.733860601	0.933596731	1.231493538
1053	1.225973229	0.733982013	0.933636702	1.231354192
1054	1.225769211	0.734090458	0.933676792	1.231214432
1055	1.225569561	0.73419744	0.933716753	1.231075119
1056	1.225362166	0.734300903	0.933756509	1.230936523
1057	1.225179154	0.734418639	0.933796111	1.230798462
1058	1.225020717	0.734550748	0.933835625	1.230660711
1059	1.224882137	0.734692342	0.93387543	1.230521945
1060	1.224752953	0.734843789	0.933915198	1.230383305
1061	1.22462901	0.734999177	0.933955884	1.230241467
1062	1.224492635	0.73514862	0.933995934	1.230101845
1063	1.224388413	0.735315737	0.934035857	1.229962668
1064	1.22426744	0.735474589	0.934075915	1.229823017
1065	1.224130896	0.735622173	0.934115574	1.22968476
1066	1.224011453	0.735776208	0.934156392	1.229542462
1067	1.223887415	0.735929012	0.93419646	1.229402775
1068	1.223751254	0.736074702	0.934236376	1.229263622
1069	1.223615711	0.73621972	0.934275865	1.229125957
1070	1.223484943	0.73636669	0.934315358	1.228988275
1071	1.223352116	0.736511559	0.934354758	1.22885092
1072	1.22324198	0.736663283	0.934394541	1.228712232
1073	1.223129797	0.736815408	0.934433859	1.228575159
1074	1.222987139	0.736956761	0.934473083	1.228438419
1075	1.22284489	0.73709984	0.934511478	1.228304566
1076	1.222678998	0.737232596	0.934549551	1.228171839
1077	1.222502842	0.737356585	0.934588239	1.228036966
1078	1.222330069	0.737483397	0.93462686	1.227902327
1079	1.222136932	0.737600041	0.934665065	1.227769135
1080	1.221959026	0.737720151	0.934704126	1.227632964
1081	1.221779818	0.737837699	0.934743376	1.227496131
1082	1.221614903	0.737960525	0.934782378	1.227360163
1083	1.221444439	0.738078506	0.934821095	1.227225189
1084	1.22129321	0.738202885	0.934859537	1.227091171
1085	1.221132744	0.73832138	0.934897958	1.226957231
1086	1.220991376	0.738449341	0.934936564	1.226822643
1087	1.22083121	0.73856891	0.934974893	1.22668902
1088	1.220696754	0.738698082	0.935013536	1.226554303
1089	1.220558524	0.738829044	0.935051652	1.226421425
1090	1.220427502	0.738964913	0.935090292	1.22628672
1091	1.220310616	0.739109589	0.935128437	1.226153739
1092	1.22019512	0.739255747	0.935166194	1.226022113
1093	1.220070304	0.739399032	0.935203543	1.225891907
1094	1.219953005	0.739545355	0.935240342	1.22576362
1095	1.219842184	0.739696048	0.935277275	1.225634862
1096	1.219738151	0.739846957	0.93531401	1.225506797
1097	1.219613454	0.739987718	0.935351279	1.225376873
1098	1.219499398	0.740135036	0.935388668	1.225246529
1099	1.219387956	0.740280268	0.935426053	1.225116198
1100	1.219260698	0.740415713	0.935463483	1.224985711
1101	1.219162102	0.740567106	0.935500779	1.224855691
1102	1.219064093	0.740721133	0.935537849	1.224726457
1103	1.218960158	0.740872261	0.935574642	1.224598189
1104	1.218839239	0.7410096	0.935611392	1.224470071
1105	1.218723855	0.741151848	0.935648261	1.224341542
1106	1.218596854	0.741284203	0.935685343	1.224212268
1107	1.218461272	0.741410776	0.935722245	1.224083621
1108	1.218339433	0.741542026	0.935759105	1.223955118
1109	1.218200034	0.741665448	0.935795997	1.223826507
1110	1.218050506	0.741788503	0.935832197	1.223700307
1111	1.217893041	0.741910452	0.935867444	1.223577429
1112	1.217738514	0.742031347	0.935903295	1.223452446
1113	1.217562293	0.742140386	0.935939245	1.223327119
1114	1.217402674	0.742258699	0.935974862	1.223202951
1115	1.217253618	0.742385971	0.936010392	1.223079088
1116	1.217085584	0.742500765	0.936045603	1.222956336
1117	1.216912323	0.742611609	0.936081402	1.222831533
1118	1.216746813	0.742730193	0.936116591	1.222708859
1119	1.216554437	0.742838481	0.936150532	1.222590536
1120	1.21638876	0.7429579	0.936185069	1.222470135
1121	1.216241226	0.743089225	0.936220365	1.222347086
1122	1.216097069	0.74321725	0.936256182	1.222222219
1123	1.215944143	0.74334242	0.936291066	1.222100607
1124	1.215774075	0.743459246	0.936325925	1.221979085
1125	1.215600361	0.743574361	0.936361326	1.22185567
1126	1.215426677	0.743688177	0.936395906	1.221735119
1127	1.215248212	0.743798524	0.936430594	1.22161419
1128	1.215095749	0.743923404	0.93646583	1.221491352
1129	1.214947565	0.74404798	0.936501829	1.221365853
1130	1.214801273	0.74417404	0.936537246	1.22124238
1131	1.2146802	0.744311803	0.936572728	1.221118684
1132	1.214553268	0.744446131	0.936608126	1.220995281
1133	1.214399062	0.744563868	0.936644002	1.220870212
1134	1.21426168	0.744684316	0.936680416	1.220743267
1135	1.214133696	0.744808419	0.936716239	1.22061838
1136	1.213995481	0.744925184	0.936751907	1.220494035
1137	1.213833773	0.745029354	0.93678702	1.220371627
1138	1.213685883	0.745140986	0.93682212	1.220249262
1139	1.213537885	0.74525533	0.936857613	1.220125525
1140	1.213386768	0.745370147	0.936892744	1.220003052
1141	1.213235124	0.745480125	0.936928377	1.219878831
1142	1.213084606	0.745590475	0.936964435	1.219753125
1143	1.212932974	0.745701277	0.937000377	1.219627824
1144	1.212775735	0.745809202	0.937036078	1.219503366
1145	1.212633825	0.745923968	0.937071335	1.219380454
1146	1.212500005	0.746045729	0.937106637	1.219257385
1147	1.212377356	0.746175069	0.937142104	1.21913374
1148	1.212246564	0.746297106	0.937177622	1.219009917
1149	1.212116226	0.7464177	0.937213216	1.21888583
1150	1.212003596	0.746549544	0.937249278	1.218760113
1151	1.211902925	0.746689391	0.937285284	1.218634589
1152	1.211812549	0.746830973	0.937321814	1.218507241
1153	1.211728498	0.746975582	0.937358383	1.218379753
1154	1.211619385	0.747111698	0.937394602	1.218253488
1155	1.211487858	0.747238673	0.937430215	1.218129336
1156	1.211368623	0.747369535	0.937465902	1.218004922
1157	1.21123419	0.747497754	0.937501447	1.217881008
1158	1.211098983	0.747624634	0.937535915	1.217760844
1159	1.211005201	0.747769727	0.937571868	1.217635507
1160	1.210912803	0.747917857	0.937608023	1.217509462
1161	1.210798927	0.748055139	0.937643844	1.217384584
1162	1.210689262	0.748189214	0.937679961	1.217258675
1163	1.210587859	0.748326117	0.937716851	1.217130072
1164	1.210490786	0.748467182	0.937753223	1.217003272
1165	1.210382724	0.748603336	0.937789919	1.216875341
1166	1.210266633	0.748734562	0.937826094	1.216749231
1167	1.210144364	0.748861286	0.937862795	1.216621284
1168	1.210020956	0.748991775	0.937898938	1.216495282
1169	1.209886273	0.749116815	0.937935211	1.21636883
1170	1.209747906	0.74924183	0.937970975	1.216244148
1171	1.209612321	0.749371575	0.938006249	1.216121179
1172	1.209481691	0.749502668	0.938040788	1.21600077
1173	1.209352715	0.749628975	0.938076231	1.215877208
1174	1.209219569	0.749753995	0.938110557	1.21575754
1175	1.209082508	0.749879	0.938145139	1.215636984
1176	1.208927108	0.749993744	0.938179803	1.215516138
1177	1.208791825	0.750121168	0.938214274	1.215395966
1178	1.20864961	0.750242522	0.938248802	1.215275596
1179	1.208541115	0.750376726	0.938283922	1.21515316
1180	1.208393032	0.750491268	0.938318307	1.215033288
1181	1.208279228	0.750623514	0.938353465	1.214910721
1182	1.208170183	0.750758748	0.938387829	1.214790923
1183	1.208064679	0.750892574	0.938422701	1.214669353
1184	1.207964032	0.751033291	0.938457667	1.214547454
1185	1.207843802	0.751165491	0.938492136	1.21442729
1186	1.20772039	0.751294221	0.938526159	1.214308679
1187	1.207566175	0.751408223	0.938559999	1.214190708
1188	1.207420003	0.751526871	0.938593918	1.214072461
1189	1.20727502	0.751643048	0.93862793	1.213953888
1190	1.207129068	0.751756819	0.938662223	1.213834337
1191	1.206968744	0.751861893	0.93869617	1.213715992
1192	1.206806646	0.751963039	0.938729828	1.213598655
1193	1.206645522	0.752065057	0.938764159	1.21347897
1194	1.206487395	0.752170651	0.938798701	1.213358549
1195	1.206334287	0.752279354	0.938832584	1.213240429
1196	1.206186431	0.752387699	0.938866635	1.213121719
1197	1.206026067	0.75249014	0.938901165	1.213001343
1198	1.205874998	0.752596566	0.938935569	1.212881404
1199	1.205728566	0.752704297	0.938969841	1.212761925
1200	1.205573927	0.752809409	0.939004549	1.212640928
1201	1.205421433	0.752914271	0.939038951	1.212520994
1202	1.20527368	0.753022052	0.93907325	1.212401423
1203	1.205132661	0.753135579	0.939107673	1.21228142
1204	1.204995059	0.753249339	0.939142139	1.212161264
1205	1.204865703	0.753368204	0.939176808	1.212040404
1206	1.204733133	0.753481975	0.939211005	1.211921184
1207	1.20460631	0.753599347	0.939245686	1.21180028
1208	1.204480626	0.753716363	0.939280094	1.21168033
1209	1.204357487	0.753835222	0.939314704	1.211559671
1210	1.20424619	0.753959472	0.939349262	1.211439195
1211	1.204124699	0.754080676	0.939383237	1.211320753
1212	1.203975652	0.754188283	0.939416767	1.211203861
1213	1.203848451	0.754304963	0.939450139	1.211087521
1214	1.203723199	0.754423025	0.939483572	1.21097097
1215	1.203577962	0.754532775	0.939517383	1.210853097
1216	1.203443466	0.754651944	0.939551006	1.210735881
1217	1.203305784	0.754768317	0.93958436	1.210619603
1218	1.20317181	0.754887659	0.939617386	1.210504468
1219	1.203024929	0.755004135	0.939650263	1.210389855
1220	1.202897055	0.755131321	0.939683179	1.210275103
1221	1.202760278	0.755253205	0.939715134	1.210163701
1222	1.202611125	0.755367781	0.939747135	1.21005214
1223	1.202464642	0.75548376	0.939779309	1.209939977
1224	1.202321326	0.755595638	0.93981204	1.209825871
1225	1.202182396	0.755711557	0.93984529	1.209709956
1226	1.202043322	0.755827772	0.939878306	1.209594857
1227	1.201898303	0.75594121	0.939910775	1.209481663
1228	1.201754899	0.756054444	0.939943058	1.209369118
1229	1.201620415	0.756169957	0.939975504	1.209256006
1230	1.201484188	0.756281459	0.940009001	1.209139229
1231	1.201356029	0.75639685	0.940042879	1.209021127
1232	1.201211411	0.756505018	0.940075917	1.208905949
1233	1.201067133	0.756612548	0.940109079	1.208790341
1234	1.200917205	0.75671525	0.940142825	1.208672697
1235	1.200752409	0.756810113	0.940176424	1.208555565
1236	1.200603998	0.756911811	0.940210478	1.208436845
1237	1.200454557	0.757011709	0.940244429	1.208318486
1238	1.200304419	0.757111505	0.940278342	1.20820026
1239	1.200147856	0.757207071	0.940312419	1.208081461
1240	1.20000083	0.757307079	0.940346492	1.207962676
1241	1.199859286	0.75741113	0.940379905	1.207846192
1242	1.199711977	0.757514102	0.940413161	1.207730257
1243	1.199553678	0.757610822	0.94044626	1.20761487
1244	1.199401095	0.757711532	0.940479524	1.207498905
1245	1.199253403	0.75781673	0.940512455	1.2073841
1246	1.199122738	0.75792818	0.940545054	1.207270455
1247	1.19899955	0.758044562	0.940577814	1.207156248
1248	1.198876484	0.758155996	0.940611191	1.207039889
1249	1.198734244	0.758257097	0.940644933	1.206922258
1250	1.198601098	0.758362007	0.940678448	1.206805418
1251	1.198452839	0.758455973	0.940711635	1.206689723
1252	1.198316161	0.758555941	0.940744568	1.206574914
1253	1.198169686	0.758651829	0.940777002	1.206461842
1254	1.198028913	0.758747362	0.940809489	1.206348587
1255	1.197883696	0.758841262	0.940842063	1.206235028
1256	1.197731807	0.758930476	0.940874757	1.206121051
1257	1.197580726	0.759019022	0.94090753	1.206006801
1258	1.19744239	0.759116136	0.940940073	1.20589335
1259	1.19730156	0.759211143	0.940973506	1.205776794
1260	1.197168612	0.759309999	0.94100711	1.205659647
1261	1.197035258	0.759411375	0.94104039	1.205543625
1262	1.19688942	0.759502815	0.941073013	1.205429895
1263	1.196734125	0.759589094	0.941105715	1.205315893
1264	1.196569776	0.759675611	0.941137846	1.205203875
1265	1.196408183	0.759760936	0.941170192	1.205091113
1266	1.196247604	0.759847721	0.94120319	1.204976075
1267	1.196100619	0.759940782	0.94123579	1.204862427
1268	1.195950361	0.760033293	0.941268712	1.204747656
1269	1.195798086	0.760124784	0.941301519	1.204633285
1270	1.195637533	0.760212218	0.941334457	1.204518458
1271	1.195458261	0.76028735	0.941367275	1.204404047
1272	1.195276995	0.760363557	0.941399357	1.204292204
1273	1.195094641	0.760440791	0.94143133	1.204180739
1274	1.194912341	0.760517866	0.941463891	1.204067226
1275	1.194744149	0.760600526	0.941496435	1.203953771
1276	1.194571013	0.760678473	0.941528417	1.203842276
1277	1.194379594	0.760745899	0.941560485	1.203730483
1278	1.194197367	0.760817223	0.941592976	1.203617214
1279	1.194035261	0.760899969	0.941624778	1.203506347
1280	1.193871096	0.760980107	0.941656437	1.203395976
1281	1.193720609	0.761065486	0.941688228	1.203285148
1282	1.193560831	0.761145823	0.941720212	1.203173645
1283	1.193408282	0.761228526	0.941752433	1.203061317
1284	1.193256026	0.761313764	0.941784555	1.202949335
1285	1.193099372	0.761395828	0.941816164	1.20283914
1286	1.192937989	0.761475184	0.941847902	1.202728496
1287	1.192788876	0.761559659	0.941880511	1.202614816
1288	1.192654208	0.761650359	0.941913036	1.202501427
1289	1.19250011	0.76172741	0.941945558	1.202388051
1290	1.192335236	0.761799408	0.941977624	1.202276264
1291	1.19217709	0.761874696	0.942009554	1.202164949
1292	1.192022328	0.761953472	0.94204172	1.202052811
1293	1.191863949	0.762030669	0.942074008	1.20194025
1294	1.191723783	0.762116664	0.942106423	1.201827245
1295	1.19158901	0.762208632	0.94213889	1.201714061
1296	1.191471574	0.762310906	0.942171528	1.201600278
1297	1.191338384	0.762403276	0.942204167	1.201486492
1298	1.191219452	0.7625039	0.942236939	1.201372244
1299	1.191093615	0.762599999	0.942269724	1.201257948
1300	1.190983842	0.762705862	0.942302222	1.201144658
1301	1.190856989	0.762803837	0.942334425	1.201032392
1302	1.190713581	0.762891795	0.942367247	1.200917967
1303	1.190574519	0.762981632	0.942399898	1.200804142
1304	1.190425491	0.763069079	0.942432057	1.200692027
1305	1.190278923	0.763154213	0.942465	1.200577184
1306	1.190139361	0.763244782	0.942497329	1.20046448
1307	1.189996583	0.76333122	0.94252955	1.20035215
1308	1.189848163	0.7634147	0.942561739	1.200239933
1309	1.18970493	0.76350095	0.942593671	1.200128614
1310	1.189552608	0.763582216	0.942625006	1.200019376
1311	1.189401725	0.763662854	0.942656617	1.199909174
1312	1.189253034	0.763747929	0.942687587	1.199801207
1313	1.189112618	0.763833623	0.94271929	1.199690682
1314	1.188992591	0.763933023	0.942750503	1.199581868
1315	1.188872781	0.764034944	0.94278132	1.199474437
1316	1.188747521	0.764134892	0.942812351	1.199366257
1317	1.188618299	0.764234876	0.942843657	1.199257118
1318	1.188490566	0.764334641	0.942875643	1.199145611
1319	1.188372607	0.764437546	0.942907014	1.199036245
1320	1.188240594	0.764531065	0.942938524	1.198926394
1321	1.188108218	0.764620369	0.942970254	1.198815777
1322	1.187994691	0.764718218	0.943001926	1.198705366
1323	1.187874458	0.764813092	0.943033422	1.198595563
1324	1.187746043	0.76490388	0.94306434	1.198487778
1325	1.18763349	0.765003745	0.943095115	1.198380491
1326	1.187531407	0.765106149	0.943126691	1.19827041
1327	1.187435524	0.76520822	0.943158478	1.198159598
1328	1.187343562	0.765314113	0.943190051	1.198049529
1329	1.187242931	0.765413502	0.943221719	1.197939128
1330	1.187142683	0.765511734	0.94325359	1.19782802
1331	1.187037881	0.765607983	0.943285311	1.197717435
1332	1.186937338	0.765707544	0.943317268	1.197606027
1333	1.186856099	0.765819061	0.943349571	1.197493413
1334	1.186771162	0.765932004	0.943381219	1.197383082
1335	1.186688708	0.766044687	0.943413395	1.197270912
1336	1.186605747	0.76615624	0.943444419	1.197162756
1337	1.18651323	0.766259867	0.943475494	1.197054424
1338	1.186406364	0.766355179	0.943505963	1.196948203
1339	1.186305573	0.766453103	0.943536816	1.196840644
1340	1.186208617	0.766556862	0.943567517	1.196733614
1341	1.186109371	0.766658976	0.943598542	1.196625456
1342	1.18600554	0.766757507	0.943629376	1.196517964
1343	1.185890037	0.766850091	0.943660226	1.196410414
1344	1.185793167	0.766950539	0.943690569	1.196304633
1345	1.18568754	0.767048084	0.943720938	1.196198762
1346	1.185587554	0.767147324	0.943751264	1.196093038
1347	1.185477668	0.767243266	0.943781169	1.195988786
1348	1.185372143	0.767340988	0.943811259	1.195883886
1349	1.185262316	0.767437718	0.943841531	1.195778352
1350	1.185179222	0.767546136	0.943872025	1.195672044
1351	1.185100346	0.767655783	0.943903006	1.195564039
1352	1.18502434	0.767765147	0.943933636	1.195457259
1353	1.184941354	0.767869532	0.943964283	1.195350419
1354	1.184863795	0.767977159	0.943995254	1.195242449
1355	1.184788192	0.768086628	0.944026029	1.19513516
1356	1.184724096	0.768204679	0.944057073	1.195026937
1357	1.184643056	0.768314593	0.944087315	1.194921506
1358	1.184554009	0.768419586	0.944117872	1.19481498
1359	1.184477274	0.768530557	0.944148313	1.194708857
1360	1.184403727	0.76864437	0.944178653	1.194603087
1361	1.184319041	0.768755943	0.944208496	1.194499048
1362	1.184226284	0.768862057	0.94423872	1.194393682
1363	1.184121371	0.768958908	0.944268636	1.194289388
1364	1.184021724	0.769056954	0.944298881	1.19418395
1365	1.183910767	0.769150283	0.944328389	1.194081079
1366	1.18380857	0.769251123	0.944357932	1.193978089
1367	1.183713099	0.769356556	0.944387842	1.193873815
1368	1.183615501	0.769459936	0.944417452	1.193770592
1369	1.183531639	0.769571741	0.944447606	1.19366547
1370	1.183450708	0.769687289	0.944477314	1.193561903
1371	1.183362415	0.769796525	0.944506841	1.193458964
1372	1.183279693	0.769908929	0.944536301	1.193356263
1373	1.183197289	0.770021165	0.944565095	1.193255883
1374	1.183115648	0.77013922	0.944593802	1.193155802
1375	1.183041921	0.770258347	0.944622955	1.193054169
1376	1.182959653	0.770369061	0.944652143	1.192952415
1377	1.18288075	0.770479015	0.944681615	1.192849671
1378	1.182792459	0.770585086	0.944711593	1.192745161
1379	1.182704431	0.770692978	0.944741159	1.192642091
1380	1.182596495	0.770787508	0.944770762	1.192538888
1381	1.182484599	0.77087658	0.944800572	1.192434965
1382	1.182375506	0.770963875	0.944830887	1.192329284
1383	1.182264333	0.771049206	0.944861775	1.192221601
1384	1.182153994	0.771136044	0.944892557	1.192114292
1385	1.182035249	0.771220492	0.944923004	1.192008145
1386	1.181915515	0.771301949	0.944953783	1.191900846
1387	1.181791965	0.771384378	0.944984028	1.191795405
1388	1.181669391	0.771464183	0.945014129	1.191690469
1389	1.181552138	0.771544615	0.945044208	1.191585609
1390	1.181444957	0.771629159	0.945074336	1.191480578
1391	1.181357966	0.771720808	0.945104846	1.191374214
1392	1.181272182	0.77181376	0.945134957	1.191269241
1393	1.181183473	0.771904811	0.945164894	1.191164874
1394	1.181103143	0.771998845	0.945195288	1.191058915
1395	1.18104192	0.772104874	0.94522546	1.19095373
1396	1.180983396	0.772212606	0.945255082	1.190850465
1397	1.180916942	0.772316146	0.945284763	1.190746992
1398	1.180850217	0.77242106	0.945314854	1.190642088
1399	1.180777873	0.772524081	0.945344803	1.19053768
1400	1.180689018	0.772622138	0.945374168	1.190435311
1401	1.180606421	0.772720806	0.945403649	1.190332535
1402	1.180513043	0.772816253	0.945432668	1.190231369
1403	1.18040695	0.772905489	0.945461997	1.190129122
1404	1.180296678	0.772988933	0.94549131	1.190026932
1405	1.180193639	0.773074973	0.945520397	1.189925528
1406	1.180075361	0.773152088	0.945548702	1.189826853
1407	1.179952186	0.773227291	0.945577254	1.189727316
1408	1.179826601	0.773302945	0.945605368	1.189629306
1409	1.179694414	0.773376225	0.945633774	1.189530278
1410	1.1795666	0.773452242	0.945662029	1.189431775
1411	1.179448671	0.773530774	0.945690798	1.189331481
1412	1.179330884	0.773606658	0.945719615	1.189231019
1413	1.179222307	0.773685962	0.945748761	1.189129412
1414	1.179115269	0.773766075	0.945777537	1.189029095
1415	1.179009629	0.773850999	0.945806192	1.188929197
1416	1.178896763	0.773931154	0.945834669	1.18882992
1417	1.178784982	0.77401071	0.945863471	1.188729513
1418	1.178681266	0.774093304	0.945892313	1.188628963
1419	1.178569252	0.774173123	0.945920952	1.188529125
1420	1.178462551	0.774253133	0.94595011	1.188427472
1421	1.178365867	0.774340355	0.945979261	1.188325848
1422	1.178267783	0.774430366	0.946008873	1.188222615
1423	1.178165709	0.774516505	0.946038341	1.188119883
1424	1.178069708	0.77460614	0.946067728	1.188017437
1425	1.177978407	0.774695046	0.946097417	1.187913934
1426	1.17787147	0.774775132	0.946126255	1.187813401
1427	1.177771339	0.774860761	0.946155113	1.187712796
1428	1.177656118	0.774934668	0.946184501	1.187610346
1429	1.17754344	0.775009405	0.946213401	1.187509595
1430	1.1774314	0.775084487	0.94624223	1.187409092
1431	1.177317858	0.775160519	0.94627141	1.187307363
1432	1.177199076	0.775229826	0.946300611	1.187205566
1433	1.177068407	0.775290277	0.94632941	1.187105168
1434	1.176928079	0.775347587	0.946358058	1.187005295
1435	1.176788702	0.775403398	0.946386694	1.186905466
1436	1.17665118	0.775462952	0.946414998	1.186806792
1437	1.176513936	0.775525298	0.946443532	1.186707316
1438	1.17636489	0.7755812	0.94647165	1.186609292
1439	1.176209019	0.775634921	0.946499591	1.186511887
1440	1.176062398	0.775693144	0.946527661	1.186414028
1441	1.17592765	0.775754691	0.946556097	1.186314897
1442	1.175799105	0.775820698	0.946584296	1.186216589
1443	1.175658064	0.775878379	0.946612908	1.186116842
1444	1.175511806	0.77593138	0.946641701	1.186016466
1445	1.175367837	0.775989568	0.946670026	1.185917719
1446	1.175217347	0.776043573	0.946698034	1.185820079
1447	1.175054203	0.776092724	0.946726162	1.18572202
1448	1.174878787	0.776133133	0.94675473	1.185622427
1449	1.174723004	0.776186173	0.946783082	1.185523585
1450	1.174568308	0.776237095	0.946811632	1.185424055
1451	1.174427964	0.776299382	0.946839967	1.185325276
1452	1.174280564	0.776354218	0.946868271	1.185226602
1453	1.174127322	0.776406332	0.946896572	1.185127941
1454	1.173988034	0.776464141	0.946924578	1.185030306
1455	1.173841112	0.776514615	0.946952645	1.184932461
1456	1.173716724	0.776575652	0.946980903	1.184833946
1457	1.173607803	0.77664699	0.947009315	1.184734898
1458	1.173497361	0.776717788	0.947037742	1.184635796
1459	1.173376495	0.776786066	0.947065746	1.184538169
1460	1.173255589	0.776858952	0.94709385	1.184440192
1461	1.173135194	0.77693513	0.947121777	1.184342836
1462	1.17302404	0.777015643	0.947149864	1.184244918
1463	1.172909635	0.777092342	0.947178063	1.184146613
1464	1.172799562	0.77716783	0.947206504	1.184047463
1465	1.172679506	0.777235942	0.947234999	1.183948122
1466	1.172559373	0.77730253	0.947263684	1.183848121
1467	1.172432669	0.777365433	0.94729271	1.183746933
1468	1.172313368	0.777431376	0.947321321	1.183647191
1469	1.172186051	0.777493169	0.947348967	1.183550811
1470	1.172066955	0.777556927	0.947376488	1.183454869
1471	1.171953665	0.777623705	0.947404489	1.18335725
1472	1.17182629	0.777684331	0.947431986	1.183261392
1473	1.171701508	0.777747597	0.947459392	1.18316585
1474	1.171574533	0.777813273	0.947487123	1.183069174
1475	1.171438642	0.777876312	0.947514787	1.182972734
1476	1.171298442	0.777934656	0.94754223	1.182877062
1477	1.171170486	0.778002767	0.947569926	1.18278051
1478	1.171028335	0.778062307	0.94759791	1.182682951
1479	1.170890077	0.778123963	0.947625232	1.182587701
1480	1.170755752	0.778184471	0.947652707	1.182491919
1481	1.170616929	0.778242673	0.947680004	1.182396757
1482	1.170485799	0.77830474	0.9477073	1.182301597
1483	1.170348378	0.778365519	0.947734274	1.182207563
1484	1.170211754	0.778427584	0.94776148	1.182112719
1485	1.170068011	0.77848548	0.947788677	1.182017905
1486	1.169934007	0.778546767	0.947815975	1.181922737
1487	1.169799671	0.778608419	0.947843351	1.1818273
1488	1.169674787	0.778679063	0.947870355	1.18173316
1489	1.169536869	0.7787417	0.947897384	1.181638931
1490	1.169412477	0.778810779	0.947924311	1.181545061
1491	1.169294178	0.778879016	0.947951389	1.18145066
1492	1.169180518	0.778948408	0.947978478	1.181356224
1493	1.169069257	0.77902318	0.948005705	1.181261305
1494	1.168960058	0.779100165	0.948033298	1.181165114
1495	1.168848452	0.779175805	0.948060877	1.181068968
1496	1.168737255	0.779251827	0.94808875	1.180971797
1497	1.168631146	0.779333129	0.948116227	1.180876006
1498	1.168520982	0.779411218	0.948143909	1.180779503
1499	1.168414903	0.779493272	0.948172098	1.180681231
1500	1.168307918	0.779574769	0.948199955	1.180584115
1501	1.168193021	0.779649502	0.948227826	1.180486954
1502	1.168077054	0.779721382	0.948255624	1.180390043
1503	1.16795536	0.779791494	0.948283544	1.180292709
1504	1.167833555	0.779861022	0.948311712	1.180194511
1505	1.167711932	0.779931832	0.948339847	1.180096429
1506	1.167598804	0.78000641	0.948368537	1.179996409
1507	1.167494137	0.780087021	0.948397087	1.17989688
1508	1.167394613	0.780168737	0.948425789	1.179796819
1509	1.167293843	0.780248964	0.948453997	1.17969848
1510	1.167186337	0.780324715	0.948483018	1.17959731
1511	1.167080815	0.78040353	0.948511381	1.179498431
1512	1.166976599	0.780483599	0.948539861	1.179399144
1513	1.166871337	0.780562273	0.948568289	1.179300039
1514	1.166759964	0.780637831	0.948596299	1.179202389
1515	1.166639267	0.780708121	0.948624719	1.179103314
1516	1.166515932	0.780778882	0.948653031	1.179004614
1517	1.166403995	0.780858864	0.948681087	1.178906804
1518	1.166287997	0.780935103	0.948708908	1.178809818
1519	1.166192158	0.781021598	0.948736235	1.17871455
1520	1.1660815	0.78109701	0.948764133	1.178617293
1521	1.165975574	0.781177212	0.948791588	1.178521578
1522	1.165893369	0.781271195	0.948819429	1.17842452
1523	1.165822577	0.781373837	0.948847591	1.178326342
1524	1.165735242	0.781467748	0.948875718	1.178228286
1525	1.165645637	0.781559701	0.948903972	1.178129789
1526	1.165536594	0.781641235	0.948932152	1.178031549
1527	1.165427992	0.781722175	0.948959311	1.177936866
1528	1.165320491	0.781800716	0.948986575	1.177841818
1529	1.165217856	0.781882626	0.949013738	1.177747125
1530	1.165113335	0.781964952	0.949040922	1.177652357
1531	1.165001518	0.782044689	0.949067826	1.177558564
1532	1.164885561	0.782121265	0.949094862	1.177464313
1533	1.16476538	0.782192932	0.949121548	1.177371279
1534	1.164631312	0.782257232	0.949148183	1.177278424
1535	1.164517611	0.782333096	0.949174923	1.177185205
1536	1.164389446	0.78240022	0.949201955	1.177090966
1537	1.164254568	0.782462029	0.949229123	1.176996255
1538	1.164129339	0.782527436	0.949256345	1.176901354
1539	1.16400389	0.782592795	0.949283378	1.176807111
1540	1.16388045	0.782660271	0.949310742	1.176711716
1541	1.163765561	0.782735534	0.949338165	1.176616116
1542	1.163649282	0.782813029	0.949364855	1.17652307
1543	1.163540695	0.782892958	0.949391561	1.176429966
1544	1.163435753	0.782973502	0.949418334	1.176336631
1545	1.163338082	0.783055039	0.949444913	1.176243973
1546	1.163229565	0.783126396	0.94947177	1.176150344
1547	1.163122728	0.783196723	0.949498702	1.176056454
1548	1.163012217	0.783263063	0.949525573	1.175962777
1549	1.162902611	0.783330688	0.949552327	1.175869509
1550	1.162814527	0.783411453	0.949578977	1.175776603
1551	1.162730254	0.783494248	0.949605135	1.17568541
1552	1.16265407	0.783582567	0.949631599	1.175593152
1553	1.162568125	0.783665269	0.94965799	1.175501147
1554	1.162474492	0.783742277	0.949684164	1.175409901
1555	1.162383071	0.783818187	0.949710461	1.175318225
1556	1.162300656	0.783899565	0.949736812	1.175226361
1557	1.162219004	0.783984003	0.949763081	1.175134782
1558	1.162137683	0.784067458	0.949789881	1.175041352
1559	1.162049505	0.78414566	0.949816359	1.174949047
1560	1.16196329	0.784223651	0.949842511	1.174857877
1561	1.161865487	0.784293361	0.949868477	1.174767353
1562	1.16176161	0.784362743	0.949894041	1.174678232
1563	1.161648885	0.784426904	0.94991973	1.174588675
1564	1.161533483	0.784488368	0.949945344	1.17449938
1565	1.161407037	0.784544723	0.94997091	1.174410254
1566	1.161275144	0.78459713	0.949996325	1.174321652
1567	1.161155542	0.784657113	0.95002193	1.174232389
1568	1.161048996	0.784723703	0.95004691	1.174145303
1569	1.160947988	0.784794012	0.950072273	1.174056886
1570	1.160842215	0.784862604	0.950097856	1.173967699
1571	1.160729307	0.784925978	0.950122836	1.173880613
1572	1.1606162	0.784991969	0.95014774	1.173793795
1573	1.160509963	0.785060776	0.950173246	1.173704876
1574	1.160410064	0.785135058	0.950198593	1.173616512
1575	1.160309663	0.785208815	0.950224111	1.173527551
1576	1.160212925	0.785286336	0.950249331	1.17343963
1577	1.160128125	0.785373651	0.950274767	1.173350956
1578	1.160056549	0.785467126	0.950299938	1.173263204
1579	1.159984436	0.785560103	0.950325225	1.173175051
1580	1.15991579	0.785654673	0.950350083	1.173088391
1581	1.159840441	0.785744515	0.950375247	1.173000664
1582	1.159748753	0.785825493	0.950400273	1.172913417
1583	1.159655955	0.785906795	0.950425616	1.172825067
1584	1.159554834	0.785982099	0.950450546	1.172738157
1585	1.159450939	0.786055093	0.95047583	1.172650013
1586	1.159338644	0.78612388	0.950501078	1.172561996
1587	1.159241976	0.786199158	0.950526358	1.172473865
1588	1.159160645	0.786285352	0.950551702	1.172385509
1589	1.159072257	0.786369022	0.950577085	1.172297019
1590	1.158987204	0.786453363	0.950602607	1.172208045
1591	1.158898261	0.786534217	0.950628353	1.172118293
1592	1.158805123	0.786610733	0.950654183	1.172028245
1593	1.15871484	0.786688464	0.950680066	1.171938011
1594	1.158628433	0.78676687	0.950706457	1.171846008
1595	1.158539319	0.786843487	0.950732848	1.171754003
1596	1.15845805	0.786924124	0.950759429	1.171661336
1597	1.158385909	0.787011319	0.950785635	1.171569977
1598	1.158300524	0.787092207	0.950811672	1.171479209
1599	1.15822491	0.787177972	0.950837126	1.171390472
1600	1.158152854	0.787266136	0.950862656	1.171301469
1601	1.158084273	0.787354989	0.950888009	1.171213083
1602	1.158025189	0.78744961	0.950913708	1.171123494
1603	1.157950965	0.787532281	0.95093933	1.17103417
1604	1.15787822	0.787615646	0.950965006	1.170944658
1605	1.157804654	0.787698923	0.950990389	1.170856171
1606	1.157729863	0.787784273	0.951015372	1.170769074
1607	1.157652773	0.787865652	0.95104061	1.170681092
1608	1.157570212	0.787944909	0.951065869	1.170593034
1609	1.157495681	0.788029993	0.951090958	1.170505568
1610	1.15742739	0.788117314	0.951116528	1.170416426
1611	1.157355728	0.788202007	0.951141956	1.17032778
1612	1.157297856	0.78829489	0.951167163	1.170239904
1613	1.157234623	0.788385106	0.951192327	1.170152179
1614	1.157179127	0.788480658	0.951218297	1.170061642
1615	1.157110683	0.788569964	0.951244046	1.169971878
1616	1.157048344	0.7886633	0.95126957	1.169882895
1617	1.156986074	0.788756539	0.951295292	1.169793223
1618	1.15693003	0.788855975	0.951321393	1.169702232
1619	1.156872664	0.788954451	0.951347694	1.169610541
1620	1.156807623	0.789050461	0.951373879	1.169519255
1621	1.156750574	0.789150024	0.95139986	1.169428681
1622	1.156685777	0.789244069	0.951425751	1.169338421
1623	1.156620925	0.789337115	0.951451223	1.169249622
1624	1.156561767	0.789431578	0.951477251	1.169158882
1625	1.156509754	0.789531323	0.95150291	1.169069431
1626	1.156432429	0.789619623	0.951528379	1.168980641
1627	1.156362922	0.789714018	0.95155418	1.168890696
1628	1.156298583	0.789812399	0.951579223	1.168803389
1629	1.156238359	0.789910019	0.951604377	1.1687157
1630	1.156179386	0.790007011	0.95162916	1.168629302
1631	1.156113092	0.790102335	0.951654218	1.168541945
1632	1.156060222	0.790203195	0.951679046	1.168455391
1633	1.156004176	0.790300218	0.951704136	1.168367922
1634	1.15592368	0.790381048	0.951729465	1.168279622
1635	1.155849322	0.790470193	0.951754456	1.168192497
1636	1.155768206	0.790556426	0.951779143	1.168106434
1637	1.155670223	0.79063267	0.95180388	1.168020195
1638	1.15557769	0.790709954	0.95182874	1.167933531
1639	1.155488102	0.790787058	0.951853834	1.167846049
1640	1.155400459	0.790865753	0.951879019	1.16775825
1641	1.155311016	0.790943572	0.95190415	1.167670636
1642	1.155219715	0.791020047	0.951929468	1.167582373
1643	1.155125312	0.791093981	0.951954347	1.167495643
1644	1.155024857	0.791164534	0.9519796	1.167407606
1645	1.154928301	0.791236593	0.952004763	1.167319881
1646	1.154814463	0.791298873	0.952029624	1.167233211
1647	1.154702299	0.791363097	0.952054549	1.167146318
1648	1.154583835	0.791425733	0.952079334	1.167059914
1649	1.154468698	0.791490777	0.952104118	1.166973514
1650	1.154346102	0.791555972	0.952128486	1.166888561
1651	1.154227246	0.791623962	0.952152615	1.166804443
1652	1.154113775	0.791696361	0.952176678	1.166720557
1653	1.153998245	0.791765769	0.952200766	1.166636582
1654	1.153902677	0.791846454	0.952224679	1.166553217
1655	1.153800516	0.791924702	0.952249059	1.166468224
1656	1.153695939	0.792001212	0.952273411	1.166383327
1657	1.153585019	0.79207441	0.952297783	1.166298363
1658	1.153475106	0.792148779	0.952322091	1.166213622
1659	1.153368185	0.792223401	0.952347046	1.166126624
1660	1.153269413	0.792302402	0.952371486	1.16604142
1661	1.153172158	0.7923826	0.95239521	1.165958716
1662	1.153069621	0.792459396	0.952419136	1.165875307
1663	1.152962984	0.792533706	0.952443389	1.165790756
1664	1.152864705	0.792610217	0.952467928	1.165705206
1665	1.152753385	0.792679326	0.952491848	1.165621818
1666	1.152649018	0.792750608	0.952516001	1.165537615
1667	1.152533622	0.792816188	0.952540486	1.165452259
1668	1.152412819	0.792881009	0.952564947	1.165366981
1669	1.152313374	0.792959523	0.95258933	1.16528198
1670	1.152218227	0.793037741	0.952613923	1.165196243
1671	1.152137913	0.793123453	0.952638459	1.165110706
1672	1.152052156	0.793205812	0.952663051	1.165024976
1673	1.151960157	0.793286468	0.952687866	1.164938466
1674	1.151878948	0.79337088	0.952712321	1.164853211
1675	1.151802415	0.793458002	0.952737215	1.164766425
1676	1.151721375	0.793540865	0.952762207	1.164679298
1677	1.151641753	0.793621849	0.952786797	1.164593573
1678	1.151548939	0.793693873	0.952811322	1.164508076
1679	1.15146179	0.793770753	0.952835725	1.164423002
1680	1.151384638	0.79385231	0.952860353	1.164337143
1681	1.151310866	0.793934879	0.95288455	1.16425279
1682	1.151236019	0.794019023	0.952908694	1.164168618
1683	1.151152349	0.794097832	0.952932802	1.164084575
1684	1.151067381	0.794172759	0.952957259	1.163999315
1685	1.150975346	0.794243584	0.952980823	1.163917164
1686	1.150880699	0.794311017	0.953004562	1.163834405
1687	1.150791923	0.794381131	0.953028368	1.163751416
1688	1.150704858	0.794452778	0.953051991	1.163669059
1689	1.150623704	0.794527522	0.953075771	1.163586159
1690	1.150548913	0.794607489	0.953099458	1.163503581
1691	1.15046563	0.794681715	0.953123097	1.163421174
1692	1.150374734	0.794748999	0.953146897	1.163338203
1693	1.150287441	0.794821528	0.953170624	1.163255485
1694	1.15019163	0.79488796	0.953193868	1.163174452
1695	1.150107863	0.794958095	0.953217666	1.16309149
1696	1.150010881	0.795020574	0.953241156	1.1630096
1697	1.149922374	0.795088585	0.953264649	1.162927698
1698	1.149830528	0.795152823	0.953287977	1.162846371
1699	1.149733572	0.795215505	0.953311347	1.162764901
1700	1.149640214	0.795279652	0.953335385	1.162681098
1701	1.14954484	0.795344677	0.953358987	1.162598817
1702	1.149466025	0.795420372	0.953382076	1.162518325
1703	1.149403114	0.795504613	0.953405167	1.162437827
1704	1.149333592	0.795584025	0.953428396	1.162356847
1705	1.149253193	0.795656065	0.953451853	1.162275072
1706	1.149177096	0.795732514	0.95347489	1.16219476
1707	1.149094359	0.795803698	0.953498199	1.1621135
1708	1.148996398	0.795864385	0.9535213	1.162032966
1709	1.148898767	0.795927867	0.953543994	1.161953851
1710	1.148798963	0.795992151	0.953566313	1.161876043
1711	1.148700009	0.796055488	0.953588733	1.161797884
1712	1.148595942	0.796114305	0.953611357	1.161719012
1713	1.148486483	0.796170213	0.953634013	1.16164003
1714	1.148374542	0.796221964	0.95365666	1.161561078
1715	1.148260175	0.796272503	0.953679133	1.161482733
1716	1.148135339	0.796317885	0.953701678	1.161404138
1717	1.148020609	0.796368657	0.953724182	1.161325685
1718	1.147907309	0.796420127	0.953746684	1.161247239
1719	1.147781812	0.796463581	0.953769276	1.16116848
1720	1.147666849	0.796514567	0.953791817	1.161089898
1721	1.14755066	0.796564223	0.953814542	1.161010672
1722	1.147445098	0.796619638	0.953837176	1.160931767
1723	1.147329956	0.796668646	0.953859649	1.160853422
1724	1.147221761	0.796721528	0.953882238	1.160774674
1725	1.14711667	0.79677638	0.953905013	1.160695277
1726	1.147003246	0.796827737	0.953927349	1.160617409
1727	1.146894222	0.79688182	0.953950026	1.160538353
1728	1.146779246	0.796932341	0.953972399	1.160460356
1729	1.146658898	0.796978465	0.953994463	1.160383435
1730	1.146540808	0.797027748	0.954016528	1.160306513
1731	1.146428391	0.79708304	0.954038666	1.160229338
1732	1.14632093	0.797138925	0.954060656	1.160152677
1733	1.146221036	0.797199932	0.954082736	1.160075702
1734	1.146129525	0.797268545	0.954105039	1.15999795
1735	1.146034027	0.797334247	0.954127816	1.159918544
1736	1.145947137	0.797404141	0.954150095	1.159840875
1737	1.1458577	0.79747445	0.954172159	1.159763958
1738	1.145759027	0.797539155	0.954194629	1.159685624
1739	1.145653031	0.797599883	0.954216436	1.159609599
1740	1.1455409	0.79765665	0.954238472	1.15953278
1741	1.145428891	0.79771335	0.954260391	1.159456366
1742	1.145324701	0.797773413	0.954282448	1.159379471
1743	1.145213266	0.797829911	0.95430478	1.159301618
1744	1.145110814	0.797889746	0.954326961	1.159224291
1745	1.145005395	0.797950452	0.954349038	1.159147327
1746	1.144893255	0.798006357	0.954371816	1.159067916
1747	1.14478047	0.79806019	0.954394277	1.158989615
1748	1.144672299	0.798117392	0.954416841	1.158910954
1749	1.144555602	0.798167383	0.954439651	1.158831432
1750	1.144451365	0.798221873	0.954462295	1.158752493
1751	1.144341746	0.798273928	0.954484771	1.158674136
1752	1.144240381	0.798331777	0.954507168	1.158596055
1753	1.144143891	0.798391463	0.954529955	1.158516617
1754	1.14404538	0.798452818	0.954552088	1.158439458
1755	1.14393447	0.798507962	0.954574422	1.158361596
1756	1.143837479	0.798572811	0.954596708	1.158283905
1757	1.143748999	0.79864052	0.954619007	1.158206167
1758	1.143664753	0.798710392	0.954641532	1.158127641
1759	1.143583733	0.798782477	0.954663982	1.158049376
1760	1.143499524	0.798848545	0.954686561	1.15797066
1761	1.143408622	0.798911096	0.95470927	1.157891493
1762	1.14330939	0.798968985	0.954731902	1.157812595
1763	1.143217533	0.799030212	0.954754595	1.157733481
1764	1.143126593	0.799092549	0.954777157	1.157654825
1765	1.143024187	0.799150362	0.954799649	1.157576415
1766	1.142928919	0.799212328	0.954822216	1.157497745
1767	1.142838966	0.799277231	0.95484451	1.157420021
1768	1.142745642	0.799340905	0.954866821	1.157342244
1769	1.142650911	0.799400394	0.954889721	1.157262409
1770	1.142541005	0.799449321	0.954912585	1.157182702
1771	1.142439132	0.799505626	0.954935524	1.157102731
1772	1.142327503	0.799557327	0.954958126	1.157023938
1773	1.142211715	0.799607918	0.954980456	1.15694609
1774	1.142098553	0.799661149	0.955002805	1.156868179
1775	1.141991006	0.799719835	0.955025054	1.156790616
1776	1.141872693	0.799773489	0.95504669	1.156715187
1777	1.141757219	0.799830268	0.955068316	1.156639794
1778	1.141631849	0.799879603	0.955089946	1.156564391
1779	1.141509588	0.799932879	0.955111765	1.156488326
1780	1.141387054	0.799982898	0.955133701	1.156411852
1781	1.141268469	0.800034387	0.955155667	1.156335274
1782	1.141156757	0.800089594	0.95517748	1.156259229
1783	1.141040871	0.800142148	0.955199015	1.156184154
1784	1.140920327	0.800191942	0.955220442	1.156109456
1785	1.140808285	0.80024545	0.955242315	1.156033203
1786	1.140701103	0.800299961	0.955263998	1.155957614
1787	1.140594048	0.800353164	0.955285599	1.155882308
1788	1.140488517	0.800407053	0.955307756	1.155805066
1789	1.140380428	0.800460511	0.955329599	1.155728916
1790	1.140279886	0.800516861	0.955351567	1.155652333
1791	1.140175867	0.800572095	0.955373523	1.155575789
1792	1.140076062	0.800629953	0.955394972	1.155501014
1793	1.139986692	0.800693067	0.955416512	1.155425922
1794	1.139884686	0.80074729	0.955438434	1.155349498
1795	1.139797662	0.800811734	0.955460382	1.155272984
1796	1.139713534	0.800877632	0.955482381	1.155196293
1797	1.139617391	0.800934223	0.955504463	1.155119311
1798	1.1395294	0.800997704	0.955526365	1.155042957
1799	1.139447607	0.801062854	0.955548278	1.154966562
1800	1.139362154	0.801127983	0.955570074	1.154890579
1801	1.139282937	0.801195248	0.955591706	1.154815164
1802	1.139206159	0.801264372	0.955613506	1.154739168
1803	1.139126875	0.801332284	0.955635201	1.154663535
1804	1.139043464	0.801399029	0.95565706	1.15458733
1805	1.13896603	0.801469923	0.955678534	1.154512469
1806	1.138884001	0.801538461	0.955699853	1.154438147
1807	1.138809902	0.801613785	0.955721103	1.154364063
1808	1.138744208	0.801691845	0.955742606	1.154289101
1809	1.138683777	0.8017724	0.95576414	1.15421403
1810	1.138618613	0.801852261	0.955785475	1.154139651
1811	1.13853984	0.801922488	0.955806998	1.15406462
1812	1.138462214	0.801993402	0.955828516	1.153989605
1813	1.138372885	0.802055478	0.955850039	1.153914571
1814	1.138289802	0.802120039	0.955871899	1.153838362
1815	1.138196922	0.802179262	0.955893148	1.153764285
1816	1.138106285	0.802238753	0.955914261	1.15369068
1817	1.138011047	0.802295518	0.955935232	1.153617571
1818	1.137916213	0.802353333	0.955956392	1.153543805
1819	1.137810347	0.802404654	0.95597751	1.153470184
1820	1.137706231	0.802457426	0.955998624	1.153396577
1821	1.137603608	0.80251083	0.956019706	1.153323082
1822	1.137500874	0.802567786	0.956040377	1.153251019
1823	1.137393504	0.80262279	0.956061298	1.153178085
1824	1.137305514	0.802688955	0.95608235	1.153104694
1825	1.137218	0.802754261	0.956103322	1.153031582
1826	1.137128325	0.802819547	0.956123896	1.152959857
1827	1.137031666	0.802882238	0.956144435	1.152888252
1828	1.136933632	0.802943345	0.956164967	1.152816677
1829	1.136842008	0.803007347	0.956185472	1.152745193
1830	1.136746574	0.803068238	0.956205745	1.152674518
1831	1.136646147	0.803126853	0.956226268	1.152602971
1832	1.136545502	0.803185404	0.956246864	1.152531167
1833	1.13643666	0.803236281	0.956267242	1.152460126
1834	1.136326871	0.803283602	0.956287752	1.152388627
1835	1.13621547	0.803335278	0.956308238	1.152317207
1836	1.136104364	0.803385554	0.95632896	1.152244969
1837	1.136006395	0.803442813	0.956349681	1.152172729
1838	1.13589551	0.803492964	0.956370366	1.152100619
1839	1.135791107	0.803546745	0.956391275	1.152027725
1840	1.135685257	0.803598152	0.956412123	1.151955045
1841	1.135590159	0.803654252	0.956433005	1.151882247
1842	1.135492516	0.803709553	0.95645399	1.151809091
1843	1.135381923	0.803755747	0.956474987	1.151735892
1844	1.135261411	0.803796749	0.95649578	1.151663405
1845	1.135158013	0.80384771	0.956516512	1.151591127
1846	1.135059041	0.80390276	0.95653705	1.151519528
1847	1.134946678	0.803951524	0.956557816	1.151447136
1848	1.134833886	0.804001067	0.956578486	1.151375075
1849	1.134725931	0.804055508	0.956599046	1.151303398
1850	1.134609831	0.804104652	0.956619402	1.151232434
1851	1.134493057	0.804153734	0.956639766	1.151161441
1852	1.134379416	0.804205373	0.956660584	1.151088868
1853	1.134265097	0.80425419	0.956681166	1.151017113
1854	1.134147118	0.804301856	0.956701521	1.150946153
1855	1.134028333	0.804348327	0.956722025	1.150874673
1856	1.133918324	0.804399493	0.956742575	1.150803033
1857	1.133808382	0.804450215	0.956762796	1.15073254
1858	1.133693045	0.80449713	0.956783403	1.1506607
1859	1.133573901	0.804542854	0.956804077	1.150588624
1860	1.133455014	0.804589662	0.956824821	1.150516309
1861	1.133323953	0.804625873	0.956845428	1.150444468
1862	1.13320271	0.804666412	0.956865851	1.150373271
1863	1.133069177	0.804697878	0.95688619	1.150302365
1864	1.132940482	0.804732995	0.956906493	1.150231586
1865	1.132811947	0.804766884	0.956926656	1.150161295
1866	1.132685682	0.804801432	0.956947056	1.150090176
1867	1.132568429	0.804844586	0.95696717	1.150020055
1868	1.132467744	0.804894898	0.956987235	1.149950103
1869	1.132368995	0.804947413	0.957007381	1.149879871
1870	1.132275473	0.805004754	0.957027561	1.149809521
1871	1.132187888	0.805064929	0.957048031	1.14973816
1872	1.132089872	0.805118379	0.957068703	1.149666091
1873	1.132006317	0.805179075	0.957089346	1.149594128
1874	1.13191381	0.805234908	0.957110202	1.14952142
1875	1.131823119	0.805290675	0.957130799	1.149449614
1876	1.131738991	0.805350787	0.957151354	1.149377958
1877	1.131650615	0.805408693	0.957171557	1.149307525
1878	1.131556459	0.805463202	0.957191733	1.149237189
1879	1.131460946	0.80551732	0.957211818	1.14916717
1880	1.131379966	0.805579766	0.957232382	1.149095479
1881	1.131303611	0.805643544	0.957252949	1.149023779
1882	1.131220417	0.805707073	0.957272867	1.148954342
1883	1.131134816	0.805767935	0.957292633	1.148885431
1884	1.13105272	0.805831248	0.957312477	1.148816253
1885	1.130973059	0.805895918	0.957332689	1.148745792
1886	1.130887149	0.805955695	0.95735259	1.148676413
1887	1.130808111	0.806020165	0.957372292	1.148607726
1888	1.130720653	0.806079758	0.957391646	1.148540255
1889	1.130634186	0.806140416	0.957410587	1.148474225
1890	1.130550419	0.806202078	0.957429513	1.148408246
1891	1.130466974	0.80626444	0.95744858	1.148341773
1892	1.130384795	0.80632475	0.957467836	1.148274644
1893	1.130298557	0.806382853	0.957486958	1.148207981
1894	1.130214972	0.806441569	0.957506116	1.148141194
1895	1.130136179	0.80650192	0.957525317	1.148074257
1896	1.130062187	0.806565513	0.957544871	1.148006086
1897	1.129982359	0.806623474	0.957564076	1.147939133
1898	1.129904807	0.806684374	0.957582994	1.147873184
1899	1.129824331	0.806743395	0.957602105	1.14780656
1900	1.129743327	0.806799711	0.957621156	1.147740144
1901	1.129659801	0.80685486	0.957640192	1.14767378
1902	1.129582709	0.806911237	0.957659376	1.147606901
1903	1.12950978	0.806970822	0.957678334	1.147540811
1904	1.129436823	0.807028041	0.957697806	1.147472928
1905	1.129367894	0.807087315	0.957717235	1.147405197
1906	1.12928753	0.80714188	0.957736317	1.147338673
1907	1.129196605	0.80718833	0.957755553	1.147271611
1908	1.129096469	0.807228884	0.957774578	1.147205286
1909	1.128997034	0.8072721	0.95779329	1.147140054
1910	1.128902036	0.807318198	0.957812399	1.147073436
1911	1.128802168	0.807359831	0.957831647	1.147006333
1912	1.1286965	0.807399733	0.957850536	1.146940484
1913	1.128599758	0.807441208	0.957869607	1.146874001
1914	1.128508391	0.807484357	0.957888744	1.146807283
1915	1.128412146	0.807525666	0.957907514	1.14674185
1916	1.128319534	0.807572481	0.957926171	1.146676808
1917	1.128242624	0.807628194	0.957944976	1.14661125
1918	1.128166023	0.807684648	0.957963921	1.146545203
1919	1.128087473	0.807742254	0.957982466	1.146480553
1920	1.128014803	0.807802245	0.958001204	1.146415229
1921	1.127947472	0.807865395	0.958020427	1.146348213
1922	1.127886475	0.807932427	0.958039405	1.146282055
1923	1.127815033	0.80799163	0.958058175	1.146216616
1924	1.127745933	0.808053365	0.958076717	1.146151977
1925	1.127684076	0.808118995	0.958095383	1.146086905
1926	1.127625526	0.808184797	0.958113943	1.1460222
1927	1.127565258	0.808248343	0.958132584	1.145957215
1928	1.127503175	0.808311499	0.958151707	1.14589055
1929	1.127446744	0.808378218	0.958170501	1.14582503
1930	1.127384967	0.808441671	0.958189133	1.145760077
1931	1.12732771	0.808505265	0.958207964	1.145694427
1932	1.127278317	0.808574593	0.958226843	1.145628613
1933	1.127213061	0.808633746	0.958245884	1.145562231
1934	1.127143259	0.808692573	0.958264639	1.145496847
1935	1.127072345	0.808751711	0.958283284	1.145431848
1936	1.126991798	0.80880433	0.958302326	1.145365464
1937	1.126902545	0.808850405	0.958321092	1.145300043
1938	1.126823422	0.808904787	0.958339552	1.145235689
1939	1.126727735	0.808951701	0.958358238	1.145170545
1940	1.126639422	0.809003912	0.958376812	1.145105793
1941	1.126556034	0.809060066	0.958395399	1.145040997
1942	1.126466098	0.809111066	0.958414	1.144976148
1943	1.126379058	0.809162599	0.958432222	1.144912624
1944	1.126290004	0.809211574	0.958450654	1.144848366
1945	1.126207459	0.809265102	0.95846877	1.144785213
1946	1.126135724	0.809322345	0.958487244	1.144720808
1947	1.126069136	0.809381576	0.958505894	1.144655791
1948	1.126002809	0.809442563	0.958524411	1.144591237
1949	1.125929608	0.809499625	0.958542836	1.144527005
1950	1.125852507	0.809556365	0.958561276	1.144462721
1951	1.125774829	0.809611216	0.958579686	1.144398537
1952	1.125689996	0.809662089	0.958598447	1.144333135
1953	1.125611674	0.809716501	0.958616824	1.144269068
1954	1.125544015	0.809778054	0.958635	1.144205703
1955	1.125474722	0.809839203	0.958653014	1.144142903
1956	1.125407916	0.809903225	0.958671144	1.144079701
1957	1.125343816	0.809969314	0.958689154	1.144016915
1958	1.12528626	0.810038126	0.958707653	1.143952425
1959	1.125238226	0.810113654	0.958725897	1.143888821
1960	1.125185182	0.810185516	0.958744111	1.143825325
1961	1.125135988	0.81025902	0.958762205	1.143762245
1962	1.125078095	0.810325168	0.958780185	1.143699564
1963	1.125006063	0.810382413	0.958798194	1.143636781
1964	1.124935827	0.81044031	0.958816547	1.143572799
1965	1.124864868	0.810497748	0.958834766	1.143509284
1966	1.124790398	0.810551152	0.95885272	1.143446693
1967	1.124704623	0.810599315	0.958870531	1.143384601
1968	1.124628016	0.810653799	0.958888235	1.143322883
1969	1.124559884	0.810712432	0.958906282	1.143259968
1970	1.124499313	0.810775299	0.958923891	1.14319858
1971	1.124431708	0.810831948	0.958941667	1.143136609
1972	1.124361914	0.810885611	0.958959569	1.143074201
1973	1.124293867	0.810939496	0.958977377	1.143012118
1974	1.12423254	0.810995332	0.958995367	1.142949401
1975	1.124180325	0.811057549	0.959013545	1.142886031
1976	1.124125879	0.811119427	0.959032193	1.142821021
1977	1.124065281	0.81117769	0.959050925	1.142755715
1978	1.124015045	0.811241528	0.959069504	1.142690947
1979	1.123966353	0.811308192	0.959088212	1.142625726
1980	1.123920696	0.811379131	0.959106711	1.142561236
1981	1.123867403	0.811448028	0.959124913	1.142497782
1982	1.123815691	0.81152012	0.959143012	1.142434684
1983	1.123769085	0.811591947	0.959161555	1.14237004
1984	1.123708593	0.811656047	0.95917984	1.142306294
1985	1.123644287	0.811718759	0.959198234	1.14224217
1986	1.123575763	0.811780423	0.959216231	1.14217943
1987	1.123508048	0.811843419	0.959234188	1.142116829
1988	1.123442845	0.811906972	0.95925215	1.142054209
1989	1.123369418	0.811966622	0.959270367	1.141990704
1990	1.123302333	0.812029395	0.959288495	1.141927505
1991	1.123239611	0.81209346	0.95930656	1.141864526
1992	1.123162405	0.81214905	0.959324663	1.141801418
1993	1.123081301	0.812200639	0.959342691	1.141738569
1994	1.122997084	0.812248612	0.959360749	1.141675614
1995	1.122903021	0.812290945	0.959378589	1.141613422
1996	1.12281597	0.812338524	0.959396743	1.141550135
1997	1.122728481	0.812383876	0.959415047	1.141486323
1998	1.122648028	0.812436274	0.959433293	1.141422713
1999	1.122563991	0.812487617	0.959451552	1.14135906
[truncated: 98,001 more rows]
