# Supplementary material for: Identification and characterization of constrained non-exonic bases lacking predictive epigenomic and transcription factor binding annotations
Source: Nat Commun. 2020 Dec 2;11:6168. doi: 10.1038/s41467-020-19962-9 (PMC7710766; doi:10.1038/s41467-020-19962-9)
Supplement: Supplementary file 11 — Source Data [file 41467_2020_19962_MOESM11_ESM.zip › SourceData/SupFig8h.txt]

Distance to Nearest TSS (bp)	Low_CNE	High_CNE	Low_notCNE	High_notCNE
1	5.70438E-05	8.12147E-05	1.32164E-05	2.14047E-05
2	0.000112648	0.000162602	2.64517E-05	4.2795E-05
3	0.000167136	0.00024407	3.96935E-05	6.42078E-05
4	0.000220949	0.000325325	5.29395E-05	8.5685E-05
5	0.000273293	0.000406388	6.61942E-05	0.000107245
6	0.000324051	0.00048746	7.94601E-05	0.000128848
7	0.000373516	0.000568533	9.27269E-05	0.000150518
8	0.000421454	0.000649078	0.000106002	0.000172325
9	0.000468481	0.000729725	0.000119295	0.000194091
10	0.000513688	0.000809926	0.000132584	0.000216018
11	0.000557954	0.000890046	0.000145883	0.000237958
12	0.000601251	0.000970186	0.000159185	0.00025994
13	0.000644078	0.001050082	0.000172488	0.000281993
14	0.000686523	0.001129969	0.000185801	0.000304036
15	0.000729026	0.001209926	0.00019911	0.000326079
16	0.000770825	0.001290147	0.0002124	0.000348209
17	0.000813035	0.001370125	0.000225684	0.000370391
18	0.000854775	0.00144997	0.000238972	0.00039262
19	0.000897191	0.001529756	0.000252267	0.000414805
20	0.00093946	0.001609257	0.000265559	0.000437073
21	0.000981347	0.001688748	0.000278859	0.000459364
22	0.001022764	0.001767985	0.000292151	0.000481733
23	0.001064327	0.001847071	0.000305413	0.00050426
24	0.00110548	0.001925507	0.0003187	0.00052684
25	0.00114675	0.00200369	0.000332009	0.000549412
26	0.001188079	0.002081954	0.000345313	0.000572015
27	0.001229466	0.002160077	0.000358643	0.000594578
28	0.001270913	0.002238026	0.000371991	0.000617161
29	0.00131183	0.002316118	0.000385339	0.000639796
30	0.001352689	0.002393794	0.000398713	0.000662439
31	0.001393254	0.002471166	0.000412098	0.000685169
32	0.001433203	0.002548579	0.000425481	0.000707938
33	0.001473122	0.002625687	0.000438877	0.000730771
34	0.001513129	0.002702187	0.000452289	0.00075369
35	0.001552695	0.002778454	0.000465709	0.000776707
36	0.001592526	0.002854741	0.000479138	0.000799744
37	0.001632327	0.002930987	0.000492583	0.00082278
38	0.001672217	0.003007203	0.000506027	0.00084587
39	0.001711607	0.0030835	0.000519492	0.000868961
40	0.001750556	0.003159666	0.000532992	0.000892011
41	0.001789682	0.003235851	0.0005465	0.000915045
42	0.001828485	0.003312148	0.000560015	0.000938095
43	0.001867522	0.003388131	0.000573533	0.000961239
44	0.001906913	0.003464063	0.000587051	0.000984408
45	0.001946068	0.003540168	0.000600592	0.00100757
46	0.001986016	0.003615897	0.000614165	0.00103081
47	0.002025994	0.003691444	0.000627746	0.001054111
48	0.002065149	0.003767011	0.00064135	0.001077489
49	0.002104539	0.003842122	0.000654957	0.001101013
50	0.002144605	0.003917152	0.000668571	0.001124581
51	0.002185346	0.003992202	0.000682214	0.001148118
52	0.002225324	0.004067475	0.000695894	0.001171646
53	0.002265155	0.004142495	0.000709616	0.001195126
54	0.002305103	0.004217068	0.000723347	0.001218741
55	0.002345286	0.004291378	0.000737113	0.001242437
56	0.002384706	0.004365435	0.00075091	0.001266193
57	0.002424037	0.004439136	0.000764746	0.001290008
58	0.002463427	0.004512321	0.000778615	0.001313936
59	0.002502847	0.00458513	0.0007925	0.001337995
60	0.002542149	0.004658	0.000806401	0.001362196
61	0.002581245	0.004730789	0.000820339	0.001386459
62	0.002620635	0.004803355	0.000834348	0.001410768
63	0.002659849	0.004875688	0.0008484	0.001435143
64	0.002699093	0.004947949	0.000862482	0.001459604
65	0.002737954	0.005019562	0.000876609	0.001484184
66	0.002776492	0.005090891	0.000890776	0.001508841
67	0.002815266	0.005162007	0.00090499	0.001533538
68	0.002854156	0.00523285	0.000919222	0.001558366
69	0.00289246	0.005303378	0.000933515	0.001583207
70	0.002930675	0.005373003	0.000947865	0.001608227
71	0.002969184	0.005442659	0.000962238	0.001633298
72	0.003008427	0.005512011	0.000976675	0.001658456
73	0.003047112	0.005580846	0.000991187	0.001683699
74	0.003086444	0.005649285	0.001005754	0.001708988
75	0.003125981	0.005717775	0.001020367	0.001734393
76	0.003165459	0.005785718	0.001035031	0.001759914
77	0.003204879	0.005853802	0.001049742	0.001785495
78	0.003244122	0.005921562	0.001064532	0.001811152
79	0.003283306	0.005988643	0.001079388	0.001836882
80	0.003322109	0.006055906	0.001094311	0.001862607
81	0.003361587	0.006122794	0.001109296	0.001888392
82	0.003400919	0.006189205	0.001124356	0.00191433
83	0.003439722	0.006255424	0.001139493	0.001940364
84	0.003478436	0.006321248	0.001154696	0.001966506
85	0.003516563	0.006386655	0.001169953	0.001992867
86	0.003554543	0.006451728	0.001185313	0.002019256
87	0.003592935	0.006516497	0.001200727	0.002045807
88	0.003631179	0.006581276	0.001216221	0.002072438
89	0.003669512	0.006645853	0.001231787	0.002099083
90	0.003707551	0.006710247	0.001247397	0.002125849
91	0.003745766	0.006774387	0.0012631	0.002152599
92	0.003784334	0.006837949	0.001278864	0.002179476
93	0.00382249	0.006901197	0.001294688	0.002206406
94	0.003860236	0.006964263	0.001310573	0.002233461
95	0.003898216	0.007027136	0.001326548	0.002260522
96	0.003936108	0.007089644	0.001342598	0.00228773
97	0.003974323	0.007151949	0.001358716	0.002315028
98	0.004013273	0.007213919	0.001374894	0.002342426
99	0.00405187	0.007275991	0.001391143	0.002369914
100	0.004090673	0.007337576	0.001407478	0.002397524
101	0.004129299	0.007398969	0.001423928	0.002425234
102	0.004167896	0.007459885	0.001440548	0.002453111
103	0.004206434	0.00752075	0.00145727	0.002481074
104	0.004244473	0.007581119	0.001474182	0.002509239
105	0.004282718	0.007641102	0.001491182	0.002537555
106	0.004320933	0.007700761	0.001508286	0.002565922
107	0.004359442	0.00776043	0.001525653	0.002594444
108	0.004397569	0.007819835	0.001543096	0.002623105
109	0.004435461	0.007879058	0.001560609	0.002651847
110	0.004473853	0.007938007	0.001578223	0.002680564
111	0.004512391	0.007996804	0.001595899	0.002709365
112	0.004550753	0.008055419	0.001613641	0.002738232
113	0.004588469	0.008113922	0.001631469	0.002767133
114	0.004627095	0.008172049	0.001649329	0.002796171
115	0.004666045	0.008230005	0.001667247	0.002825252
116	0.004705729	0.008287697	0.001685211	0.002854372
117	0.004746	0.008345419	0.001703245	0.002883496
118	0.004785214	0.008403121	0.001721334	0.002912696
119	0.004823694	0.008460782	0.001739483	0.002942015
120	0.004862438	0.008518139	0.001757709	0.002971309
121	0.0049008	0.008575365	0.001775982	0.003000684
122	0.004938986	0.008632033	0.001794307	0.003030125
123	0.004977083	0.008688538	0.001812689	0.003059634
124	0.005015034	0.008744922	0.001831139	0.003089152
125	0.005053367	0.008801002	0.001849631	0.003118717
126	0.005092052	0.008856808	0.001868199	0.003148271
127	0.005130679	0.008912451	0.001886817	0.003177868
128	0.00516907	0.008967994	0.001905493	0.003207467
129	0.005206815	0.009023313	0.001924203	0.003237186
130	0.005244384	0.009078166	0.001942964	0.003266973
131	0.005282041	0.009132907	0.001961758	0.003296816
132	0.005319698	0.009187476	0.001980611	0.003326674
133	0.005357062	0.009241791	0.001999499	0.003356646
134	0.005394396	0.009296239	0.002018426	0.003386671
135	0.005431289	0.009350473	0.002037423	0.003416747
136	0.005468447	0.009404667	0.002056446	0.00344691
137	0.005505428	0.009458861	0.002075534	0.003477062
138	0.005542058	0.009512781	0.002094658	0.003507318
139	0.005578687	0.009566569	0.002113813	0.003537637
140	0.005616256	0.009619769	0.002133026	0.003567959
141	0.00565403	0.009672989	0.00215226	0.003598407
142	0.005691981	0.009726352	0.002171541	0.003628788
143	0.005730284	0.009779582	0.002190827	0.003659273
144	0.005768	0.00983263	0.002210173	0.003689755
145	0.005806274	0.009885557	0.002229554	0.00372027
146	0.005844666	0.009938534	0.002248966	0.003750807
147	0.005882675	0.00999141	0.0022684	0.003781434
148	0.00592042	0.010044052	0.002287891	0.003812061
149	0.005957843	0.010096238	0.002307415	0.003842771
150	0.005995353	0.010148404	0.002326985	0.003873473
151	0.006032511	0.010200611	0.00234658	0.003904233
152	0.006069433	0.010252605	0.002366224	0.003934962
153	0.00610568	0.010304375	0.00238591	0.003965738
154	0.006142985	0.010355892	0.002405616	0.003996543
155	0.006179908	0.010407217	0.002425348	0.004027432
156	0.006216596	0.010458237	0.002445108	0.004058452
157	0.006253577	0.010508882	0.002464897	0.004089526
158	0.006290647	0.010559405	0.002484734	0.004120552
159	0.006327393	0.010609665	0.00250459	0.004151667
160	0.006364434	0.010659854	0.002524486	0.004182782
161	0.006401591	0.010709982	0.002544431	0.004213887
162	0.006439219	0.010759917	0.0025644	0.004245075
163	0.006476876	0.010809853	0.002584426	0.004276203
164	0.006514328	0.010860011	0.002604478	0.004307368
165	0.006551368	0.01091019	0.002624575	0.004338519
166	0.006588673	0.010960399	0.002644718	0.004369649
167	0.006626565	0.011010324	0.002664888	0.004400794
168	0.00666525	0.011060026	0.002685089	0.00443195
169	0.006703113	0.011109972	0.002705304	0.004463173
170	0.006742003	0.011159674	0.002725563	0.004494326
171	0.006780982	0.011209123	0.002745867	0.004525498
172	0.006818963	0.011258652	0.002766214	0.004556717
173	0.006856532	0.011308121	0.002786601	0.004587956
174	0.006894688	0.011357631	0.002807016	0.004619196
175	0.006932316	0.011407201	0.002827464	0.004650469
176	0.006970384	0.011456751	0.002847926	0.004681795
177	0.007008717	0.01150622	0.002868417	0.004713142
178	0.007047196	0.011555618	0.002888926	0.004744559
179	0.007085882	0.011604692	0.00290946	0.004776029
180	0.007124038	0.011653836	0.002930019	0.004807579
181	0.007162753	0.01170294	0.002950608	0.004839119
182	0.007201408	0.01175245	0.002971222	0.004870637
183	0.007240211	0.011802121	0.002991861	0.00490216
184	0.007279249	0.011851631	0.003012547	0.004933648
185	0.00731858	0.011901171	0.003033264	0.004965095
186	0.007357618	0.01195064	0.003053997	0.004996624
187	0.00739645	0.011999957	0.003074774	0.005028148
188	0.007434724	0.012049284	0.003095568	0.005059719
189	0.007473027	0.012098752	0.003116385	0.005091303
190	0.00751136	0.012147938	0.00313724	0.00512289
191	0.00754981	0.012197265	0.00315812	0.005154503
192	0.007587761	0.01224649	0.003179024	0.005186194
193	0.007626241	0.012295472	0.003199961	0.005217898
194	0.007664485	0.012344536	0.003220948	0.005249561
195	0.007702612	0.012393518	0.003241959	0.005281242
196	0.007740827	0.012442369	0.003262966	0.005313037
197	0.00777916	0.01249128	0.003283984	0.005344877
198	0.007817405	0.012540293	0.003305022	0.005376719
199	0.007855297	0.012589559	0.003326072	0.005408585
200	0.0078941	0.0126385	0.003347127	0.005440488
201	0.007932608	0.012687513	0.00336821	0.005472411
202	0.00797147	0.012736455	0.003389327	0.005504311
203	0.008010302	0.012785569	0.003410458	0.00553624
204	0.008049369	0.012834673	0.003431617	0.005568139
205	0.008087643	0.012883919	0.003452805	0.005600043
206	0.008126446	0.012932962	0.003474017	0.005631928
207	0.00816519	0.012982066	0.003495274	0.005663776
208	0.008203992	0.013031251	0.003516556	0.005695628
209	0.008242824	0.013080213	0.003537852	0.005727526
210	0.00828057	0.013129337	0.003559176	0.005759444
211	0.008318961	0.013178127	0.003580527	0.005791442
212	0.008357117	0.013226876	0.003601917	0.005823413
213	0.008395509	0.013275625	0.003623314	0.005855485
214	0.00843393	0.013324546	0.003644732	0.005887566
215	0.008472732	0.013373336	0.003666172	0.005919682
216	0.008511682	0.013422156	0.003687636	0.005951807
217	0.00855069	0.013471057	0.003709131	0.005983928
218	0.008590139	0.013519786	0.003730639	0.006016101
219	0.008629353	0.013568555	0.003752159	0.006048344
220	0.008668831	0.013617416	0.00377369	0.006080624
221	0.008708897	0.013666165	0.003795239	0.006112881
222	0.008748992	0.01371463	0.003816798	0.006145248
223	0.0087885	0.013763369	0.003838388	0.006177608
224	0.008827949	0.013812047	0.003860021	0.006209901
225	0.008867045	0.013860401	0.00388169	0.00624223
226	0.0089062	0.01390845	0.003903406	0.006274528
227	0.008945121	0.013956611	0.003925099	0.006306949
228	0.008983483	0.014004833	0.003946844	0.006339297
229	0.00902205	0.014053075	0.003968572	0.006371759
230	0.009060119	0.014101479	0.003990311	0.00640423
231	0.009098158	0.014149529	0.004012089	0.006436736
232	0.009135962	0.014197741	0.004033886	0.006469271
233	0.009173619	0.01424577	0.004055707	0.006501861
234	0.009210894	0.014293616	0.004077561	0.006534445
235	0.009247582	0.014341554	0.004099421	0.006567135
236	0.009284857	0.01438932	0.004121316	0.006599817
237	0.009322455	0.014437015	0.004143244	0.006632491
238	0.009360083	0.014484425	0.004165178	0.006665281
239	0.009397623	0.014532018	0.004187133	0.006698056
240	0.00943481	0.014579956	0.004209097	0.006730869
241	0.009472526	0.014627864	0.0042311	0.006763604
242	0.009510242	0.014675731	0.004253122	0.006796363
243	0.009547987	0.014723375	0.004275182	0.006829098
244	0.009585527	0.014771201	0.004297251	0.006861901
245	0.009623448	0.014818997	0.004319332	0.006894725
246	0.009661369	0.014866763	0.004341442	0.006927542
247	0.009699996	0.014914812	0.004363583	0.006960253
248	0.009738593	0.01496272	0.004385737	0.006993034
249	0.009776544	0.015010678	0.004407938	0.007025803
250	0.009814465	0.015058474	0.004430164	0.007058631
251	0.009852739	0.015105915	0.004452393	0.00709155
252	0.009891248	0.015153285	0.004474648	0.00712449
253	0.00992961	0.015200726	0.004496941	0.007157424
254	0.009967414	0.015248269	0.004519273	0.007190313
255	0.01000513	0.015295578	0.004541616	0.007223302
256	0.010042728	0.015342644	0.00456396	0.007256424
257	0.010080444	0.01538968	0.004586314	0.007289551
258	0.010117925	0.015436756	0.004608668	0.007322755
259	0.0101552	0.015483781	0.004631063	0.007355929
260	0.010192711	0.015530533	0.004653476	0.007389154
261	0.010230103	0.015577599	0.004675936	0.007422254
262	0.010267085	0.015624452	0.004698397	0.007455479
263	0.010304419	0.01567092	0.00472092	0.007488614
264	0.010341195	0.015717215	0.00474347	0.007521778
265	0.010378382	0.015763652	0.004766036	0.007554928
266	0.010416127	0.01581008	0.004788599	0.007588113
267	0.010454342	0.01585672	0.004811171	0.007621314
268	0.010492499	0.015903319	0.004833742	0.007654626
269	0.010531125	0.015949655	0.004856347	0.007687884
270	0.010570046	0.015996245	0.004878953	0.007721157
271	0.010609729	0.01604256	0.004901579	0.007754458
272	0.01064909	0.016088562	0.00492426	0.007787684
273	0.010688745	0.016134898	0.004946933	0.007820961
274	0.010728517	0.016181517	0.004969616	0.007854254
275	0.010767408	0.016228239	0.004992329	0.007887542
276	0.010806827	0.016274909	0.005015062	0.007920777
277	0.010845835	0.016321387	0.005037825	0.007954062
278	0.010884521	0.016367672	0.005060602	0.007987395
279	0.010923265	0.016413674	0.005083443	0.00802067
280	0.010961862	0.016459817	0.005106296	0.008054034
281	0.010999842	0.016505991	0.005129157	0.008087435
282	0.011036823	0.016552256	0.005152053	0.008120874
283	0.011074598	0.016598358	0.005174976	0.008154334
284	0.011111491	0.016644411	0.005197931	0.00818779
285	0.011147592	0.016690452	0.005220924	0.008221259
286	0.011183428	0.016736403	0.005243967	0.008254694
287	0.011219469	0.016782151	0.005267032	0.008288193
288	0.011255276	0.016827574	0.005290126	0.008321756
289	0.011290906	0.016873099	0.00531326	0.008355279
290	0.011326771	0.016918442	0.005336398	0.008388908
291	0.01136199	0.016963977	0.00535957	0.008422505
292	0.011397033	0.017009197	0.005382798	0.008456111
293	0.011432135	0.017054286	0.005406023	0.008489857
294	0.011467618	0.01709903	0.00542929	0.008523608
295	0.011502808	0.017143683	0.005452603	0.008557367
296	0.011538468	0.017188123	0.005475958	0.008591154
297	0.011574627	0.017232451	0.005499365	0.008624943
298	0.011611432	0.017276861	0.005522802	0.008658718
299	0.011648472	0.017321362	0.005546277	0.008692432
300	0.011685513	0.017366025	0.005569775	0.008726167
301	0.0117227	0.017410485	0.005593313	0.008759894
302	0.011759534	0.017454854	0.005616858	0.008793672
303	0.011796722	0.017499253	0.005640426	0.008827426
304	0.011833821	0.017543886	0.005664024	0.00886115
305	0.011870156	0.017588528	0.005687665	0.00889484
306	0.011906785	0.017633222	0.005711315	0.008928542
307	0.011943766	0.017678077	0.005734984	0.00896225
308	0.011981012	0.017722984	0.005758659	0.008995994
309	0.0120177	0.01776786	0.005782357	0.009029789
310	0.012054447	0.017812654	0.005806067	0.009063644
311	0.01209181	0.017857358	0.005829794	0.009097462
312	0.012129026	0.017901828	0.005853552	0.009131295
313	0.012165714	0.017946461	0.005877338	0.009165091
314	0.012202108	0.017991063	0.005901141	0.009198892
315	0.012238649	0.018035523	0.005924983	0.009232638
316	0.01227519	0.018080024	0.005948829	0.00926644
317	0.012312348	0.018124433	0.005972699	0.009300196
318	0.012349065	0.018168853	0.00599658	0.009334002
319	0.012385342	0.0182131	0.006020474	0.009367879
320	0.012421706	0.018257317	0.006044382	0.009401744
321	0.01245857	0.018301757	0.006068323	0.009435492
322	0.012495552	0.018346136	0.006092288	0.009469248
323	0.012532915	0.01839013	0.006116271	0.009503031
324	0.012569985	0.018434215	0.006140269	0.009536809
325	0.012606673	0.01847829	0.006164295	0.009570557
326	0.012643331	0.018522477	0.006188355	0.009604224
327	0.012680136	0.018566531	0.006212441	0.009637865
328	0.012717235	0.018610738	0.006236514	0.009671565
329	0.012754393	0.018654843	0.006260558	0.009705388
330	0.012790846	0.018699131	0.006284638	0.009739162
331	0.012827093	0.018743348	0.006308748	0.009772938
332	0.012863399	0.018787575	0.006332869	0.009806747
333	0.012900263	0.018831498	0.006357029	0.00984049
334	0.012937039	0.018875096	0.006381186	0.009874372
335	0.012974578	0.01891839	0.006405358	0.009908253
336	0.013011472	0.018961857	0.006429563	0.009942067
337	0.013047895	0.019005273	0.006453792	0.009975909
338	0.013084642	0.019048628	0.006478043	0.010009695
339	0.013120859	0.01909175	0.0065023	0.01004358
340	0.013156578	0.019134983	0.006526561	0.010077534
341	0.013191944	0.019178399	0.006550876	0.010111338
342	0.013227633	0.019221977	0.006575202	0.010145108
343	0.013263733	0.019265433	0.006599527	0.010178935
344	0.013299745	0.019308626	0.006623879	0.010212754
345	0.013335934	0.019351951	0.006648227	0.010246603
346	0.013371799	0.019395042	0.006672605	0.010280452
347	0.013407606	0.019437992	0.006696993	0.010314348
348	0.013443001	0.019481032	0.00672143	0.010348185
349	0.013478543	0.019524104	0.006745893	0.010382016
350	0.013514027	0.019567144	0.006770373	0.010415845
351	0.01354954	0.019610276	0.006794875	0.010449659
352	0.01358517	0.019652932	0.006819382	0.01048359
353	0.013620976	0.019695506	0.006843893	0.010517556
354	0.013656049	0.019738395	0.006868431	0.010551489
355	0.013691562	0.019781172	0.006892989	0.010585435
356	0.013727662	0.019823817	0.006917551	0.010619394
357	0.013763557	0.019866422	0.006942122	0.01065339
358	0.013799774	0.019908864	0.006966741	0.0106873
359	0.013835552	0.019951408	0.00699138	0.010721211
360	0.013872298	0.019993841	0.007016026	0.010755104
361	0.013908604	0.020036567	0.007040703	0.010788929
362	0.013944822	0.020079141	0.00706538	0.010822791
363	0.013981451	0.020121837	0.00709005	0.010856692
364	0.014018638	0.020164483	0.007114731	0.010890585
365	0.014055414	0.02020725	0.007139427	0.010924449
366	0.014092513	0.020249723	0.007164134	0.010958327
367	0.014129612	0.020292216	0.007188863	0.010992183
368	0.014166535	0.020334405	0.007213572	0.011026196
369	0.014203839	0.020376351	0.007238291	0.011060228
370	0.014240909	0.020418225	0.007263058	0.011094176
371	0.014278683	0.020460404	0.007287825	0.01112808
372	0.01431637	0.020502989	0.007312591	0.011161979
373	0.01435388	0.02054536	0.007337371	0.011195933
374	0.014391097	0.020587468	0.007362179	0.011229882
375	0.014429165	0.020629221	0.007386989	0.011263888
376	0.014466822	0.020671126	0.007411822	0.011297833
377	0.014503951	0.02071292	0.007436671	0.011331829
378	0.014540903	0.020754896	0.007461522	0.011365828
379	0.014577796	0.020797055	0.0074864	0.011399763
380	0.014614954	0.02083896	0.007511281	0.011433754
381	0.014652112	0.020880875	0.007536205	0.011467661
382	0.014689945	0.020922729	0.007561126	0.011501598
383	0.014727396	0.020964675	0.007586113	0.011535344
384	0.014764848	0.021006499	0.007611106	0.011569137
385	0.014802476	0.021048141	0.007636095	0.011603023
386	0.01483931	0.021089873	0.007661095	0.011636919
387	0.014875851	0.021131545	0.007686086	0.011670913
388	0.014912216	0.02117338	0.007711132	0.011704756
389	0.014948551	0.021215224	0.007736158	0.011738709
390	0.014984505	0.021256896	0.007761205	0.011772676
391	0.015020987	0.021298507	0.007786268	0.011806583
392	0.015056881	0.02134026	0.007811342	0.011840497
393	0.015093217	0.021382317	0.007836432	0.01187433
394	0.015129435	0.021424425	0.007861558	0.011908112
395	0.015165829	0.021466198	0.007886677	0.011941976
396	0.015202693	0.021508144	0.007911793	0.011975846
397	0.015239263	0.021550141	0.007936959	0.012009613
398	0.015276274	0.021592076	0.007962138	0.012043357
399	0.015312962	0.021634235	0.0079873	0.012077187
400	0.015349356	0.021676353	0.008012512	0.012110914
401	0.015386073	0.02171843	0.008037741	0.012144602
402	0.015422408	0.021760508	0.008062985	0.012178289
403	0.015458273	0.021802768	0.008088219	0.012212015
404	0.015494374	0.021845007	0.008113451	0.012245762
405	0.015530856	0.021887126	0.008138694	0.012279506
406	0.015566927	0.021929071	0.00816397	0.012313244
407	0.015602851	0.021971057	0.008189271	0.012346919
408	0.015638775	0.02201277	0.008214594	0.012380612
409	0.015674699	0.022054553	0.008239935	0.012414271
410	0.015710711	0.022096347	0.00826527	0.012447972
411	0.01574687	0.022137918	0.008290623	0.01248168
412	0.015782559	0.022179225	0.00831597	0.01251551
413	0.015818248	0.022220724	0.008341326	0.012549294
414	0.01585382	0.022262335	0.008366688	0.012583074
415	0.015888775	0.02230418	0.00839206	0.012616875
416	0.015923847	0.022346095	0.008417426	0.012650723
417	0.015959066	0.02238797	0.008442777	0.012684648
418	0.015994667	0.022429956	0.008468124	0.012718589
419	0.016030062	0.022471678	0.008493509	0.012752464
420	0.016066045	0.022513178	0.008518869	0.012786444
421	0.016101763	0.022554546	0.008544243	0.012820471
422	0.016138011	0.02259563	0.008569619	0.01285453
423	0.01617461	0.022636724	0.008594994	0.012888599
424	0.016211298	0.02267798	0.008620389	0.012922612
425	0.01624825	0.022719277	0.008645789	0.012956628
426	0.016285114	0.022760695	0.008671191	0.012990662
427	0.016321479	0.022802124	0.008696632	0.013024618
428	0.01635755	0.022843755	0.008722082	0.013058546
429	0.016393915	0.022885528	0.008747528	0.013092505
430	0.016430455	0.022927312	0.008772967	0.013126539
431	0.016466262	0.022969329	0.008798458	0.013160454
432	0.016501834	0.023011396	0.008823962	0.013194353
433	0.016537934	0.023053494	0.008849462	0.013228282
434	0.016573887	0.023095439	0.008874984	0.013262199
435	0.016609753	0.023137345	0.008900513	0.013296145
436	0.016645677	0.023179148	0.008926043	0.013330154
437	0.016681601	0.023220759	0.008951617	0.013364075
438	0.016717437	0.023262279	0.008977199	0.013398033
439	0.016752979	0.02330388	0.009002805	0.01343195
440	0.016788639	0.023345299	0.00902842	0.013465896
441	0.016824093	0.023387011	0.009054045	0.01349979
442	0.0168594	0.023428592	0.009079677	0.013533732
443	0.016895353	0.023470081	0.00910533	0.013567592
444	0.016931366	0.023511662	0.009130964	0.013601529
445	0.016966966	0.023553111	0.009156581	0.013635599
446	0.017002274	0.023594245	0.009182203	0.013669738
447	0.017038139	0.023635248	0.009207829	0.013703878
448	0.017073857	0.023676464	0.009233461	0.01373803
449	0.017110193	0.023717396	0.009259105	0.013772154
450	0.017146381	0.023758297	0.009284791	0.013806176
451	0.017183157	0.023799016	0.009310452	0.013840307
452	0.01721961	0.023839572	0.009336152	0.013874385
453	0.017256621	0.023880139	0.009361846	0.013908491
454	0.017293279	0.023920777	0.009387546	0.013942622
455	0.017329908	0.023961476	0.009413252	0.01397676
456	0.01736686	0.02400191	0.009438954	0.014010964
457	0.017404194	0.024042457	0.009464666	0.014045133
458	0.017441205	0.024082932	0.009490397	0.014079295
459	0.017477658	0.024124057	0.009516128	0.014113425
460	0.017514493	0.02416509	0.009541865	0.014147576
461	0.017550681	0.024206073	0.009567624	0.014181717
462	0.017586987	0.024247035	0.009593407	0.014215826
463	0.017623234	0.024287896	0.009619229	0.014249865
464	0.017659423	0.024328472	0.009645064	0.01428395
465	0.017694847	0.024368989	0.00967091	0.014318086
466	0.017730624	0.024409271	0.00969679	0.014352197
467	0.017766079	0.024449585	0.009722669	0.01438633
468	0.017801856	0.024489675	0.009748541	0.014420526
469	0.017837721	0.02453012	0.009774407	0.014454743
470	0.01787388	0.024570575	0.009800283	0.014488932
471	0.017910069	0.02461096	0.009826185	0.014523088
472	0.017945434	0.024650999	0.009852091	0.01455737
473	0.017980624	0.024691191	0.009878006	0.014591612
474	0.01801599	0.0247312	0.009903944	0.014625834
475	0.018050974	0.024771138	0.009929912	0.014660032
476	0.018086164	0.024810843	0.009955883	0.014694279
477	0.018122176	0.024850446	0.009981837	0.014728585
478	0.018158247	0.024890192	0.010007807	0.014762873
479	0.018193701	0.024929856	0.010033788	0.014797198
480	0.018229243	0.024969348	0.010059778	0.014831549
481	0.018265197	0.025008506	0.010085772	0.014865941
482	0.018301385	0.025047511	0.010111785	0.014900332
483	0.018337574	0.025086618	0.010137811	0.014934743
484	0.018373762	0.025125765	0.010163842	0.014969155
485	0.018409862	0.025164699	0.010189917	0.015003506
486	0.018445845	0.025203441	0.010215984	0.015037958
487	0.018482327	0.025242112	0.010242061	0.01507241
488	0.018519515	0.025280631	0.010268121	0.015106938
489	0.018556525	0.02531919	0.010294211	0.015141392
490	0.018593213	0.025357678	0.010320293	0.015175932
491	0.018629872	0.025396116	0.010346359	0.015210545
492	0.018666736	0.02543432	0.010372476	0.015245015
493	0.018703541	0.025472656	0.010398611	0.015279442
494	0.018739582	0.025511276	0.010424758	0.015313841
495	0.018775918	0.025549663	0.010450909	0.01534829
496	0.018811871	0.025588344	0.010477069	0.015382709
497	0.018847825	0.025626873	0.010503249	0.015417108
498	0.018883984	0.025665665	0.010529433	0.015451492
499	0.018920466	0.025704285	0.01055564	0.015485869
500	0.018956654	0.025742865	0.010581872	0.01552022
501	0.01899296	0.025781961	0.010608134	0.015554424
502	0.019028972	0.02582124	0.010634408	0.0155886
503	0.019066013	0.025860002	0.010660673	0.015622843
504	0.019102084	0.025898744	0.010686961	0.015657092
505	0.019138507	0.025937232	0.010713226	0.015691482
506	0.019174548	0.025975984	0.010739489	0.015725862
507	0.01921012	0.026014726	0.01076578	0.015760188
508	0.019245222	0.026053437	0.010792077	0.01579457
509	0.019280764	0.026092078	0.01081838	0.015828937
510	0.019316306	0.026130464	0.010844683	0.015863358
511	0.019351496	0.026168892	0.010870994	0.015897788
512	0.019387214	0.026207441	0.010897293	0.015932247
513	0.019423168	0.026245787	0.010923587	0.015966762
514	0.019458798	0.026284093	0.010949909	0.016001226
515	0.019494076	0.026322561	0.010976226	0.01603573
516	0.019529031	0.026360846	0.01100257	0.016070205
517	0.01956425	0.026398878	0.011028912	0.016104754
518	0.019599762	0.026437204	0.011055268	0.016139238
519	0.019635863	0.02647552	0.011081619	0.016173741
520	0.019671199	0.026513826	0.011107995	0.016208217
521	0.019706859	0.026552152	0.011134376	0.016242682
522	0.019743018	0.026590255	0.011160777	0.016277109
523	0.01977903	0.026628378	0.011187152	0.016311652
524	0.019815042	0.026666532	0.011213533	0.016346175
525	0.019851319	0.026704635	0.01123994	0.016380642
526	0.019886979	0.026742778	0.011266371	0.016415084
527	0.019922844	0.026780749	0.011292811	0.01644954
528	0.019958944	0.026818974	0.011319239	0.016484031
529	0.019995485	0.026857178	0.011345679	0.016518493
530	0.020031938	0.026895454	0.011372118	0.016552978
531	0.020068831	0.026933638	0.011398566	0.016587453
532	0.020106195	0.026971923	0.011425022	0.016621927
533	0.020143499	0.027010259	0.01145149	0.01665638
534	0.020180775	0.027048474	0.011477957	0.016690877
535	0.020218667	0.027086567	0.011504423	0.016725405
536	0.020255883	0.027125024	0.011530877	0.016759977
537	0.020292953	0.027163675	0.011557377	0.016794384
538	0.020329905	0.027202143	0.011583865	0.016828874
539	0.020366681	0.027240631	0.011610383	0.016863299
540	0.020402987	0.0272792	0.011636906	0.016897751
541	0.020439175	0.027317597	0.011663435	0.01693224
542	0.020475628	0.027355863	0.011689954	0.016966796
543	0.020513021	0.027394138	0.011716481	0.017001279
544	0.020550296	0.027432677	0.01174301	0.017035751
545	0.020587454	0.027471287	0.011769558	0.017070172
546	0.020624524	0.027509917	0.011796112	0.017104588
547	0.020661388	0.027548334	0.01182268	0.017139042
548	0.020697811	0.027586883	0.01184927	0.017173452
549	0.020734411	0.02762526	0.011875857	0.0172079
550	0.020771392	0.027663424	0.011902461	0.017242336
551	0.020807874	0.027701821	0.011929083	0.01727672
552	0.020844268	0.027740187	0.011955703	0.01731115
553	0.020880721	0.027778909	0.011982336	0.017345524
554	0.020916469	0.027817651	0.012009009	0.017379828
555	0.020952217	0.027856484	0.012035683	0.017414127
556	0.020988023	0.027895347	0.012062366	0.017448437
557	0.021023771	0.02793422	0.01208906	0.017482712
558	0.021059754	0.027973124	0.012115748	0.017517011
559	0.021094885	0.028011886	0.012142464	0.017551328
560	0.021130104	0.028050821	0.012169187	0.017585632
561	0.021165822	0.02808937	0.012195909	0.017620004
562	0.021201306	0.028127818	0.012222645	0.017654371
563	0.021236995	0.028166164	0.012249386	0.017688738
564	0.021272772	0.028204561	0.012276121	0.017723158
565	0.021308902	0.02824309	0.012302884	0.017757481
566	0.021344708	0.02828172	0.012329634	0.017791884
567	0.021380691	0.028320218	0.012356386	0.017826313
568	0.021416674	0.028358777	0.012383158	0.017860688
569	0.021453097	0.028397195	0.012409918	0.017895094
570	0.021489345	0.028435754	0.012436677	0.017929488
571	0.021525474	0.028474242	0.012463425	0.017963966
572	0.021561222	0.028512639	0.012490204	0.017998382
573	0.021597146	0.028551269	0.012516979	0.018032782
574	0.0216331	0.028590062	0.01254378	0.018067083
575	0.021668847	0.028628641	0.012570611	0.018101344
576	0.021705006	0.02866714	0.012597441	0.018135612
577	0.021741077	0.028705658	0.012624283	0.018169857
578	0.021776943	0.028744278	0.012651112	0.018204157
579	0.021812602	0.028782929	0.012677935	0.018238481
580	0.021848203	0.028821387	0.012704768	0.018272822
581	0.021883511	0.028859915	0.012731595	0.018307197
582	0.021918201	0.028898566	0.012758434	0.018341556
583	0.021952216	0.028937196	0.012785259	0.018376039
584	0.021986319	0.028975674	0.012812077	0.018410563
585	0.02202001	0.029014345	0.012838919	0.018445016
586	0.022053937	0.029053056	0.012865795	0.018479363
587	0.02208757	0.029091403	0.012892654	0.01851385
588	0.022121673	0.029129637	0.012919533	0.018548252
589	0.022156216	0.029168196	0.012946423	0.018582567
590	0.022190407	0.029206867	0.012973312	0.018616894
591	0.022224628	0.029245538	0.013000184	0.018651295
592	0.0222592	0.029284229	0.013027066	0.018685632
593	0.022294478	0.029322758	0.013053929	0.018720009
594	0.022329903	0.029360942	0.013080805	0.018754386
595	0.022365445	0.029398984	0.013107653	0.018788902
596	0.022401076	0.029437057	0.013134525	0.018823339
597	0.022436324	0.029475099	0.013161434	0.018857675
598	0.022471631	0.029513151	0.013188344	0.018892058
599	0.022506733	0.029551497	0.013215257	0.018926418
600	0.02254157	0.029589742	0.013242188	0.018960745
601	0.02257629	0.029627946	0.013269127	0.018995068
602	0.022611039	0.02966612	0.013296075	0.019029367
603	0.022645759	0.029704355	0.013323024	0.019063667
604	0.022680155	0.029742559	0.013349984	0.019097975
605	0.022714405	0.029780916	0.013376956	0.01913225
606	0.022748449	0.029819556	0.013403926	0.019166535
607	0.022782581	0.029858359	0.013430897	0.019200807
608	0.022816508	0.02989706	0.013457882	0.019235045
609	0.022850875	0.029935761	0.013484868	0.019269271
610	0.022885243	0.029974614	0.013511861	0.019303479
611	0.022919815	0.030013458	0.013538884	0.01933757
612	0.022955035	0.030052027	0.013565907	0.019371714
613	0.022990459	0.030090485	0.013592936	0.019405871
614	0.023025972	0.030128811	0.013619949	0.019440103
615	0.023061867	0.030166701	0.013646937	0.019474479
616	0.023097644	0.03020453	0.013673959	0.019508774
617	0.023133451	0.030242369	0.013700948	0.019543168
618	0.023169639	0.030280138	0.013727922	0.019577603
619	0.023205563	0.030317967	0.013754908	0.019612013
620	0.023241193	0.030355816	0.013781897	0.019646453
621	0.023277029	0.030393676	0.0138089	0.01968084
622	0.023312601	0.030431708	0.013835889	0.019715277
623	0.023347967	0.030469811	0.013862881	0.019749708
624	0.023382246	0.030507975	0.013889875	0.01978417
625	0.023416672	0.030545946	0.013916879	0.019818642
626	0.023450657	0.030584049	0.0139439	0.019853057
627	0.023484966	0.030621989	0.013970908	0.019887525
628	0.023519509	0.030659809	0.013997931	0.019921965
629	0.023553847	0.030697344	0.014024954	0.019956462
630	0.023588567	0.030734919	0.014051969	0.019990986
631	0.023622787	0.030772414	0.014079023	0.020025401
632	0.023656861	0.030810233	0.014106088	0.02005975
633	0.023690817	0.030847809	0.014133162	0.020094106
634	0.02372445	0.030885222	0.01416024	0.020128524
635	0.023758318	0.030922555	0.014187325	0.02016293
636	0.023792391	0.030959796	0.014214426	0.020197293
637	0.023826582	0.030997371	0.014241518	0.020231651
638	0.023860421	0.031034897	0.014268655	0.020265885
639	0.023894876	0.031072269	0.014295785	0.020300144
640	0.023929361	0.031109561	0.014322914	0.020334421
641	0.023964433	0.031146782	0.014350026	0.020368739
642	0.023999535	0.03118382	0.014377144	0.020403074
643	0.024034636	0.031221082	0.014404247	0.020437451
644	0.024070179	0.031258293	0.014431373	0.020471747
645	0.024106014	0.031295392	0.014458498	0.020506057
646	0.02414235	0.03133245	0.014485617	0.020540393
647	0.024178215	0.031369631	0.014512738	0.020574726
648	0.024214169	0.031406862	0.014539878	0.020608995
649	0.024250151	0.031444458	0.014567024	0.02064321
650	0.024285987	0.031482003	0.014594197	0.020677351
651	0.024321676	0.031519944	0.014621352	0.020711517
652	0.024356572	0.031557773	0.014648517	0.020745709
653	0.024391586	0.031595632	0.014675678	0.020779892
654	0.024426952	0.03163333	0.014702827	0.020814129
655	0.024462964	0.031671514	0.014729972	0.020848304
656	0.024499211	0.031709891	0.01475715	0.020882334
657	0.024534988	0.031748267	0.01478434	0.020916365
658	0.024570589	0.031786543	0.014811554	0.020950352
659	0.024606513	0.031824788	0.01483876	0.020984343
660	0.024642584	0.031862911	0.014865965	0.021018334
661	0.024678391	0.031901004	0.014893182	0.021052311
662	0.024714021	0.031939228	0.014920401	0.021086279
663	0.02474924	0.031977341	0.014947598	0.021120354
664	0.024784459	0.032015444	0.014974812	0.021154397
665	0.024819208	0.032053588	0.015002022	0.021188498
666	0.024853752	0.032091559	0.015029285	0.021222436
667	0.024887943	0.032129459	0.015056537	0.021256455
668	0.024921928	0.032167349	0.015083803	0.021290454
669	0.024955062	0.032205209	0.01511107	0.021324514
670	0.024987696	0.03224317	0.015138361	0.021358541
671	0.025020683	0.032281181	0.015165662	0.021392523
672	0.025053669	0.032319224	0.015192934	0.021426599
673	0.025086539	0.032357316	0.015220218	0.021460626
674	0.02511979	0.032395399	0.01524751	0.021494607
675	0.025153246	0.032433674	0.015274791	0.021528607
676	0.025186615	0.032471899	0.015302074	0.021562635
677	0.025220483	0.032509992	0.015329333	0.02159677
678	0.025254615	0.032547922	0.015356613	0.021630862
679	0.025289188	0.032585589	0.015383905	0.021664947
680	0.025323643	0.032623135	0.015411196	0.021699079
681	0.025358069	0.032660731	0.015438501	0.021733165
682	0.025393053	0.032698205	0.015465808	0.021767251
683	0.025428096	0.032735659	0.0154931	0.021801391
684	0.025462669	0.032773052	0.015520406	0.021835519
685	0.02549783	0.032810334	0.015547707	0.02186966
686	0.025533695	0.032847494	0.015575015	0.021903764
687	0.025569501	0.032884786	0.015602329	0.021937839
688	0.025605102	0.032921976	0.015629648	0.021971905
689	0.025640556	0.032959197	0.015656974	0.022005962
690	0.025676157	0.032996276	0.01568431	0.022039984
691	0.025711905	0.033033395	0.015711667	0.022073972
692	0.025747389	0.033070525	0.015739044	0.022107924
693	0.025782255	0.033107776	0.015766433	0.022141866
694	0.025816975	0.033145099	0.015793817	0.022175825
695	0.0258519	0.033182238	0.015821196	0.022209829
696	0.025886796	0.033219368	0.015848539	0.022243963
697	0.02592178	0.033256335	0.015875931	0.022277958
698	0.025957	0.033293201	0.015903306	0.022312023
699	0.025991455	0.033330402	0.015930689	0.022346038
700	0.026026292	0.033367318	0.015958074	0.022380052
701	0.026061041	0.033404306	0.015985471	0.022414024
702	0.02609582	0.033441385	0.016012872	0.022447972
703	0.026130246	0.033478626	0.01604028	0.022481895
704	0.02616473	0.033516029	0.016067691	0.02251579
705	0.026199715	0.033553321	0.016095105	0.022549691
706	0.026234258	0.03359037	0.016122534	0.022583604
707	0.02626839	0.033627601	0.016149969	0.022617515
708	0.026302317	0.033664781	0.016177413	0.022651427
709	0.026336126	0.033701769	0.016204877	0.02268532
710	0.026370347	0.033738706	0.016232351	0.022719165
711	0.026404743	0.033775612	0.016259835	0.02275298
712	0.026439375	0.033812671	0.016287306	0.022786845
713	0.026474183	0.033849699	0.016314782	0.022820664
714	0.026508755	0.033886758	0.016342259	0.022854486
715	0.026542829	0.033924039	0.016369765	0.022888214
716	0.026577255	0.033961199	0.016397242	0.022922054
717	0.02661174	0.03399839	0.016424698	0.022955961
718	0.026646313	0.034035621	0.016452166	0.022989869
719	0.026681032	0.034073054	0.016479637	0.023023728
720	0.026715312	0.034110488	0.016507096	0.023057666
721	0.02675009	0.03414776	0.016534557	0.023091625
722	0.026784428	0.03418496	0.01656203	0.023125592
723	0.026819118	0.034222414	0.016589493	0.023159543
724	0.026853809	0.034259595	0.016616983	0.02319346
725	0.026888705	0.034296562	0.016644466	0.023227438
726	0.026923571	0.034333611	0.016671961	0.023261365
727	0.026957938	0.034371014	0.016699453	0.023295283
728	0.026992541	0.034408194	0.016726963	0.023329137
729	0.027026761	0.034445567	0.016754514	0.02336285
730	0.027060893	0.034482727	0.016782049	0.023396667
731	0.027095055	0.034519897	0.016809588	0.02343049
732	0.027129569	0.034557098	0.016837118	0.023464352
733	0.027163819	0.034594248	0.016864664	0.023498198
734	0.027198127	0.034631306	0.016892206	0.023532085
735	0.027232641	0.034668274	0.016919747	0.023565968
736	0.027266627	0.034705434	0.016947316	0.023599788
737	0.027300847	0.034742563	0.016974904	0.023633542
738	0.02733495	0.034779622	0.017002491	0.023667314
739	0.027369259	0.034816883	0.017030084	0.023701041
740	0.027403861	0.034854043	0.017057655	0.02373485
741	0.027437817	0.034891264	0.017085217	0.023768708
742	0.02747239	0.034928515	0.017112783	0.02380251
743	0.027506933	0.034965523	0.017140387	0.023836226
744	0.027541859	0.035002633	0.017168003	0.023869893
745	0.027576608	0.035039691	0.017195611	0.023903613
746	0.027611416	0.03507678	0.017223221	0.023937341
747	0.027645342	0.035114153	0.017250842	0.023971047
748	0.027678858	0.035151759	0.017278491	0.024004651
749	0.027712402	0.035189254	0.017306128	0.02403832
750	0.027746564	0.035226536	0.017333763	0.024072023
751	0.027781019	0.035263858	0.01736141	0.024105675
752	0.027815475	0.035301099	0.017389069	0.024139321
753	0.027850136	0.03533832	0.017416722	0.024172977
754	0.027884973	0.035375784	0.017444389	0.024206548
755	0.027919517	0.035413634	0.017472055	0.024240103
756	0.027953854	0.035451635	0.017499712	0.024273667
757	0.027987957	0.035489667	0.017527384	0.024307178
758	0.028021825	0.035527669	0.017555073	0.02434064
759	0.028056016	0.03556566	0.01758276	0.024374112
760	0.028089473	0.035603672	0.017610464	0.024407576
761	0.028122724	0.035641643	0.01763815	0.024441129
762	0.028156269	0.035679492	0.017665855	0.024474625
763	0.028189843	0.035717464	0.017693564	0.02450812
764	0.028222888	0.035755627	0.01772129	0.024541564
765	0.028255581	0.035793791	0.017749028	0.024574996
766	0.028287951	0.035832067	0.017776794	0.024608326
767	0.028320262	0.035870362	0.017804547	0.024641693
768	0.028352603	0.035908566	0.017832292	0.024675135
769	0.028384855	0.035946771	0.017860044	0.024708558
770	0.02841699	0.035984924	0.01788781	0.024741958
771	0.028449213	0.036022814	0.017915579	0.024775385
772	0.02848126	0.036060552	0.017943352	0.024808849
773	0.028513424	0.03609828	0.017971112	0.024842343
774	0.028546176	0.036136059	0.017998849	0.024875872
775	0.028579074	0.036173675	0.018026584	0.024909453
776	0.028611943	0.03621119	0.018054324	0.024943032
777	0.028645048	0.03624839	0.018082057	0.024976665
778	0.028677887	0.036285682	0.018109791	0.025010322
779	0.028710962	0.036322923	0.018137518	0.02504401
780	0.02874389	0.036360124	0.018165236	0.025077734
781	0.028776319	0.036397487	0.018192972	0.025111438
782	0.028808747	0.03643485	0.018220705	0.025145158
783	0.028841117	0.036472091	0.01824845	0.025178853
784	0.028873516	0.036509514	0.018276199	0.025212544
785	0.028906327	0.036546816	0.018303978	0.025246169
786	0.028939137	0.03658426	0.018331747	0.02527982
787	0.02897183	0.036621532	0.018359513	0.025313517
788	0.02900467	0.036658834	0.018387301	0.025347132
789	0.029038274	0.036696004	0.018415092	0.025380752
790	0.029072494	0.036733103	0.018442881	0.025414371
791	0.029106597	0.036770506	0.018470661	0.025448011
792	0.02914067	0.036807859	0.018498445	0.025481662
793	0.029174803	0.036845273	0.018526227	0.025515311
794	0.029208876	0.036882554	0.018554023	0.025548935
795	0.029243008	0.036919816	0.018581831	0.025582524
796	0.029276994	0.036957199	0.018609633	0.025616142
797	0.029311067	0.036994551	0.018637444	0.025649744
798	0.029344524	0.037032421	0.018665249	0.025683321
799	0.029378421	0.037070058	0.018693061	0.025716911
800	0.029412201	0.037107532	0.018720885	0.025750481
801	0.029445658	0.037145047	0.018748702	0.025784098
802	0.029478967	0.03718244	0.018776514	0.025817772
803	0.029512542	0.037219864	0.018804342	0.025851365
804	0.02954591	0.037257267	0.018832186	0.025884933
805	0.029579396	0.037294457	0.01886005	0.025918452
806	0.029612765	0.037331993	0.018887895	0.025951987
807	0.029646456	0.037369355	0.018915721	0.025985607
808	0.029680324	0.03740688	0.018943586	0.026019083
809	0.02971428	0.037444314	0.018971432	0.026052632
810	0.029748148	0.037481819	0.018999287	0.026086128
811	0.029781106	0.037518857	0.019027161	0.026119695
812	0.029814827	0.037555693	0.019055005	0.026153372
813	0.029848665	0.037592326	0.019082857	0.026187057
814	0.029882269	0.03762904	0.019110722	0.026220705
815	0.029915578	0.037666017	0.019138599	0.026254283
816	0.029948506	0.037703136	0.019166493	0.026287804
817	0.029982257	0.037740033	0.019194398	0.02632134
818	0.03001636	0.037777223	0.019222295	0.026354851
819	0.030050139	0.037814576	0.019250207	0.026388342
820	0.030084037	0.037851888	0.019278131	0.026421804
821	0.030117993	0.037889129	0.019306066	0.026455238
822	0.030152125	0.037926563	0.019333995	0.026488676
823	0.030185993	0.037963926	0.019361933	0.02652214
824	0.030220331	0.038001035	0.019389881	0.026555594
825	0.03025461	0.038037962	0.019417824	0.026589098
826	0.030288772	0.038075041	0.019445768	0.02662259
827	0.030322551	0.038112069	0.019473727	0.026656065
828	0.030356361	0.038148935	0.019501678	0.026689587
829	0.030389935	0.0381857	0.019529629	0.026723154
830	0.030423538	0.038222778	0.019557602	0.02675661
831	0.030456701	0.038259979	0.019585583	0.02679005
832	0.030489835	0.038297109	0.019613577	0.026823493
833	0.030523056	0.038334086	0.019641554	0.026857
834	0.030556249	0.038371064	0.019669549	0.02689043
835	0.030589617	0.038408183	0.019697529	0.026923897
836	0.030622898	0.038445586	0.019725505	0.026957331
837	0.030656178	0.038482615	0.019753483	0.026990814
838	0.030689341	0.038519258	0.019781476	0.027024309
839	0.030722416	0.038555738	0.019809459	0.027057866
840	0.030755726	0.038592239	0.019837446	0.027091378
841	0.030788683	0.038628852	0.019865437	0.027124875
842	0.030821817	0.038665495	0.019893434	0.027158318
843	0.030854715	0.038702198	0.019921419	0.027191798
844	0.030887849	0.038738902	0.019949395	0.027225312
845	0.03092107	0.038775636	0.019977389	0.027258774
846	0.030954468	0.038812117	0.020005368	0.027292333
847	0.030987161	0.038848618	0.020033354	0.027325921
848	0.031020353	0.038884916	0.020061365	0.027359441
849	0.031053693	0.038920991	0.020089382	0.027392978
850	0.031087237	0.038957158	0.020117423	0.027426413
851	0.03112087	0.038993162	0.020145453	0.027459891
852	0.031154797	0.039029206	0.020173477	0.027493367
853	0.031188518	0.039065292	0.02020152	0.027526792
854	0.031222533	0.039101478	0.020229548	0.027560228
855	0.031256665	0.039137523	0.02025758	0.027593678
856	0.031290562	0.039173801	0.020285618	0.027627088
857	0.031324489	0.039210038	0.020313656	0.027660499
858	0.031358063	0.039246377	0.020341707	0.02769386
859	0.031392783	0.039282614	0.020369746	0.027727211
860	0.03142715	0.039319207	0.020397785	0.027760528
861	0.031461811	0.039355596	0.020425831	0.027793845
862	0.031496531	0.039392127	0.020453893	0.027827093
863	0.031531074	0.039428649	0.020481967	0.027860336
864	0.031565677	0.039465241	0.020510055	0.027893537
865	0.03160069	0.039501864	0.020538139	0.027926743
866	0.031635615	0.039538537	0.020566223	0.027959959
867	0.031670394	0.039575089	0.020594306	0.027993202
868	0.031705114	0.039611458	0.020622408	0.028026427
869	0.031739863	0.039647928	0.020650519	0.028059629
870	0.031774465	0.039684703	0.020678622	0.028092833
871	0.031808832	0.039721518	0.02070672	0.028126082
872	0.031843023	0.039758415	0.020734811	0.028159348
873	0.031876803	0.039795291	0.020762926	0.028192557
874	0.03191026	0.039832066	0.020791039	0.028225834
875	0.031943423	0.039868861	0.020819179	0.028259042
876	0.031976497	0.039905727	0.020847305	0.028292294
877	0.032009484	0.039942461	0.020875429	0.028325589
878	0.032042383	0.03997883	0.02090356	0.028358929
879	0.032075722	0.040015138	0.02093168	0.028392277
880	0.032108826	0.0400517	0.020959817	0.028425552
881	0.032142342	0.0400881	0.020987945	0.028458872
882	0.03217571	0.040124438	0.02101607	0.02849223
883	0.032209431	0.04016101	0.021044209	0.028525499
884	0.032243064	0.040197643	0.021072355	0.028558753
885	0.032276521	0.040234124	0.021100499	0.028592064
886	0.03231127	0.040270381	0.021128608	0.028625496
887	0.032345901	0.040306659	0.021156727	0.028658893
888	0.032380768	0.040342886	0.021184858	0.028692262
889	0.032415811	0.040378962	0.021212991	0.028725641
890	0.032451382	0.040414966	0.021241141	0.02875893
891	0.032486866	0.040450868	0.021269266	0.028792336
892	0.032522144	0.040486852	0.021297417	0.028825673
893	0.03255751	0.040522583	0.021325573	0.028859042
894	0.032592083	0.040558344	0.021353735	0.028892438
895	0.032626714	0.040594033	0.021381908	0.02892581
896	0.032661199	0.040629855	0.021410077	0.028959187
897	0.032695654	0.04066594	0.021438258	0.028992491
898	0.032730168	0.040702279	0.021466434	0.029025794
899	0.032763948	0.040738689	0.021494635	0.02905904
900	0.032797317	0.04077524	0.021522854	0.02909224
901	0.032830744	0.040811762	0.021551089	0.029125379
902	0.03286423	0.040848384	0.021579312	0.029158532
903	0.032897804	0.040885017	0.021607526	0.029191729
904	0.032931055	0.040921924	0.02163575	0.02922488
905	0.032964306	0.040958668	0.021663959	0.029258119
906	0.032997205	0.040995321	0.021692182	0.029291337
907	0.033029663	0.041031944	0.021720404	0.02932458
908	0.033062121	0.041068799	0.02174861	0.029357839
909	0.033094961	0.041105321	0.021776826	0.029391124
910	0.033128124	0.041141832	0.021805064	0.029424354
911	0.033161198	0.041178363	0.02183329	0.029457631
912	0.033194009	0.041214874	0.021861515	0.029490919
913	0.033226261	0.041251436	0.021889769	0.02952414
914	0.033258572	0.04128812	0.021918024	0.02955732
915	0.0332915	0.041324681	0.021946279	0.029590452
916	0.033324017	0.041361304	0.02197453	0.029623624
917	0.033356416	0.041397876	0.022002808	0.029656728
918	0.033388434	0.041434803	0.022031085	0.029689787
919	0.03342051	0.041471365	0.02205937	0.029722863
920	0.033453026	0.041507825	0.022087628	0.029756028
921	0.033485661	0.04154459	0.022115881	0.029789162
922	0.033517325	0.041581577	0.022144154	0.029822268
923	0.03354946	0.041618311	0.022172431	0.029855393
924	0.033581155	0.041654812	0.02220073	0.029888518
925	0.033612761	0.041691597	0.02222902	0.029921665
926	0.033644543	0.041728483	0.022257313	0.029954779
927	0.033676913	0.041765329	0.022285611	0.029987865
928	0.03370896	0.041802104	0.022313935	0.030020913
929	0.033741212	0.041839081	0.02234226	0.030053905
930	0.033772847	0.041876454	0.022370592	0.030086888
931	0.033804835	0.041913898	0.022398924	0.030119862
932	0.033837293	0.041951068	0.02242724	0.030152915
933	0.033869164	0.041988107	0.022455586	0.03018593
934	0.0339003	0.042025328	0.02248395	0.030218898
935	0.033932141	0.042062538	0.022512303	0.03025187
936	0.033963718	0.042099698	0.02254068	0.030284805
937	0.033994942	0.042136868	0.02256907	0.030317738
938	0.034026725	0.042173866	0.022597459	0.030350701
939	0.034057978	0.042210752	0.022625847	0.030383746
940	0.034089202	0.042247456	0.022654256	0.03041676
941	0.034120955	0.042284008	0.02268264	0.030449859
942	0.034152885	0.042320742	0.022711023	0.030482954
943	0.034184403	0.042357192	0.022739415	0.030516091
944	0.034216068	0.042393673	0.022767828	0.030549124
945	0.034247027	0.042430133	0.022796265	0.030582135
946	0.034278222	0.042466655	0.02282469	0.03061517
947	0.034309505	0.042503216	0.022853131	0.030648168
948	0.034340788	0.042539961	0.022881582	0.030681119
949	0.034372453	0.042576654	0.022910041	0.030714065
950	0.034404324	0.042613368	0.022938511	0.030746975
951	0.034436605	0.042650001	0.022966976	0.030779919
952	0.034469063	0.042686522	0.022995428	0.030812924
953	0.034501198	0.042723033	0.02302387	0.030845959
954	0.034532481	0.042759717	0.023052322	0.030878984
955	0.034563676	0.04279639	0.023080779	0.030912005
956	0.034595047	0.04283283	0.023109253	0.030944982
957	0.034626389	0.042869544	0.023137719	0.030977964
958	0.034656996	0.042906207	0.023166183	0.031011005
959	0.034687251	0.042942931	0.023194674	0.031043956
960	0.034718006	0.042979544	0.023223171	0.031076877
961	0.034748172	0.043016603	0.023251686	0.031109728
962	0.034779103	0.043053185	0.023280212	0.031142583
963	0.034810034	0.043089949	0.023308736	0.031175432
964	0.034840847	0.043126846	0.023337253	0.031208308
965	0.034871983	0.043163519	0.023365764	0.031241212
966	0.034903354	0.04320001	0.02339428	0.031274123
967	0.03493543	0.04323643	0.023422792	0.031307053
968	0.034967212	0.043272778	0.023451299	0.031340046
969	0.034999817	0.043308985	0.023479794	0.031373057
970	0.035032216	0.043345263	0.023508292	0.031406052
971	0.035065409	0.043381399	0.023536776	0.031439082
972	0.035098924	0.043417768	0.023565269	0.031472024
973	0.035132528	0.043454239	0.023593745	0.031504988
974	0.035165573	0.043490791	0.023622238	0.031537894
975	0.035198501	0.04352716	0.023650734	0.031570846
976	0.035230783	0.043563458	0.023679223	0.031603852
977	0.03526374	0.043599482	0.023707699	0.031636908
978	0.035296345	0.043635324	0.02373618	0.031669987
979	0.035328773	0.043671329	0.023764675	0.031703019
980	0.035361026	0.043707475	0.023793186	0.031735978
981	0.035392955	0.043743499	0.02382172	0.031768908
982	0.035425119	0.043779483	0.023850272	0.031801792
983	0.035456549	0.043815538	0.023878821	0.031834711
984	0.03548745	0.0438514	0.023907359	0.031867731
985	0.035518792	0.043886988	0.02393589	0.031900831
986	0.035550251	0.043922546	0.023964418	0.03193393
987	0.035582122	0.043958023	0.023992951	0.031967009
988	0.035613845	0.043993723	0.024021493	0.032000036
989	0.03564554	0.044029271	0.024050029	0.032033105
990	0.035677968	0.044064758	0.024078564	0.032066167
991	0.035710221	0.044100215	0.024107118	0.032099194
992	0.035742796	0.044135631	0.024135664	0.032132225
993	0.035775665	0.044170895	0.024164209	0.032165287
994	0.035808593	0.044205895	0.024192766	0.032198367
995	0.035842079	0.044240896	0.024221315	0.032231423
996	0.035875477	0.044275896	0.024249875	0.032264453
997	0.035908934	0.044311079	0.02427844	0.032297458
998	0.035942214	0.044346231	0.024306986	0.032330546
999	0.035975495	0.044381485	0.02433553	0.032363655
1000	0.036008599	0.044416617	0.024364082	0.032396776
1001	0.036041321	0.044452013	0.024392628	0.032429872
1002	0.036073779	0.044487429	0.024421195	0.032462899
1003	0.036106531	0.044522987	0.02444977	0.032495874
1004	0.036140017	0.044558606	0.024478322	0.032528868
1005	0.036173209	0.044594316	0.024506871	0.032561869
1006	0.03620602	0.04463031	0.024535434	0.032594791
1007	0.036238419	0.044666355	0.024564003	0.032627703
1008	0.036271082	0.04470245	0.024592594	0.032660532
1009	0.036303746	0.044738536	0.024621188	0.032693351
1010	0.036336703	0.04477456	0.024649795	0.032726143
1011	0.036369631	0.044810564	0.024678391	0.032758989
1012	0.0364025	0.04484669	0.024706994	0.0327918
1013	0.036435282	0.044882978	0.024735611	0.032824553
1014	0.036468239	0.044919337	0.024764238	0.032857252
1015	0.036500991	0.044955554	0.024792859	0.032890004
1016	0.0365343	0.044991812	0.024821485	0.032922716
1017	0.036567434	0.045027988	0.024850105	0.032955432
1018	0.036600744	0.045063952	0.024878722	0.032988204
1019	0.036633848	0.045099845	0.024907309	0.033021086
1020	0.036666541	0.045135849	0.024935892	0.033054002
1021	0.036698529	0.045172015	0.024964504	0.033086843
1022	0.036730928	0.045207969	0.024993122	0.03311968
1023	0.036763122	0.045243527	0.025021735	0.033152612
1024	0.036795961	0.045279003	0.02505038	0.033185418
1025	0.036829154	0.04531444	0.025078997	0.033218303
1026	0.036861582	0.045349825	0.025107622	0.033251216
1027	0.036893923	0.045385637	0.025136254	0.033284047
1028	0.03692641	0.045421256	0.025164912	0.033316828
1029	0.036958809	0.045456844	0.025193561	0.033349658
1030	0.036991532	0.04549227	0.0252222	0.033382529
1031	0.037023872	0.045527859	0.025250836	0.033415394
1032	0.037056829	0.045563458	0.025279491	0.033448157
1033	0.037089787	0.045599046	0.025308134	0.033480971
1034	0.037122568	0.045634513	0.025336825	0.033513674
1035	0.037156289	0.045669777	0.025365516	0.033546374
1036	0.037190509	0.045704949	0.025394192	0.033579128
1037	0.037224436	0.045740163	0.025422865	0.033611915
1038	0.037258627	0.045775376	0.025451517	0.033644761
1039	0.037292612	0.04581063	0.025480192	0.033677525
1040	0.037326275	0.045846026	0.025508874	0.033710259
1041	0.037360201	0.045881604	0.025537554	0.033742968
1042	0.03739357	0.04591705	0.025566248	0.033775702
1043	0.037427731	0.045952173	0.025594941	0.033808445
1044	0.037461952	0.045987355	0.025623608	0.033841274
1045	0.037496084	0.046022528	0.025652314	0.033873986
1046	0.037530686	0.046057823	0.025681021	0.033906645
1047	0.037564819	0.046093218	0.025709722	0.033939337
1048	0.037598775	0.046128503	0.025738438	0.033972013
1049	0.037632613	0.046163635	0.025767166	0.034004706
1050	0.037666569	0.046198868	0.025795878	0.034037428
1051	0.037700848	0.046234021	0.0258246	0.034070113
1052	0.037734951	0.046268971	0.025853342	0.034102758
1053	0.037769054	0.046303849	0.025882096	0.034135362
1054	0.037803803	0.046338738	0.025910849	0.034167938
1055	0.037838611	0.04637385	0.025939596	0.034200512
1056	0.037873595	0.046408871	0.025968343	0.034233102
1057	0.037907845	0.046443901	0.025997097	0.03426571
1058	0.03794136	0.046478952	0.026025863	0.034298335
1059	0.037974376	0.046514135	0.026054642	0.034330927
1060	0.038006893	0.046549055	0.026083438	0.034363535
1061	0.038039204	0.046583913	0.026112271	0.034396055
1062	0.038071809	0.04661865	0.026141087	0.034428629
1063	0.038103503	0.046653488	0.026169915	0.034461224
1064	0.038135609	0.046688184	0.026198748	0.034493795
1065	0.038168272	0.046722961	0.026227562	0.034526385
1066	0.038200583	0.046757952	0.026256409	0.034558849
1067	0.038232953	0.04679283	0.026285242	0.034591386
1068	0.038265676	0.046827669	0.026314072	0.034623926
1069	0.038298427	0.046862557	0.026342896	0.034656506
1070	0.038331062	0.046897477	0.026371721	0.034689075
1071	0.038363784	0.046932416	0.02640054	0.034721638
1072	0.038396124	0.046967751	0.026429364	0.034754144
1073	0.038428435	0.047002964	0.02645818	0.034786692
1074	0.038461305	0.047037681	0.026487003	0.03481925
1075	0.038494086	0.047072296	0.026515814	0.034851895
1076	0.038527395	0.047106637	0.02654462	0.034884565
1077	0.038561146	0.04714111	0.026573442	0.034917162
1078	0.038594749	0.047175523	0.026602272	0.034949768
1079	0.038628882	0.047209783	0.026631098	0.034982414
1080	0.038662808	0.047244368	0.026659942	0.035014956
1081	0.038696852	0.047279033	0.02668879	0.035047465
1082	0.038730603	0.047313882	0.026717628	0.035079986
1083	0.038764588	0.047348791	0.026746456	0.03511252
1084	0.038798221	0.047384004	0.026775274	0.035145068
1085	0.038832148	0.047419207	0.02680409	0.035177606
1086	0.038865575	0.047454532	0.026832921	0.035210127
1087	0.038899443	0.047489654	0.026861753	0.035242676
1088	0.038932782	0.047525121	0.026890589	0.035275176
1089	0.038966033	0.047560324	0.026919424	0.035307737
1090	0.03899902	0.047595476	0.026948281	0.035340243
1091	0.039031537	0.047630599	0.02697713	0.035372798
1092	0.039063965	0.04766566	0.027005973	0.035405386
1093	0.039096541	0.047700528	0.027034812	0.035438015
1094	0.03912894	0.047735468	0.027063635	0.035470689
1095	0.039161104	0.047770367	0.02709247	0.03550335
1096	0.039193239	0.047805489	0.027121299	0.035536019
1097	0.039225903	0.047840439	0.027150148	0.03556863
1098	0.039258214	0.047875368	0.027179008	0.035601228
1099	0.039290613	0.0479105	0.027207863	0.03563381
1100	0.039323511	0.047945612	0.027236717	0.035666373
1101	0.039355558	0.047980805	0.027265574	0.035698948
1102	0.039387458	0.048015836	0.027294431	0.035731544
1103	0.039419505	0.048050806	0.027323287	0.035764167
1104	0.039452256	0.048085958	0.027352132	0.035796771
1105	0.039484744	0.048120999	0.027380989	0.035829365
1106	0.03951773	0.048156182	0.027409844	0.035861914
1107	0.039551011	0.048191375	0.027438694	0.035894472
1108	0.039584027	0.048226781	0.027467542	0.035927023
1109	0.039617454	0.048261984	0.027496397	0.035959568
1110	0.039650911	0.048296812	0.027525249	0.035992195
1111	0.039684426	0.048331387	0.027554081	0.036024922
1112	0.039717971	0.048366103	0.027582923	0.036057566
1113	0.039752133	0.048400698	0.027611764	0.036090185
1114	0.039785795	0.048435333	0.027640604	0.036122838
1115	0.039818987	0.048469806	0.027669457	0.036155511
1116	0.039852826	0.0485043	0.027698295	0.0361882
1117	0.03988687	0.048538824	0.027727155	0.036220824
1118	0.039920503	0.048573145	0.027756009	0.036253517
1119	0.039954694	0.04860706	0.027784839	0.036286345
1120	0.039988268	0.04864128	0.027813684	0.036319098
1121	0.040021196	0.048675429	0.027842557	0.036351771
1122	0.040054271	0.048709881	0.027871434	0.036384364
1123	0.040087493	0.048744152	0.027900288	0.036417051
1124	0.040121155	0.04877826	0.027929145	0.036449734
1125	0.040154905	0.048812317	0.027958024	0.03648236
1126	0.040188714	0.048846436	0.027986881	0.036515063
1127	0.0402227	0.048880564	0.028015742	0.036547746
1128	0.040255892	0.048914763	0.028044623	0.036580368
1129	0.040289084	0.048949125	0.028073526	0.036612899
1130	0.040322189	0.048983446	0.028102417	0.036645485
1131	0.040354647	0.04901799	0.02813131	0.036678058
1132	0.040387281	0.049052504	0.028160205	0.036710633
1133	0.040420796	0.049086977	0.028189111	0.036743144
1134	0.040454135	0.049121906	0.028218022	0.036775575
1135	0.040487269	0.049156957	0.028246921	0.036808063
1136	0.040520784	0.049192049	0.028275812	0.036840555
1137	0.040554975	0.049226999	0.028304689	0.036873098
1138	0.040588755	0.049261999	0.028333571	0.03690564
1139	0.040622388	0.049296807	0.028362475	0.036938143
1140	0.040655992	0.049331442	0.028391375	0.036970683
1141	0.04068983	0.049366331	0.028420279	0.037003145
1142	0.040723639	0.04940122	0.028449199	0.037035556
1143	0.040757419	0.049436017	0.028478121	0.037067977
1144	0.040791346	0.049470754	0.028507037	0.037100415
1145	0.04082489	0.049505643	0.028535944	0.037132896
1146	0.040858053	0.04954039	0.028564862	0.037165375
1147	0.040890805	0.049575086	0.028593798	0.037197842
1148	0.040923939	0.049609904	0.028622733	0.03723029
1149	0.040957131	0.049644803	0.028651665	0.037262714
1150	0.040989706	0.049679672	0.028680621	0.037295091
1151	0.041021841	0.049714489	0.028709586	0.037327477
1152	0.041053859	0.049749581	0.028738562	0.037359789
1153	0.0410857	0.049784713	0.028767542	0.037392092
1154	0.041118011	0.049819379	0.028796525	0.037424439
1155	0.041150821	0.04985372	0.028825496	0.03745685
1156	0.041183397	0.049888275	0.028854466	0.037489237
1157	0.041216119	0.049922373	0.028883441	0.037521643
1158	0.0412489	0.049956501	0.028912383	0.037554154
1159	0.041280653	0.049991086	0.028941365	0.037586488
1160	0.04131223	0.050025508	0.028970357	0.037618795
1161	0.041344394	0.050059748	0.028999342	0.037651132
1162	0.041376705	0.050094333	0.029028325	0.037683413
1163	0.04140884	0.050129039	0.029057329	0.037715595
1164	0.04144074	0.050163634	0.029086323	0.037747832
1165	0.041472904	0.050198087	0.029115333	0.03778003
1166	0.041505333	0.050232519	0.029144331	0.03781228
1167	0.041537996	0.050266972	0.029173345	0.037844462
1168	0.041570454	0.050301121	0.029202354	0.03787671
1169	0.041603206	0.050335148	0.029231371	0.037908939
1170	0.041635958	0.050369013	0.029260381	0.037941224
1171	0.041668445	0.050402664	0.029289384	0.037973564
1172	0.041700844	0.050436408	0.029318365	0.038005975
1173	0.041733478	0.050470495	0.029347363	0.038038262
1174	0.041766171	0.050504472	0.029376326	0.038070662
1175	0.041798864	0.050538276	0.029405306	0.038103036
1176	0.041832115	0.050571978	0.029434289	0.03813539
1177	0.041864661	0.050605661	0.029463276	0.038167771
1178	0.041897531	0.050639434	0.029492265	0.038200133
1179	0.041929666	0.050673725	0.029521269	0.038232419
1180	0.041962887	0.05070766	0.029550252	0.038264777
1181	0.04199511	0.050741819	0.029579263	0.038297044
1182	0.042027157	0.050775958	0.029608253	0.038329394
1183	0.042059262	0.050810309	0.029637254	0.038361673
1184	0.042090986	0.050844397	0.029666272	0.038393948
1185	0.04212318	0.050878221	0.029695279	0.038426275
1186	0.042155549	0.050912117	0.029724269	0.038458638
1187	0.042188742	0.050945697	0.02975326	0.03849102
1188	0.04222167	0.050979288	0.02978226	0.038523392
1189	0.042254715	0.051013062	0.029811258	0.038555737
1190	0.042287878	0.051046927	0.02984026	0.038588037
1191	0.042321511	0.051080741	0.029869248	0.03862036
1192	0.042355349	0.051114717	0.029898223	0.038652701
1193	0.042389129	0.051148653	0.029927222	0.038684961
1194	0.042422703	0.051182457	0.029956233	0.038717194
1195	0.042456101	0.051216251	0.029985232	0.038749502
1196	0.042489499	0.051250257	0.03001423	0.038781775
1197	0.04252322	0.051284112	0.030043245	0.038813986
1198	0.042556706	0.051318068	0.030072258	0.038846203
1199	0.042590104	0.051352105	0.030101265	0.038878424
1200	0.042623649	0.05138596	0.030130293	0.038910596
1201	0.042657194	0.051419896	0.030159311	0.038942791
1202	0.042690562	0.051453811	0.030188327	0.03897499
1203	0.042723608	0.051487615	0.030217357	0.039007178
1204	0.042756624	0.051521521	0.030246386	0.039039349
1205	0.042789346	0.051555416	0.030275428	0.039071496
1206	0.042822333	0.051589483	0.030304447	0.039103674
1207	0.042855114	0.051623541	0.03033349	0.0391358
1208	0.042887895	0.051657639	0.030362519	0.03916794
1209	0.042920559	0.051691696	0.030391554	0.039200048
1210	0.042952899	0.051725865	0.030420586	0.03923215
1211	0.042985416	0.051759801	0.030449611	0.039264322
1212	0.043018696	0.051793463	0.030478622	0.039296536
1213	0.043051448	0.051827419	0.030507629	0.03932876
1214	0.043084112	0.051861345	0.030536641	0.039360971
1215	0.043117245	0.051894966	0.030565671	0.039393137
1216	0.04314985	0.051928405	0.03059471	0.039425336
1217	0.043182602	0.051961874	0.030623741	0.039457555
1218	0.043215177	0.051995283	0.030652766	0.039489808
1219	0.043247929	0.052028336	0.030681803	0.039522091
1220	0.043280064	0.052061461	0.030710849	0.03955437
1221	0.043312492	0.052094545	0.030739866	0.039586752
1222	0.043345332	0.052127579	0.030768888	0.039619125
1223	0.043378084	0.052160612	0.030797919	0.039651473
1224	0.043411041	0.05219402	0.030826956	0.039683732
1225	0.043443763	0.052227328	0.030856018	0.039715932
1226	0.043476456	0.052260584	0.030885071	0.03974815
1227	0.043509296	0.052293749	0.030914107	0.03978042
1228	0.043542136	0.052326975	0.030943137	0.039812704
1229	0.043574829	0.052360404	0.030972171	0.039844957
1230	0.043607727	0.052393995	0.03100123	0.039877068
1231	0.043640391	0.052427647	0.031030302	0.039909128
1232	0.043673466	0.052461066	0.031059353	0.039941281
1233	0.04370657	0.052494525	0.03108841	0.039973414
1234	0.043739939	0.052528045	0.031117485	0.040005469
1235	0.043773748	0.052561433	0.031146555	0.04003753
1236	0.043807146	0.052595034	0.031175636	0.040069525
1237	0.043840632	0.052628686	0.031204711	0.040101519
1238	0.043874118	0.052662297	0.031233789	0.040133512
1239	0.043907839	0.052695899	0.031262874	0.040165478
1240	0.043941295	0.052729591	0.031291961	0.040197439
1241	0.043974517	0.052763233	0.031321035	0.040229478
1242	0.044007798	0.052796682	0.031350109	0.040261533
1243	0.04404143	0.05283006	0.031379178	0.040293597
1244	0.044074828	0.052863397	0.03140826	0.04032564
1245	0.044107962	0.052896623	0.031437336	0.040357721
1246	0.044140714	0.052930133	0.031466396	0.040389826
1247	0.044173172	0.052963613	0.031495467	0.040421908
1248	0.044205894	0.052997407	0.03152455	0.040453898
1249	0.044239204	0.053031048	0.031553643	0.040485833
1250	0.044272279	0.053064802	0.031582728	0.040517785
1251	0.04430597	0.053098616	0.031611794	0.040549756
1252	0.044339309	0.053132511	0.031640858	0.040581755
1253	0.044372884	0.053166244	0.031669912	0.040613812
1254	0.044406458	0.05320022	0.03169896	0.040645844
1255	0.04444012	0.053234095	0.031728014	0.04067786
1256	0.044474047	0.05326798	0.031757072	0.040709853
1257	0.044508003	0.053301926	0.031786134	0.040741829
1258	0.044541459	0.053335831	0.031815198	0.040773835
1259	0.044575033	0.053369757	0.031844296	0.040805732
1260	0.044608373	0.053403744	0.031873401	0.040837601
1261	0.044641565	0.053437527	0.031902504	0.040869511
1262	0.044675315	0.053471412	0.031931575	0.040901475
1263	0.04470936	0.053505216	0.031960648	0.040933422
1264	0.044743404	0.053538604	0.03198972	0.040965449
1265	0.044777507	0.053572175	0.032018798	0.040997441
1266	0.044811521	0.053605675	0.032047905	0.041029354
1267	0.044845154	0.053639317	0.032076997	0.041061304
1268	0.044878817	0.053672837	0.032106106	0.041093213
1269	0.044912538	0.053706326	0.032135218	0.041125136
1270	0.044946494	0.053739715	0.032164338	0.041157039
1271	0.044981155	0.053773093	0.032193446	0.041188936
1272	0.045015757	0.053806299	0.032222538	0.041220924
1273	0.0450503	0.053839372	0.032251635	0.041252927
1274	0.045084844	0.053872436	0.032280753	0.041284851
1275	0.045119035	0.053905703	0.032309862	0.041316758
1276	0.04515349	0.053939051	0.032338948	0.041348717
1277	0.045188562	0.053972297	0.032368038	0.041380659
1278	0.0452234	0.054005665	0.032397146	0.041412546
1279	0.045257561	0.054039124	0.03242624	0.041444519
1280	0.04529187	0.054072654	0.03245533	0.041476501
1281	0.045325855	0.054106407	0.032484424	0.041508457
1282	0.045360134	0.05414008	0.032513528	0.041540384
1283	0.045394267	0.054173894	0.032542642	0.041572278
1284	0.045428252	0.054207535	0.032571763	0.041604187
1285	0.045462414	0.054241177	0.032600865	0.041636147
1286	0.045496722	0.054274768	0.032629967	0.041668078
1287	0.045530708	0.054308521	0.032659095	0.041699887
1288	0.045564311	0.054342467	0.03268822	0.041731698
1289	0.045598708	0.054376464	0.032717335	0.041763489
1290	0.045633398	0.054410308	0.032746435	0.041795326
1291	0.045667883	0.054444204	0.032775531	0.041827171
1292	0.045702162	0.054477997	0.032804644	0.04185899
1293	0.045736529	0.05451172	0.032833764	0.041890788
1294	0.045770368	0.054545636	0.032862895	0.041922571
1295	0.045803854	0.054579369	0.03289204	0.041954353
1296	0.045836723	0.054613152	0.032921201	0.041986117
1297	0.04587018	0.054646906	0.032950364	0.042017875
1298	0.045903137	0.05468071	0.032979537	0.042049615
1299	0.045936359	0.054714503	0.033008714	0.042081348
1300	0.045968993	0.054748328	0.033037889	0.042113117
1301	0.046002097	0.054781919	0.033067058	0.042144919
1302	0.046035789	0.054815439	0.033096244	0.04217663
1303	0.046069363	0.054849009	0.03312543	0.042208359
1304	0.046103084	0.054882286	0.033154607	0.042240151
1305	0.046136922	0.054915806	0.033183803	0.042271826
1306	0.046170438	0.054949255	0.033212989	0.042303583
1307	0.046204188	0.054982826	0.033242168	0.042335339
1308	0.046238115	0.055016336	0.033271352	0.042367097
1309	0.046271865	0.055049866	0.033300527	0.042398879
1310	0.046305909	0.055083315	0.033329683	0.042430728
1311	0.046339983	0.055116856	0.033358849	0.042462534
1312	0.046373792	0.055150173	0.033388003	0.042494424
1313	0.046407542	0.055183794	0.033417175	0.042526205
1314	0.04644047	0.055217375	0.033446345	0.042558057
1315	0.046473251	0.055250784	0.033475514	0.042589964
1316	0.04650615	0.055284071	0.033504696	0.042621845
1317	0.046539049	0.055317165	0.033533898	0.042653695
1318	0.046571947	0.05535032	0.033563122	0.04268545
1319	0.04660464	0.055383678	0.033592323	0.042717269
1320	0.046637891	0.055417036	0.033621526	0.042749059
1321	0.046671377	0.055450647	0.033650729	0.042780803
1322	0.046704335	0.055484501	0.033679932	0.042812548
1323	0.046737468	0.055518245	0.033709133	0.042844311
1324	0.046770837	0.055551876	0.03373831	0.042876133
1325	0.046803647	0.055585579	0.033767488	0.042907972
1326	0.046836281	0.055619555	0.033796687	0.042939693
1327	0.046868916	0.055653815	0.033825888	0.04297137
1328	0.046901315	0.055687974	0.033855088	0.043003075
1329	0.046934096	0.055722173	0.033884288	0.043034754
1330	0.046966936	0.055756454	0.033913495	0.043066398
1331	0.046999893	0.055790653	0.033942701	0.043098057
1332	0.047032645	0.055824802	0.033971921	0.043129686
1333	0.047064662	0.055858981	0.034001163	0.043161273
1334	0.047096591	0.055892876	0.034030389	0.043192944
1335	0.04712852	0.055926883	0.034059632	0.043224536
1336	0.047160508	0.05596093	0.034088834	0.043256265
1337	0.047192966	0.055995079	0.034118033	0.043287973
1338	0.047225924	0.056029136	0.034147209	0.043319747
1339	0.047258705	0.056063265	0.034176395	0.04335146
1340	0.047291133	0.05609715	0.03420559	0.043383201
1341	0.04732365	0.056131025	0.034234794	0.043414889
1342	0.047356372	0.05616492	0.034263989	0.043446589
1343	0.047389447	0.056198673	0.034293181	0.043478275
1344	0.047422023	0.05623271	0.034322352	0.043510013
1345	0.047454774	0.056266535	0.034351531	0.043541747
1346	0.047487409	0.056300481	0.034380706	0.043573476
1347	0.047520248	0.056334193	0.034409875	0.043605262
1348	0.047552971	0.056367967	0.034439053	0.043637018
1349	0.047585752	0.056401598	0.034468244	0.04366875
1350	0.047617799	0.056435625	0.034497444	0.043700447
1351	0.047649757	0.056469744	0.034526661	0.043732073
1352	0.047681716	0.056503994	0.034555862	0.043763729
1353	0.047713968	0.056538254	0.03458506	0.043795371
1354	0.047746015	0.056572524	0.034614275	0.043826969
1355	0.047777944	0.056606744	0.03464349	0.043858592
1356	0.047809345	0.056640883	0.034672726	0.043890187
1357	0.047841244	0.056674798	0.034701937	0.043921881
1358	0.047873438	0.056708673	0.034731158	0.043953524
1359	0.04790525	0.05674268	0.034760376	0.043985176
1360	0.047936885	0.056776626	0.0347896	0.044016843
1361	0.047968668	0.056810206	0.03481882	0.044048584
1362	0.048000773	0.056843777	0.034848049	0.044080261
1363	0.048033437	0.056877419	0.03487726	0.044111961
1364	0.048066012	0.056911203	0.034906481	0.044143608
1365	0.048098881	0.056944783	0.034935682	0.04417535
1366	0.048131281	0.056978222	0.034964892	0.044207088
1367	0.048163386	0.057011631	0.034994119	0.044238776
1368	0.048195609	0.05704507	0.035023334	0.044270493
1369	0.048227303	0.057078539	0.035052578	0.044302142
1370	0.048258763	0.057111867	0.035081813	0.04433385
1371	0.048290604	0.057145285	0.03511104	0.044365571
1372	0.048322239	0.057178724	0.035140267	0.044397296
1373	0.048353875	0.057212173	0.035169471	0.044429101
1374	0.048385158	0.057245237	0.035198689	0.044460932
1375	0.048416353	0.057278575	0.035227918	0.044492688
1376	0.048448047	0.057312085	0.035257135	0.044524415
1377	0.04847977	0.057345787	0.035286358	0.044556091
1378	0.048511729	0.057379307	0.035315601	0.044587694
1379	0.04854357	0.057412695	0.035344834	0.044619351
1380	0.048576234	0.057446084	0.035374064	0.044650986
1381	0.04860922	0.057479654	0.035403293	0.044682577
1382	0.048642295	0.057513458	0.035432531	0.04471408
1383	0.048675487	0.057547293	0.035461792	0.044745503
1384	0.048708592	0.057581056	0.035491063	0.044776946
1385	0.048741843	0.057614576	0.035520325	0.04480843
1386	0.04877527	0.057648248	0.035549597	0.044839859
1387	0.048808639	0.057681657	0.035578858	0.044871361
1388	0.048842154	0.057715278	0.035608106	0.044902864
1389	0.048875611	0.057749082	0.035637347	0.044934353
1390	0.048908803	0.057783059	0.035666594	0.044965832
1391	0.048941525	0.057817461	0.035695848	0.044997243
1392	0.048974159	0.057851812	0.03572509	0.045028703
1393	0.049006911	0.057886154	0.035754331	0.045060184
1394	0.049039457	0.057920657	0.035783585	0.04509159
1395	0.04907124	0.057955191	0.035812838	0.045123026
1396	0.049102905	0.057989715	0.03584207	0.045154527
1397	0.049134834	0.058024158	0.035871312	0.045186021
1398	0.049166675	0.058058479	0.035900577	0.045217461
1399	0.049198633	0.058092658	0.035929842	0.045248919
1400	0.049230915	0.058126401	0.035959098	0.045280463
1401	0.049263138	0.058160377	0.035988352	0.045311974
1402	0.049295567	0.05819406	0.036017595	0.045343548
1403	0.049328377	0.058227559	0.036046848	0.045375069
1404	0.04936154	0.058261262	0.036076095	0.045406577
1405	0.049394527	0.058295106	0.036105332	0.045438107
1406	0.049428072	0.058328849	0.036134538	0.045469729
1407	0.049461734	0.058362481	0.036163756	0.045501315
1408	0.049495367	0.05839595	0.036192963	0.045532958
1409	0.049529147	0.058429258	0.036222184	0.045564558
1410	0.04956275	0.058462565	0.036251406	0.045596177
1411	0.049596177	0.058496146	0.036280642	0.045627715
1412	0.049629752	0.058529899	0.03630987	0.045659224
1413	0.049663091	0.058563824	0.036339106	0.045690676
1414	0.049696371	0.05859775	0.03636833	0.045722171
1415	0.049729358	0.058631392	0.036397567	0.045753697
1416	0.049762638	0.058665013	0.036426795	0.045785236
1417	0.049795948	0.058698716	0.036456035	0.045816723
1418	0.049829052	0.05873257	0.036485276	0.045848195
1419	0.049862333	0.058766212	0.036514514	0.045879694
1420	0.049895584	0.058800077	0.036543767	0.045911107
1421	0.049928365	0.058833881	0.036573022	0.045942516
1422	0.04996097	0.058867401	0.036602306	0.045973868
1423	0.049993809	0.058900992	0.03663158	0.046005226
1424	0.050026414	0.058934603	0.036660851	0.046036588
1425	0.050059049	0.058968478	0.036690128	0.046067893
1426	0.050092241	0.059002221	0.03671937	0.046099302
1427	0.050125081	0.059035883	0.036748625	0.046130715
1428	0.050158655	0.059069647	0.036777889	0.046162035
1429	0.05019217	0.059103461	0.036807137	0.046193415
1430	0.050225656	0.059137265	0.036836384	0.046224799
1431	0.050259084	0.059170917	0.036865653	0.046256138
1432	0.050292922	0.059204781	0.036894911	0.046287451
1433	0.050327319	0.059238697	0.036924147	0.046318803
1434	0.050361921	0.059272359	0.036953384	0.046350175
1435	0.050396611	0.059306163	0.036982619	0.04638154
1436	0.050431067	0.059339774	0.037011852	0.046412956
1437	0.050465346	0.059373183	0.037041105	0.046444345
1438	0.050500036	0.05940647	0.03707034	0.046475782
1439	0.050534873	0.059439574	0.037099578	0.046507247
1440	0.050569417	0.05947279	0.037128825	0.046538692
1441	0.050603725	0.05950632	0.037158079	0.046570069
1442	0.05063774	0.05953981	0.037187328	0.046601476
1443	0.050672284	0.059573279	0.037216588	0.046632811
1444	0.050707121	0.059606819	0.037245851	0.04666411
1445	0.050741635	0.059640086	0.037275113	0.046695486
1446	0.050776414	0.059673322	0.037304361	0.046726896
1447	0.050811515	0.059706284	0.037333623	0.046758292
1448	0.050847175	0.059739267	0.037362896	0.046789613
1449	0.050882012	0.05977227	0.03739217	0.046820967
1450	0.050916967	0.059805456	0.037421441	0.046852272
1451	0.050951187	0.059838499	0.037450716	0.046883615
1452	0.050985878	0.059871725	0.037479982	0.046914944
1453	0.051020744	0.05990485	0.037509252	0.04694627
1454	0.051055229	0.059938228	0.037538509	0.046977628
1455	0.051090184	0.059971758	0.037567765	0.047008966
1456	0.051124433	0.060005602	0.037597027	0.047040266
1457	0.051158008	0.060039437	0.037626302	0.047071546
1458	0.051191611	0.060073221	0.03765558	0.047102819
1459	0.051225391	0.06010667	0.037684854	0.04713416
1460	0.051258877	0.060139764	0.037714146	0.047165495
1461	0.051292157	0.060172635	0.037743446	0.047196866
1462	0.051325144	0.060205628	0.037772753	0.047228208
1463	0.051358366	0.060238722	0.037802059	0.04725952
1464	0.051391646	0.0602721	0.037831365	0.047290778
1465	0.051425397	0.060305509	0.037860667	0.047322012
1466	0.051459235	0.060339008	0.037889973	0.047353207
1467	0.051493309	0.060372437	0.037919292	0.047384346
1468	0.051527176	0.060405998	0.037948597	0.047415538
1469	0.051561309	0.060439447	0.037977861	0.047446854
1470	0.051595294	0.060473139	0.038007114	0.047478172
1471	0.051629074	0.060506882	0.038036388	0.047509417
1472	0.051663265	0.060540372	0.038065649	0.047540735
1473	0.05169728	0.060573781	0.038094912	0.047572064
1474	0.051731148	0.060606895	0.038124204	0.047603359
1475	0.051765192	0.060639746	0.038153499	0.047634664
1476	0.05179953	0.060672708	0.038182777	0.047665982
1477	0.051833221	0.060705539	0.038212074	0.047697268
1478	0.051867471	0.060738278	0.038241379	0.0477285
1479	0.051901574	0.060771038	0.038270658	0.047759819
1480	0.051935736	0.060804061	0.038299937	0.0477911
1481	0.051970044	0.060837013	0.038329208	0.047822399
1482	0.052004088	0.060870047	0.03835848	0.047853691
1483	0.05203822	0.060902847	0.038387746	0.04788503
1484	0.052072265	0.060935576	0.038417026	0.047916333
1485	0.052106573	0.060968234	0.038446299	0.047947623
1486	0.052140647	0.061001116	0.038475577	0.047978891
1487	0.052174691	0.061033936	0.03850486	0.048010143
1488	0.052208147	0.061066554	0.038534145	0.048041461
1489	0.052242133	0.0610991	0.03856343	0.048072767
1490	0.052275678	0.06113183	0.038592711	0.04810408
1491	0.052309252	0.061164904	0.038621984	0.048135346
1492	0.052342738	0.061198109	0.038651256	0.048166601
1493	0.052375871	0.061231021	0.038680546	0.048197845
1494	0.052408858	0.061263862	0.038709859	0.048229039
1495	0.052441933	0.061296672	0.038739176	0.048260232
1496	0.052474978	0.061329462	0.038768508	0.048291381
1497	0.052507671	0.0613621	0.038797834	0.048322589
1498	0.05254057	0.061394758	0.038827166	0.048353758
1499	0.052573204	0.061427315	0.038856528	0.048384859
1500	0.052605868	0.061459852	0.038885877	0.048415999
1501	0.052638972	0.06149248	0.038915221	0.048447123
1502	0.052672252	0.061525249	0.038944556	0.048478243
1503	0.05270565	0.061557847	0.038973902	0.048509343
1504	0.052739077	0.061590464	0.039003255	0.048540398
1505	0.052772417	0.061622981	0.039032613	0.048571456
1506	0.052805491	0.061655629	0.039061993	0.048602426
1507	0.052838155	0.061688236	0.039091372	0.048633413
1508	0.052870731	0.061721006	0.039120753	0.048664367
1509	0.052903394	0.061753806	0.039150112	0.04869538
1510	0.052936351	0.061786586	0.039179503	0.048726267
1511	0.052969103	0.061819224	0.039208876	0.048757251
1512	0.053001767	0.061851821	0.039238258	0.048788216
1513	0.053034518	0.061884459	0.039267639	0.048819182
1514	0.053067476	0.061917006	0.039297005	0.048850203
1515	0.053100785	0.061949461	0.03932639	0.04888116
1516	0.053134066	0.061981734	0.039355778	0.048912134
1517	0.05316673	0.062013886	0.039385171	0.048943155
1518	0.053199628	0.062046088	0.039414545	0.048974193
1519	0.053231822	0.062078533	0.039443901	0.049005296
1520	0.05326475	0.062111039	0.039473272	0.049036298
1521	0.053297354	0.062143413	0.039502633	0.049067367
1522	0.053329019	0.06217595	0.039532018	0.049098382
1523	0.053360097	0.062208405	0.039561426	0.049129355
1524	0.053391762	0.062240658	0.039590833	0.049160326
1525	0.053423544	0.062272921	0.039620241	0.049191265
1526	0.053456031	0.062304961	0.039649648	0.049222209
1527	0.053488548	0.062337051	0.03967901	0.049253291
1528	0.053521212	0.062369365	0.039708371	0.049284343
1529	0.05355364	0.062401658	0.03973773	0.049315406
1530	0.053586039	0.062433809	0.039767097	0.049346466
1531	0.053618615	0.062465768	0.039796457	0.049377566
1532	0.053651396	0.062497736	0.039825821	0.049408637
1533	0.0536845	0.062529847	0.039855167	0.049439747
1534	0.053718104	0.062561785	0.039884512	0.049470858
1535	0.053750914	0.062593886	0.039913868	0.049501955
1536	0.053784312	0.062625885	0.039943232	0.049532997
1537	0.053818062	0.062657925	0.039972599	0.049564007
1538	0.053851548	0.062690168	0.040001961	0.049594993
1539	0.053885034	0.06272239	0.040031318	0.049626003
1540	0.053918374	0.062754541	0.040060694	0.049656963
1541	0.053951184	0.06278653	0.040090084	0.049687921
1542	0.053983848	0.062818266	0.040119456	0.049718994
1543	0.054016335	0.062850204	0.040148828	0.049750057
1544	0.054048764	0.062882264	0.040178197	0.049781095
1545	0.054081104	0.062914608	0.04020755	0.049812146
1546	0.05411412	0.062947144	0.040236901	0.04984313
1547	0.054147195	0.062979833	0.040266251	0.049874091
1548	0.054180534	0.063012623	0.040295597	0.049905051
1549	0.054213785	0.063045352	0.040324944	0.049936029
1550	0.054246126	0.063078183	0.040354292	0.049967021
1551	0.054278319	0.063111044	0.040383621	0.049998081
1552	0.054310131	0.063143895	0.04041297	0.050029097
1553	0.054342325	0.063176654	0.040442318	0.050060118
1554	0.0543749	0.063209434	0.040471653	0.05009116
1555	0.054407534	0.063242397	0.040500987	0.050122168
1556	0.054439787	0.0632754	0.040530327	0.050153167
1557	0.054471833	0.0633082	0.040559676	0.050184185
1558	0.054503939	0.063341081	0.040589047	0.050215116
1559	0.054536397	0.063373993	0.040618402	0.050246084
1560	0.054568855	0.063407006	0.040647738	0.050277087
1561	0.054601871	0.063440029	0.040677058	0.050308102
1562	0.054634916	0.063472748	0.040706372	0.050339183
1563	0.054668314	0.063505386	0.040735689	0.050370234
1564	0.054701888	0.063538075	0.040765	0.050401286
1565	0.054735815	0.063570561	0.040794311	0.050432341
1566	0.054770006	0.063603047	0.040823612	0.050463407
1567	0.054803668	0.063635583	0.040852927	0.050494445
1568	0.054836861	0.063668282	0.040882214	0.050525567
1569	0.054869788	0.063700971	0.04091152	0.050556629
1570	0.054902834	0.063733527	0.040940839	0.050587655
1571	0.054936232	0.063766094	0.040970129	0.05061876
1572	0.054969454	0.063798438	0.040999426	0.050649883
1573	0.05500247	0.063830914	0.041028748	0.050680907
1574	0.055035104	0.063863288	0.041058071	0.050711957
1575	0.055067767	0.063895663	0.041087402	0.050742975
1576	0.055100167	0.063927925	0.041116726	0.050774038
1577	0.05513189	0.063960056	0.041146074	0.05080508
1578	0.055163173	0.0639924	0.041175412	0.050836156
1579	0.055194486	0.064024744	0.041204758	0.050867211
1580	0.055225681	0.064057139	0.041234088	0.050898327
1581	0.055257199	0.064089533	0.041263431	0.05092939
1582	0.055289333	0.064121735	0.04129277	0.05096047
1583	0.055321439	0.064153836	0.041322125	0.050991496
1584	0.055353956	0.064185947	0.041351459	0.051022575
1585	0.055386619	0.064218068	0.041380804	0.051053586
1586	0.055419576	0.064250057	0.04141015	0.051084601
1587	0.055452064	0.06428236	0.041439495	0.0511156
1588	0.055483787	0.064314623	0.041468853	0.051146595
1589	0.055515687	0.064346693	0.041498219	0.051177584
1590	0.055547528	0.064378875	0.041527589	0.051208542
1591	0.055579604	0.064411107	0.041556966	0.051239457
1592	0.055611974	0.064443441	0.041586344	0.051270347
1593	0.055644256	0.064475825	0.041615729	0.051301228
1594	0.055676479	0.064508352	0.041645135	0.051332022
1595	0.055708819	0.064540858	0.041674539	0.051362808
1596	0.055740866	0.064573455	0.041703952	0.051393556
1597	0.055772443	0.064606012	0.041733351	0.051424358
1598	0.05580446	0.064638336	0.041762744	0.051455181
1599	0.055836125	0.064670791	0.041792114	0.051486088
1600	0.055867614	0.064703236	0.041821488	0.051516978
1601	0.055899044	0.064735803	0.041850855	0.051547888
1602	0.055930062	0.064768421	0.041880242	0.051578745
1603	0.055961903	0.06480114	0.041909613	0.05160959
1604	0.055993686	0.064833869	0.041938986	0.051640419
1605	0.056025468	0.064866548	0.041968348	0.051671289
1606	0.056057104	0.064898983	0.041997699	0.051702221
1607	0.056089004	0.06493159	0.042027055	0.051733099
1608	0.05612105	0.064964056	0.042056414	0.05176397
1609	0.056152686	0.064996491	0.042085775	0.051794872
1610	0.056184145	0.065029068	0.042115152	0.051825685
1611	0.056215781	0.065061656	0.042144521	0.051856511
1612	0.056246829	0.065094334	0.042173884	0.05188737
1613	0.056278053	0.065126911	0.042203242	0.051918223
1614	0.056308895	0.065159478	0.042232642	0.051948952
1615	0.056340178	0.065191822	0.042262034	0.051979712
1616	0.056371168	0.065224166	0.04229142	0.052010503
1617	0.056402157	0.06525651	0.042320816	0.052041258
1618	0.056432705	0.065288692	0.042350238	0.052071958
1619	0.056463313	0.065320863	0.042379669	0.05210262
1620	0.056494097	0.065352802	0.042409101	0.052133301
1621	0.056524616	0.065384882	0.042438525	0.052164006
1622	0.056555517	0.065416962	0.042467941	0.052194714
1623	0.056586477	0.065449103	0.042497336	0.052225477
1624	0.056617319	0.065481427	0.042526751	0.05225614
1625	0.05664778	0.06551371	0.042556155	0.05228686
1626	0.056679063	0.065545506	0.042585558	0.052317612
1627	0.056709905	0.065577232	0.04261498	0.052348311
1628	0.056740454	0.065608906	0.04264437	0.052379122
1629	0.056771032	0.065640845	0.042673753	0.052409895
1630	0.056801639	0.065672885	0.042703115	0.052440713
1631	0.056832364	0.06570464	0.042732495	0.052471487
1632	0.056862678	0.06573668	0.042761861	0.052502288
1633	0.056893256	0.065768842	0.042791238	0.052533038
1634	0.05692498	0.065800932	0.042820617	0.052563733
1635	0.056956116	0.065832688	0.042849996	0.052594493
1636	0.056987458	0.065864292	0.042879364	0.052625298
1637	0.057019504	0.065895743	0.04290873	0.052656082
1638	0.057051463	0.065927398	0.042938098	0.052686836
1639	0.057083422	0.065959214	0.042967473	0.052717541
1640	0.057115263	0.065991001	0.042996856	0.05274823
1641	0.057147162	0.066022746	0.04302624	0.052778924
1642	0.05717915	0.066054482	0.043055631	0.052809581
1643	0.057211315	0.066086238	0.043085003	0.0528403
1644	0.057243714	0.066117912	0.043114391	0.052870952
1645	0.057275996	0.066149668	0.043143774	0.05290161
1646	0.057308982	0.066181242	0.043173147	0.052932314
1647	0.057341822	0.066212734	0.043202524	0.052963001
1648	0.057374779	0.066243993	0.043231901	0.052993713
1649	0.057407561	0.066275232	0.043261283	0.053024423
1650	0.057440342	0.066306034	0.04329066	0.053055209
1651	0.057472917	0.066336807	0.043320029	0.05308603
1652	0.057505169	0.066367508	0.043349399	0.053116859
1653	0.057537627	0.066398321	0.043378766	0.053147674
1654	0.057569263	0.066429327	0.04340813	0.053178514
1655	0.057601075	0.06646015	0.043437521	0.053209281
1656	0.057633004	0.066490963	0.043466909	0.053240044
1657	0.057665168	0.066521674	0.0434963	0.053270799
1658	0.057697244	0.066552335	0.043525692	0.053301562
1659	0.057729291	0.066583127	0.043555111	0.053332212
1660	0.057761015	0.066614011	0.04358451	0.053362942
1661	0.05779265	0.066644875	0.043613882	0.053393786
1662	0.057824521	0.066675698	0.043643259	0.053424586
1663	0.057856567	0.06670648	0.043672653	0.05345533
1664	0.057888438	0.066737537	0.043702055	0.053486014
1665	0.057920837	0.066768441	0.043731425	0.053516787
1666	0.05795306	0.066799538	0.043760798	0.053547506
1667	0.057985694	0.066830462	0.043790188	0.053578168
1668	0.058018387	0.066861133	0.043819585	0.053608836
1669	0.058050081	0.066891885	0.043848987	0.05363952
1670	0.058081776	0.06692288	0.043878388	0.053670151
1671	0.058112912	0.066954089	0.043907786	0.053700783
1672	0.058144283	0.066985246	0.043937185	0.053731398
1673	0.058175771	0.067016171	0.043966595	0.053761971
1674	0.058206966	0.067047379	0.043995981	0.053792586
1675	0.058237956	0.067078618	0.044025388	0.053823125
1676	0.058269239	0.067109928	0.044054793	0.053853632
1677	0.058300639	0.06714145	0.044084169	0.053884185
1678	0.058332686	0.067172943	0.04411354	0.053914739
1679	0.05836438	0.067204354	0.044142914	0.053945317
1680	0.058395722	0.067235937	0.044172299	0.053975851
1681	0.058426976	0.067267612	0.044201659	0.054006443
1682	0.058458112	0.067299084	0.044231023	0.054037043
1683	0.05848963	0.067330475	0.044260382	0.05406764
1684	0.058521412	0.067362088	0.044289748	0.054098162
1685	0.058553488	0.067393621	0.044319071	0.05412882
1686	0.058585799	0.067425266	0.044348397	0.054159436
1687	0.058617905	0.067457011	0.044377725	0.054190035
1688	0.058649893	0.067488716	0.044407048	0.05422066
1689	0.058681646	0.067520493	0.044436379	0.054251253
1690	0.058713017	0.067552198	0.044465714	0.054281867
1691	0.058744799	0.067583872	0.044495044	0.054312477
1692	0.058777081	0.067615669	0.044524376	0.054343048
1693	0.058808981	0.067647232	0.044553715	0.054373637
1694	0.058841321	0.067678795	0.044583029	0.054404295
1695	0.058873368	0.067710723	0.04461236	0.054434846
1696	0.058905973	0.06774251	0.044641675	0.054465438
1697	0.058938166	0.067774316	0.044670995	0.054496029
1698	0.058970624	0.067806224	0.044700301	0.054526632
1699	0.0590032	0.06783796	0.044729616	0.054557231
1700	0.059035658	0.067869766	0.04475896	0.054587712
1701	0.059068057	0.06790138	0.044788295	0.05461827
1702	0.059099663	0.067933055	0.04481761	0.054648912
1703	0.059130623	0.067964922	0.044846924	0.054679545
1704	0.059161935	0.0679968	0.044876245	0.05471015
1705	0.059193777	0.068028637	0.044905568	0.0547407
1706	0.059225295	0.068060352	0.044934881	0.054771325
1707	0.059257194	0.068092108	0.044964205	0.054801896
1708	0.059289858	0.068123833	0.044993511	0.054832485
1709	0.059322316	0.068155336	0.045022804	0.054863143
1710	0.059354715	0.068186635	0.045052087	0.054893865
1711	0.059387173	0.068218046	0.04508137	0.054924559
1712	0.059419954	0.068249518	0.045110657	0.054955206
1713	0.059452941	0.068280899	0.045139942	0.054985837
1714	0.059486221	0.068312462	0.045169219	0.055016453
1715	0.05951959	0.068343975	0.04519849	0.055047095
1716	0.05955334	0.068375295	0.045227767	0.055077721
1717	0.059586679	0.068406736	0.045257039	0.055108346
1718	0.05961996	0.068438188	0.045286311	0.055138964
1719	0.059653828	0.068469579	0.045315582	0.055169554
1720	0.059687138	0.068500949	0.04534486	0.055200158
1721	0.059720535	0.06853234	0.045374142	0.05523072
1722	0.059753493	0.068563852	0.045403418	0.055261288
1723	0.05978692	0.068595324	0.045432683	0.055291872
1724	0.059820054	0.068626867	0.045461955	0.055322433
1725	0.05985304	0.06865842	0.045491242	0.055352964
1726	0.059886291	0.068689771	0.045520515	0.05538357
1727	0.059919337	0.068721141	0.045549807	0.055414117
1728	0.059952647	0.068752451	0.045579087	0.05544471
1729	0.05998628	0.068783801	0.045608351	0.055475348
1730	0.060019677	0.068815009	0.045637621	0.055505987
1731	0.060052635	0.068846045	0.045666908	0.055536624
1732	0.060085533	0.068877304	0.045696183	0.055567273
1733	0.06011805	0.068908574	0.04572547	0.05559791
1734	0.060150009	0.068939701	0.045754784	0.055628525
1735	0.060182173	0.068970818	0.045784117	0.055659048
1736	0.060214014	0.069002077	0.045813425	0.055689648
1737	0.060245826	0.069033143	0.045842731	0.055720287
1738	0.060278049	0.069064118	0.045872052	0.055750847
1739	0.060310565	0.069094982	0.045901341	0.055781512
1740	0.060343376	0.069125805	0.045930642	0.055812133
1741	0.060376186	0.069156628	0.045959938	0.055842769
1742	0.060408732	0.069187613	0.045989238	0.055873373
1743	0.060441543	0.069218457	0.046018553	0.055903925
1744	0.060474089	0.069249533	0.046047856	0.055934491
1745	0.060506576	0.069280356	0.046077164	0.055965082
1746	0.060539416	0.069311169	0.046106503	0.055995543
1747	0.060572403	0.069342104	0.046135823	0.056026049
1748	0.060605125	0.069373008	0.046165147	0.056056528
1749	0.060638376	0.069403993	0.046194473	0.056086948
1750	0.060671275	0.069435323	0.046223787	0.056117385
1751	0.06070435	0.069466521	0.046253091	0.056147842
1752	0.060736984	0.069497709	0.046282396	0.056178312
1753	0.060769471	0.069529019	0.046311719	0.056208709
1754	0.060801841	0.069560065	0.046341023	0.056239225
1755	0.060834681	0.069590888	0.04637034	0.056269705
1756	0.060866786	0.069621711	0.046399663	0.056300197
1757	0.060898657	0.069652778	0.046428979	0.056330671
1758	0.060930351	0.069683895	0.046458303	0.056361097
1759	0.060961869	0.069715002	0.046487623	0.05639153
1760	0.060993828	0.069746413	0.046516941	0.056421924
1761	0.061026051	0.069777712	0.046546267	0.056452292
1762	0.061058626	0.0698089	0.046575592	0.05648267
1763	0.061090937	0.06984023	0.046604918	0.056513028
1764	0.06112316	0.06987151	0.04663424	0.056543406
1765	0.061155736	0.069902485	0.046663568	0.056573802
1766	0.061187988	0.069933521	0.046692901	0.056604179
1767	0.061220005	0.069964607	0.046722219	0.056634594
1768	0.061252111	0.069995583	0.046751538	0.056665001
1769	0.06128451	0.070026801	0.04678087	0.056695282
1770	0.061317702	0.070057989	0.046810192	0.056725554
1771	0.061350336	0.070089025	0.046839529	0.056755819
1772	0.061383323	0.070119858	0.046868854	0.05678614
1773	0.061416398	0.070150529	0.046898172	0.05681651
1774	0.061449267	0.070181119	0.046927493	0.056846873
1775	0.061481725	0.070211577	0.04695682	0.05687726
1776	0.061514565	0.070241802	0.046986118	0.056907748
1777	0.06154717	0.070271925	0.047015424	0.056938242
1778	0.061580333	0.070302069	0.047044724	0.056968721
1779	0.061613202	0.070332061	0.047074045	0.056999176
1780	0.061646306	0.070362296	0.047103365	0.057029596
1781	0.061679293	0.070392632	0.047132687	0.057060006
1782	0.061711986	0.070423049	0.047162	0.057090435
1783	0.061744884	0.070453437	0.047191306	0.057120913
1784	0.061777988	0.070483763	0.047220605	0.057151402
1785	0.061810799	0.070514271	0.047249925	0.057181807
1786	0.061843521	0.070544973	0.047279232	0.057212235
1787	0.061876332	0.070575776	0.04730853	0.057242665
1788	0.061909083	0.070606599	0.047337856	0.057272992
1789	0.061941864	0.07063729	0.047367168	0.05730337
1790	0.06197441	0.070668174	0.047396482	0.057333716
1791	0.062007045	0.070698936	0.047425802	0.057364064
1792	0.062039473	0.070729718	0.047455099	0.057394499
1793	0.062071491	0.070760673	0.047484403	0.057424914
1794	0.062104184	0.070791608	0.047513721	0.057455249
1795	0.062136083	0.070822563	0.047543044	0.05748558
1796	0.062167866	0.070853558	0.047572372	0.057515899
1797	0.062200353	0.070884604	0.047601695	0.057546186
1798	0.062232312	0.070915549	0.04763102	0.057576511
1799	0.062264124	0.070946707	0.047660337	0.057606818
1800	0.062295935	0.070977631	0.047689652	0.057637144
1801	0.062327571	0.071008738	0.047718956	0.057667489
1802	0.062359059	0.071039825	0.047748273	0.057697804
1803	0.062390636	0.07107085	0.047777585	0.057728132
1804	0.062422301	0.071101714	0.047806908	0.057758429
1805	0.062453643	0.071132578	0.047836218	0.057788794
1806	0.062485161	0.07116335	0.04786552	0.05781918
1807	0.06251615	0.071194011	0.047894824	0.057849579
1808	0.062546904	0.071224925	0.047924129	0.057879914
1809	0.062577453	0.071255931	0.047953434	0.057910236
1810	0.06260806	0.071286703	0.047982739	0.057940598
1811	0.062639402	0.071317455	0.048012045	0.057970911
1812	0.062670685	0.071348207	0.048041352	0.058001221
1813	0.062702644	0.071378989	0.048070653	0.058031516
1814	0.062734397	0.071409924	0.048099968	0.058061743
1815	0.062766561	0.071440707	0.048129252	0.05809207
1816	0.062798696	0.07147159	0.048158528	0.058122414
1817	0.062831036	0.071502413	0.048187795	0.058152776
1818	0.062863289	0.071533155	0.048217073	0.058183099
1819	0.06289604	0.071563766	0.048246345	0.05821342
1820	0.062928675	0.071594345	0.048275619	0.058243739
1821	0.06296125	0.071624945	0.048304889	0.058274053
1822	0.062993561	0.071655231	0.048334154	0.058304454
1823	0.063026019	0.071685385	0.048363431	0.058334804
1824	0.063057596	0.071715751	0.048392716	0.058365127
1825	0.063089231	0.07174621	0.048421995	0.058395457
1826	0.063120867	0.071776526	0.048451259	0.058425855
1827	0.063152708	0.071806629	0.048480527	0.058456262
1828	0.063184667	0.071836772	0.048509794	0.058486664
1829	0.06321639	0.071867048	0.048539059	0.058517064
1830	0.063248349	0.071897344	0.04856831	0.058547497
1831	0.063280484	0.071927518	0.048597576	0.058577883
1832	0.063312618	0.071957672	0.048626847	0.058608251
1833	0.063345341	0.071987968	0.048656097	0.058638642
1834	0.063378328	0.072018497	0.048685347	0.058668994
1835	0.063410991	0.072048549	0.048714615	0.058699368
1836	0.063443743	0.072078713	0.048743883	0.05872968
1837	0.063475936	0.07210907	0.04877315	0.058759985
1838	0.063508688	0.072139234	0.048802417	0.058790294
1839	0.063541146	0.072169469	0.048831695	0.058820555
1840	0.06357378	0.072199805	0.048860965	0.058850817
1841	0.063606033	0.072230385	0.048890233	0.058881063
1842	0.063638344	0.072260863	0.048919508	0.058911286
1843	0.06367136	0.072291311	0.048948776	0.058941491
1844	0.063704787	0.072321586	0.048978037	0.058971732
1845	0.063737421	0.072352044	0.049007296	0.059001979
1846	0.063769732	0.072382411	0.04903655	0.059032261
1847	0.063802543	0.072412484	0.049065822	0.059062504
1848	0.063835294	0.072442455	0.049095095	0.059092766
1849	0.063867664	0.072472295	0.049124372	0.059123053
1850	0.063900445	0.072502074	0.049153636	0.059153368
1851	0.063933226	0.072531802	0.0491829	0.059183676
1852	0.063965802	0.072561489	0.049212191	0.059213901
1853	0.063998583	0.072591359	0.049241459	0.05924415
1854	0.064031452	0.072621087	0.049270718	0.059274436
1855	0.06406441	0.072650856	0.049299982	0.059304688
1856	0.064096985	0.072680746	0.049329247	0.059334924
1857	0.06412959	0.072710666	0.049358495	0.059365213
1858	0.064162488	0.072740567	0.04938776	0.059395423
1859	0.064195475	0.072770315	0.049417027	0.059425614
1860	0.064228374	0.072799972	0.049446301	0.05945579
1861	0.064262095	0.072829771	0.049475553	0.059485968
1862	0.064295463	0.072859793	0.049504794	0.059516171
1863	0.064329537	0.072889815	0.049534019	0.05954637
1864	0.064363317	0.072919807	0.049563244	0.059576572
1865	0.064397184	0.0729499	0.049592457	0.059606789
1866	0.064430994	0.072980064	0.049621682	0.059636955
1867	0.064464127	0.073010035	0.049650905	0.059667185
1868	0.064496673	0.073040402	0.04968012	0.059697409
1869	0.064529043	0.073070688	0.049709343	0.059727619
1870	0.064561031	0.073100872	0.049738576	0.059757828
1871	0.064592784	0.073131168	0.049767823	0.059787977
1872	0.064625066	0.073161382	0.049797077	0.059818079
1873	0.06465676	0.073191861	0.04982633	0.059848181
1874	0.064688836	0.073222187	0.049855592	0.059878236
1875	0.064720912	0.073252625	0.049884841	0.059908333
1876	0.064752636	0.073283083	0.04991409	0.059938436
1877	0.064784536	0.07331346	0.049943325	0.0599686
1878	0.0648167	0.073343755	0.049972555	0.059998762
1879	0.064848893	0.07337399	0.050001785	0.060028938
1880	0.064880412	0.073404398	0.05003104	0.060059023
1881	0.064911812	0.073434967	0.050060292	0.060089097
1882	0.064943242	0.073465121	0.050089522	0.060119299
1883	0.064974877	0.073495346	0.050118743	0.060149521
1884	0.065006307	0.073525561	0.050147966	0.060179721
1885	0.06503762	0.073555796	0.050177207	0.060209848
1886	0.065069314	0.073586051	0.050206427	0.060240019
1887	0.065100626	0.073616316	0.050235639	0.060270224
1888	0.065132321	0.07364646	0.050264828	0.060300483
1889	0.065163927	0.073676563	0.050293999	0.060330815
1890	0.065195445	0.073706737	0.050323168	0.060361145
1891	0.065226904	0.073736861	0.050352348	0.060391447
1892	0.06525851	0.073767227	0.050381528	0.060421697
1893	0.065290292	0.073797523	0.050410704	0.06045197
1894	0.065322016	0.07382792	0.05043988	0.060482229
1895	0.065353593	0.07385846	0.050469051	0.060512466
1896	0.065384905	0.073889009	0.050498245	0.060542638
1897	0.065416658	0.07391967	0.050527412	0.060572859
1898	0.065448176	0.073950209	0.050556572	0.060603137
1899	0.065479841	0.073980718	0.050585742	0.060633374
1900	0.065511712	0.074011419	0.050614903	0.06066361
1901	0.06554367	0.074042049	0.050644063	0.060693843
1902	0.065575511	0.074072964	0.050673221	0.060724032
1903	0.065607088	0.074103848	0.05070237	0.06075426
1904	0.065638841	0.074134924	0.050731537	0.060784378
1905	0.065670418	0.074166061	0.0507607	0.060814496
1906	0.065702376	0.074196874	0.050789848	0.060844677
1907	0.065734981	0.074227718	0.050818998	0.060874816
1908	0.065768056	0.07425848	0.050848132	0.060904985
1909	0.065800925	0.074289049	0.050877262	0.06093522
1910	0.065833559	0.074319639	0.050906417	0.060965382
1911	0.065866546	0.0743503	0.050935575	0.060995507
1912	0.06589968	0.074380738	0.050964721	0.061025702
1913	0.065932666	0.074411591	0.050993866	0.061055846
1914	0.065965506	0.074442627	0.051023011	0.061085968
1915	0.065998493	0.074473501	0.051052138	0.061116154
1916	0.066031039	0.074504111	0.051081269	0.061146369
1917	0.066062851	0.074534924	0.051110408	0.06117655
1918	0.066094604	0.074565686	0.05113956	0.061206707
1919	0.066126269	0.074596215	0.051168699	0.061236944
1920	0.066157728	0.074626896	0.051197846	0.061267137
1921	0.066188923	0.074657628	0.051227019	0.061297234
1922	0.066219794	0.074688411	0.05125618	0.061327373
1923	0.066251283	0.074719193	0.051285316	0.061357528
1924	0.066282566	0.074749894	0.051314446	0.061387729
1925	0.066313526	0.074780707	0.051343584	0.061417903
1926	0.066344457	0.074811703	0.05137271	0.061448084
1927	0.066375563	0.074842779	0.051401838	0.061478243
1928	0.066406699	0.074873764	0.051430995	0.061508309
1929	0.066437542	0.07490479	0.051460139	0.061538437
1930	0.066468649	0.074935755	0.051489276	0.061568593
1931	0.066499726	0.074966984	0.051518414	0.061598695
1932	0.066530333	0.074998202	0.051547561	0.06162879
1933	0.066561763	0.075029289	0.051576711	0.061658842
1934	0.066593223	0.075060102	0.051605852	0.061688951
1935	0.066624652	0.075090803	0.051634988	0.061719077
1936	0.066656611	0.075121454	0.051664144	0.061749121
1937	0.066689098	0.075152115	0.051693281	0.061779207
1938	0.06672091	0.075182684	0.051722413	0.061809359
1939	0.066753339	0.075212838	0.051751562	0.061839469
1940	0.066785327	0.075242982	0.051780707	0.061869597
1941	0.066816992	0.075273085	0.051809858	0.061899725
1942	0.066849068	0.075303208	0.051839004	0.061929837
1943	0.066881085	0.075333454	0.051868121	0.061960007
1944	0.066913308	0.07536379	0.05189725	0.061990131
1945	0.066945149	0.075394126	0.051926362	0.062020311
1946	0.066976667	0.075424818	0.051955485	0.062050408
1947	0.067008009	0.075455651	0.051984613	0.062080462
1948	0.067039204	0.075486332	0.052013738	0.062110539
1949	0.067070722	0.075516911	0.05204286	0.062140633
1950	0.067102269	0.075547258	0.05207199	0.062170727
1951	0.067133963	0.075577726	0.052101116	0.062200818
1952	0.067165981	0.075608073	0.052130259	0.062230836
1953	0.067197704	0.075638521	0.052159386	0.062260927
1954	0.067228841	0.075669019	0.052188511	0.062291062
1955	0.067260006	0.075699437	0.052217628	0.062321223
1956	0.067290937	0.075729753	0.052246759	0.062351367
1957	0.067321691	0.075760048	0.052275885	0.062381531
1958	0.06735221	0.075790517	0.052305036	0.062411594
1959	0.067382171	0.075820995	0.052334179	0.062441707
1960	0.067412426	0.075851463	0.052363316	0.062471818
1961	0.067442534	0.075882023	0.052392444	0.062501942
1962	0.06747323	0.075912653	0.052421552	0.062532067
1963	0.06750466	0.075943152	0.052450661	0.06256218
1964	0.067536031	0.075973701	0.05247979	0.062592224
1965	0.067567431	0.07600423	0.052508909	0.062622286
1966	0.067599155	0.07603488	0.052538008	0.062652386
1967	0.067631319	0.076065257	0.052567105	0.062682517
1968	0.067662955	0.076095655	0.0525962	0.062712668
1969	0.067694238	0.076126224	0.052625314	0.062742747
1970	0.067725168	0.076156905	0.052654409	0.062772912
1971	0.067756598	0.076187667	0.052683502	0.062803027
1972	0.067788263	0.076218541	0.052712595	0.062833105
1973	0.067819899	0.076249496	0.052741679	0.062863191
1974	0.067851358	0.076280704	0.052770767	0.06289323
1975	0.067882288	0.076311933	0.052799874	0.062923239
1976	0.067913248	0.07634304	0.052829012	0.062953159
1977	0.067944502	0.076374056	0.052858153	0.062983054
1978	0.067975286	0.076405244	0.052887288	0.063012978
1979	0.068005834	0.076436269	0.052916436	0.063042878
1980	0.06803603	0.076467103	0.052945582	0.063072825
1981	0.068066403	0.076497611	0.052974721	0.063102835
1982	0.068096511	0.076527927	0.053003863	0.06313287
1983	0.068126619	0.076558588	0.053033016	0.063162799
1984	0.068157373	0.076589026	0.053062159	0.063192777
1985	0.068188245	0.076619332	0.053091313	0.063222736
1986	0.068219205	0.076649445	0.05312045	0.063252772
1987	0.068250047	0.076679477	0.053149585	0.063282811
1988	0.068280831	0.076709611	0.053178716	0.063312839
1989	0.068311938	0.076739542	0.053207862	0.063342814
1990	0.06834278	0.076769604	0.053237007	0.063372804
1991	0.068373505	0.076799829	0.053266146	0.0634028
1992	0.068404935	0.076829851	0.053295284	0.063432781
1993	0.068436688	0.076859965	0.053324413	0.063462764
1994	0.068468735	0.076890189	0.053353538	0.063492731
1995	0.068501251	0.076920262	0.053382651	0.063522734
1996	0.068533327	0.076950315	0.053411787	0.063552678
1997	0.06856558	0.076980529	0.053440926	0.063582582
1998	0.068597245	0.077010561	0.053470071	0.063612504
1999	0.068628998	0.077040442	0.053499221	0.063642422
[truncated: 98,000 more rows]
