# Supplementary material for: Identification and characterization of constrained non-exonic bases lacking predictive epigenomic and transcription factor binding annotations
Source: Nat Commun. 2020 Dec 2;11:6168. doi: 10.1038/s41467-020-19962-9 (PMC7710766; doi:10.1038/s41467-020-19962-9)
Supplement: Supplementary file 11 — Source Data [file 41467_2020_19962_MOESM11_ESM.zip › SourceData/SupFig9a.txt]

Distance to Nearest Gene (bp)	Low_CNE | CNE	High_CNE | CNE	Low_notCNE | notCNE	High_notCNE | notCNE
0	0.973490153	1.014027306	0.940106234	1.277639268
1	0.973660655	1.013937087	0.94010301	1.277655165
2	0.97381602	1.013854878	0.940099885	1.277670576
3	0.973959957	1.013778716	0.9400968	1.277685789
4	0.974091706	1.013709003	0.940093745	1.277700855
5	0.974213838	1.013644378	0.940090711	1.277715811
6	0.974326837	1.013584587	0.940087711	1.277730605
7	0.974432777	1.01352853	0.940084721	1.277745348
8	0.974532061	1.013475995	0.940081796	1.277759773
9	0.97462545	1.013426579	0.940078931	1.2777739
10	0.974713965	1.013379743	0.940076101	1.277787857
11	0.974798863	1.013334821	0.940073305	1.277801643
12	0.974880104	1.013291833	0.940070509	1.277815433
13	0.974958661	1.013250266	0.940067732	1.277829126
14	0.975036005	1.01320934	0.940064975	1.277842721
15	0.975111248	1.013169526	0.940062244	1.277856188
16	0.975184059	1.013131	0.940059508	1.277869681
17	0.975255286	1.013093311	0.940056753	1.277883266
18	0.975325342	1.013056242	0.940054016	1.277896763
19	0.975394252	1.013019779	0.9400513	1.277910159
20	0.975463451	1.012983163	0.940048527	1.277923833
21	0.975531046	1.012947396	0.94004571	1.277937723
22	0.975597533	1.012912216	0.940042887	1.277951647
23	0.975662539	1.012877819	0.940039992	1.277965924
24	0.975723783	1.012845412	0.940037119	1.277980091
25	0.975782837	1.012814165	0.940034309	1.277993948
26	0.975839681	1.012784087	0.94003149	1.27800785
27	0.975895124	1.01275475	0.940028693	1.278021648
28	0.975949702	1.012725871	0.94002588	1.278035518
29	0.976002851	1.012697748	0.940023058	1.278049437
30	0.976055297	1.012669997	0.940020205	1.278063508
31	0.976107671	1.012642284	0.940017295	1.278077855
32	0.976161005	1.012614063	0.940014313	1.278092565
33	0.976213109	1.012586492	0.940011301	1.27810742
34	0.976265813	1.012558605	0.940008302	1.278122208
35	0.976318044	1.012530968	0.940005311	1.278136961
36	0.976368384	1.012504331	0.940002336	1.278151635
37	0.976419064	1.012477514	0.939999398	1.278166123
38	0.976469508	1.012450823	0.939996433	1.278180748
39	0.976518042	1.012425141	0.939993539	1.278195021
40	0.976566158	1.012399682	0.939990715	1.27820895
41	0.976613302	1.012374736	0.939987923	1.278222719
42	0.976659277	1.012350409	0.939985149	1.278236401
43	0.976703562	1.012326976	0.93998242	1.278249861
44	0.976746582	1.012304213	0.939979673	1.278263408
45	0.976790147	1.012281161	0.939976929	1.278276943
46	0.976834247	1.012257826	0.939974168	1.27829056
47	0.976877712	1.012234827	0.939971447	1.278303979
48	0.976921426	1.012211697	0.939968688	1.278317591
49	0.976964841	1.012188724	0.939965892	1.278331378
50	0.97700665	1.012166602	0.939963103	1.278345134
51	0.977048425	1.012144497	0.939960327	1.278358828
52	0.977089422	1.012122804	0.939957594	1.278372307
53	0.977129328	1.012101689	0.939954861	1.27838579
54	0.977169065	1.012080662	0.939952122	1.278399298
55	0.977210056	1.012058973	0.939949359	1.278412925
56	0.977250554	1.012037544	0.939946668	1.278426202
57	0.977291721	1.01201576	0.939943983	1.278439444
58	0.977331399	1.011994765	0.93994131	1.27845263
59	0.977371187	1.011973712	0.939938641	1.278465796
60	0.977410027	1.011953161	0.939935988	1.278478882
61	0.97744952	1.011932263	0.939933285	1.278492212
62	0.977488391	1.011911695	0.939930617	1.278505377
63	0.977526418	1.011891574	0.939927987	1.278518347
64	0.977565044	1.011871135	0.939925344	1.278531387
65	0.977603348	1.011850867	0.93992274	1.27854423
66	0.977642176	1.011830322	0.939920095	1.278557277
67	0.977681421	1.011809556	0.939917467	1.27857024
68	0.97771988	1.011789206	0.939914836	1.278583217
69	0.977757891	1.011769093	0.939912235	1.278596051
70	0.97779556	1.011749161	0.939909631	1.278608893
71	0.977831989	1.011729885	0.939907082	1.278621466
72	0.977868279	1.011710683	0.939904556	1.27863393
73	0.977905147	1.011691175	0.939902044	1.278646321
74	0.977941833	1.011671763	0.939899564	1.278658557
75	0.97797816	1.011652541	0.939897078	1.27867082
76	0.978014034	1.011633559	0.939894615	1.278682966
77	0.978050168	1.011614439	0.939892174	1.278695012
78	0.97808662	1.011595151	0.939889751	1.278706962
79	0.978123088	1.011575855	0.93988735	1.278718809
80	0.978159821	1.011556418	0.939884919	1.2787308
81	0.978195534	1.011537521	0.939882546	1.278742508
82	0.978230862	1.011518828	0.939880188	1.278754141
83	0.978266347	1.011500051	0.93987784	1.278765725
84	0.978300851	1.011481794	0.939875522	1.27877716
85	0.978336074	1.011463156	0.939873159	1.278788816
86	0.978370252	1.011445071	0.939870866	1.278800128
87	0.978403963	1.011427234	0.939868542	1.278811591
88	0.978438801	1.0114088	0.939866238	1.27882296
89	0.978474096	1.011390124	0.939863936	1.278834313
90	0.97850871	1.011371808	0.939861625	1.278845717
91	0.978543905	1.011353185	0.939859366	1.27885686
92	0.978579651	1.01133427	0.939857119	1.278867948
93	0.978614839	1.011315652	0.939854887	1.278878956
94	0.978650352	1.01129686	0.939852668	1.278889907
95	0.978685614	1.011278202	0.93985046	1.2789008
96	0.978722089	1.011258902	0.939848252	1.278911692
97	0.978759414	1.011239152	0.939846074	1.278922435
98	0.978796154	1.011219711	0.939843899	1.278933169
99	0.978833061	1.011200182	0.939841743	1.278943805
100	0.978870918	1.011180151	0.9398396	1.278954379
101	0.97890872	1.011160148	0.939837434	1.278965063
102	0.97894576	1.011140549	0.939835288	1.278975653
103	0.97898197	1.011121389	0.939833225	1.278985829
104	0.979017584	1.011102545	0.939831225	1.278995697
105	0.979053841	1.01108336	0.939829251	1.279005438
106	0.979089603	1.011064437	0.939827287	1.279015126
107	0.979126209	1.011045068	0.939825355	1.279024658
108	0.979162303	1.011025969	0.93982343	1.279034156
109	0.979198633	1.011006746	0.93982152	1.27904358
110	0.979235654	1.010987156	0.939819642	1.279052845
111	0.979272895	1.01096745	0.939817807	1.279061898
112	0.979310038	1.010947797	0.939815957	1.279071024
113	0.97934737	1.010928043	0.939814165	1.279079869
114	0.979383256	1.010909055	0.939812418	1.279088487
115	0.979420241	1.010889484	0.939810683	1.279097048
116	0.979456935	1.010870069	0.939808967	1.279105513
117	0.97949321	1.010850874	0.939807245	1.27911401
118	0.979529895	1.010831463	0.939805522	1.27912251
119	0.979566139	1.010812285	0.939803833	1.279130847
120	0.979603294	1.010792625	0.939802175	1.279139026
121	0.979639495	1.01077347	0.939800545	1.279147067
122	0.979675386	1.010754479	0.939798931	1.279155032
123	0.979710376	1.010735964	0.939797349	1.279162839
124	0.979744612	1.010717848	0.939795799	1.279170487
125	0.979779242	1.010699524	0.939794245	1.279178153
126	0.979813762	1.010681259	0.939792755	1.279185506
127	0.979848228	1.010663021	0.939791291	1.279192728
128	0.979881911	1.010645198	0.939789866	1.279199763
129	0.979915166	1.010627602	0.939788415	1.279206921
130	0.979948885	1.01060976	0.939786952	1.279214141
131	0.979983142	1.010591634	0.939785516	1.279221226
132	0.980016826	1.01057381	0.939784165	1.279227893
133	0.980051654	1.010555382	0.939782814	1.279234555
134	0.980086227	1.010537088	0.939781482	1.279241128
135	0.980121368	1.010518493	0.939780151	1.279247695
136	0.980155782	1.010500284	0.93977889	1.279253917
137	0.98018952	1.010482432	0.939777654	1.279260019
138	0.980223621	1.010464388	0.939776404	1.279266187
139	0.980257821	1.010446291	0.939775163	1.279272309
140	0.980292304	1.010428045	0.939773952	1.279278283
141	0.98032598	1.010410226	0.939772741	1.279284262
142	0.980360671	1.010391869	0.939771521	1.27929028
143	0.980394545	1.010373946	0.939770339	1.279296114
144	0.980428193	1.010356141	0.939769191	1.279301778
145	0.980463204	1.010337616	0.93976804	1.279307459
146	0.98049862	1.010318876	0.939766899	1.279313086
147	0.980532896	1.010300739	0.939765806	1.279318479
148	0.980566377	1.010283023	0.939764776	1.279323561
149	0.980599486	1.010265504	0.939763755	1.279328602
150	0.980633031	1.010247754	0.939762717	1.279333723
151	0.980666656	1.010229962	0.939761699	1.279338744
152	0.980701329	1.010211615	0.939760724	1.279343557
153	0.980736456	1.010193028	0.939759729	1.279348465
154	0.980771532	1.010174469	0.939758789	1.279353105
155	0.980805789	1.010156342	0.939757919	1.279357399
156	0.980839823	1.010138333	0.939757081	1.279361532
157	0.980874396	1.010120039	0.939756255	1.279365609
158	0.980908858	1.010101804	0.939755451	1.279369578
159	0.98094325	1.010083606	0.939754616	1.279373695
160	0.980976735	1.010065888	0.939753876	1.279377348
161	0.981010021	1.010048275	0.939753156	1.279380902
162	0.981043166	1.010030737	0.939752486	1.279384209
163	0.981075657	1.010013545	0.9397519	1.279387101
164	0.981107428	1.009996733	0.939751335	1.279389885
165	0.981139547	1.009979739	0.939750794	1.279392556
166	0.981171412	1.009962878	0.939750288	1.279395053
167	0.981203189	1.009946063	0.939749804	1.279397444
168	0.981235449	1.009928993	0.939749329	1.279399788
169	0.981267245	1.009912169	0.939748826	1.279402266
170	0.981299852	1.009894915	0.939748366	1.27940454
171	0.981332497	1.009877642	0.939747916	1.27940676
172	0.981364481	1.009860718	0.939747456	1.279409029
173	0.981396879	1.009843575	0.939747009	1.279411236
174	0.981429344	1.009826397	0.939746584	1.27941333
175	0.981461056	1.009809617	0.9397462	1.279415228
176	0.981492661	1.009792893	0.939745825	1.279417076
177	0.981523955	1.009776335	0.939745427	1.279419041
178	0.981555785	1.009759492	0.93974505	1.279420903
179	0.981587611	1.009742652	0.93974468	1.279422728
180	0.981618665	1.00972622	0.939744366	1.279424277
181	0.98165022	1.009709523	0.939744076	1.27942571
182	0.981681199	1.009693131	0.939743823	1.279426954
183	0.981711382	1.00967716	0.93974357	1.279428205
184	0.981741545	1.0096612	0.939743344	1.279429319
185	0.98177165	1.00964527	0.939743155	1.279430254
186	0.981801767	1.009629334	0.93974291	1.279431463
187	0.981832196	1.009613233	0.939742732	1.279432337
188	0.981862238	1.009597337	0.939742601	1.279432987
189	0.98189211	1.00958153	0.939742446	1.279433753
190	0.981922534	1.009565432	0.939742349	1.279434232
191	0.981952389	1.009549635	0.939742235	1.279434794
192	0.981981355	1.009534308	0.939742131	1.279435306
193	0.982010903	1.009518673	0.939742042	1.279435747
194	0.982040927	1.009502786	0.93974199	1.279436002
195	0.982070456	1.009487161	0.939741939	1.279436254
196	0.982100219	1.009471413	0.939741878	1.279436552
197	0.982128633	1.009456378	0.939741842	1.27943673
198	0.982157611	1.009441045	0.93974182	1.279436839
199	0.9821869	1.009425547	0.939741795	1.279436964
200	0.982216375	1.009409951	0.939741807	1.279436904
201	0.982245582	1.009394496	0.93974186	1.279436644
202	0.982274792	1.00937904	0.939741932	1.279436289
203	0.982303577	1.009363809	0.939741993	1.279435987
204	0.982332166	1.009348681	0.93974205	1.279435706
205	0.982361105	1.009333369	0.939742148	1.279435221
206	0.982390273	1.009317935	0.939742261	1.279434664
207	0.98241862	1.009302935	0.939742408	1.279433939
208	0.982447761	1.009287516	0.939742573	1.279433124
209	0.982476457	1.009272331	0.939742774	1.279432132
210	0.982504581	1.00925745	0.939743003	1.279431004
211	0.982533837	1.00924197	0.939743246	1.279429802
212	0.982562782	1.009226654	0.939743509	1.279428506
213	0.982591309	1.00921156	0.939743779	1.279427174
214	0.982619875	1.009196444	0.939744054	1.279425818
215	0.982648142	1.009181487	0.939744309	1.279424556
216	0.982676572	1.009166444	0.939744618	1.279423034
217	0.982705677	1.009151043	0.939744919	1.279421548
218	0.982734256	1.009135921	0.939745225	1.279420036
219	0.982762162	1.009121155	0.939745556	1.279418405
220	0.982789172	1.009106863	0.93974594	1.279416508
221	0.98281614	1.009092593	0.939746305	1.279414707
222	0.982844122	1.009077787	0.93974668	1.279412858
223	0.982872088	1.009062989	0.939747038	1.279411093
224	0.982900153	1.009048139	0.939747432	1.279409145
225	0.982927482	1.009033678	0.939747828	1.279407193
226	0.98295603	1.009018573	0.939748228	1.279405221
227	0.982984309	1.009003609	0.9397486	1.279403383
228	0.983012316	1.00898879	0.939749038	1.279401224
229	0.983041004	1.00897361	0.939749436	1.27939926
230	0.983069649	1.008958453	0.939749871	1.279397113
231	0.983097724	1.008943597	0.93975031	1.279394944
232	0.98312528	1.008929016	0.939750794	1.279392558
233	0.983153332	1.008914173	0.939751251	1.279390301
234	0.983181763	1.008899129	0.93975172	1.279387989
235	0.983210488	1.00888393	0.939752161	1.27938581
236	0.983239263	1.008868704	0.939752617	1.279383563
237	0.983266892	1.008854084	0.939753092	1.279381217
238	0.983294931	1.008839248	0.939753529	1.279379063
239	0.98332354	1.00882411	0.939753973	1.279376871
240	0.983351883	1.008809112	0.939754443	1.279374553
241	0.983380651	1.00879389	0.939754947	1.279372066
242	0.983409792	1.008778471	0.939755458	1.279369544
243	0.983438589	1.008763234	0.939756009	1.279366825
244	0.983466428	1.008748503	0.9397566	1.279363907
245	0.983494188	1.008733814	0.93975721	1.279360899
246	0.983521188	1.008719527	0.939757839	1.279357794
247	0.983547662	1.008705519	0.93975844	1.279354825
248	0.983573303	1.008691952	0.939759059	1.279351774
249	0.983598452	1.008678644	0.939759727	1.279348479
250	0.983624489	1.008664867	0.939760388	1.279345217
251	0.983650349	1.008651184	0.939761068	1.27934186
252	0.983676736	1.008637221	0.939761736	1.279338565
253	0.983703216	1.00862321	0.939762435	1.279335112
254	0.983729554	1.008609273	0.93976315	1.279331586
255	0.983756525	1.008595002	0.93976385	1.279328131
256	0.983783253	1.008580859	0.939764565	1.279324603
257	0.98381009	1.008566659	0.939765289	1.279321029
258	0.983836539	1.008552664	0.939766015	1.279317451
259	0.983862907	1.008538711	0.939766783	1.279313658
260	0.983889918	1.008524419	0.939767568	1.279309783
261	0.98391709	1.008510041	0.939768394	1.279305712
262	0.983944648	1.008495459	0.939769175	1.279301855
263	0.983971711	1.00848114	0.939769994	1.279297815
264	0.983999104	1.008466645	0.939770859	1.279293546
265	0.984026706	1.00845204	0.939771693	1.279289434
266	0.98405383	1.008437687	0.939772541	1.279285245
267	0.984081025	1.008423298	0.939773368	1.279281168
268	0.98410772	1.008409172	0.939774225	1.279276939
269	0.984134728	1.008394881	0.939775082	1.279272709
270	0.984161073	1.008380941	0.939775922	1.279268562
271	0.984187625	1.008366891	0.939776783	1.279264317
272	0.984214211	1.008352824	0.939777652	1.279260028
273	0.984239914	1.008339224	0.939778536	1.279255664
274	0.984266379	1.00832522	0.939779435	1.279251228
275	0.984292911	1.008311181	0.93978032	1.279246863
276	0.984319735	1.008296987	0.939781238	1.279242335
277	0.984347082	1.008282517	0.93978217	1.279237734
278	0.984374372	1.008268077	0.939783103	1.279233132
279	0.984401415	1.008253768	0.939784074	1.279228339
280	0.984428647	1.008239358	0.939785006	1.279223742
281	0.984455876	1.00822495	0.939785952	1.279219071
282	0.984482846	1.00821068	0.939786936	1.279214216
283	0.984509821	1.008196406	0.93978796	1.279209163
284	0.984535626	1.008182752	0.939788996	1.279204054
285	0.984561626	1.008168994	0.939790048	1.279198863
286	0.98458815	1.008154959	0.939791086	1.279193742
287	0.984615419	1.00814053	0.939792142	1.279188533
288	0.984642933	1.008125972	0.939793186	1.279183379
289	0.984670969	1.008111137	0.939794244	1.27917816
290	0.984698415	1.008096615	0.939795266	1.279173116
291	0.984725691	1.008082181	0.939796269	1.279168165
292	0.984753172	1.008067641	0.939797343	1.27916287
293	0.984780123	1.00805338	0.939798414	1.279157584
294	0.984806633	1.008039352	0.939799524	1.279152106
295	0.984833857	1.008024947	0.939800565	1.27914697
296	0.984861106	1.008010529	0.939801652	1.279141608
297	0.984888379	1.007996098	0.939802704	1.279136419
298	0.984915652	1.007981667	0.939803791	1.279131056
299	0.984942762	1.007967322	0.939804919	1.279125486
300	0.984969554	1.007953145	0.93980607	1.27911981
301	0.984997068	1.007938587	0.939807246	1.279114006
302	0.985024544	1.007924048	0.939808444	1.279108097
303	0.985053137	1.007908918	0.939809647	1.279102161
304	0.985080617	1.007894378	0.939810862	1.279096167
305	0.985107828	1.00787998	0.939812076	1.279090176
306	0.985135122	1.007865537	0.939813294	1.279084167
307	0.98516218	1.00785122	0.939814521	1.27907811
308	0.985189027	1.007837014	0.939815734	1.279072126
309	0.985216256	1.007822607	0.93981695	1.279066126
310	0.985243363	1.007808263	0.939818167	1.279060121
311	0.985270598	1.007793852	0.939819414	1.279053969
312	0.985297913	1.007779399	0.939820673	1.279047757
313	0.985325222	1.007764949	0.939821936	1.279041528
314	0.985352426	1.007750554	0.93982317	1.279035436
315	0.985379612	1.007736169	0.939824418	1.279029281
316	0.985406809	1.007721778	0.939825628	1.27902331
317	0.985434477	1.007707138	0.939826853	1.279017265
318	0.98546138	1.007692902	0.939828113	1.279011053
319	0.985487341	1.007679165	0.939829374	1.279004831
320	0.985512544	1.00766583	0.939830683	1.278998371
321	0.985537505	1.007652622	0.939832045	1.278991651
322	0.985561509	1.007639921	0.939833468	1.278984632
323	0.985586116	1.0076269	0.93983486	1.278977763
324	0.985610264	1.007614122	0.939836279	1.278970761
325	0.985634681	1.007601202	0.939837723	1.278963638
326	0.985659463	1.00758809	0.939839216	1.278956272
327	0.985683546	1.007575346	0.939840717	1.278948868
328	0.98570679	1.007563047	0.939842224	1.278941434
329	0.985730258	1.00755063	0.939843725	1.278934025
330	0.985754546	1.007537778	0.93984522	1.278926651
331	0.985778933	1.007524874	0.939846764	1.278919034
332	0.985803804	1.007511714	0.939848252	1.278911691
333	0.985828535	1.007498628	0.93984975	1.278904303
334	0.9858541	1.0074851	0.939851238	1.278896961
335	0.985879565	1.007471626	0.939852768	1.27888941
336	0.985905175	1.007458075	0.939854291	1.278881899
337	0.985930726	1.007444555	0.939855809	1.278874409
338	0.985956446	1.007430945	0.939857375	1.278866683
339	0.98598176	1.007417551	0.939858923	1.278859048
340	0.98600687	1.007404264	0.939860474	1.278851394
341	0.98603186	1.007391041	0.939862061	1.278843566
342	0.986057687	1.007377375	0.939863636	1.278835793
343	0.986083776	1.00736357	0.939865241	1.278827879
344	0.986110437	1.007349463	0.939866845	1.278819965
345	0.986136877	1.007335473	0.939868426	1.278812163
346	0.986163549	1.00732136	0.939870028	1.278804262
347	0.986189272	1.007307749	0.939871635	1.278796335
348	0.98621534	1.007293955	0.93987325	1.278788367
349	0.986240625	1.007280576	0.939874871	1.278780371
350	0.986265576	1.007267374	0.939876512	1.278772274
351	0.986290586	1.00725414	0.939878166	1.278764114
352	0.986315419	1.007241	0.939879806	1.278756021
353	0.986339781	1.007228109	0.939881421	1.278748055
354	0.986364087	1.007215248	0.93988305	1.278740021
355	0.986388196	1.007202491	0.93988468	1.278731979
356	0.986412467	1.007189649	0.939886329	1.278723846
357	0.98643692	1.00717671	0.939887993	1.278715636
358	0.986461187	1.007163869	0.939889697	1.278707228
359	0.986486547	1.00715045	0.939891364	1.278699003
360	0.9865124	1.00713677	0.939893065	1.278690613
361	0.986538087	1.007123178	0.939894773	1.278682187
362	0.986563346	1.007109813	0.939896469	1.278673824
363	0.98658859	1.007096455	0.939898156	1.278665498
364	0.986613882	1.007083072	0.939899834	1.278657224
365	0.986638711	1.007069935	0.939901548	1.278648767
366	0.986663083	1.007057038	0.939903255	1.278640346
367	0.986687997	1.007043856	0.939905001	1.278631735
368	0.986712854	1.007030703	0.939906733	1.278623188
369	0.98673762	1.007017598	0.939908487	1.27861454
370	0.986761685	1.007004865	0.939910305	1.27860557
371	0.986786572	1.006991696	0.939912117	1.278596632
372	0.986810485	1.006979043	0.939913932	1.27858768
373	0.98683385	1.00696668	0.939915754	1.278578692
374	0.986857016	1.006954422	0.939917601	1.27856958
375	0.986880259	1.006942123	0.939919484	1.278560292
376	0.986903509	1.00692982	0.939921355	1.278551063
377	0.986926767	1.006917514	0.939923235	1.278541786
378	0.986950437	1.006904989	0.939925107	1.278532556
379	0.986973912	1.006892568	0.939927004	1.278523196
380	0.986997177	1.006880258	0.939928875	1.278513965
381	0.987020658	1.006867833	0.939930776	1.27850459
382	0.987043948	1.006855509	0.939932654	1.278495325
383	0.987066894	1.006843368	0.939934574	1.278485854
384	0.987089123	1.006831605	0.939936502	1.278476348
385	0.987111444	1.006819795	0.939938446	1.278466757
386	0.987133741	1.006807996	0.939940381	1.278457214
387	0.987156837	1.006795776	0.939942286	1.278447815
388	0.987179535	1.006783765	0.939944266	1.278438048
389	0.987202306	1.006771716	0.939946215	1.278428435
390	0.987225336	1.00675953	0.939948182	1.278418734
391	0.987248368	1.006747343	0.939950153	1.27840901
392	0.987270703	1.006735525	0.939952157	1.278399125
393	0.987292937	1.00672376	0.939954181	1.278389143
394	0.987315018	1.006712076	0.93995623	1.278379037
395	0.987337215	1.006700331	0.939958311	1.278368772
396	0.987359532	1.006688523	0.939960361	1.278358663
397	0.987382646	1.006676292	0.939962418	1.278348514
398	0.987405994	1.006663938	0.939964485	1.278338321
399	0.987429023	1.006651752	0.939966546	1.278328152
400	0.987452224	1.006639476	0.939968629	1.278317879
401	0.987475592	1.006627111	0.939970699	1.27830767
402	0.987498919	1.006614768	0.939972815	1.278297234
403	0.987522413	1.006602336	0.939974882	1.278287038
404	0.987545986	1.006589863	0.939976949	1.278276843
405	0.987569355	1.006577498	0.939979025	1.278266606
406	0.987593777	1.006564575	0.939981101	1.278256365
407	0.98761833	1.006551583	0.939983219	1.278245918
408	0.987642927	1.006538568	0.93998538	1.278235262
409	0.987667189	1.00652573	0.939987547	1.278224571
410	0.987691298	1.006512973	0.939989731	1.278213802
411	0.987714786	1.006500545	0.939991946	1.278202877
412	0.987738296	1.006488105	0.939994139	1.27819206
413	0.987761622	1.006475762	0.939996377	1.278181025
414	0.987785389	1.006463186	0.939998592	1.278170099
415	0.987808565	1.006450923	0.940000788	1.27815927
416	0.987831807	1.006438625	0.940002953	1.278148591
417	0.987854673	1.006426526	0.940005157	1.278137718
418	0.987877941	1.006414214	0.940007342	1.278126946
419	0.987901511	1.006401742	0.940009539	1.278116108
420	0.987925793	1.006388894	0.940011673	1.278105583
421	0.987950015	1.006376077	0.940013817	1.278095011
422	0.98797402	1.006363375	0.940015974	1.278084372
423	0.98799791	1.006350734	0.940018144	1.278073669
424	0.988021988	1.006337994	0.940020319	1.278062943
425	0.988046299	1.00632513	0.940022513	1.278052124
426	0.988070215	1.006312475	0.940024731	1.278041184
427	0.988093571	1.006300116	0.940026979	1.278030098
428	0.988116758	1.006287847	0.940029252	1.278018887
429	0.988139839	1.006275634	0.940031516	1.278007723
430	0.988162659	1.006263559	0.94003378	1.277996558
431	0.988185073	1.0062517	0.940036069	1.277985268
432	0.988207289	1.006239944	0.940038374	1.277973904
433	0.988229692	1.00622809	0.940040684	1.277962509
434	0.988252354	1.006216099	0.940042976	1.27795121
435	0.988274786	1.006204229	0.940045252	1.277939982
436	0.988297139	1.006192401	0.940047547	1.277928666
437	0.988320071	1.006180267	0.940049868	1.277917222
438	0.988342842	1.006168218	0.94005217	1.277905867
439	0.988365754	1.006156095	0.940054523	1.277894262
440	0.988388311	1.006144159	0.94005686	1.277882738
441	0.988411022	1.006132141	0.940059191	1.277871244
442	0.988433696	1.006120144	0.940061501	1.277859855
443	0.988456435	1.006108112	0.940063861	1.277848216
444	0.988479034	1.006096154	0.940066223	1.277836567
445	0.988501768	1.006084125	0.940068606	1.277824819
446	0.98852532	1.006071663	0.940070956	1.277813227
447	0.988548066	1.006059627	0.94007331	1.277801618
448	0.988570853	1.006047569	0.940075685	1.277789908
449	0.988594292	1.006035167	0.940078067	1.277778161
450	0.988617073	1.006023113	0.94008048	1.277766265
451	0.988640404	1.006010768	0.940082851	1.277754571
452	0.98866357	1.005998509	0.940085206	1.277742958
453	0.988686386	1.005986437	0.940087563	1.277731337
454	0.988709345	1.005974288	0.940089914	1.277719743
455	0.988732394	1.005962092	0.940092233	1.27770831
456	0.98875537	1.005949935	0.940094529	1.277696988
457	0.988777897	1.005938015	0.940096821	1.277685683
458	0.988799999	1.00592632	0.940099148	1.27767421
459	0.988822052	1.005914651	0.940101463	1.277662795
460	0.988844659	1.005902689	0.940103766	1.277651442
461	0.988866592	1.005891083	0.940106087	1.277639997
462	0.988888389	1.00587955	0.940108451	1.277628337
463	0.988910705	1.005867742	0.940110836	1.27761658
464	0.988932814	1.005856043	0.940113196	1.27760494
465	0.988954762	1.005844429	0.940115586	1.277593155
466	0.988976663	1.005832841	0.940118014	1.277581186
467	0.988998975	1.005821035	0.940120417	1.277569337
468	0.989021098	1.005809329	0.940122853	1.277557328
469	0.989042613	1.005797944	0.940125272	1.2775454
470	0.989064473	1.005786377	0.940127715	1.277533352
471	0.989086194	1.005774884	0.94013018	1.277521199
472	0.989107871	1.005763414	0.940132647	1.277509037
473	0.989129793	1.005751814	0.940135117	1.277496855
474	0.989152028	1.005740049	0.94013757	1.277484763
475	0.989174864	1.005727966	0.94014001	1.277472732
476	0.989196888	1.005716312	0.940142467	1.27746062
477	0.989219202	1.005704505	0.940144925	1.277448497
478	0.989241735	1.005692582	0.940147346	1.277436563
479	0.989264063	1.005680767	0.940149736	1.277424779
480	0.98928636	1.005668969	0.940152159	1.277412831
481	0.989309173	1.005656898	0.940154568	1.277400957
482	0.98933219	1.005644719	0.940156953	1.277389196
483	0.9893548	1.005632755	0.940159365	1.277377306
484	0.989377427	1.005620782	0.940161779	1.2773654
485	0.989399927	1.005608877	0.940164185	1.277353538
486	0.989422552	1.005596905	0.940166596	1.277341654
487	0.989444337	1.005585378	0.940169053	1.277329539
488	0.989465863	1.005573988	0.940171501	1.277317469
489	0.989486989	1.005562809	0.940173948	1.277305409
490	0.989508863	1.005551235	0.940176376	1.277293437
491	0.989529931	1.005540087	0.940178819	1.277281393
492	0.989550824	1.005529032	0.940181288	1.277269219
493	0.989571522	1.00551808	0.940183806	1.277256806
494	0.989591217	1.005507659	0.940186345	1.27724429
495	0.98961054	1.005497434	0.940188863	1.277231875
496	0.989629688	1.005487302	0.940191401	1.277219362
497	0.989649254	1.005476949	0.940193925	1.277206919
498	0.98966924	1.005466374	0.94019651	1.277194175
499	0.989689495	1.005455656	0.940199066	1.277181573
500	0.989710558	1.005444511	0.940201643	1.277168869
501	0.989731457	1.005433453	0.940204256	1.277155986
502	0.989752813	1.005422152	0.940206867	1.277143116
503	0.989774773	1.005410532	0.940209459	1.277130337
504	0.98979662	1.005398972	0.940212052	1.277117555
505	0.989818693	1.005387293	0.94021463	1.277104846
506	0.989840912	1.005375536	0.940217195	1.277092202
507	0.989863606	1.005363528	0.940219728	1.277079715
508	0.989886508	1.005351409	0.940222274	1.277067165
509	0.989909043	1.005339485	0.940224804	1.277054692
510	0.989931389	1.005327661	0.940227355	1.277042117
511	0.989953545	1.005315938	0.940229892	1.277029609
512	0.989975157	1.005304502	0.940232478	1.277016865
513	0.989997248	1.005292813	0.940235078	1.277004045
514	0.990019113	1.005281243	0.94023767	1.27699127
515	0.990040737	1.005269801	0.940240287	1.276978368
516	0.990062452	1.005258311	0.940242923	1.276965375
517	0.990084268	1.005246767	0.940245539	1.276952478
518	0.990105437	1.005235566	0.940248153	1.276939592
519	0.990125978	1.005224697	0.940250802	1.276926536
520	0.990146285	1.005213952	0.940253491	1.276913281
521	0.990166708	1.005203145	0.940256175	1.276900049
522	0.990187391	1.005192202	0.940258866	1.276886786
523	0.990209039	1.005180747	0.940261512	1.276873743
524	0.990231585	1.005168817	0.940264142	1.27686078
525	0.990254256	1.005156821	0.94026676	1.276847874
526	0.990276149	1.005145237	0.940269415	1.27683479
527	0.990298073	1.005133636	0.940272071	1.276821697
528	0.99031977	1.005122155	0.940274719	1.276808643
529	0.99034157	1.00511062	0.940277351	1.276795671
530	0.990363463	1.005099036	0.940279952	1.276782852
531	0.990384898	1.005087693	0.940282586	1.276769866
532	0.990406521	1.005076252	0.940285229	1.27675684
533	0.990427512	1.005065145	0.940287899	1.276743679
534	0.990449143	1.005053699	0.940290573	1.2767305
535	0.990471026	1.00504212	0.94029326	1.276717254
536	0.990493023	1.005030481	0.940295952	1.276703986
537	0.990515976	1.005018336	0.940298671	1.276690584
538	0.990538178	1.005006587	0.940301415	1.276677059
539	0.990559519	1.004995295	0.940304176	1.276663453
540	0.990580514	1.004984186	0.940306957	1.276649744
541	0.990601628	1.004973014	0.940309704	1.276636205
542	0.99062257	1.004961933	0.940312433	1.276622756
543	0.990643344	1.00495094	0.940315174	1.276609244
544	0.990663702	1.004940168	0.940317913	1.276595749
545	0.99068404	1.004929407	0.940320664	1.276582188
546	0.990704347	1.004918661	0.940323391	1.27656875
547	0.990724628	1.00490793	0.940326136	1.276555221
548	0.990745258	1.004897014	0.94032891	1.276541546
549	0.990765343	1.004886386	0.940331665	1.27652797
550	0.990786452	1.004875217	0.940334454	1.276514225
551	0.99080843	1.004863587	0.940337179	1.276500793
552	0.990830085	1.004852129	0.940339906	1.276487353
553	0.990851447	1.004840826	0.940342642	1.276473869
554	0.990871687	1.004830116	0.9403454	1.276460276
555	0.990891729	1.004819511	0.940348183	1.276446561
556	0.990911875	1.004808851	0.940350964	1.276432854
557	0.990931955	1.004798226	0.940353756	1.276419097
558	0.990951904	1.00478767	0.940356533	1.276405408
559	0.990971393	1.004777358	0.940359322	1.276391666
560	0.990991551	1.004766692	0.940362075	1.276378099
561	0.991012315	1.004755705	0.940364824	1.276364549
562	0.991032472	1.004745039	0.940367583	1.276350956
563	0.991052264	1.004734566	0.940370359	1.276337274
564	0.991071915	1.004724168	0.940373133	1.276323602
565	0.991092092	1.004713492	0.940375935	1.276309794
566	0.991112144	1.004702882	0.940378721	1.276296066
567	0.991132083	1.004692331	0.940381513	1.276282308
568	0.99115242	1.00468157	0.940384303	1.276268557
569	0.991172848	1.004670761	0.940387061	1.276254969
570	0.991193823	1.004659663	0.940389808	1.276241432
571	0.991214863	1.004648529	0.940392595	1.276227696
572	0.99123606	1.004637314	0.940395398	1.276213882
573	0.991256832	1.004626322	0.940398173	1.276200206
574	0.991277509	1.004615381	0.940400962	1.276186465
575	0.991297494	1.004604806	0.940403804	1.276172461
576	0.991317222	1.004594368	0.940406638	1.276158493
577	0.991336386	1.004584227	0.940409485	1.276144467
578	0.99135569	1.004574013	0.940412312	1.276130534
579	0.991375136	1.004563723	0.940415116	1.276116718
580	0.991394384	1.004553539	0.94041795	1.276102752
581	0.991413986	1.004543166	0.940420766	1.276088875
582	0.991433146	1.004533028	0.940423615	1.276074839
583	0.991452426	1.004522826	0.940426454	1.276060847
584	0.991471615	1.004512673	0.940429285	1.276046898
585	0.99149108	1.004502373	0.940432086	1.276033096
586	0.991510777	1.004491951	0.940434896	1.276019252
587	0.991530377	1.00448158	0.940437707	1.276005402
588	0.991549526	1.004471447	0.940440495	1.275991662
589	0.991568247	1.004461542	0.940443332	1.275977686
590	0.991586183	1.004452051	0.940446183	1.275963637
591	0.991603798	1.00444273	0.940449017	1.275949671
592	0.991621176	1.004433535	0.940451858	1.275935674
593	0.991638115	1.004424572	0.940454692	1.27592171
594	0.99165525	1.004415505	0.940457577	1.275907498
595	0.991672733	1.004406254	0.940460413	1.275893522
596	0.991690354	1.00439693	0.940463263	1.275879481
597	0.991707798	1.0043877	0.940466126	1.275865373
598	0.991725044	1.004378574	0.940468981	1.275851306
599	0.991742209	1.004369492	0.940471857	1.275837136
600	0.991758769	1.004360729	0.940474756	1.275822853
601	0.991775641	1.004351802	0.940477639	1.27580865
602	0.991793736	1.004342227	0.940480489	1.275794609
603	0.991811717	1.004332713	0.940483348	1.275780519
604	0.991830021	1.004323027	0.94048619	1.275766517
605	0.991848723	1.004313131	0.940489065	1.275752353
606	0.991866997	1.004303462	0.940491936	1.275738207
607	0.991885072	1.004293898	0.940494841	1.275723897
608	0.991902972	1.004284427	0.940497745	1.275709589
609	0.991920755	1.004275017	0.940500647	1.275695294
610	0.991938474	1.004265641	0.940503544	1.27568102
611	0.991956507	1.004256099	0.940506463	1.275666636
612	0.991974187	1.004246744	0.940509375	1.275652293
613	0.991991664	1.004237496	0.940512315	1.275637807
614	0.992009233	1.0042282	0.940515219	1.2756235
615	0.99202693	1.004218836	0.940518109	1.275609263
616	0.992044487	1.004209546	0.94052103	1.275594874
617	0.992061887	1.004200339	0.940523934	1.275580566
618	0.992079237	1.004191158	0.940526822	1.275566337
619	0.992097238	1.004181633	0.940529741	1.275551956
620	0.992115211	1.004172123	0.940532634	1.275537706
621	0.992133629	1.004162377	0.940535508	1.275523549
622	0.992151583	1.004152878	0.940538357	1.275509515
623	0.99216967	1.004143307	0.940541207	1.275495474
624	0.99218738	1.004133936	0.940544059	1.275481425
625	0.992205646	1.00412427	0.94054692	1.275467328
626	0.992224497	1.004114296	0.940549803	1.275453129
627	0.992242528	1.004104755	0.940552704	1.275438838
628	0.99226101	1.004094976	0.940555613	1.275424505
629	0.99227912	1.004085393	0.940558506	1.275410256
630	0.992297672	1.004075576	0.94056138	1.275396097
631	0.992316295	1.004065722	0.940564278	1.275381822
632	0.992335126	1.004055758	0.940567174	1.275367555
633	0.99235449	1.004045512	0.940570046	1.275353407
634	0.992373783	1.004035303	0.940572943	1.275339139
635	0.992392535	1.004025381	0.940575846	1.27532484
636	0.992411143	1.004015535	0.940578752	1.275310523
637	0.992429797	1.004005665	0.940581651	1.275296244
638	0.992447637	1.003996225	0.940584585	1.275281788
639	0.992465945	1.003986537	0.940587524	1.275267311
640	0.992484522	1.003976708	0.940590468	1.275252809
641	0.992502795	1.003967038	0.940593451	1.275238115
642	0.992521144	1.003957329	0.940596415	1.275223517
643	0.992539497	1.003947618	0.940599357	1.275209026
644	0.99255773	1.00393797	0.940602317	1.275194447
645	0.992575998	1.003928304	0.940605255	1.275179974
646	0.992594324	1.003918607	0.940608186	1.275165537
647	0.992612497	1.003908991	0.940611122	1.275151075
648	0.992630587	1.003899419	0.940614096	1.275136426
649	0.992648291	1.003890052	0.940617049	1.275121884
650	0.992666223	1.003880563	0.940620031	1.275107194
651	0.992684097	1.003871105	0.94062301	1.27509252
652	0.992702391	1.003861425	0.940625958	1.275078001
653	0.992721068	1.003851543	0.940628922	1.275063404
654	0.992738739	1.003842192	0.940631872	1.275048874
655	0.992755875	1.003833125	0.940634832	1.275034293
656	0.992773187	1.003823965	0.940637807	1.275019641
657	0.992790262	1.00381493	0.94064079	1.275004948
658	0.992807359	1.003805883	0.940643785	1.274990197
659	0.992824876	1.003796614	0.940646776	1.27497547
660	0.992841804	1.003787657	0.940649805	1.274960547
661	0.992858865	1.003778629	0.940652858	1.274945514
662	0.992876479	1.003769309	0.940655867	1.274930692
663	0.992893366	1.003760373	0.940658866	1.274915922
664	0.99291089	1.003751101	0.940661858	1.274901186
665	0.992928801	1.003741624	0.940664818	1.274886611
666	0.992946426	1.003732298	0.940667826	1.274871793
667	0.992963527	1.003723249	0.940670818	1.274857058
668	0.992980735	1.003714144	0.940673816	1.274842292
669	0.992998416	1.003704788	0.940676798	1.27482761
670	0.993015872	1.003695551	0.94067975	1.274813068
671	0.99303273	1.003686631	0.940682741	1.274798339
672	0.993048956	1.003678046	0.94068572	1.274783669
673	0.993065166	1.003669468	0.940688709	1.27476895
674	0.993080882	1.003661152	0.940691727	1.274754084
675	0.993096734	1.003652764	0.940694742	1.274739236
676	0.993113148	1.003644079	0.940697752	1.274724416
677	0.993129528	1.003635412	0.940700741	1.274709696
678	0.993145966	1.003626714	0.940703714	1.274695052
679	0.993161916	1.003618274	0.940706731	1.274680197
680	0.993178132	1.003609694	0.940709712	1.274665518
681	0.9931945	1.003601033	0.940712728	1.274650664
682	0.993210975	1.003592315	0.940715747	1.274635795
683	0.993227129	1.003583768	0.940718783	1.274620848
684	0.993243581	1.003575062	0.940721825	1.274605866
685	0.993259644	1.003566563	0.940724873	1.274590855
686	0.993276085	1.003557863	0.940727884	1.274576031
687	0.993292938	1.003548946	0.94073089	1.274561228
688	0.993310022	1.003539906	0.940733867	1.274546567
689	0.993326601	1.003531133	0.940736854	1.274531858
690	0.99334334	1.003522277	0.940739852	1.274517094
691	0.993359135	1.003513918	0.940742901	1.274502082
692	0.993374856	1.0035056	0.940745958	1.274487026
693	0.9933905	1.003497322	0.940749027	1.274471915
694	0.993406074	1.003489081	0.940752098	1.274456792
695	0.993422227	1.003480534	0.940755149	1.274441771
696	0.993437743	1.003472324	0.940758187	1.274426813
697	0.993453389	1.003464046	0.940761252	1.274411721
698	0.993468953	1.00345581	0.940764305	1.274396685
699	0.993484282	1.003447699	0.940767361	1.274381639
700	0.993499577	1.003439606	0.940770404	1.274366657
701	0.993514891	1.003431503	0.940773469	1.274351565
702	0.993530776	1.003423097	0.940776538	1.274336453
703	0.993547281	1.003414364	0.940779603	1.274321364
704	0.993564053	1.003405489	0.940782693	1.274306145
705	0.993580477	1.003396799	0.940785776	1.274290965
706	0.993596637	1.003388248	0.940788879	1.274275689
707	0.993612509	1.003379849	0.940791991	1.274260366
708	0.993628369	1.003371458	0.940795093	1.274245093
709	0.993643339	1.003363536	0.940798191	1.274229838
710	0.993658526	1.0033555	0.940801323	1.274214417
711	0.993673432	1.003347613	0.940804485	1.274198848
712	0.993688221	1.003339787	0.940807605	1.27418349
713	0.99370272	1.003332116	0.94081076	1.274167955
714	0.99371676	1.003324687	0.940813912	1.274152434
715	0.993730971	1.003317167	0.940817066	1.274136908
716	0.993745543	1.003309456	0.940820206	1.274121449
717	0.993759394	1.003302127	0.94082335	1.274105968
718	0.993773293	1.003294773	0.940826477	1.274090577
719	0.993787186	1.003287421	0.940829597	1.274075215
720	0.993801069	1.003280076	0.940832695	1.274059961
721	0.99381547	1.003272456	0.940835822	1.274044569
722	0.993829178	1.003265202	0.940838951	1.274029162
723	0.993842362	1.003258226	0.940842105	1.274013635
724	0.993855646	1.003251197	0.94084528	1.273998002
725	0.993869144	1.003244055	0.940848471	1.273982294
726	0.993883133	1.003236652	0.940851656	1.273966615
727	0.993897551	1.003229023	0.940854837	1.273950953
728	0.993912264	1.003221238	0.940857974	1.273935509
729	0.993927364	1.003213248	0.940861114	1.273920052
730	0.993942915	1.00320502	0.940864235	1.273904688
731	0.993958863	1.003196581	0.940867357	1.273889316
732	0.993974686	1.003188208	0.940870487	1.27387391
733	0.993990046	1.003180081	0.940873593	1.273858621
734	0.994005281	1.00317202	0.940876713	1.273843262
735	0.994019681	1.0031644	0.940879868	1.273827728
736	0.994034027	1.003156809	0.940883053	1.273812052
737	0.994048055	1.003149386	0.940886257	1.273796277
738	0.994062015	1.003142	0.940889431	1.273780651
739	0.99407548	1.003134875	0.940892631	1.273764901
740	0.994088609	1.003127928	0.940895809	1.273749255
741	0.994101688	1.003121007	0.940899012	1.273733492
742	0.994114889	1.003114022	0.940902215	1.273717723
743	0.994127989	1.003107091	0.940905452	1.273701786
744	0.994141536	1.003099922	0.940908702	1.273685789
745	0.994154907	1.003092847	0.940911942	1.273669841
746	0.994168202	1.003085812	0.940915169	1.273653959
747	0.994181599	1.003078724	0.940918352	1.273638292
748	0.994195147	1.003071555	0.940921563	1.273622485
749	0.994208686	1.003064391	0.940924774	1.273606677
750	0.994222523	1.003057069	0.940927966	1.273590968
751	0.994236174	1.003049846	0.940931197	1.273575061
752	0.994249922	1.003042572	0.94093444	1.2735591
753	0.994263968	1.003035139	0.94093769	1.273543102
754	0.994277638	1.003027906	0.940940933	1.273527139
755	0.994290956	1.003020859	0.940944177	1.273511175
756	0.994304045	1.003013933	0.940947402	1.273495302
757	0.994317005	1.003007075	0.940950669	1.27347922
758	0.994329539	1.003000443	0.940953977	1.273462939
759	0.994342265	1.002993709	0.940957274	1.273446709
760	0.994354932	1.002987007	0.940960564	1.273430516
761	0.994367902	1.002980144	0.940963828	1.273414453
762	0.994380681	1.002973382	0.940967094	1.273398377
763	0.994394399	1.002966123	0.940970368	1.273382264
764	0.994407965	1.002958945	0.940973671	1.273366006
765	0.994421916	1.002951563	0.940976955	1.273349841
766	0.994436287	1.002943959	0.94098028	1.273333476
767	0.994450555	1.002936409	0.940983583	1.273317223
768	0.994465089	1.002928719	0.940986848	1.273301154
769	0.994479014	1.002921351	0.940990157	1.27328487
770	0.994492761	1.002914077	0.940993486	1.273268481
771	0.994505937	1.002907105	0.940996858	1.273251886
772	0.994519232	1.00290007	0.94100021	1.273235393
773	0.994532967	1.002892802	0.941003532	1.273219043
774	0.994546725	1.002885522	0.941006819	1.273202867
775	0.994559756	1.002878627	0.941010104	1.273186697
776	0.994572616	1.002871822	0.941013404	1.273170458
777	0.994585746	1.002864875	0.941016692	1.273154277
778	0.994598039	1.00285837	0.941020034	1.273137827
779	0.994610853	1.00285159	0.941023346	1.27312153
780	0.994623769	1.002844756	0.941026636	1.273105342
781	0.994636876	1.00283782	0.941029929	1.273089134
782	0.994650803	1.002830451	0.941033221	1.273072933
783	0.994664634	1.002823132	0.941036502	1.273056786
784	0.994678617	1.002815733	0.941039766	1.273040727
785	0.994692968	1.00280814	0.941043039	1.27302462
786	0.99470738	1.002800514	0.941046288	1.273008632
787	0.994721396	1.002793097	0.941049529	1.272992683
788	0.994735334	1.002785722	0.941052773	1.272976715
789	0.994749646	1.002778149	0.941056029	1.272960695
790	0.994764117	1.002770492	0.941059305	1.272944573
791	0.994778512	1.002762875	0.941062562	1.272928548
792	0.994792561	1.002755442	0.941065805	1.272912591
793	0.994806419	1.002748109	0.941069056	1.272896593
794	0.994820289	1.00274077	0.941072286	1.272880699
795	0.99483352	1.002733769	0.941075546	1.272864654
796	0.994847142	1.002726561	0.941078787	1.272848708
797	0.994860907	1.002719278	0.941082018	1.272832808
798	0.994874742	1.002711957	0.941085248	1.272816913
799	0.994888956	1.002704436	0.941088465	1.272801083
800	0.994902799	1.002697111	0.941091695	1.272785192
801	0.994915841	1.00269021	0.941094896	1.272769441
802	0.994929553	1.002682954	0.941098106	1.272753648
803	0.994942993	1.002675843	0.941101344	1.272737716
804	0.99495638	1.002668759	0.941104611	1.27272164
805	0.994969168	1.002661992	0.941107894	1.272705488
806	0.994981482	1.002655477	0.94111119	1.272689269
807	0.994993493	1.002649122	0.941114438	1.272673288
808	0.995005627	1.002642701	0.941117718	1.272657147
809	0.995017778	1.002636272	0.941121011	1.272640946
810	0.995030364	1.002629612	0.941124316	1.272624685
811	0.995043274	1.00262278	0.941127644	1.272608309
812	0.995056487	1.002615789	0.941130932	1.272592135
813	0.995070058	1.002608608	0.9411342	1.272576056
814	0.995083847	1.002601312	0.941137454	1.272560042
815	0.995097049	1.002594326	0.941140725	1.272543951
816	0.995110405	1.002587259	0.941144015	1.272527766
817	0.995123891	1.002580123	0.941147331	1.272511451
818	0.99513734	1.002573007	0.941150632	1.272495211
819	0.995150381	1.002566106	0.941153986	1.272478709
820	0.995163338	1.00255925	0.941157342	1.272462196
821	0.995176293	1.002552396	0.94116072	1.272445577
822	0.995188866	1.002545743	0.941164102	1.272428937
823	0.995201535	1.002539039	0.941167467	1.272412386
824	0.995214623	1.002532113	0.941170808	1.272395945
825	0.995227604	1.002525245	0.941174123	1.27237964
826	0.995240708	1.002518311	0.941177424	1.272363399
827	0.995254095	1.002511227	0.941180761	1.27234698
828	0.995267631	1.002504065	0.941184098	1.272330564
829	0.995280848	1.002497072	0.941187461	1.272314022
830	0.995294509	1.002489843	0.941190801	1.272297587
831	0.995307867	1.002482775	0.941194158	1.272281074
832	0.995321965	1.002475315	0.941197519	1.272264541
833	0.995335818	1.002467985	0.941200857	1.272248121
834	0.995349412	1.002460792	0.941204188	1.27223173
835	0.995362598	1.002453815	0.941207524	1.272215324
836	0.995375995	1.002446726	0.94121087	1.272198863
837	0.995389081	1.002439802	0.941214211	1.272182427
838	0.995402763	1.002432562	0.941217556	1.27216597
839	0.995416402	1.002425345	0.94122092	1.272149423
840	0.995429452	1.00241844	0.9412243	1.272132796
841	0.995443159	1.002411187	0.941227668	1.272116227
842	0.99545697	1.002403879	0.941231065	1.272099521
843	0.995471129	1.002396387	0.941234452	1.272082859
844	0.995485194	1.002388945	0.94123782	1.272066289
845	0.995498708	1.002381794	0.941241159	1.272049865
846	0.995512544	1.002374473	0.941244502	1.27203342
847	0.995526536	1.002367069	0.941247859	1.27201691
848	0.995540135	1.002359874	0.941251195	1.272000498
849	0.995554235	1.002352413	0.941254521	1.271984139
850	0.995568621	1.002344801	0.941257892	1.271967557
851	0.995582903	1.002337244	0.941261263	1.271950978
852	0.995596513	1.002330042	0.941264658	1.271934278
853	0.995610237	1.00232278	0.941268077	1.271917459
854	0.995623945	1.002315527	0.941271488	1.271900684
855	0.995637551	1.002308327	0.941274885	1.271883974
856	0.995651212	1.002301099	0.941278282	1.271867267
857	0.995664935	1.002293837	0.941281711	1.271850402
858	0.995678283	1.002286775	0.941285151	1.271833481
859	0.99569225	1.002279384	0.941288584	1.271816596
860	0.995705592	1.002272324	0.94129203	1.271799646
861	0.995718954	1.002265254	0.941295465	1.271782751
862	0.995732708	1.002257976	0.941298893	1.271765894
863	0.995746921	1.002250456	0.941302342	1.271748929
864	0.995760776	1.002243125	0.941305803	1.271731907
865	0.995774428	1.002235901	0.941309258	1.271714911
866	0.995788369	1.002228524	0.941312681	1.271698076
867	0.995802124	1.002221246	0.941316089	1.271681316
868	0.995815755	1.002214033	0.941319538	1.271664354
869	0.995828556	1.00220726	0.941323028	1.271647192
870	0.995841614	1.00220035	0.94132648	1.271630211
871	0.995854985	1.002193275	0.941329928	1.271613255
872	0.995868084	1.002186344	0.941333356	1.271596394
873	0.995882085	1.002178936	0.941336817	1.271579374
874	0.995896307	1.002171411	0.941340277	1.271562359
875	0.995910865	1.002163707	0.941343729	1.271545384
876	0.99592524	1.002156101	0.941347132	1.271528646
877	0.995939157	1.002148737	0.941350532	1.271511927
878	0.995952953	1.002141437	0.941353948	1.271495124
879	0.99596685	1.002134084	0.941357331	1.27147849
880	0.995980342	1.002126944	0.941360756	1.271461648
881	0.995993753	1.002119848	0.941364184	1.271444789
882	0.996006935	1.002112873	0.941367603	1.271427976
883	0.996020577	1.002105655	0.941371047	1.271411039
884	0.996034218	1.002098437	0.941374499	1.271394065
885	0.99604751	1.002091403	0.94137796	1.271377044
886	0.996060794	1.002084374	0.941381372	1.271360264
887	0.996073866	1.002077458	0.941384812	1.271343347
888	0.996086826	1.0020706	0.941388234	1.27132652
889	0.996099954	1.002063654	0.941391676	1.271309596
890	0.996112615	1.002056954	0.941395138	1.271292569
891	0.996125664	1.00205005	0.941398574	1.271275678
892	0.996138403	1.002043309	0.94140202	1.271258731
893	0.996151209	1.002036533	0.941405455	1.27124184
894	0.996163752	1.002029896	0.941408891	1.271224945
895	0.996176238	1.002023289	0.941412331	1.271208031
896	0.996188443	1.002016831	0.941415777	1.271191083
897	0.996200652	1.002010371	0.941419229	1.271174109
898	0.996213131	1.002003767	0.941422647	1.271157303
899	0.996225477	1.001997235	0.941426083	1.27114041
900	0.996237768	1.001990731	0.941429502	1.271123598
901	0.996250709	1.001983883	0.941432935	1.271106718
902	0.99626355	1.001977089	0.941436345	1.271089951
903	0.996276465	1.001970255	0.941439781	1.271073056
904	0.99628981	1.001963194	0.941443203	1.271056229
905	0.996302915	1.001956259	0.941446604	1.271039509
906	0.996316256	1.0019492	0.941450022	1.271022703
907	0.996329642	1.001942117	0.941453435	1.271005921
908	0.996343148	1.001934971	0.941456848	1.270989141
909	0.99635666	1.001927821	0.94146026	1.270972364
910	0.996369999	1.001920763	0.941463705	1.270955428
911	0.996383185	1.001913786	0.941467138	1.27093855
912	0.996396571	1.001906703	0.941470558	1.270921735
913	0.996410144	1.001899521	0.941473957	1.270905024
914	0.996423289	1.001892565	0.941477371	1.270888238
915	0.996436612	1.001885516	0.941480791	1.270871425
916	0.996450021	1.00187842	0.941484177	1.270854778
917	0.996463569	1.001871252	0.941487592	1.270837985
918	0.99647679	1.001864256	0.941490998	1.270821241
919	0.996489787	1.001857379	0.941494405	1.270804489
920	0.996502448	1.00185068	0.941497797	1.270787817
921	0.996515366	1.001843844	0.94150118	1.270771183
922	0.996527984	1.001837167	0.941504553	1.270754602
923	0.996540512	1.001830538	0.941507913	1.270738084
924	0.996552929	1.001823968	0.941511322	1.270721325
925	0.996565594	1.001817267	0.941514724	1.270704599
926	0.996577551	1.00181094	0.941518151	1.270687753
927	0.996589311	1.001804717	0.941521592	1.270670833
928	0.996601599	1.001798215	0.941525029	1.270653937
929	0.996613516	1.001791909	0.941528463	1.270637058
930	0.996625256	1.001785697	0.941531884	1.270620242
931	0.996637685	1.001779121	0.941535296	1.270603466
932	0.996649478	1.00177288	0.941538716	1.270586655
933	0.996661715	1.001766406	0.941542153	1.270569758
934	0.996673539	1.001760149	0.941545569	1.270552964
935	0.996685289	1.001753932	0.941549011	1.270536043
936	0.996696704	1.001747892	0.941552456	1.270519111
937	0.99670827	1.001741772	0.941555931	1.270502027
938	0.996720216	1.001735451	0.941559375	1.2704851
939	0.996732243	1.001729087	0.94156281	1.270468215
940	0.996745392	1.001722129	0.941566229	1.270451409
941	0.996758318	1.00171529	0.941569667	1.27043451
942	0.996770713	1.001708731	0.941573109	1.270417587
943	0.996782952	1.001702255	0.941576536	1.270400743
944	0.996795438	1.001695648	0.941580016	1.270383637
945	0.996807408	1.001689314	0.941583509	1.270366469
946	0.99681913	1.001683112	0.941586976	1.270349426
947	0.996831195	1.001676728	0.94159043	1.270332447
948	0.996843701	1.001670111	0.94159389	1.270315442
949	0.996856135	1.001663531	0.941597355	1.270298409
950	0.99686954	1.001656438	0.941600764	1.270281656
951	0.996883187	1.001649217	0.941604174	1.270264894
952	0.996896571	1.001642135	0.941607613	1.270247989
953	0.99690907	1.001635521	0.941611078	1.270230962
954	0.996921611	1.001628885	0.941614515	1.270214065
955	0.996934151	1.00162225	0.941617987	1.270197001
956	0.996946772	1.001615572	0.941621469	1.270179886
957	0.996959661	1.001608752	0.941624945	1.270162802
958	0.996972347	1.001602039	0.941628423	1.270145707
959	0.996985096	1.001595293	0.941631911	1.270128564
960	0.99699761	1.001588672	0.941635431	1.270111263
961	0.997010112	1.001582056	0.941638943	1.270094006
962	0.997023445	1.001575002	0.941642429	1.270076871
963	0.997036619	1.001568031	0.941645914	1.270059745
964	0.997049534	1.001561197	0.941649395	1.270042633
965	0.997062641	1.001554261	0.941652855	1.27002563
966	0.997075951	1.001547219	0.941656321	1.270008596
967	0.997089175	1.001540221	0.941659816	1.269991421
968	0.99710236	1.001533245	0.941663267	1.269974461
969	0.997116195	1.001525924	0.941666693	1.269957623
970	0.997130206	1.00151851	0.941670128	1.269940739
971	0.997144056	1.001511182	0.941673579	1.269923782
972	0.997158051	1.001503777	0.941677015	1.269906897
973	0.997172128	1.001496328	0.941680418	1.269890172
974	0.997186441	1.001488754	0.941683834	1.269873385
975	0.997200814	1.001481149	0.941687249	1.269856603
976	0.997214669	1.001473818	0.941690687	1.269839704
977	0.997228274	1.001466619	0.941694136	1.269822755
978	0.997242004	1.001459354	0.941697567	1.269805897
979	0.997255333	1.001452301	0.94170103	1.26978888
980	0.997268579	1.001445292	0.941704461	1.269772015
981	0.997281705	1.001438347	0.941707932	1.269754962
982	0.997294796	1.00143142	0.941711405	1.269737893
983	0.997307719	1.001424582	0.941714923	1.269720608
984	0.997321109	1.001417497	0.941718415	1.269703448
985	0.997334446	1.00141044	0.941721858	1.26968653
986	0.997347093	1.001403748	0.941725291	1.269669659
987	0.99735971	1.001397072	0.941728734	1.269652741
988	0.997373045	1.001390016	0.941732158	1.269635916
989	0.997386616	1.001382835	0.94173557	1.269619151
990	0.997400223	1.001375635	0.941738972	1.269602434
991	0.997413362	1.001368682	0.941742379	1.269585689
992	0.997425837	1.001362081	0.941745832	1.269568722
993	0.99743891	1.001355164	0.9417493	1.269551682
994	0.99745215	1.001348158	0.941752749	1.269534736
995	0.997465763	1.001340955	0.941756222	1.269517672
996	0.997478882	1.001334013	0.941759702	1.269500571
997	0.997492002	1.001327071	0.941763186	1.269483452
998	0.997505104	1.001320139	0.941766649	1.269466438
999	0.997518296	1.001313158	0.941770101	1.269449475
1000	0.997531724	1.001306053	0.941773539	1.269432585
1001	0.997544637	1.00129922	0.941776962	1.269415767
1002	0.99755737	1.001292483	0.941780401	1.269398869
1003	0.997570331	1.001285624	0.941783849	1.269381929
1004	0.997583545	1.001278632	0.941787318	1.269364881
1005	0.997596416	1.001271822	0.941790794	1.269347803
1006	0.997608638	1.001265355	0.941794309	1.269330535
1007	0.997621306	1.001258652	0.941797803	1.26931337
1008	0.997633361	1.001252273	0.941801304	1.269296165
1009	0.997645371	1.001245918	0.941804791	1.269279035
1010	0.997657289	1.001239612	0.941808297	1.269261809
1011	0.997669554	1.001233122	0.941811822	1.269244491
1012	0.997682013	1.001226529	0.941815343	1.269227191
1013	0.997694533	1.001219905	0.941818898	1.269209728
1014	0.997707235	1.001213184	0.941822437	1.26919234
1015	0.997719927	1.001206468	0.941825989	1.269174889
1016	0.997732788	1.001199663	0.941829529	1.269157498
1017	0.997745958	1.001192694	0.941833069	1.269140108
1018	0.997758527	1.001186043	0.941836611	1.269122706
1019	0.997770463	1.001179728	0.941840151	1.269105315
1020	0.997782968	1.001173111	0.941843632	1.269088213
1021	0.997795131	1.001166675	0.941847121	1.269071072
1022	0.997806981	1.001160405	0.941850597	1.269053997
1023	0.997818839	1.00115413	0.941854053	1.26903702
1024	0.997830738	1.001147834	0.941857533	1.269019923
1025	0.997842376	1.001141676	0.941861017	1.269002807
1026	0.997853996	1.001135527	0.941864508	1.268985658
1027	0.997866421	1.001128953	0.941867985	1.268968578
1028	0.997879399	1.001122085	0.941871475	1.268951432
1029	0.997892252	1.001115285	0.941874941	1.268934409
1030	0.997905147	1.001108461	0.94187844	1.268917221
1031	0.997917786	1.001101774	0.941881919	1.26890013
1032	0.997930943	1.001094812	0.941885408	1.268882992
1033	0.997944492	1.001087642	0.941888897	1.268865854
1034	0.997958028	1.00108048	0.941892394	1.268848676
1035	0.997971469	1.001073368	0.941895886	1.268831522
1036	0.99798419	1.001066637	0.94189938	1.268814358
1037	0.997997044	1.001059835	0.941902864	1.268797242
1038	0.998009643	1.001053169	0.941906352	1.26878011
1039	0.998021961	1.001046651	0.941909853	1.268762912
1040	0.998034565	1.001039982	0.941913331	1.268745831
1041	0.998047434	1.001033172	0.941916837	1.26872861
1042	0.99805989	1.001026581	0.941920351	1.268711351
1043	0.998072444	1.001019938	0.941923869	1.26869407
1044	0.998085016	1.001013286	0.941927359	1.268676927
1045	0.998097619	1.001006618	0.941930883	1.268659619
1046	0.998110518	1.000999792	0.941934371	1.268642483
1047	0.998123981	1.000992669	0.941937856	1.26862537
1048	0.998137518	1.000985506	0.941941353	1.268608189
1049	0.99815141	1.000978155	0.941944851	1.26859101
1050	0.998164817	1.000971061	0.941948342	1.268573862
1051	0.998178332	1.000963909	0.941951812	1.26855682
1052	0.998191819	1.000956773	0.941955275	1.268539814
1053	0.99820516	1.000949714	0.941958749	1.268522749
1054	0.998218023	1.000942908	0.941962231	1.268505648
1055	0.998230462	1.000936325	0.941965684	1.268488689
1056	0.998242772	1.000929812	0.941969135	1.268471741
1057	0.998254724	1.000923488	0.941972629	1.26845458
1058	0.998266737	1.000917132	0.941976118	1.268437446
1059	0.998278013	1.000911165	0.941979592	1.26842038
1060	0.998289169	1.000905262	0.941983089	1.268403208
1061	0.998300184	1.000899433	0.941986586	1.268386034
1062	0.998311435	1.00089348	0.941990085	1.268368846
1063	0.998323246	1.00088723	0.941993574	1.268351716
1064	0.998334657	1.000881192	0.94199709	1.268334446
1065	0.99834656	1.000874894	0.942000572	1.268317345
1066	0.99835843	1.000868613	0.942004073	1.268300151
1067	0.998370284	1.000862341	0.942007593	1.268282864
1068	0.998382154	1.00085606	0.942011106	1.268265615
1069	0.998393759	1.00084992	0.942014592	1.268248495
1070	0.998404994	1.000843975	0.942018087	1.268231329
1071	0.998415759	1.000838279	0.942021554	1.268214306
1072	0.998427235	1.000832206	0.94202503	1.268197234
1073	0.998438474	1.000826259	0.942028479	1.268180298
1074	0.998449795	1.000820269	0.942031915	1.268163423
1075	0.998460861	1.000814413	0.942035341	1.2681466
1076	0.998471426	1.000808823	0.942038789	1.268129669
1077	0.998481958	1.00080325	0.942042261	1.268112618
1078	0.998492902	1.000797459	0.942045722	1.268095624
1079	0.998504452	1.000791348	0.942049165	1.268078717
1080	0.998516564	1.000784939	0.942052623	1.268061734
1081	0.998528872	1.000778426	0.942056068	1.26804482
1082	0.998540993	1.000772013	0.942059514	1.268027898
1083	0.998553023	1.000765647	0.942062965	1.268010952
1084	0.998564967	1.000759327	0.942066391	1.267994129
1085	0.998576775	1.000753079	0.942069821	1.267977288
1086	0.998588508	1.000746871	0.942073254	1.267960431
1087	0.9986001	1.000740737	0.942076684	1.267943586
1088	0.998611374	1.000734771	0.9420801	1.267926812
1089	0.998622714	1.000728771	0.942083545	1.267909897
1090	0.998634711	1.000722423	0.942086998	1.267892945
1091	0.998646707	1.000716076	0.942090409	1.267876194
1092	0.998658148	1.000710022	0.942093841	1.267859345
1093	0.998669615	1.000703954	0.942097288	1.26784242
1094	0.998680966	1.000697948	0.942100719	1.267825571
1095	0.998692811	1.00069168	0.942104154	1.267808704
1096	0.998704363	1.000685568	0.942107578	1.267791895
1097	0.998716444	1.000679175	0.942111022	1.267774984
1098	0.998728798	1.000672638	0.942114473	1.267758038
1099	0.998741379	1.000665981	0.942117936	1.267741036
1100	0.998754399	1.000659092	0.942121388	1.267724091
1101	0.998767493	1.000652163	0.942124825	1.267707216
1102	0.998780017	1.000645537	0.942128257	1.267690366
1103	0.998792383	1.000638993	0.942131681	1.267673551
1104	0.998804939	1.000632349	0.942135081	1.267656859
1105	0.998817786	1.000625551	0.942138457	1.267640285
1106	0.998830915	1.000618605	0.942141838	1.267623688
1107	0.998843915	1.000611726	0.942145224	1.267607061
1108	0.998857052	1.000604775	0.942148569	1.26759064
1109	0.998870392	1.000597716	0.942151904	1.267574266
1110	0.998883867	1.000590586	0.942155227	1.267557954
1111	0.998897479	1.000583383	0.942158547	1.267541656
1112	0.998910435	1.000576528	0.942161882	1.26752528
1113	0.99892312	1.000569816	0.942165237	1.267508812
1114	0.998935815	1.000563098	0.942168617	1.267492218
1115	0.998948205	1.000556542	0.942171996	1.267475627
1116	0.998960216	1.000550187	0.94217535	1.267459164
1117	0.998971491	1.000544221	0.942178744	1.2674425
1118	0.998982429	1.000538433	0.942182129	1.267425882
1119	0.998993323	1.000532668	0.942185496	1.267409356
1120	0.999004189	1.000526919	0.942188898	1.267392653
1121	0.999015028	1.000521184	0.942192346	1.267375727
1122	0.999025445	1.000515672	0.94219579	1.267358822
1123	0.999035943	1.000510117	0.942199231	1.267341929
1124	0.999047068	1.000504231	0.942202633	1.267325228
1125	0.999058392	1.000498239	0.942206036	1.267308523
1126	0.99907001	1.000492091	0.942209427	1.267291877
1127	0.99908176	1.000485873	0.942212823	1.267275207
1128	0.99909371	1.00047955	0.942216258	1.267258347
1129	0.999105762	1.000473173	0.94221967	1.267241595
1130	0.999117319	1.000467058	0.942223103	1.267224742
1131	0.999128319	1.000461238	0.942226543	1.26720786
1132	0.999139624	1.000455256	0.942229987	1.267190954
1133	0.999151826	1.000448799	0.942233458	1.267173917
1134	0.999164176	1.000442264	0.942236907	1.267156987
1135	0.99917649	1.000435749	0.942240314	1.267140262
1136	0.999188621	1.00042933	0.942243726	1.267123514
1137	0.999200478	1.000423056	0.942247125	1.267106832
1138	0.999212403	1.000416746	0.942250538	1.267090078
1139	0.999223864	1.000410681	0.942253951	1.267073327
1140	0.99923534	1.000404609	0.942257363	1.267056577
1141	0.999246262	1.00039883	0.942260778	1.267039813
1142	0.999257279	1.000393	0.942264211	1.267022964
1143	0.999268508	1.000387058	0.942267665	1.267006014
1144	0.999279997	1.000380979	0.942271089	1.266989205
1145	0.999291686	1.000374794	0.94227452	1.266972365
1146	0.999303918	1.000368322	0.942277944	1.26695556
1147	0.999316203	1.000361821	0.942281382	1.266938686
1148	0.999328595	1.000355264	0.942284815	1.266921838
1149	0.999340544	1.000348942	0.942288282	1.266904821
1150	0.999352583	1.000342572	0.942291752	1.26688779
1151	0.999364609	1.000336208	0.942295193	1.266870902
1152	0.999375165	1.000330623	0.942298681	1.26685378
1153	0.999385821	1.000324984	0.942302174	1.266836638
1154	0.999395664	1.000319776	0.942305703	1.266819318
1155	0.999405518	1.000314562	0.942309217	1.266802074
1156	0.999415394	1.000309336	0.942312744	1.266784763
1157	0.999425426	1.000304028	0.942316237	1.266767619
1158	0.999435463	1.000298717	0.94231969	1.266750673
1159	0.999445821	1.000293236	0.942323161	1.26673364
1160	0.999456756	1.00028745	0.942326649	1.266716523
1161	0.999467789	1.000281612	0.942330152	1.266699328
1162	0.999478927	1.000275718	0.942333647	1.26668218
1163	0.99949008	1.000269817	0.942337152	1.266664975
1164	0.999501414	1.00026382	0.942340636	1.26664788
1165	0.999512742	1.000257826	0.942344134	1.266630714
1166	0.999524141	1.000251794	0.942347613	1.266613641
1167	0.99953544	1.000245815	0.942351091	1.266596573
1168	0.999546053	1.000240199	0.942354584	1.266579429
1169	0.999557599	1.00023409	0.94235807	1.266562324
1170	0.999569443	1.000227823	0.942361537	1.266545311
1171	0.999581938	1.000221211	0.942365013	1.266528254
1172	0.999594381	1.000214627	0.942368491	1.266511187
1173	0.999606415	1.00020826	0.942371983	1.266494048
1174	0.999618268	1.000201988	0.942375473	1.266476922
1175	0.999629937	1.000195814	0.942378957	1.266459829
1176	0.999641516	1.000189687	0.942382436	1.266442752
1177	0.999652306	1.000183977	0.942385875	1.266425878
1178	0.999663205	1.00017821	0.942389339	1.266408882
1179	0.999673922	1.00017254	0.942392811	1.266391846
1180	0.999684839	1.000166763	0.942396224	1.266375098
1181	0.999695445	1.000161151	0.94239966	1.266358235
1182	0.999705822	1.00015566	0.942403101	1.266341351
1183	0.999716121	1.000150211	0.942406545	1.266324454
1184	0.999726573	1.00014468	0.942409959	1.266307702
1185	0.999737384	1.00013896	0.942413413	1.266290753
1186	0.999748005	1.000133339	0.942416836	1.266273957
1187	0.999758852	1.0001276	0.9424203	1.266256961
1188	0.999769873	1.000121768	0.942423746	1.266240055
1189	0.999780434	1.00011618	0.942427196	1.266223124
1190	0.999791456	1.000110348	0.942430661	1.266206123
1191	0.99980212	1.000104705	0.942434143	1.266189038
1192	0.999812489	1.000099219	0.942437637	1.266171898
1193	0.999823017	1.000093648	0.942441148	1.266154669
1194	0.999833861	1.00008791	0.942444657	1.26613745
1195	0.999844615	1.00008222	0.942448152	1.266120303
1196	0.999855112	1.000076666	0.942451672	1.266103036
1197	0.999865512	1.000071163	0.942455223	1.266085611
1198	0.999876194	1.00006551	0.942458766	1.266068229
1199	0.99988687	1.000059861	0.942462287	1.266050954
1200	0.999897506	1.000054233	0.942465816	1.266033641
1201	0.999907514	1.000048938	0.942469353	1.266016288
1202	0.999917778	1.000043507	0.9424729	1.265998885
1203	0.999928723	1.000037715	0.942476425	1.265981589
1204	0.999939886	1.000031808	0.942479953	1.265964282
1205	0.999950855	1.000026004	0.942483486	1.265946949
1206	0.999962148	1.000020029	0.942487031	1.265929558
1207	0.999973852	1.000013836	0.942490542	1.265912331
1208	0.99998561	1.000007614	0.942494027	1.265895234
1209	0.999997463	1.000001342	0.942497516	1.265878117
1210	1.000009106	0.999995182	0.942501045	1.265860806
1211	1.000020484	0.999989161	0.942504566	1.26584353
1212	1.000031493	0.999983336	0.942508068	1.265826354
1213	1.000042563	0.999977478	0.942511571	1.265809169
1214	1.000053187	0.999971857	0.942515062	1.265792041
1215	1.000063756	0.999966264	0.942518566	1.265774852
1216	1.000073808	0.999960946	0.942522093	1.265757553
1217	1.000084115	0.999955492	0.942525611	1.265740293
1218	1.000094809	0.999949833	0.942529128	1.265723037
1219	1.000105134	0.99994437	0.942532651	1.265705758
1220	1.000115365	0.999938956	0.942536186	1.265688417
1221	1.000125495	0.999933596	0.942539706	1.265671148
1222	1.000135514	0.999928295	0.942543269	1.265653669
1223	1.000145577	0.99992297	0.942546819	1.265636257
1224	1.000155645	0.999917643	0.942550387	1.265618755
1225	1.000165778	0.999912281	0.942553941	1.265601323
1226	1.000175515	0.999907129	0.942557486	1.26558393
1227	1.000185832	0.99990167	0.942560999	1.265566698
1228	1.000196664	0.999895938	0.942564531	1.265549378
1229	1.000207379	0.999890268	0.942568058	1.265532073
1230	1.000218559	0.999884352	0.942571591	1.265514746
1231	1.000229799	0.999878405	0.942575138	1.265497347
1232	1.000240434	0.999872778	0.942578657	1.265480088
1233	1.000251323	0.999867016	0.942582131	1.265463047
1234	1.000262318	0.999861198	0.942585647	1.265445802
1235	1.000273814	0.999855115	0.942589158	1.265428579
1236	1.000285256	0.999849061	0.94259268	1.265411304
1237	1.000297004	0.999842845	0.942596204	1.26539402
1238	1.000308938	0.99983653	0.942599735	1.265376701
1239	1.00032102	0.999830137	0.942603292	1.265359256
1240	1.000333286	0.999823647	0.942606848	1.265341811
1241	1.000344914	0.999817494	0.942610368	1.26532455
1242	1.000356814	0.999811197	0.942613911	1.265307169
1243	1.000368759	0.999804877	0.942617468	1.265289724
1244	1.000380873	0.999798467	0.942621021	1.2652723
1245	1.00039305	0.999792023	0.942624579	1.26525485
1246	1.000404856	0.999785776	0.942628144	1.265237366
1247	1.000416628	0.999779547	0.942631717	1.265219842
1248	1.000428106	0.999773474	0.942635299	1.265202273
1249	1.000439761	0.999767307	0.942638861	1.265184803
1250	1.000451829	0.999760921	0.9426424	1.265167445
1251	1.000463846	0.999754562	0.942645961	1.26514998
1252	1.000475873	0.999748199	0.942649472	1.265132765
1253	1.000488207	0.999741672	0.942653009	1.265115417
1254	1.000500673	0.999735076	0.942656527	1.265098165
1255	1.000513072	0.999728515	0.942660045	1.26508091
1256	1.000525268	0.999722062	0.942663601	1.265063473
1257	1.000536753	0.999715985	0.942667132	1.265046156
1258	1.000547408	0.999710347	0.94267068	1.265028758
1259	1.000558236	0.999704617	0.942674223	1.265011381
1260	1.000569299	0.999698764	0.942677775	1.264993963
1261	1.000579887	0.999693161	0.942681328	1.26497654
1262	1.000590825	0.999687374	0.942684872	1.264959155
1263	1.000601919	0.999681503	0.942688415	1.264941781
1264	1.000612846	0.999675721	0.942691945	1.264924472
1265	1.000623725	0.999669965	0.942695468	1.264907198
1266	1.000634228	0.999664407	0.942699006	1.264889846
1267	1.00064461	0.999658914	0.942702569	1.264872375
1268	1.000654679	0.999653586	0.942706123	1.264854946
1269	1.000664557	0.999648359	0.942709664	1.264837583
1270	1.000674512	0.999643091	0.942713204	1.264820226
1271	1.000685289	0.999637389	0.942716751	1.264802833
1272	1.000695566	0.999631951	0.942720269	1.26478558
1273	1.000705581	0.999626652	0.942723807	1.26476823
1274	1.000715742	0.999621275	0.942727343	1.264750892
1275	1.000725649	0.999616033	0.942730877	1.264733562
1276	1.000734946	0.999611114	0.942734393	1.264716326
1277	1.000744451	0.999606084	0.942737929	1.264698986
1278	1.0007539	0.999601085	0.942741496	1.264681495
1279	1.000763183	0.999596172	0.942745079	1.264663927
1280	1.000772432	0.999591278	0.942748644	1.264646448
1281	1.000781795	0.999586324	0.942752203	1.264628994
1282	1.000791928	0.999580963	0.942755733	1.264611689
1283	1.000802597	0.999575317	0.94275926	1.264594394
1284	1.000813395	0.999569604	0.942762814	1.264576968
1285	1.000824274	0.999563847	0.942766348	1.264559642
1286	1.00083506	0.99955814	0.942769921	1.264542123
1287	1.000846085	0.999552306	0.942773472	1.26452471
1288	1.000857052	0.999546503	0.942777036	1.264507237
1289	1.000867993	0.999540714	0.942780588	1.26448982
1290	1.000878742	0.999535026	0.942784174	1.26447224
1291	1.000889483	0.999529343	0.942787758	1.26445467
1292	1.000899951	0.999523804	0.942791344	1.264437088
1293	1.000910692	0.99951812	0.942794929	1.264419511
1294	1.000921478	0.999512413	0.942798479	1.264402105
1295	1.000932184	0.999506748	0.942802022	1.264384734
1296	1.00094293	0.999501062	0.942805557	1.264367403
1297	1.000953285	0.999495583	0.94280912	1.264349937
1298	1.000963883	0.999489975	0.94281267	1.26433253
1299	1.000973869	0.999484691	0.942816265	1.264314908
1300	1.000984514	0.999479059	0.942819856	1.264297301
1301	1.00099482	0.999473605	0.942823468	1.264279593
1302	1.00100518	0.999468123	0.942827102	1.264261777
1303	1.001015438	0.999462695	0.942830732	1.264243984
1304	1.001025475	0.999457384	0.942834368	1.264226157
1305	1.001035222	0.999452227	0.942838003	1.26420834
1306	1.001044919	0.999447096	0.942841609	1.264190663
1307	1.001054977	0.999441774	0.9428452	1.264173055
1308	1.001064963	0.99943649	0.94284878	1.264155505
1309	1.001074783	0.999431294	0.942852348	1.264138013
1310	1.001084919	0.99942593	0.942855919	1.264120512
1311	1.001095402	0.999420384	0.942859468	1.26410311
1312	1.001106592	0.999414463	0.942863018	1.264085708
1313	1.001117227	0.999408835	0.942866578	1.264068259
1314	1.001127289	0.999403511	0.942870151	1.264050742
1315	1.001137329	0.999398199	0.94287373	1.264033201
1316	1.001147107	0.999393025	0.942877272	1.264015837
1317	1.001156298	0.999388161	0.942880825	1.263998422
1318	1.001165538	0.999383272	0.942884422	1.263980786
1319	1.001174604	0.999378475	0.942888016	1.263963171
1320	1.001183413	0.999373814	0.94289161	1.263945554
1321	1.00119239	0.999369064	0.942895184	1.263928036
1322	1.001201401	0.999364296	0.942898759	1.263910509
1323	1.001210795	0.999359325	0.942902294	1.263893186
1324	1.001220075	0.999354415	0.94290584	1.263875805
1325	1.001229517	0.999349419	0.942909387	1.263858419
1326	1.001239084	0.999344357	0.942912922	1.263841091
1327	1.001248491	0.999339379	0.942916453	1.26382378
1328	1.001257556	0.999334582	0.942920026	1.263806271
1329	1.001266986	0.999329593	0.942923576	1.263788869
1330	1.001276429	0.999324596	0.942927118	1.26377151
1331	1.00128694	0.999319034	0.942930664	1.263754128
1332	1.001297585	0.999313401	0.942934214	1.263736727
1333	1.00130763	0.999308087	0.94293778	1.263719251
1334	1.001317821	0.999302694	0.94294136	1.263701704
1335	1.001327955	0.999297332	0.942944957	1.263684074
1336	1.001337953	0.999292041	0.942948543	1.263666497
1337	1.001348093	0.999286676	0.942952132	1.263648907
1338	1.001358215	0.99928132	0.942955683	1.263631506
1339	1.001368033	0.999276125	0.942959257	1.263613987
1340	1.001377858	0.999270926	0.942962822	1.263596515
1341	1.001387419	0.999265867	0.9429664	1.263578981
1342	1.001396601	0.999261009	0.942969933	1.263561663
1343	1.001405624	0.999256234	0.942973482	1.26354427
1344	1.001414499	0.999251538	0.942977045	1.263526807
1345	1.001423412	0.999246822	0.94298059	1.263509438
1346	1.001432404	0.999242064	0.942984143	1.263492025
1347	1.001441217	0.999237401	0.942987702	1.263474582
1348	1.001450245	0.999232623	0.942991263	1.263457129
1349	1.00145968	0.999227631	0.942994803	1.263439784
1350	1.001468494	0.999222968	0.942998324	1.263422526
1351	1.001477056	0.999218437	0.943001876	1.263405117
1352	1.00148538	0.999214032	0.943005428	1.263387712
1353	1.001493694	0.999209633	0.943008989	1.263370259
1354	1.001502094	0.999205189	0.943012575	1.263352687
1355	1.00151075	0.999200608	0.94301615	1.263335168
1356	1.00151905	0.999196216	0.943019709	1.263317727
1357	1.001528157	0.999191397	0.943023243	1.263300411
1358	1.001537508	0.99918645	0.943026747	1.263283239
1359	1.001546801	0.999181532	0.943030276	1.263265944
1360	1.00155681	0.999176236	0.943033785	1.263248753
1361	1.001567458	0.999170602	0.943037298	1.263231538
1362	1.001577414	0.999165334	0.943040847	1.263214144
1363	1.001587017	0.999160253	0.943044381	1.263196826
1364	1.001596434	0.99915527	0.943047938	1.263179399
1365	1.001605811	0.999150308	0.94305148	1.263162041
1366	1.001615448	0.999145209	0.943055008	1.263144752
1367	1.001625417	0.999139934	0.94305853	1.263127497
1368	1.001634959	0.999134885	0.943062037	1.263110313
1369	1.001643886	0.999130161	0.943065573	1.263092985
1370	1.001652601	0.99912555	0.943069084	1.263075784
1371	1.001661265	0.999120965	0.943072562	1.263058738
1372	1.001670091	0.999116295	0.943076058	1.263041609
1373	1.001679466	0.999111335	0.943079539	1.263024552
1374	1.001689269	0.999106147	0.943083029	1.263007451
1375	1.001698877	0.999101063	0.94308655	1.262990202
1376	1.001708451	0.999095998	0.943090082	1.262972893
1377	1.001717827	0.999091036	0.943093642	1.262955452
1378	1.001727277	0.999086036	0.943097207	1.262937987
1379	1.001737114	0.999080831	0.943100781	1.262920475
1380	1.001747112	0.999075541	0.943104334	1.262903068
1381	1.001757363	0.999070116	0.943107857	1.262885806
1382	1.001767758	0.999064616	0.943111411	1.26286839
1383	1.001778096	0.999059146	0.943114961	1.262850998
1384	1.001788039	0.999053885	0.943118499	1.262833663
1385	1.001797961	0.999048635	0.943122019	1.262816421
1386	1.001808206	0.999043214	0.94312557	1.262799023
1387	1.001818664	0.99903768	0.94312911	1.262781676
1388	1.001828761	0.999032337	0.943132641	1.262764376
1389	1.001839178	0.999026826	0.943136177	1.262747052
1390	1.001849538	0.999021344	0.943139719	1.262729703
1391	1.00186	0.999015807	0.943143279	1.26271226
1392	1.001870277	0.99901037	0.943146819	1.262694918
1393	1.001880366	0.999005031	0.943150341	1.26267766
1394	1.001890699	0.998999564	0.943153863	1.262660408
1395	1.001900998	0.998994114	0.943157369	1.262643233
1396	1.001911207	0.998988712	0.943160891	1.26262598
1397	1.001921742	0.998983138	0.943164414	1.262608717
1398	1.001932243	0.998977581	0.943167945	1.262591422
1399	1.001942429	0.998972192	0.943171463	1.262574188
1400	1.001952626	0.998966796	0.943174984	1.262556938
1401	1.00196256	0.998961539	0.943178496	1.262539735
1402	1.001972249	0.998956413	0.943181992	1.262522605
1403	1.001981214	0.998951669	0.943185496	1.26250544
1404	1.001990695	0.998946652	0.943188991	1.262488323
1405	1.002000277	0.998941582	0.943192481	1.262471225
1406	1.002010037	0.998936418	0.943195945	1.262454254
1407	1.002019638	0.998931337	0.943199416	1.262437255
1408	1.002029153	0.998926303	0.943202903	1.262420172
1409	1.00203927	0.99892095	0.943206406	1.262403015
1410	1.002049858	0.998915347	0.943209933	1.262385735
1411	1.00206034	0.998909801	0.943213445	1.262368532
1412	1.00207042	0.998904467	0.943216977	1.262351233
1413	1.002080448	0.998899161	0.943220534	1.262333809
1414	1.002090385	0.998893903	0.94322408	1.262316437
1415	1.002100315	0.998888648	0.943227611	1.262299143
1416	1.002109834	0.998883612	0.943231127	1.262281921
1417	1.002119526	0.998878483	0.943234656	1.262264636
1418	1.002129196	0.998873366	0.943238176	1.262247394
1419	1.00213877	0.9988683	0.943241698	1.262230142
1420	1.002148223	0.998863299	0.943245255	1.262212717
1421	1.002157458	0.998858412	0.943248789	1.262195407
1422	1.002166762	0.998853489	0.943252364	1.262177896
1423	1.002175333	0.998848954	0.943255961	1.262160279
1424	1.002183904	0.998844418	0.943259518	1.262142859
1425	1.002192263	0.998839995	0.943263091	1.262125357
1426	1.002200774	0.998835492	0.943266629	1.262108029
1427	1.002209006	0.998831136	0.943270181	1.262090631
1428	1.002217225	0.998826787	0.943273761	1.262073096
1429	1.002226295	0.998821988	0.943277339	1.262055572
1430	1.002235455	0.998817141	0.943280939	1.262037942
1431	1.002244916	0.998812135	0.943284533	1.262020342
1432	1.002254418	0.998807107	0.943288116	1.262002792
1433	1.002264151	0.998801957	0.943291687	1.261985301
1434	1.002273716	0.998796896	0.943295249	1.261967854
1435	1.002282951	0.998792009	0.943298797	1.261950482
1436	1.002292676	0.998786863	0.943302328	1.261933188
1437	1.00230264	0.998781591	0.943305861	1.261915885
1438	1.002312884	0.99877617	0.943309378	1.26189866
1439	1.002323154	0.998770736	0.943312886	1.261881481
1440	1.002333194	0.998765424	0.943316386	1.261864337
1441	1.002343226	0.998760115	0.943319894	1.26184716
1442	1.002353888	0.998754474	0.94332338	1.261830086
1443	1.002364697	0.998748755	0.94332685	1.261813095
1444	1.002375525	0.998743025	0.943330354	1.261795933
1445	1.002386392	0.998737275	0.943333849	1.261778816
1446	1.002397302	0.998731502	0.94333731	1.261761868
1447	1.002408091	0.998725793	0.943340788	1.261744839
1448	1.002419176	0.998719928	0.94334427	1.261727783
1449	1.002430334	0.998714024	0.943347758	1.261710705
1450	1.002442201	0.998707744	0.943351247	1.261693617
1451	1.002453566	0.998701731	0.943354768	1.261676376
1452	1.002464484	0.998695954	0.94335828	1.261659177
1453	1.002475829	0.99868995	0.943361795	1.261641967
1454	1.002487082	0.998683996	0.943365343	1.261624593
1455	1.002498339	0.99867804	0.94336887	1.261607322
1456	1.002509795	0.998671978	0.943372385	1.261590109
1457	1.002520587	0.998666268	0.943375904	1.261572877
1458	1.002530987	0.998660764	0.943379425	1.261555637
1459	1.00254162	0.998655138	0.943382933	1.261538457
1460	1.002552049	0.99864962	0.94338644	1.261521285
1461	1.002562647	0.998644012	0.943389951	1.261504093
1462	1.002573612	0.99863821	0.943393457	1.261486927
1463	1.002584672	0.998632358	0.943396941	1.261469865
1464	1.002595452	0.998626654	0.943400424	1.261452814
1465	1.002606553	0.99862078	0.943403901	1.261435785
1466	1.002617806	0.998614825	0.943407372	1.261418792
1467	1.002628739	0.99860904	0.943410848	1.261401771
1468	1.002639379	0.99860341	0.943414326	1.261384742
1469	1.002650299	0.998597632	0.943417758	1.261367938
1470	1.002661185	0.998591872	0.943421213	1.261351021
1471	1.002671726	0.998586294	0.943424697	1.261333962
1472	1.002682127	0.998580791	0.943428207	1.261316775
1473	1.002692878	0.998575102	0.943431694	1.261299704
1474	1.002703213	0.998569634	0.943435214	1.261282468
1475	1.002713447	0.998564219	0.943438739	1.261265213
1476	1.002723701	0.998558793	0.943442243	1.261248053
1477	1.00273418	0.998553248	0.943445748	1.261230892
1478	1.002744339	0.998547872	0.943449259	1.261213705
1479	1.00275416	0.998542676	0.943452795	1.26119639
1480	1.002764179	0.998537374	0.943456327	1.261179102
1481	1.002773937	0.998532211	0.94345987	1.261161755
1482	1.00278423	0.998526765	0.943463389	1.261144524
1483	1.002794667	0.998521242	0.943466929	1.261127193
1484	1.002805571	0.998515472	0.943470437	1.26111002
1485	1.002815992	0.998509958	0.943473958	1.261092784
1486	1.002826712	0.998504286	0.943477455	1.261075659
1487	1.002837518	0.998498568	0.94348097	1.261058453
1488	1.002848721	0.99849264	0.94348445	1.261041417
1489	1.002860094	0.998486622	0.943487928	1.261024387
1490	1.002871041	0.99848083	0.943491428	1.261007254
1491	1.002882081	0.998474988	0.943494929	1.260990117
1492	1.002892748	0.998469344	0.943498425	1.260973003
1493	1.002903246	0.998463789	0.943501953	1.26095573
1494	1.002913485	0.998458371	0.943505504	1.260938347
1495	1.002923626	0.998453005	0.943509062	1.260920928
1496	1.002933827	0.998447607	0.943512611	1.260903553
1497	1.002944063	0.998442191	0.94351616	1.260886182
1498	1.002954308	0.99843677	0.943519706	1.260868824
1499	1.002964706	0.998431268	0.943523259	1.260851431
1500	1.002974335	0.998426173	0.943526789	1.26083415
1501	1.002984898	0.998420584	0.943530316	1.260816886
1502	1.002995347	0.998415055	0.943533844	1.260799615
1503	1.003006084	0.998409374	0.943537354	1.260782434
1504	1.003016899	0.998403651	0.943540857	1.260765286
1505	1.003026725	0.998398452	0.943544405	1.26074792
1506	1.003036402	0.998393332	0.943547954	1.260730546
1507	1.003045827	0.998388344	0.943551525	1.260713066
1508	1.003054956	0.998383514	0.943555102	1.260695558
1509	1.003064685	0.998378366	0.943558666	1.260678111
1510	1.003075173	0.998372816	0.943562255	1.260660546
1511	1.003085943	0.998367117	0.943565806	1.260643164
1512	1.003096863	0.998361339	0.94356937	1.260625717
1513	1.003107506	0.998355708	0.943572945	1.260608218
1514	1.003118444	0.99834992	0.943576519	1.260590727
1515	1.003129155	0.998344253	0.943580077	1.260573313
1516	1.003140015	0.998338506	0.94358362	1.260555969
1517	1.003150575	0.998332918	0.943587171	1.260538588
1518	1.003161355	0.998327214	0.943590721	1.260521214
1519	1.003172196	0.998321478	0.943594281	1.260503792
1520	1.003183044	0.998315738	0.943597851	1.260486317
1521	1.003194047	0.998309916	0.943601414	1.260468877
1522	1.003204626	0.998304318	0.94360501	1.260451275
1523	1.003215756	0.998298429	0.943608575	1.26043383
1524	1.003226725	0.998292625	0.943612154	1.260416312
1525	1.003237548	0.998286898	0.943615713	1.260398895
1526	1.00324808	0.998281325	0.943619272	1.260381473
1527	1.003258237	0.998275951	0.943622811	1.260364153
1528	1.00326816	0.9982707	0.943626359	1.260346792
1529	1.003278305	0.998265332	0.943629894	1.260329489
1530	1.003288006	0.998260199	0.943633438	1.260312143
1531	1.003297377	0.99825524	0.94363699	1.260294761
1532	1.003306543	0.99825039	0.943640546	1.260277357
1533	1.003316279	0.998245238	0.94364408	1.260260065
1534	1.00332556	0.998240328	0.943647616	1.260242757
1535	1.003334287	0.99823571	0.943651162	1.260225405
1536	1.003342913	0.998231145	0.943654728	1.260207952
1537	1.003352001	0.998226337	0.943658261	1.260190663
1538	1.00336099	0.998221581	0.943661792	1.26017338
1539	1.003370552	0.99821652	0.943665327	1.260156084
1540	1.003380847	0.998211073	0.943668852	1.260138834
1541	1.00339132	0.998205531	0.943672395	1.260121497
1542	1.003401868	0.99819995	0.943675882	1.260104429
1543	1.003413003	0.998194058	0.943679364	1.260087392
1544	1.003423294	0.998188613	0.943682849	1.260070335
1545	1.003433204	0.998183369	0.943686343	1.260053238
1546	1.003442973	0.9981782	0.94368985	1.260036076
1547	1.003452519	0.998173149	0.943693346	1.260018968
1548	1.003462486	0.998167875	0.943696832	1.260001909
1549	1.003472454	0.9981626	0.943700366	1.259984619
1550	1.003482265	0.998157409	0.943703875	1.259967449
1551	1.003492221	0.998152141	0.943707358	1.259950402
1552	1.003502335	0.99814679	0.943710844	1.259933346
1553	1.003512979	0.998141158	0.943714325	1.259916314
1554	1.003523663	0.998135504	0.943717802	1.2598993
1555	1.003534204	0.998129926	0.943721273	1.259882314
1556	1.003544451	0.998124505	0.943724761	1.259865247
1557	1.003554488	0.998119194	0.943728263	1.259848109
1558	1.00356479	0.998113743	0.943731768	1.259830961
1559	1.003575316	0.998108173	0.94373524	1.259813972
1560	1.003586342	0.998102338	0.943738705	1.259797017
1561	1.003597843	0.998096253	0.94374215	1.259780163
1562	1.003609048	0.998090324	0.943745602	1.259763271
1563	1.003619942	0.998084559	0.943749061	1.25974635
1564	1.003630632	0.998078903	0.943752522	1.259729412
1565	1.003641393	0.998073209	0.943755974	1.259712525
1566	1.00365224	0.998067469	0.943759429	1.259695617
1567	1.003662977	0.998061788	0.943762882	1.259678723
1568	1.003673191	0.998056383	0.94376633	1.259661854
1569	1.003683551	0.998050902	0.943769804	1.259644859
1570	1.003693993	0.998045376	0.94377327	1.259627899
1571	1.003704018	0.998040072	0.943776741	1.259610917
1572	1.003713625	0.998034989	0.943780197	1.259594009
1573	1.003723088	0.998029982	0.943783656	1.259577088
1574	1.003732302	0.998025106	0.943787117	1.259560152
1575	1.003741385	0.998020299	0.943790586	1.259543181
1576	1.003750698	0.998015372	0.943794027	1.259526344
1577	1.003760506	0.998010182	0.943797458	1.259509559
1578	1.003770281	0.99800501	0.943800885	1.259492795
1579	1.003780183	0.99799977	0.943804319	1.259475993
1580	1.003790562	0.997994279	0.943807721	1.259459348
1581	1.003800867	0.997988825	0.943811143	1.259442608
1582	1.003810728	0.997983608	0.943814581	1.25942579
1583	1.003820723	0.997978319	0.94381804	1.259408866
1584	1.003830314	0.997973244	0.9438215	1.259391941
1585	1.003839138	0.997968575	0.94382498	1.259374916
1586	1.003847912	0.997963932	0.943828465	1.259357868
1587	1.003856685	0.99795929	0.943831949	1.259340823
1588	1.003865579	0.997954584	0.94383542	1.259323841
1589	1.003874787	0.997949712	0.943838875	1.259306941
1590	1.003884521	0.997944561	0.943842337	1.259290006
1591	1.00389378	0.997939662	0.94384582	1.259272969
1592	1.00390339	0.997934577	0.943849298	1.259255953
1593	1.003913346	0.997929309	0.94385277	1.259238968
1594	1.003923202	0.997924094	0.943856225	1.25922207
1595	1.003932761	0.997919036	0.943859683	1.259205153
1596	1.003941932	0.997914183	0.943863164	1.259188124
1597	1.003950793	0.997909494	0.94386664	1.259171122
1598	1.003960316	0.997904455	0.943870144	1.259153979
1599	1.003970193	0.997899229	0.943873627	1.259136943
1600	1.003979615	0.997894244	0.943877109	1.259119912
1601	1.003989665	0.997888926	0.943880589	1.259102887
1602	1.003999358	0.997883797	0.943884088	1.259085771
1603	1.004008665	0.997878872	0.943887568	1.259068751
1604	1.004017528	0.997874183	0.943891055	1.259051697
1605	1.004026447	0.997869463	0.943894539	1.259034652
1606	1.004035027	0.997864923	0.943898029	1.259017582
1607	1.004043365	0.997860511	0.943901539	1.259000413
1608	1.004051503	0.997856205	0.943905044	1.258983271
1609	1.004059705	0.997851865	0.943908556	1.258966091
1610	1.00406826	0.997847339	0.943912058	1.258948962
1611	1.004076861	0.997842787	0.943915557	1.258931851
1612	1.00408556	0.997838185	0.943919051	1.258914759
1613	1.004094334	0.997833542	0.943922539	1.258897701
1614	1.004102723	0.997829103	0.943926027	1.258880637
1615	1.004111007	0.99782472	0.943929547	1.258863421
1616	1.004118877	0.997820555	0.943933066	1.258846213
1617	1.00412645	0.997816548	0.943936583	1.258829012
1618	1.00413419	0.997812453	0.943940136	1.258811632
1619	1.004141736	0.99780846	0.943943699	1.258794208
1620	1.004149427	0.99780439	0.94394724	1.258776888
1621	1.004157884	0.997799915	0.943950746	1.258759741
1622	1.004166632	0.997795286	0.94395426	1.258742555
1623	1.004175314	0.997790692	0.943957754	1.258725466
1624	1.004184158	0.997786013	0.943961268	1.258708281
1625	1.00419289	0.997781392	0.943964736	1.25869132
1626	1.00420179	0.997776683	0.943968219	1.258674285
1627	1.004210795	0.997771918	0.943971717	1.258657178
1628	1.004219741	0.997767185	0.943975214	1.258640075
1629	1.004228529	0.997762534	0.943978709	1.258622984
1630	1.004237329	0.997757878	0.943982211	1.258605859
1631	1.004245649	0.997753476	0.943985718	1.258588708
1632	1.004254218	0.997748942	0.943989209	1.258571634
1633	1.004262707	0.99774445	0.943992684	1.25855464
1634	1.004271424	0.997739837	0.943996171	1.25853759
1635	1.004280258	0.997735163	0.943999675	1.258520454
1636	1.004289215	0.997730423	0.944003166	1.258503381
1637	1.004298381	0.997725573	0.94400665	1.258486342
1638	1.00430758	0.997720706	0.944010131	1.258469321
1639	1.004316897	0.997715776	0.944013586	1.258452426
1640	1.004325757	0.997711088	0.944017074	1.258435369
1641	1.004334458	0.997706484	0.944020554	1.25841835
1642	1.004343114	0.997701904	0.944024039	1.258401309
1643	1.004351848	0.997697282	0.944027503	1.258384373
1644	1.004360324	0.997692797	0.944030981	1.258367365
1645	1.004368503	0.997688469	0.944034461	1.258350345
1646	1.004376467	0.997684255	0.94403793	1.258333383
1647	1.004385303	0.99767958	0.944041401	1.258316409
1648	1.004394067	0.997674942	0.944044871	1.258299441
1649	1.004402713	0.997670368	0.944048326	1.25828255
1650	1.004412153	0.997665373	0.94405178	1.258265657
1651	1.004421216	0.997660577	0.944055228	1.2582488
1652	1.004430389	0.997655723	0.944058656	1.258232039
1653	1.00443907	0.99765113	0.944062094	1.25821523
1654	1.004447348	0.99764675	0.944065574	1.258198212
1655	1.004455564	0.997642402	0.944069046	1.258181237
1656	1.004463775	0.997638057	0.944072512	1.25816429
1657	1.004472303	0.997633545	0.944075944	1.258147509
1658	1.004480664	0.997629121	0.944079395	1.258130634
1659	1.004488444	0.997625004	0.944082874	1.258113624
1660	1.004496438	0.997620774	0.944086337	1.258096691
1661	1.004504305	0.997616612	0.944089784	1.25807984
1662	1.004512176	0.997612447	0.944093245	1.258062918
1663	1.004519786	0.99760842	0.944096727	1.258045892
1664	1.0045274	0.997604391	0.944100213	1.258028849
1665	1.004535372	0.997600173	0.9441037	1.258011798
1666	1.004542897	0.997596191	0.944107206	1.257994658
1667	1.004549925	0.997592472	0.944110734	1.257977407
1668	1.004557922	0.997588241	0.944114248	1.257960227
1669	1.004565594	0.997584181	0.944117759	1.257943064
1670	1.004572844	0.997580345	0.944121227	1.257926109
1671	1.004580146	0.997576481	0.944124692	1.25790917
1672	1.004587488	0.997572597	0.944128162	1.257892201
1673	1.004594579	0.997568844	0.944131649	1.257875156
1674	1.004601531	0.997565166	0.944135108	1.257858245
1675	1.004609318	0.997561045	0.944138574	1.257841299
1676	1.004617479	0.997556727	0.944142054	1.257824286
1677	1.00462508	0.997552705	0.944145542	1.257807233
1678	1.00463263	0.99754871	0.944149044	1.257790115
1679	1.004639674	0.997544983	0.944152574	1.257772857
1680	1.004646593	0.997541322	0.944156092	1.257755658
1681	1.004653443	0.997537697	0.944159604	1.257738489
1682	1.004660632	0.997533893	0.9441631	1.257721401
1683	1.004668064	0.997529961	0.944166599	1.257704295
1684	1.004675406	0.997526076	0.944170086	1.257687246
1685	1.004683197	0.997521953	0.94417356	1.257670265
1686	1.004691127	0.997517757	0.94417705	1.257653204
1687	1.004699037	0.997513572	0.944180521	1.257636238
1688	1.004707355	0.997509171	0.944183979	1.257619335
1689	1.004715113	0.997505065	0.944187436	1.257602433
1690	1.004723425	0.997500667	0.944190906	1.257585471
1691	1.004731864	0.997496202	0.944194387	1.257568457
1692	1.004740125	0.997491831	0.944197877	1.257551395
1693	1.004748489	0.997487405	0.944201348	1.257534429
1694	1.004757319	0.997482733	0.944204825	1.257517432
1695	1.004765939	0.997478172	0.944208287	1.257500509
1696	1.004774519	0.997473632	0.94421175	1.257483581
1697	1.00478345	0.997468906	0.944215188	1.257466779
1698	1.004792831	0.997463942	0.944218598	1.257450112
1699	1.004801525	0.997459342	0.944222016	1.257433403
1700	1.004810041	0.997454836	0.944225482	1.257416462
1701	1.004818306	0.997450462	0.944228943	1.257399545
1702	1.004825891	0.997446449	0.944232391	1.257382689
1703	1.004833103	0.997442633	0.944235823	1.257365917
1704	1.004840232	0.997438861	0.944239268	1.257349077
1705	1.004847865	0.997434822	0.944242717	1.257332217
1706	1.004855377	0.997430847	0.94424617	1.257315339
1707	1.004863048	0.997426788	0.944249637	1.257298395
1708	1.004870532	0.997422828	0.944253083	1.257281552
1709	1.004877908	0.997418925	0.944256536	1.257264674
1710	1.004885902	0.997414695	0.944259984	1.257247826
1711	1.004894365	0.997410217	0.944263411	1.257231072
1712	1.00490262	0.997405849	0.944266841	1.257214309
1713	1.004911086	0.997401369	0.944270251	1.257197646
1714	1.00491915	0.997397102	0.944273681	1.257180879
1715	1.004927373	0.997392751	0.944277076	1.257164285
1716	1.004936013	0.99738818	0.944280483	1.257147635
1717	1.004944793	0.997383534	0.944283881	1.257131029
1718	1.004952998	0.997379192	0.944287291	1.257114363
1719	1.004961068	0.997374922	0.944290697	1.257097716
1720	1.004968921	0.997370767	0.944294095	1.257081109
1721	1.004977025	0.997366479	0.944297474	1.257064597
1722	1.004984585	0.997362478	0.94430088	1.25704795
1723	1.004992397	0.997358345	0.944304276	1.257031355
1724	1.005000563	0.997354024	0.94430767	1.257014767
1725	1.0050089	0.997349613	0.944311055	1.256998222
1726	1.005017256	0.997345191	0.944314416	1.256981797
1727	1.005025652	0.997340748	0.944317768	1.256965416
1728	1.005034086	0.997336285	0.944321135	1.256948964
1729	1.005042984	0.997331577	0.944324506	1.256932489
1730	1.005051523	0.997327059	0.944327892	1.256915941
1731	1.005060347	0.99732239	0.944331256	1.256899504
1732	1.005069716	0.997317432	0.944334604	1.256883141
1733	1.005078787	0.997312632	0.944337965	1.256866719
1734	1.005087853	0.997307836	0.944341335	1.256850248
1735	1.005096539	0.997303239	0.944344714	1.256833737
1736	1.00510482	0.997298857	0.944348075	1.256817315
1737	1.005113074	0.99729449	0.944351456	1.256800792
1738	1.005121215	0.997290183	0.94435486	1.256784155
1739	1.00512933	0.997285889	0.944358261	1.256767537
1740	1.005137296	0.997281673	0.944361674	1.256750859
1741	1.005145002	0.997277596	0.944365062	1.256734304
1742	1.005153295	0.997273208	0.94436844	1.256717796
1743	1.005161248	0.997269	0.944371825	1.256701255
1744	1.005169192	0.997264796	0.944375194	1.256684798
1745	1.005177251	0.997260532	0.944378556	1.256668365
1746	1.005185535	0.997256149	0.944381933	1.256651868
1747	1.005193932	0.997251706	0.944385304	1.256635395
1748	1.005202266	0.997247295	0.944388688	1.256618858
1749	1.005210648	0.99724286	0.944392056	1.256602404
1750	1.005219282	0.997238292	0.944395406	1.256586034
1751	1.005228289	0.997233526	0.944398759	1.256569652
1752	1.005236636	0.997229109	0.944402132	1.256553171
1753	1.005245281	0.997224535	0.94440551	1.256536663
1754	1.005254086	0.997219875	0.944408885	1.256520174
1755	1.005262168	0.997215599	0.944412277	1.256503603
1756	1.005270307	0.997211293	0.944415642	1.256487158
1757	1.005278495	0.99720696	0.944419008	1.256470714
1758	1.005286761	0.997202586	0.944422367	1.256454302
1759	1.005294752	0.997198358	0.944425743	1.256437805
1760	1.005302174	0.99719443	0.944429162	1.256421104
1761	1.005309378	0.997190619	0.94443258	1.256404404
1762	1.005317022	0.997186574	0.944435977	1.256387804
1763	1.005324433	0.997182652	0.94443939	1.256371132
1764	1.005331886	0.997178709	0.944442795	1.256354496
1765	1.005339669	0.99717459	0.944446188	1.25633792
1766	1.005347009	0.997170707	0.944449575	1.256321368
1767	1.005354546	0.997166719	0.944452966	1.256304803
1768	1.005362168	0.997162685	0.944456342	1.256288308
1769	1.005369775	0.99715866	0.944459744	1.256271691
1770	1.005377448	0.9971546	0.944463128	1.256255158
1771	1.005384657	0.997150786	0.944466535	1.25623851
1772	1.005391611	0.997147106	0.944469951	1.256221825
1773	1.005399243	0.997143068	0.944473332	1.256205306
1774	1.005407285	0.997138813	0.944476742	1.256188645
1775	1.005414881	0.997134794	0.944480131	1.256172088
1776	1.005422493	0.997130765	0.944483509	1.256155587
1777	1.005430826	0.997126356	0.944486877	1.256139137
1778	1.005439213	0.997121919	0.94449024	1.256122703
1779	1.005447438	0.997117566	0.944493623	1.256106178
1780	1.005455561	0.997113268	0.944497001	1.256089677
1781	1.005463617	0.997109005	0.944500403	1.256073056
1782	1.005471753	0.9971047	0.944503781	1.256056555
1783	1.005479958	0.997100359	0.944507158	1.256040061
1784	1.005488562	0.997095806	0.944510535	1.256023562
1785	1.005497388	0.997091136	0.944513898	1.256007134
1786	1.005505961	0.9970866	0.944517263	1.255990698
1787	1.005514261	0.997082208	0.944520639	1.255974206
1788	1.005522536	0.997077829	0.944524026	1.255957658
1789	1.005530513	0.997073609	0.944527394	1.255941209
1790	1.005538363	0.997069454	0.944530746	1.255924835
1791	1.005546362	0.997065222	0.944534085	1.255908522
1792	1.005554643	0.99706084	0.944537431	1.25589218
1793	1.005562765	0.997056543	0.944540778	1.255875833
1794	1.005571037	0.997052166	0.944544142	1.255859399
1795	1.005579018	0.997047943	0.944547514	1.25584293
1796	1.005586901	0.997043771	0.944550889	1.255826443
1797	1.005594821	0.997039581	0.944554291	1.255809825
1798	1.005602672	0.997035426	0.944557683	1.255793258
1799	1.005610054	0.99703152	0.94456109	1.255776616
1800	1.005617476	0.997027593	0.944564494	1.255759988
1801	1.005624465	0.997023895	0.944567892	1.255743394
1802	1.005631622	0.997020108	0.944571293	1.255726782
1803	1.005638875	0.99701627	0.944574683	1.255710224
1804	1.005646056	0.997012471	0.944578093	1.255693568
1805	1.00565327	0.997008653	0.944581484	1.255677003
1806	1.005660939	0.997004595	0.94458486	1.255660516
1807	1.005668486	0.997000602	0.944588253	1.255643944
1808	1.005675913	0.996996672	0.944591646	1.255627372
1809	1.005683198	0.996992817	0.944595048	1.255610757
1810	1.005691147	0.996988611	0.94459844	1.255594189
1811	1.005699386	0.996984251	0.94460183	1.25557763
1812	1.005707367	0.996980028	0.944605238	1.255560989
1813	1.005714535	0.996976235	0.944608647	1.255544338
1814	1.005721944	0.996972316	0.944612045	1.255527742
1815	1.005728815	0.996968679	0.944615456	1.255511084
1816	1.005735489	0.996965148	0.944618862	1.255494446
1817	1.005742633	0.996961368	0.944622237	1.255477967
1818	1.005749995	0.996957473	0.94462563	1.255461396
1819	1.005757581	0.996953458	0.944629014	1.255444866
1820	1.0057652	0.996949427	0.944632411	1.255428278
1821	1.005772942	0.996945331	0.944635823	1.255411617
1822	1.005780774	0.996941186	0.944639213	1.25539506
1823	1.005789449	0.996936596	0.944642609	1.255378472
1824	1.005798244	0.996931942	0.944646003	1.255361897
1825	1.005806819	0.996927405	0.944649405	1.255345285
1826	1.005815369	0.996922881	0.944652804	1.255328687
1827	1.005824514	0.996918042	0.94465618	1.255312198
1828	1.005833462	0.996913307	0.944659557	1.255295709
1829	1.005842406	0.996908575	0.944662939	1.255279193
1830	1.005851489	0.996903768	0.944666353	1.25526252
1831	1.005860389	0.996899059	0.944669774	1.255245813
1832	1.005869508	0.996894234	0.944673198	1.255229095
1833	1.005878172	0.996889649	0.944676591	1.255212526
1834	1.00588677	0.9968851	0.944679953	1.255196107
1835	1.005894984	0.996880754	0.944683332	1.25517961
1836	1.005903023	0.9968765	0.944686725	1.255163037
1837	1.005911435	0.996872049	0.944690102	1.255146547
1838	1.005919415	0.996867826	0.944693495	1.255129981
1839	1.005927241	0.996863685	0.944696871	1.255113497
1840	1.005935141	0.996859505	0.944700252	1.255096987
1841	1.005942664	0.996855525	0.944703631	1.255080487
1842	1.005950244	0.996851514	0.944707019	1.255063942
1843	1.00595779	0.996847521	0.944710403	1.255047418
1844	1.005965114	0.996843645	0.944713802	1.255030821
1845	1.005972618	0.996839675	0.944717197	1.255014244
1846	1.005980072	0.996835731	0.944720569	1.254997782
1847	1.005987834	0.996831623	0.944723955	1.254981246
1848	1.005995586	0.996827522	0.94472734	1.254964719
1849	1.0060035	0.996823334	0.944730741	1.254948113
1850	1.006011576	0.996819061	0.944734123	1.254931598
1851	1.006018945	0.996815161	0.944737511	1.254915054
1852	1.00602614	0.996811354	0.944740909	1.254898466
1853	1.006033989	0.996807201	0.944744292	1.254881947
1854	1.006042094	0.996802912	0.944747666	1.254865475
1855	1.006050309	0.996798566	0.944751044	1.254848981
1856	1.006058334	0.99679432	0.944754425	1.254832472
1857	1.006066337	0.996790084	0.94475781	1.254815947
1858	1.006074895	0.996785556	0.944761187	1.25479946
1859	1.006083085	0.996781223	0.944764574	1.254782921
1860	1.006091499	0.996776771	0.944767968	1.254766352
1861	1.006099741	0.99677241	0.944771352	1.254749828
1862	1.006108089	0.996767992	0.944774732	1.254733327
1863	1.006116274	0.996763661	0.944778085	1.254716958
1864	1.006124798	0.996759151	0.944781453	1.254700514
1865	1.006132845	0.996754893	0.944784825	1.254684053
1866	1.006141022	0.996750566	0.944788193	1.254667609
1867	1.006149129	0.996746276	0.944791565	1.254651144
1868	1.006156806	0.996742214	0.944794944	1.25463465
1869	1.006164462	0.996738163	0.9447983	1.254618265
1870	1.006172193	0.996734072	0.944801663	1.254601849
1871	1.006180287	0.99672979	0.944805043	1.254585345
1872	1.006187894	0.996725765	0.944808429	1.254568814
1873	1.006195558	0.99672171	0.944811835	1.254552189
1874	1.006203242	0.996717644	0.944815242	1.254535554
1875	1.006211157	0.996713455	0.94481864	1.254518965
1876	1.006218478	0.996709582	0.944822024	1.254502446
1877	1.006225521	0.996705855	0.944825425	1.254485843
1878	1.006232283	0.996702277	0.944828843	1.254469161
1879	1.006239077	0.996698682	0.944832238	1.254452588
1880	1.006246091	0.996694971	0.944835658	1.25443589
1881	1.006253522	0.996691038	0.944839057	1.254419297
1882	1.006260853	0.99668716	0.94484245	1.254402734
1883	1.006268311	0.996683213	0.944845874	1.25438602
1884	1.006275758	0.996679272	0.944849305	1.254369272
1885	1.006283567	0.99667514	0.944852734	1.254352536
1886	1.006291146	0.99667113	0.94485615	1.254335856
1887	1.006298662	0.996667153	0.944859561	1.254319207
1888	1.006306101	0.996663217	0.944862962	1.254302606
1889	1.006313179	0.996659472	0.944866372	1.254285963
1890	1.006320576	0.996655558	0.944869782	1.254269318
1891	1.006328263	0.99665149	0.944873162	1.254252815
1892	1.006336083	0.996647353	0.944876546	1.254236297
1893	1.006343905	0.996643213	0.944879946	1.254219705
1894	1.006351635	0.996639123	0.944883352	1.25420308
1895	1.006359642	0.996634887	0.944886741	1.254186535
1896	1.006367489	0.996630735	0.944890111	1.254170086
1897	1.006375889	0.99662629	0.944893474	1.254153671
1898	1.006384657	0.99662165	0.944896818	1.254137351
1899	1.006393912	0.996616753	0.944900176	1.254120961
1900	1.006403181	0.996611848	0.944903537	1.254104553
1901	1.006412068	0.996607146	0.944906912	1.254088084
1902	1.006420348	0.996602765	0.944910291	1.254071589
1903	1.006428638	0.996598379	0.944913656	1.254055164
1904	1.006436719	0.996594102	0.944917038	1.254038658
1905	1.006444775	0.99658984	0.944920431	1.254022096
1906	1.006452581	0.996585709	0.944923804	1.254005634
1907	1.00646032	0.996581615	0.944927183	1.253989145
1908	1.006468325	0.996577379	0.944930561	1.253972657
1909	1.0064764	0.996573105	0.944933923	1.253956251
1910	1.006484499	0.99656882	0.94493728	1.253939862
1911	1.006492608	0.996564529	0.944940644	1.253923446
1912	1.006500727	0.996560234	0.944943985	1.253907138
1913	1.006508586	0.996556075	0.944947339	1.25389077
1914	1.006516404	0.996551938	0.944950719	1.253874277
1915	1.006523814	0.996548017	0.944954101	1.25385777
1916	1.006530708	0.99654437	0.944957456	1.253841397
1917	1.006538458	0.996540269	0.944960804	1.253825055
1918	1.006546411	0.99653606	0.944964162	1.253808671
1919	1.006554159	0.996531961	0.944967517	1.253792295
1920	1.006562099	0.996527759	0.944970886	1.253775856
1921	1.006570078	0.996523537	0.944974249	1.253759441
1922	1.006578009	0.996519341	0.9449776	1.253743091
1923	1.00658613	0.996515044	0.944980935	1.253726811
1924	1.006594452	0.99651064	0.944984283	1.253710473
1925	1.006602979	0.996506128	0.94498764	1.253694092
1926	1.006611386	0.99650168	0.944990962	1.253677882
1927	1.006619863	0.996497194	0.944994269	1.253661743
1928	1.006627709	0.996493043	0.944997613	1.253645425
1929	1.006636167	0.996488567	0.945000935	1.253629213
1930	1.00664499	0.996483899	0.94500427	1.253612937
1931	1.006653621	0.996479332	0.945007594	1.253596715
1932	1.00666234	0.996474718	0.945010913	1.253580522
1933	1.006671024	0.996470123	0.945014259	1.253564192
1934	1.006679412	0.996465685	0.945017614	1.253547823
1935	1.006688452	0.996460902	0.945020938	1.2535316
1936	1.006697663	0.996456028	0.945024252	1.253515429
1937	1.006707073	0.996451048	0.945027564	1.25349927
1938	1.006716398	0.996446114	0.94503089	1.253483041
1939	1.006726222	0.996440916	0.945034231	1.253466739
1940	1.006735812	0.996435841	0.945037556	1.253450512
1941	1.006745411	0.996430762	0.945040865	1.253434365
1942	1.006755184	0.996425591	0.945044186	1.253418164
1943	1.006764509	0.996420657	0.945047528	1.253401856
1944	1.006773615	0.996415838	0.945050876	1.253385516
1945	1.006782597	0.996411086	0.945054224	1.253369184
1946	1.006791327	0.996406467	0.945057569	1.25335286
1947	1.006800328	0.996401704	0.945060921	1.253336503
1948	1.006809347	0.996396932	0.94506427	1.253320165
1949	1.006818493	0.996392092	0.9450676	1.253303917
1950	1.006827847	0.996387143	0.945070934	1.25328765
1951	1.006837068	0.996382263	0.945074286	1.253271297
1952	1.006846476	0.996377285	0.945077623	1.253255012
1953	1.00685568	0.996372415	0.945080942	1.253238819
1954	1.006865366	0.99636729	0.945084255	1.253222655
1955	1.006875048	0.996362167	0.945087575	1.253206457
1956	1.006884371	0.996357234	0.945090897	1.253190247
1957	1.006894281	0.99635199	0.945094215	1.253174058
1958	1.006903905	0.996346898	0.945097549	1.253157794
1959	1.006913535	0.996341802	0.945100844	1.253141719
1960	1.006922696	0.996336954	0.945104144	1.253125615
1961	1.006932117	0.99633197	0.945107408	1.253109692
1962	1.00694121	0.996327158	0.945110681	1.253093726
1963	1.006950119	0.996322444	0.945113974	1.253077661
1964	1.006959128	0.996317677	0.945117268	1.25306159
1965	1.006968098	0.996312931	0.945120545	1.253045599
1966	1.006976968	0.996308237	0.94512383	1.253029574
1967	1.006985627	0.996303656	0.945127115	1.253013546
1968	1.006994405	0.996299011	0.945130397	1.252997537
1969	1.007003071	0.996294425	0.945133702	1.252981414
1970	1.007011527	0.996289951	0.945136989	1.252965376
1971	1.007020372	0.996285271	0.945140243	1.252949503
1972	1.007029229	0.996280584	0.945143488	1.252933671
1973	1.00703838	0.996275742	0.945146741	1.252917802
1974	1.007047379	0.99627098	0.945149995	1.252901928
1975	1.007056031	0.996266403	0.945153277	1.252885915
1976	1.007064306	0.996262024	0.945156606	1.252869677
1977	1.00707298	0.996257434	0.945159916	1.252853531
1978	1.007081596	0.996252875	0.945163251	1.252837262
1979	1.007090132	0.996248358	0.945166578	1.25282103
1980	1.007098738	0.996243804	0.945169892	1.252804864
1981	1.007106915	0.996239478	0.945173208	1.25278869
1982	1.00711462	0.996235401	0.94517654	1.252772437
1983	1.007122496	0.996231233	0.945179887	1.252756108
1984	1.00713024	0.996227136	0.945183241	1.252739746
1985	1.007137792	0.99622314	0.945186617	1.252723281
1986	1.007145215	0.996219212	0.945189979	1.25270688
1987	1.007152231	0.9962155	0.945193361	1.252690384
1988	1.007159439	0.996211685	0.94519672	1.252673998
1989	1.007166865	0.996207756	0.945200088	1.252657569
1990	1.007174356	0.996203792	0.945203462	1.252641113
1991	1.007182321	0.996199578	0.945206826	1.252624703
1992	1.007190121	0.996195451	0.945210206	1.252608217
1993	1.007198325	0.996191109	0.945213565	1.25259183
1994	1.00720628	0.9961869	0.945216933	1.252575405
1995	1.007214362	0.996182623	0.945220329	1.252558837
1996	1.007222547	0.996178293	0.945223698	1.252542404
1997	1.007230264	0.99617421	0.945227077	1.252525923
1998	1.007238351	0.99616993	0.945230447	1.252509488
[truncated: 98,001 more rows]
