# Supplementary material for: Identification and characterization of constrained non-exonic bases lacking predictive epigenomic and transcription factor binding annotations
Source: Nat Commun. 2020 Dec 2;11:6168. doi: 10.1038/s41467-020-19962-9 (PMC7710766; doi:10.1038/s41467-020-19962-9)
Supplement: Supplementary file 11 — Source Data [file 41467_2020_19962_MOESM11_ESM.zip › SourceData/SupFig9b.txt]

Distance to Nearest Gene (bp)	Low_CNE	High_CNE	Low_notCNE	High_notCNE
0	0.559874904	0.583188683	0.46070143	0.588610237
1	0.560104815	0.583274102	0.46071706	0.588637531
2	0.560320547	0.583358364	0.460732944	0.588664926
3	0.560525322	0.583441482	0.460749019	0.588692474
4	0.56071813	0.583523104	0.460765298	0.588720215
5	0.560901896	0.58360396	0.460781722	0.588748092
6	0.561077308	0.583684334	0.46079828	0.588776065
7	0.561245987	0.583764046	0.460814944	0.588804152
8	0.561408278	0.583843094	0.460831735	0.588832252
9	0.561565114	0.583921765	0.460848629	0.58886035
10	0.561717479	0.584000163	0.460865598	0.588888465
11	0.561866575	0.584078405	0.460882624	0.588916574
12	0.562012355	0.584156479	0.460899691	0.588944738
13	0.562155922	0.584234656	0.460916788	0.588972897
14	0.562298434	0.584312807	0.460933902	0.589001032
15	0.562439127	0.584390945	0.460951046	0.589029147
16	0.562577437	0.584468784	0.46096822	0.589057312
17	0.562714027	0.584546246	0.460985408	0.589085539
18	0.562849142	0.584623214	0.46100263	0.589113769
19	0.562983054	0.584699948	0.461019877	0.589141985
20	0.563115811	0.5847752	0.461037143	0.589170354
21	0.563246036	0.584849256	0.461054443	0.589198866
22	0.563374665	0.584922635	0.461071766	0.589227423
23	0.563501181	0.584995144	0.461089095	0.589256152
24	0.563624109	0.585067315	0.461106478	0.589284899
25	0.563744605	0.585138926	0.46112393	0.589313592
26	0.563863013	0.585210356	0.461141399	0.589342328
27	0.563979086	0.585280615	0.46115893	0.589371096
28	0.564093316	0.58534973	0.461176492	0.589399937
29	0.56420531	0.585417805	0.461194089	0.589428846
30	0.564315388	0.585484515	0.461211721	0.589457869
31	0.564424188	0.585549951	0.461229365	0.589487037
32	0.564532423	0.585613918	0.461247003	0.589516366
33	0.564638619	0.58567687	0.461264666	0.589545792
34	0.564744962	0.58573942	0.461282333	0.589575194
35	0.564850666	0.585801722	0.461300005	0.589604586
36	0.564955043	0.58586435	0.461317674	0.58963394
37	0.565059617	0.58592686	0.46133535	0.589663215
38	0.565163921	0.585989293	0.461353004	0.589692528
39	0.565266529	0.586051686	0.461370703	0.589721735
40	0.565368719	0.586114015	0.46138843	0.58975082
41	0.565470247	0.586176525	0.461406163	0.58977984
42	0.565570938	0.586239218	0.461423895	0.589808818
43	0.56567045	0.58630221	0.46144164	0.589837712
44	0.565768464	0.586364785	0.461459391	0.589866654
45	0.565866576	0.586426958	0.46147714	0.589895587
46	0.565964663	0.58648861	0.461494882	0.589924551
47	0.566061816	0.586549859	0.461512653	0.58995346
48	0.566158331	0.586610212	0.461530427	0.589982463
49	0.56625433	0.586670291	0.461548187	0.59001153
50	0.566349345	0.586730799	0.461565945	0.590040579
51	0.56644414	0.5867911	0.461583703	0.590069601
52	0.566538099	0.586851231	0.461601483	0.590098552
53	0.566630584	0.586910816	0.461619278	0.590127526
54	0.566722553	0.586970011	0.461637078	0.590156516
55	0.566814989	0.587028543	0.461654862	0.590185542
56	0.566907253	0.587087335	0.461672664	0.59021443
57	0.566999861	0.587145868	0.461690459	0.590243294
58	0.567090921	0.58720414	0.461708277	0.590272161
59	0.567181784	0.5872621	0.461726098	0.590301024
60	0.567271836	0.587320073	0.461743924	0.590329856
61	0.567361717	0.587377266	0.461761737	0.590358785
62	0.567450934	0.587434329	0.461779571	0.590387665
63	0.567539193	0.587491158	0.461797428	0.590416484
64	0.567627206	0.58754718	0.461815291	0.590445345
65	0.567715145	0.587603411	0.461833162	0.590474125
66	0.567802962	0.587659031	0.461851019	0.590502982
67	0.567890877	0.587714365	0.461868884	0.59053181
68	0.567977882	0.587769465	0.461886757	0.590560655
69	0.568064175	0.587824226	0.461904645	0.590589456
70	0.568150051	0.587878858	0.46192253	0.590618254
71	0.56823487	0.587933516	0.461940441	0.590646964
72	0.568319246	0.587987835	0.461958363	0.590675637
73	0.568403623	0.588041622	0.461976293	0.590704288
74	0.568487533	0.588095084	0.461994242	0.59073289
75	0.568570656	0.588148051	0.4620122	0.590761519
76	0.568653313	0.588200941	0.462030172	0.590790111
77	0.568736092	0.588253713	0.462048147	0.59081866
78	0.568818454	0.588305758	0.462066144	0.590847196
79	0.568900447	0.588357399	0.462084158	0.590875705
80	0.568982416	0.588408767	0.462102159	0.590904264
81	0.569063696	0.588460344	0.462120185	0.590932724
82	0.569144707	0.588511985	0.46213821	0.590961149
83	0.569225422	0.588563172	0.462156248	0.59098957
84	0.569305106	0.588614176	0.462174309	0.591017951
85	0.569384937	0.588664673	0.46219235	0.591046408
86	0.569464006	0.588715326	0.462210421	0.591074746
87	0.569542633	0.588765941	0.462228475	0.591103132
88	0.569622145	0.588816438	0.462246523	0.591131466
89	0.569701386	0.588866233	0.462264585	0.591159813
90	0.569779644	0.588915625	0.46228266	0.591188199
91	0.569858369	0.588964965	0.46230075	0.591216486
92	0.569937021	0.589013721	0.462318855	0.591244766
93	0.57001496	0.589062242	0.462336975	0.591273028
94	0.570092752	0.589110308	0.462355106	0.591301279
95	0.570169536	0.589157555	0.462373268	0.591329542
96	0.570247155	0.589204554	0.462391409	0.59135778
97	0.570325266	0.589251281	0.462409556	0.591385955
98	0.570402566	0.589297696	0.462427713	0.59141414
99	0.570479768	0.589343851	0.462445882	0.591442296
100	0.570557486	0.589389668	0.462464053	0.591470426
101	0.570634836	0.589435147	0.462482221	0.591498603
102	0.57071162	0.589480729	0.462500394	0.591526743
103	0.570788207	0.589526858	0.462518589	0.591554721
104	0.570863935	0.589572636	0.462536829	0.591582614
105	0.570939884	0.58961805	0.462555083	0.591610466
106	0.571014899	0.589662943	0.46257336	0.591638324
107	0.571090135	0.589707291	0.462591655	0.591666133
108	0.571164536	0.589751236	0.462609969	0.591693951
109	0.571238961	0.589794985	0.462628288	0.591721742
110	0.571313411	0.589838124	0.462646628	0.591749486
111	0.57138791	0.589881106	0.462664985	0.591777153
112	0.571462139	0.589923894	0.462683337	0.591804849
113	0.571536466	0.589966603	0.462701707	0.591832439
114	0.571609761	0.59000956	0.462720101	0.591859954
115	0.571683769	0.590052243	0.462738492	0.59188744
116	0.571757285	0.590094679	0.462756901	0.591914903
117	0.571830211	0.590136882	0.462775316	0.59194239
118	0.571903556	0.590179136	0.462793719	0.591969863
119	0.571976654	0.590221534	0.462812129	0.591997271
120	0.572050048	0.590263398	0.462830561	0.592024633
121	0.572122679	0.59030534	0.462849006	0.592051949
122	0.572194967	0.590347205	0.462867456	0.592079235
123	0.572266591	0.590389199	0.462885921	0.592106468
124	0.572337503	0.590431142	0.462904405	0.592133653
125	0.572408341	0.590472642	0.462922895	0.592160853
126	0.572478884	0.590513934	0.46294142	0.592187954
127	0.572549083	0.590554914	0.462959964	0.592215019
128	0.572618545	0.590595843	0.46297853	0.592242026
129	0.572687368	0.590636498	0.462997092	0.592269085
130	0.572756192	0.590676724	0.463015651	0.592296168
131	0.572824966	0.590716404	0.463034232	0.592323218
132	0.572893125	0.590755967	0.46305286	0.592350135
133	0.572961973	0.590795193	0.463071484	0.592377044
134	0.573030551	0.590834366	0.463090113	0.592403918
135	0.573099448	0.590873344	0.463108736	0.592430782
136	0.573168197	0.590912829	0.463127375	0.592457509
137	0.573236455	0.590952418	0.463146026	0.592484194
138	0.57330432	0.590991266	0.463164688	0.592510924
139	0.573372013	0.591029841	0.463183359	0.592537644
140	0.57344005	0.591068507	0.463202033	0.592564301
141	0.573507251	0.591107043	0.463220718	0.592590975
142	0.573574625	0.591144825	0.463239415	0.592617681
143	0.573641531	0.591182867	0.463258125	0.59264432
144	0.573708168	0.591220831	0.463276853	0.592670901
145	0.573775222	0.591257976	0.463295591	0.592697505
146	0.573842399	0.591294874	0.463314336	0.592724093
147	0.573908912	0.591332123	0.4633331	0.592750597
148	0.573974689	0.591369332	0.463351903	0.592777006
149	0.574039875	0.591406269	0.46337072	0.592803415
150	0.574105087	0.591442829	0.463389535	0.592829859
151	0.574170323	0.591479337	0.463408357	0.592856266
152	0.574236443	0.591515793	0.46342718	0.592882577
153	0.57430249	0.591551754	0.463445999	0.592908927
154	0.57436861	0.591587833	0.463464831	0.592935171
155	0.574434313	0.591624224	0.463483686	0.592961284
156	0.574499696	0.591660485	0.46350256	0.592987345
157	0.574565423	0.591696603	0.463521431	0.593013377
158	0.57463088	0.591732538	0.463540316	0.593039378
159	0.57469614	0.591768331	0.463559189	0.593065432
160	0.574760639	0.591804163	0.463578114	0.593091338
161	0.574824966	0.591839995	0.463597048	0.593117209
162	0.574889071	0.591875722	0.463616007	0.593142998
163	0.574952538	0.591911385	0.463635013	0.593168655
164	0.575015661	0.591947347	0.463654021	0.593194264
165	0.575078906	0.591983114	0.463673038	0.593219834
166	0.575141906	0.592018854	0.463692074	0.593245345
167	0.575204808	0.592054569	0.463711117	0.593270818
168	0.575267611	0.592089738	0.463730175	0.593296288
169	0.575330071	0.592124971	0.46374922	0.593321803
170	0.575392825	0.592159763	0.463768287	0.593347252
171	0.575455579	0.592194516	0.463787357	0.593372679
172	0.575517498	0.592229008	0.463806434	0.59339814
173	0.575579662	0.592263371	0.463825514	0.593423573
174	0.57564136	0.592297187	0.463844616	0.593448985
175	0.575702443	0.592331056	0.463863743	0.593474337
176	0.575763158	0.592364638	0.463882883	0.593499682
177	0.575823234	0.592397844	0.463902023	0.593525081
178	0.575883285	0.592430529	0.463921182	0.593550457
179	0.575943336	0.592463215	0.463940339	0.593575815
180	0.576002503	0.592495692	0.463959539	0.593601097
181	0.576061867	0.592527909	0.463978751	0.593626343
182	0.576121304	0.592560725	0.463997961	0.593651498
183	0.576179733	0.592593228	0.464017187	0.593676677
184	0.576238212	0.592625797	0.464036424	0.593701806
185	0.576296568	0.592658287	0.464055679	0.593726875
186	0.576354875	0.592690712	0.464074906	0.593752036
187	0.576413501	0.592723177	0.464094157	0.593777073
188	0.576471685	0.592755537	0.464113436	0.593802039
189	0.576529697	0.592787872	0.4641327	0.593827043
190	0.576588102	0.592820102	0.464151986	0.593851939
191	0.576645967	0.592852293	0.464171266	0.593876868
192	0.576703045	0.592884485	0.46419056	0.593901791
193	0.576760467	0.592916494	0.464209857	0.593926686
194	0.576817988	0.592948165	0.464229177	0.593951523
195	0.57687487	0.592979629	0.464248509	0.593976374
196	0.576931457	0.593010572	0.464267849	0.594001256
197	0.576987011	0.593041684	0.464287205	0.594026103
198	0.577043033	0.593072757	0.464306558	0.594050915
199	0.577099399	0.593103896	0.4643259	0.594075719
200	0.577156035	0.593135138	0.46434525	0.594100449
201	0.577212474	0.593166419	0.464364617	0.594125107
202	0.577269135	0.593197921	0.464383978	0.594149713
203	0.57732523	0.593229229	0.464403339	0.594174345
204	0.577381105	0.593260484	0.464422698	0.594198983
205	0.57743747	0.593291921	0.464442063	0.594223533
206	0.57749364	0.593322942	0.464461443	0.594248071
207	0.577549194	0.593354081	0.46448084	0.594272551
208	0.577605118	0.593384868	0.464500247	0.594297002
209	0.577660599	0.593415603	0.464519675	0.594321398
210	0.577715712	0.593446481	0.464539113	0.594345743
211	0.577771635	0.593477151	0.464558548	0.594370051
212	0.577827018	0.593507549	0.464578004	0.594394341
213	0.577882032	0.593537946	0.464597465	0.594418622
214	0.577937022	0.593568278	0.464616925	0.594442889
215	0.577991545	0.593598402	0.464636381	0.594467195
216	0.578046166	0.593628474	0.464655859	0.594491409
217	0.578101254	0.593658403	0.464675327	0.594515626
218	0.578155875	0.593688333	0.4646948	0.594539838
219	0.578210128	0.593718496	0.464714283	0.594564007
220	0.578263889	0.593748971	0.464733787	0.594588079
221	0.578317527	0.593779355	0.464753281	0.594612183
222	0.578371706	0.593809362	0.464772777	0.594636267
223	0.578425443	0.593838927	0.46479228	0.594660399
224	0.578479081	0.593868297	0.464811803	0.594684471
225	0.578532155	0.593897758	0.464831328	0.594708545
226	0.578585989	0.593926881	0.46485085	0.594732604
227	0.578639702	0.593956121	0.464870354	0.594756703
228	0.578693364	0.593985557	0.46488988	0.594780682
229	0.578747347	0.594014693	0.464909386	0.594804724
230	0.578801231	0.594043764	0.464928911	0.594828706
231	0.578854673	0.5940729	0.464948435	0.594852677
232	0.578907844	0.594102231	0.464967979	0.594876572
233	0.578961335	0.594131432	0.464987502	0.5949005
234	0.579014826	0.594160282	0.465007036	0.594924417
235	0.579068366	0.594188911	0.465026559	0.594948382
236	0.579121562	0.594217137	0.465046103	0.59497234
237	0.579173751	0.594245376	0.465065668	0.59499628
238	0.579225915	0.594273212	0.465085218	0.59502029
239	0.5792783	0.594300748	0.465104773	0.595044289
240	0.579330464	0.594328298	0.46512434	0.595068244
241	0.579382972	0.594355809	0.465143917	0.595092134
242	0.579435677	0.594383177	0.465163496	0.59511601
243	0.579487964	0.594410428	0.465183101	0.595139827
244	0.579539538	0.594437822	0.465202726	0.595163578
245	0.57959126	0.594465437	0.465222348	0.595187281
246	0.579642343	0.594493091	0.465241984	0.595210959
247	0.579692935	0.594520718	0.465261612	0.595234688
248	0.579742936	0.594548502	0.465281247	0.595258388
249	0.579792324	0.594576104	0.465300916	0.59528202
250	0.579842178	0.594603368	0.465320581	0.59530566
251	0.579891738	0.594630489	0.465340258	0.595329271
252	0.579941543	0.594657376	0.465359928	0.595352903
253	0.579991471	0.594684301	0.465379607	0.595376472
254	0.580041277	0.594711227	0.465399292	0.595400014
255	0.58009118	0.594737672	0.465418976	0.595423589
256	0.58014101	0.59476426	0.465438661	0.59544713
257	0.580190914	0.594790822	0.465458347	0.595470651
258	0.580240449	0.594817357	0.465478034	0.595494172
259	0.58029018	0.594844166	0.465497727	0.595517601
260	0.580340477	0.594870962	0.465517418	0.595540987
261	0.580390946	0.594897784	0.465537121	0.595564298
262	0.580441635	0.594924476	0.465556799	0.595587677
263	0.580492202	0.594951492	0.465576485	0.595610981
264	0.580542941	0.594978379	0.465596192	0.595634204
265	0.580593336	0.59500472	0.465615895	0.595657494
266	0.580643879	0.595031646	0.465635584	0.595680733
267	0.580694372	0.595058455	0.465655266	0.595704012
268	0.580744448	0.595085289	0.465674964	0.595727243
269	0.580794818	0.595112137	0.465694656	0.595750465
270	0.580844648	0.595139037	0.465714344	0.595773719
271	0.580894502	0.595165768	0.465734043	0.595796942
272	0.580944136	0.595192239	0.465753753	0.595820159
273	0.580993032	0.595218761	0.465773475	0.595843356
274	0.581042321	0.595244985	0.465793203	0.595866527
275	0.581091635	0.59527117	0.465812925	0.595889723
276	0.581141023	0.595297159	0.465832661	0.595912862
277	0.581190754	0.595323019	0.465852401	0.595935969
278	0.581240387	0.595348827	0.465872141	0.595959077
279	0.581289726	0.595374557	0.4658919	0.595982121
280	0.581339236	0.595400286	0.465911635	0.596005225
281	0.581388747	0.595426016	0.465931375	0.596028301
282	0.581438282	0.595452006	0.465951125	0.596051303
283	0.581487964	0.595478138	0.465970886	0.596074227
284	0.581536639	0.59550431	0.465990662	0.596097143
285	0.581585339	0.595530326	0.466010447	0.596120033
286	0.581634333	0.59555616	0.466030222	0.596142943
287	0.581683794	0.595581785	0.466050004	0.596165821
288	0.581733452	0.595607385	0.466069776	0.59618871
289	0.58178343	0.595632829	0.466089552	0.596211575
290	0.581832842	0.595658233	0.466109316	0.596234505
291	0.581881762	0.595683287	0.466129082	0.596257482
292	0.581930831	0.595708301	0.466148878	0.596280336
293	0.581979579	0.595733472	0.466168668	0.596303187
294	0.582028304	0.59575902	0.466188467	0.596325959
295	0.582077175	0.59578406	0.466208239	0.596348856
296	0.582126047	0.595809075	0.466228032	0.596371674
297	0.582174574	0.595833712	0.466247818	0.596394564
298	0.582223028	0.595858272	0.466267621	0.596417395
299	0.582271212	0.595882702	0.46628745	0.596440161
300	0.5823191	0.595907118	0.466307293	0.596462895
301	0.582367702	0.5959316	0.466327133	0.596485567
302	0.582416451	0.595956263	0.46634697	0.596508186
303	0.582465912	0.595980628	0.466366804	0.596530787
304	0.582514415	0.596005031	0.466386654	0.596553381
305	0.58256282	0.596029578	0.466406496	0.596575967
306	0.5826112	0.59605402	0.466426341	0.596598548
307	0.582659359	0.59607845	0.466446192	0.596621114
308	0.58270742	0.596102971	0.466466034	0.596643702
309	0.5827558	0.596127465	0.466485872	0.596666277
310	0.582803934	0.596151817	0.466505715	0.596688856
311	0.582852339	0.596176324	0.466525564	0.596711374
312	0.582900817	0.596200832	0.466545415	0.596733866
313	0.582949001	0.59622504	0.466565274	0.59675636
314	0.58299689	0.596249041	0.466585124	0.596778908
315	0.583044434	0.596272703	0.46660499	0.596801445
316	0.583091979	0.596296353	0.466624836	0.596824042
317	0.583139721	0.596319768	0.466644689	0.596846614
318	0.58318702	0.596343431	0.466664556	0.596869125
319	0.583233729	0.596367353	0.466684421	0.596891629
320	0.583280193	0.596391718	0.466704298	0.596914037
321	0.583326632	0.596416277	0.466724195	0.596936349
322	0.583372481	0.59644111	0.466744119	0.596958555
323	0.583418773	0.596465838	0.46676402	0.596980803
324	0.583464794	0.59649071	0.466783931	0.597002999
325	0.583510742	0.596515257	0.46680386	0.597025163
326	0.583557082	0.596539868	0.466823803	0.59704723
327	0.583602735	0.596564415	0.466843757	0.597069294
328	0.583647725	0.596589052	0.466863718	0.597091352
329	0.583692714	0.596613482	0.466883676	0.597113419
330	0.583738023	0.596637482	0.466903635	0.597135502
331	0.583783258	0.596661314	0.466923622	0.597157507
332	0.583828714	0.596684924	0.46694358	0.597179604
333	0.583874072	0.596708561	0.466963538	0.597201677
334	0.583920093	0.596732106	0.466983483	0.597223757
335	0.58396609	0.596755717	0.467003445	0.59724576
336	0.584011915	0.596779015	0.467023408	0.597267782
337	0.58405774	0.596802366	0.467043366	0.597289809
338	0.584103515	0.596825508	0.467063353	0.597311761
339	0.584149119	0.596848845	0.467083326	0.597333738
340	0.584194428	0.596872066	0.467103306	0.597355715
341	0.584239515	0.596895169	0.467123309	0.597377639
342	0.584284824	0.596917727	0.467143314	0.597399591
343	0.584330575	0.596940492	0.467163316	0.597421473
344	0.584376842	0.596963257	0.467183308	0.597443342
345	0.584422888	0.596985997	0.467203289	0.597465249
346	0.584469082	0.597008671	0.467223277	0.597487118
347	0.584514538	0.597031463	0.467243269	0.59750898
348	0.584560486	0.597054436	0.46726325	0.597530808
349	0.584606138	0.597077825	0.467283224	0.597552614
350	0.584651595	0.597101319	0.467303205	0.597574382
351	0.584696928	0.59712463	0.467323197	0.597596135
352	0.584742016	0.597147851	0.467343188	0.597617915
353	0.584786808	0.597171201	0.467363165	0.597639738
354	0.584831503	0.5971945	0.467383149	0.597661537
355	0.58487578	0.597217551	0.467403143	0.597683346
356	0.584920179	0.597240576	0.467423144	0.59770512
357	0.584964555	0.597263407	0.467443154	0.597726869
358	0.58500893	0.597286406	0.467463179	0.597748546
359	0.585054189	0.597309302	0.467483175	0.59777027
360	0.585099424	0.597331716	0.467503199	0.597791953
361	0.585144512	0.59735413	0.467523226	0.597813621
362	0.58518928	0.59737661	0.467543248	0.597835313
363	0.585233999	0.59739905	0.467563265	0.597857015
364	0.585278522	0.597421243	0.467583286	0.597878746
365	0.585322897	0.59744371	0.467603317	0.597900405
366	0.585366977	0.597466293	0.467623342	0.597922072
367	0.585411574	0.597488902	0.467643373	0.597943658
368	0.585455777	0.597511161	0.467663408	0.597965278
369	0.58549971	0.597533224	0.467683458	0.59798687
370	0.585543102	0.597555378	0.467703542	0.598008355
371	0.585587084	0.597577377	0.467723616	0.598029841
372	0.585630279	0.597599466	0.467743696	0.598051327
373	0.585672984	0.597621555	0.467763784	0.598072807
374	0.585715319	0.597643449	0.46778389	0.598094252
375	0.585757778	0.597665396	0.467804008	0.598115629
376	0.585800359	0.597687459	0.467824113	0.598137017
377	0.585843039	0.597709613	0.467844218	0.598158382
378	0.585885965	0.597731638	0.467864315	0.598179759
379	0.585928743	0.597753688	0.467884425	0.598201091
380	0.585971103	0.597775504	0.467904532	0.598222479
381	0.586013291	0.597796943	0.467924663	0.59824383
382	0.586055258	0.597818331	0.467944784	0.598265219
383	0.586096955	0.597839757	0.467964927	0.598286539
384	0.586138161	0.597861339	0.467985072	0.598307846
385	0.58617917	0.597882635	0.468005233	0.598329132
386	0.586220326	0.597904101	0.468025382	0.598350425
387	0.586261949	0.597925306	0.468045513	0.598371763
388	0.586303572	0.597946875	0.46806567	0.598392961
389	0.586345416	0.5979686	0.468085802	0.5984142
390	0.586387777	0.597990612	0.468105925	0.598435384
391	0.586430039	0.598012519	0.46812605	0.59845656
392	0.586471686	0.598034439	0.468146195	0.598477686
393	0.586513334	0.598056451	0.468166347	0.598498775
394	0.586554859	0.598078475	0.468186508	0.598519817
395	0.586596261	0.598100265	0.468206687	0.598540808
396	0.586637467	0.598121743	0.468226856	0.598561858
397	0.586679139	0.598142962	0.468247027	0.59858289
398	0.586720909	0.598164063	0.4682672	0.598603906
399	0.586762483	0.598185255	0.468287367	0.598624925
400	0.586804303	0.598206538	0.468307538	0.598645899
401	0.586846098	0.598227639	0.468327703	0.598666895
402	0.58688782	0.598248702	0.468347893	0.598687816
403	0.586929566	0.598269634	0.468368058	0.598708818
404	0.586971386	0.598290566	0.46838822	0.598729815
405	0.58701296	0.598311433	0.468408386	0.598750798
406	0.587055295	0.598332105	0.468428544	0.598771768
407	0.587097828	0.598352855	0.468448716	0.598792659
408	0.587140262	0.598373463	0.468468912	0.598813483
409	0.587182229	0.598393901	0.468489119	0.598834303
410	0.587224073	0.598414352	0.468509332	0.598855094
411	0.587265844	0.598435297	0.468529548	0.598875817
412	0.587307737	0.598456346	0.468549744	0.598896563
413	0.587349557	0.598477486	0.468569955	0.598917225
414	0.587391598	0.598498445	0.468590153	0.598937923
415	0.587433196	0.598519494	0.468610344	0.598958655
416	0.587474869	0.598540556	0.468630514	0.598979431
417	0.587516344	0.598561761	0.468650697	0.599000133
418	0.587557967	0.598582745	0.468670869	0.599020867
419	0.587599713	0.598603574	0.468691046	0.599041575
420	0.587641951	0.598624246	0.468711185	0.599062382
421	0.587683893	0.598644671	0.468731337	0.599083183
422	0.587725541	0.598664992	0.468751499	0.599103965
423	0.587767214	0.598685443	0.46877166	0.599124716
424	0.587809058	0.598705894	0.46879182	0.599145453
425	0.587851	0.598726228	0.468811987	0.599166155
426	0.587892894	0.598746875	0.468832157	0.599186805
427	0.587934296	0.598767534	0.468852347	0.599207411
428	0.587975624	0.598788271	0.468872545	0.599227968
429	0.588016756	0.598808904	0.46889274	0.599248543
430	0.588057667	0.59882955	0.468912937	0.599269119
431	0.588098135	0.598850118	0.468933152	0.59928966
432	0.588138873	0.598871142	0.468953357	0.599310152
433	0.588179809	0.598892191	0.468973559	0.599330626
434	0.588220916	0.598913175	0.468993747	0.599351126
435	0.588261753	0.598934094	0.46901393	0.599371654
436	0.588302393	0.598954883	0.469034126	0.599392155
437	0.588343304	0.598975412	0.469054334	0.599412612
438	0.588384312	0.598996189	0.469074522	0.599433084
439	0.588425272	0.599016783	0.469094739	0.599453475
440	0.588465888	0.599037351	0.46911495	0.599473897
441	0.588506504	0.599057776	0.469135161	0.599494331
442	0.588546947	0.599078058	0.469155365	0.599514806
443	0.58858749	0.599098379	0.469175589	0.599535189
444	0.588627933	0.599118726	0.469195813	0.599555566
445	0.588668475	0.599139048	0.469216042	0.599575904
446	0.588709632	0.599159239	0.469236247	0.599596283
447	0.588750125	0.599179495	0.469256458	0.599616661
448	0.588790593	0.599199686	0.46927668	0.599637006
449	0.588831282	0.5992195	0.46929691	0.599657342
450	0.5888718	0.599239743	0.469317142	0.599677611
451	0.588912612	0.599259778	0.469337352	0.599697946
452	0.588953252	0.599279787	0.469357553	0.599718308
453	0.588993475	0.599299692	0.469377758	0.599738671
454	0.589033943	0.599319714	0.469397952	0.59975903
455	0.589074215	0.59933945	0.469418137	0.599779454
456	0.589114192	0.599358952	0.469438316	0.599799923
457	0.589153751	0.599378442	0.469458496	0.599820399
458	0.589192991	0.599397996	0.469478695	0.59984082
459	0.58923201	0.599417368	0.469498892	0.599861267
460	0.589271544	0.599436753	0.469519073	0.59988172
461	0.589310637	0.599456307	0.46953926	0.599902139
462	0.589349876	0.599476134	0.469559458	0.59992247
463	0.589389485	0.599495857	0.469579661	0.599942761
464	0.589428921	0.599515593	0.469599852	0.599963091
465	0.589468136	0.599535251	0.469620063	0.599983378
466	0.58950772	0.599555325	0.469640271	0.600003574
467	0.58954723	0.599574944	0.469660475	0.600023821
468	0.589586495	0.599594485	0.469680697	0.600044016
469	0.589625439	0.59961426	0.469700908	0.600064234
470	0.589664827	0.599634165	0.469721121	0.600084398
471	0.58970414	0.599654122	0.469741341	0.600104521
472	0.58974311	0.599673767	0.46976157	0.600124651
473	0.589782251	0.59969336	0.469781797	0.600144768
474	0.58982127	0.599712537	0.469802024	0.600164927
475	0.589860706	0.599731584	0.469822241	0.600185101
476	0.589899627	0.599750852	0.469842465	0.600205246
477	0.589938645	0.599769951	0.469862689	0.600225386
478	0.589977467	0.599788647	0.469882901	0.600245598
479	0.590016093	0.59980733	0.469903097	0.60026586
480	0.590054743	0.599826065	0.469923307	0.600286062
481	0.590093491	0.599844423	0.469943516	0.600306297
482	0.590132338	0.59986269	0.46996371	0.600326565
483	0.590170791	0.599880931	0.469983917	0.600346789
484	0.590209147	0.599899055	0.470004128	0.600367011
485	0.590247477	0.59991727	0.470024331	0.600387243
486	0.590285783	0.599935342	0.47004454	0.60040747
487	0.590323623	0.599953713	0.470064769	0.600427615
488	0.590361216	0.59997207	0.470084996	0.600447777
489	0.590398564	0.599990545	0.470105219	0.600467939
490	0.590436501	0.600008929	0.470125425	0.600488119
491	0.590474119	0.600027729	0.470145629	0.600508264
492	0.590511836	0.600046789	0.470165837	0.600528351
493	0.590549454	0.600065927	0.470186066	0.600548353
494	0.590586163	0.600085065	0.470206314	0.600568329
495	0.590622626	0.600104294	0.470226549	0.600588337
496	0.590659212	0.600123809	0.47024678	0.600608292
497	0.590695848	0.600142986	0.470267006	0.600628275
498	0.590732827	0.600162124	0.470287258	0.600648147
499	0.590769732	0.600180937	0.470307503	0.600668077
500	0.590807129	0.600199503	0.470327757	0.600687969
501	0.590844379	0.600218069	0.470348025	0.600707796
502	0.590882046	0.600236635	0.470368285	0.600727617
503	0.590920057	0.600254993	0.470388532	0.600747464
504	0.590958019	0.600273403	0.470408775	0.600767305
505	0.590995932	0.600291553	0.470429018	0.600787179
506	0.591034017	0.600309742	0.47044925	0.600807068
507	0.591072446	0.60032784	0.470469461	0.600827006
508	0.591111195	0.600346068	0.470489669	0.600846908
509	0.591149624	0.600364308	0.470509869	0.600866836
510	0.591188151	0.600382822	0.470530067	0.600886713
511	0.591226457	0.600401284	0.47055026	0.600906614
512	0.591264616	0.600420097	0.470570468	0.600926424
513	0.591303339	0.60043904	0.47059067	0.600946189
514	0.591341719	0.60045784	0.470610872	0.600965976
515	0.591380099	0.600476861	0.470631079	0.600985707
516	0.591418307	0.600495622	0.470651301	0.601005415
517	0.591456416	0.600514188	0.470671517	0.601025161
518	0.591493862	0.600532676	0.470691742	0.601044921
519	0.591530842	0.600551268	0.470711983	0.601064621
520	0.591567649	0.600569899	0.470732243	0.601084254
521	0.591604653	0.600588621	0.470752495	0.601103884
522	0.591641804	0.600607252	0.470772748	0.601123501
523	0.591679348	0.600625389	0.470792982	0.601143197
524	0.591717556	0.60064337	0.470813198	0.601162907
525	0.591755764	0.600661233	0.470833409	0.601182638
526	0.591793382	0.600679214	0.470853642	0.60120231
527	0.591831197	0.600697364	0.470873863	0.601221965
528	0.591868717	0.600715423	0.470894083	0.601241636
529	0.591906113	0.600733261	0.4709143	0.60126134
530	0.591943584	0.600751086	0.470934498	0.601281092
531	0.591980858	0.600769132	0.470954709	0.60130078
532	0.59201801	0.600786879	0.470974931	0.601320464
533	0.592055062	0.600805106	0.470995152	0.601340084
534	0.592092558	0.600823191	0.471015373	0.601359693
535	0.592130348	0.600841341	0.471035593	0.601379269
536	0.592168384	0.600859634	0.471055807	0.601398826
537	0.592207304	0.60087794	0.47107602	0.601418318
538	0.592245659	0.600896363	0.471096245	0.601437768
539	0.592283449	0.600915007	0.471116477	0.601457189
540	0.592321043	0.600933768	0.471136719	0.601476572
541	0.592358784	0.600952568	0.471156939	0.601496006
542	0.59239596	0.600970952	0.471177167	0.601515494
543	0.592432767	0.600989115	0.471197412	0.601534972
544	0.592469107	0.601007187	0.47121766	0.601554462
545	0.592505251	0.601025076	0.47123792	0.601573936
546	0.5925411	0.601042693	0.471258176	0.60159346
547	0.5925769	0.601060284	0.471278441	0.601612954
548	0.592612995	0.601077849	0.471298715	0.60163239
549	0.592648696	0.601095518	0.471318978	0.601651859
550	0.592685037	0.601112888	0.471339256	0.601671265
551	0.592721991	0.601130075	0.471359495	0.601690769
552	0.592758921	0.601147536	0.471379727	0.60171026
553	0.592795753	0.601165166	0.471399957	0.601729727
554	0.592831848	0.601183082	0.471420198	0.601749155
555	0.592867648	0.601200881	0.471440454	0.601768546
556	0.592903595	0.601218732	0.471460703	0.601787931
557	0.59293969	0.601236791	0.471480947	0.601807284
558	0.592975858	0.601255044	0.471501175	0.60182665
559	0.593011609	0.601273298	0.471521412	0.601846
560	0.593047753	0.601291331	0.471541629	0.601865408
561	0.593084142	0.601309052	0.471561847	0.601884824
562	0.593119942	0.601326734	0.471582072	0.601904229
563	0.593155398	0.601344403	0.471602309	0.601923606
564	0.593190829	0.601362176	0.471622539	0.601942978
565	0.593226408	0.60137961	0.471642785	0.601962306
566	0.593261913	0.601397084	0.471663021	0.601981658
567	0.593297393	0.601414636	0.471683257	0.602000996
568	0.593333365	0.601432318	0.47170348	0.60202032
569	0.593369435	0.601450013	0.471723682	0.602039693
570	0.593405825	0.601467526	0.471743876	0.602059079
571	0.593442264	0.601485025	0.471764087	0.602078394
572	0.593478948	0.601502629	0.471784296	0.602097668
573	0.593515338	0.601520324	0.471804488	0.602116985
574	0.593551629	0.601538006	0.471824686	0.602136278
575	0.593587625	0.601556026	0.471844902	0.602155469
576	0.593623401	0.601574059	0.471865114	0.602174673
577	0.593658856	0.601592287	0.471885328	0.602193851
578	0.593694312	0.601610385	0.471905535	0.602213062
579	0.593729694	0.601628274	0.471925734	0.602232319
580	0.593765077	0.601646346	0.471945942	0.602251515
581	0.593800655	0.601664288	0.471966138	0.602270738
582	0.593836037	0.601682438	0.471986345	0.6022899
583	0.593871542	0.601700601	0.472006543	0.602309069
584	0.593906851	0.601718647	0.472026739	0.602328256
585	0.593941938	0.601736212	0.472046931	0.602347506
586	0.593977148	0.601753685	0.472067126	0.602366741
587	0.594012309	0.601771198	0.47208732	0.60238597
588	0.594046856	0.601788503	0.472107514	0.602405252
589	0.594081231	0.601806029	0.472127727	0.602424445
590	0.594115212	0.60182388	0.472147941	0.602443604
591	0.594148825	0.601841653	0.472168151	0.602462797
592	0.59418207	0.601859269	0.472188369	0.602481985
593	0.594215069	0.601877042	0.47220858	0.602501179
594	0.594248338	0.601894906	0.472228808	0.602520277
595	0.59428168	0.601912523	0.472249016	0.602539461
596	0.594315318	0.601930309	0.472269221	0.602558609
597	0.594348513	0.601947809	0.472289441	0.602577744
598	0.594381438	0.601965218	0.47230966	0.602596896
599	0.594414265	0.6019826	0.472329889	0.602616013
600	0.594446773	0.602000217	0.472350128	0.602635087
601	0.594479206	0.60201747	0.472370365	0.602654198
602	0.594512475	0.602034437	0.472390581	0.602673357
603	0.594545769	0.602051534	0.472410797	0.602692492
604	0.594579308	0.602068578	0.472430999	0.602711651
605	0.594613314	0.602085727	0.472451207	0.602730739
606	0.594646854	0.602102798	0.47247142	0.602749842
607	0.594680393	0.602120051	0.472491643	0.60276888
608	0.59471376	0.602137291	0.472511868	0.602787921
609	0.594747177	0.602154686	0.472532086	0.602806958
610	0.594780446	0.602171991	0.472552303	0.602826004
611	0.594814157	0.602189452	0.472572518	0.602844995
612	0.594847574	0.602206939	0.472592729	0.602863998
613	0.594880818	0.602224439	0.472612953	0.602882951
614	0.594913891	0.602241678	0.472633166	0.602901974
615	0.594947184	0.602259022	0.472653365	0.602921011
616	0.594980429	0.602276444	0.472673577	0.602939992
617	0.595013698	0.602294035	0.472693774	0.602958992
618	0.59504709	0.602311795	0.472713953	0.602978006
619	0.595080948	0.602329425	0.472734143	0.60299696
620	0.595114488	0.602346755	0.472754331	0.603015974
621	0.595148101	0.602363748	0.472774513	0.603035025
622	0.595181419	0.602380871	0.472794681	0.603054114
623	0.595214835	0.602397968	0.472814845	0.603073195
624	0.595247908	0.602415065	0.472835011	0.603092274
625	0.595281349	0.602432018	0.472855177	0.60311133
626	0.595315183	0.602448829	0.472875351	0.603130347
627	0.595348771	0.602466147	0.472895523	0.603149317
628	0.595382876	0.602483569	0.472915687	0.603168256
629	0.595416514	0.60250086	0.47293585	0.603187234
630	0.595450299	0.602517892	0.472956006	0.603206244
631	0.595484305	0.60253508	0.472976164	0.603225202
632	0.59551836	0.602552125	0.472996322	0.603244163
633	0.595552686	0.602568949	0.473016467	0.603263163
634	0.595586692	0.602585512	0.473036632	0.603282131
635	0.59562028	0.602602154	0.473056802	0.603301091
636	0.595653893	0.602618952	0.473076967	0.603320034
637	0.595687678	0.60263588	0.473097122	0.603338983
638	0.595720849	0.602652937	0.473117298	0.603357873
639	0.595754192	0.602669735	0.473137479	0.603376761
640	0.595787756	0.602686507	0.473157661	0.603395636
641	0.595821172	0.602703409	0.473177859	0.603414441
642	0.595854736	0.602720388	0.473198041	0.60343327
643	0.595888202	0.602737264	0.473218212	0.603452135
644	0.595921495	0.602754075	0.473238396	0.603470975
645	0.595954642	0.602770704	0.473258575	0.603489858
646	0.595987714	0.602787202	0.473278755	0.603508758
647	0.596021008	0.602804065	0.473298924	0.603527631
648	0.596054252	0.602820954	0.47331911	0.603546438
649	0.596087054	0.602837752	0.473339291	0.603565288
650	0.596119758	0.602854237	0.473359494	0.603584096
651	0.596152462	0.602870775	0.473379693	0.603602906
652	0.596185461	0.602887222	0.473399872	0.603621762
653	0.596218632	0.602903486	0.473420057	0.603640589
654	0.596250844	0.602919712	0.473440247	0.603659453
655	0.596282762	0.602936133	0.473460439	0.603678296
656	0.596315073	0.602952788	0.473480624	0.603697095
657	0.59634731	0.602969585	0.473500808	0.603715873
658	0.596379645	0.602986461	0.473520993	0.603734624
659	0.596412275	0.603003246	0.473541169	0.603753374
660	0.596444561	0.603020226	0.473561362	0.603772053
661	0.59647697	0.603037205	0.473581562	0.603790688
662	0.596509552	0.603053847	0.473601743	0.603809398
663	0.596541469	0.603070489	0.473621926	0.603828135
664	0.596573829	0.603086988	0.473642101	0.603846876
665	0.596606287	0.603103226	0.47366226	0.603865673
666	0.596638549	0.60311953	0.473682442	0.603884385
667	0.596670589	0.603136094	0.473702612	0.603903118
668	0.596702704	0.603152632	0.473722784	0.603921839
669	0.596735162	0.603169078	0.473742943	0.603940583
670	0.596767325	0.603185434	0.473763091	0.603959379
671	0.596799071	0.60320192	0.473783257	0.603978109
672	0.596830522	0.603218691	0.473803412	0.603996852
673	0.596861972	0.603235476	0.473823571	0.604015576
674	0.596893177	0.603252469	0.473843741	0.604034244
675	0.596924456	0.60326941	0.473863907	0.604052915
676	0.596955981	0.603286077	0.473884073	0.604071599
677	0.596987604	0.603302875	0.473904222	0.604090307
678	0.597019423	0.603319816	0.473924356	0.604109031
679	0.597050898	0.603336861	0.473944508	0.604127679
680	0.597082349	0.603353632	0.473964647	0.604146392
681	0.597114095	0.60337056	0.473984794	0.604165032
682	0.597145939	0.603387488	0.474004938	0.604183661
683	0.597177709	0.603404637	0.474025084	0.604202254
684	0.597209946	0.603421981	0.474045218	0.604220816
685	0.59724179	0.603439285	0.474065362	0.604239375
686	0.597273658	0.603456265	0.474085494	0.604258007
687	0.597305945	0.603473284	0.474105615	0.604276635
688	0.597338354	0.603490212	0.47412572	0.604295309
689	0.597370443	0.603507283	0.474145828	0.604313963
690	0.597402435	0.603524106	0.474165945	0.604332603
691	0.597433885	0.603541255	0.474186085	0.604351152
692	0.59746541	0.603558547	0.474206222	0.604369678
693	0.597496762	0.603575735	0.474226368	0.604388187
694	0.597528361	0.603593234	0.474246501	0.604406675
695	0.597560155	0.603610396	0.474266629	0.604425202
696	0.597591483	0.603627675	0.47428675	0.604443752
697	0.597622713	0.603644733	0.474306891	0.604462261
698	0.597653869	0.603661791	0.474327024	0.604480787
699	0.597684681	0.603678718	0.474347164	0.604499316
700	0.597715296	0.603695477	0.474367304	0.604517875
701	0.597746084	0.603712392	0.474387446	0.604536384
702	0.597777191	0.603729099	0.474407588	0.604554882
703	0.597808789	0.603745727	0.47442772	0.604573379
704	0.597840608	0.60376233	0.474447861	0.604591824
705	0.597872354	0.60377918	0.47446799	0.604610272
706	0.597903755	0.603795926	0.474488133	0.604628693
707	0.59793501	0.603812788	0.474508276	0.60464709
708	0.597966215	0.603829612	0.474528413	0.604665502
709	0.597996683	0.603846514	0.474548553	0.604683925
710	0.598027273	0.603863338	0.474568708	0.60470229
711	0.598057864	0.603880421	0.474588869	0.60472059
712	0.598088504	0.603897661	0.474609002	0.604738954
713	0.598119046	0.60391507	0.474629148	0.604757251
714	0.598149219	0.603932531	0.474649295	0.604775555
715	0.598179589	0.603950031	0.474669437	0.604793849
716	0.598210008	0.603967245	0.474689576	0.604812171
717	0.598239984	0.603984679	0.474709716	0.604830482
718	0.598269813	0.604001919	0.474729852	0.604848831
719	0.598299741	0.604019263	0.474749979	0.604867182
720	0.598329594	0.604036542	0.474770097	0.604885571
721	0.598359964	0.60405386	0.474790218	0.604903898
722	0.598389891	0.604071372	0.474810336	0.604922214
723	0.598419352	0.604088898	0.474830471	0.604940494
724	0.598449034	0.604106554	0.474850605	0.604958723
725	0.598478887	0.604124184	0.474870742	0.604976917
726	0.598509257	0.604141879	0.474890865	0.604995108
727	0.598539725	0.604159275	0.474910992	0.60501331
728	0.598570168	0.604176371	0.474931102	0.605031595
729	0.59860071	0.604193208	0.474951215	0.605049877
730	0.598631448	0.604209824	0.474971317	0.605068188
731	0.598662358	0.604226245	0.474991422	0.605086498
732	0.598693219	0.60424273	0.475011527	0.605104792
733	0.59872381	0.604259372	0.475031618	0.605123121
734	0.598754327	0.604276053	0.47505171	0.60514142
735	0.598784181	0.604292838	0.475071827	0.605159666
736	0.598813986	0.604309622	0.475091957	0.60517786
737	0.598843667	0.604326576	0.475112093	0.605196016
738	0.5988733	0.604343543	0.475132213	0.605214219
739	0.598902711	0.604360744	0.47515234	0.605232373
740	0.598931828	0.604377957	0.475172457	0.605250563
741	0.598961092	0.604395366	0.475192576	0.6052687
742	0.598990405	0.60441271	0.47521269	0.605286825
743	0.599019767	0.604430197	0.475232814	0.605304884
744	0.5990494	0.604447541	0.475252943	0.60532292
745	0.599078885	0.604464897	0.475273068	0.605340972
746	0.599108223	0.604482176	0.475293188	0.60535905
747	0.599137462	0.60449926	0.47531329	0.605377207
748	0.599166726	0.604516227	0.475333406	0.605395314
749	0.599195892	0.604533103	0.475353524	0.605413423
750	0.599224984	0.604549627	0.475373642	0.605431576
751	0.599254125	0.604566373	0.475393772	0.605449652
752	0.599283266	0.604583028	0.475413909	0.60546771
753	0.599312579	0.604599579	0.475434046	0.60548575
754	0.599341573	0.604616155	0.475454181	0.605503802
755	0.599370566	0.604633057	0.475474303	0.605521838
756	0.599399364	0.604649972	0.475494416	0.605539904
757	0.59942821	0.604667056	0.475514544	0.60555789
758	0.59945686	0.604684334	0.475534687	0.605575799
759	0.599485583	0.604701509	0.475554825	0.605593727
760	0.599514356	0.604718788	0.475574952	0.605611657
761	0.599543202	0.604735859	0.475595068	0.605629633
762	0.599572195	0.604753255	0.475615171	0.605647588
763	0.599601951	0.604770546	0.475635269	0.605665515
764	0.599631411	0.604787682	0.475655388	0.605683401
765	0.59966097	0.604804558	0.475675499	0.605701322
766	0.599690799	0.604821317	0.475695627	0.605719167
767	0.599720702	0.604838244	0.475715738	0.605737042
768	0.59975058	0.604854899	0.475735835	0.605754987
769	0.599780041	0.604871697	0.475755951	0.605772854
770	0.599809403	0.60488856	0.475776077	0.605790682
771	0.599838422	0.604905604	0.47579622	0.605808434
772	0.599867808	0.604922909	0.475816338	0.605826202
773	0.599897343	0.604939954	0.475836444	0.605844022
774	0.59992668	0.604956778	0.475856538	0.605861908
775	0.599955453	0.604973706	0.475876633	0.605879799
776	0.59998425	0.604990815	0.475896729	0.605897657
777	0.600013244	0.605007873	0.475916816	0.60591553
778	0.600041869	0.605025334	0.475936926	0.605933304
779	0.600070961	0.605042782	0.475957013	0.605951121
780	0.600099955	0.605060035	0.475977094	0.605968981
781	0.600129047	0.605077209	0.475997173	0.605986829
782	0.600158483	0.605093968	0.476017255	0.606004682
783	0.60018814	0.605111039	0.476037317	0.606022537
784	0.600217551	0.60512772	0.476057382	0.606040435
785	0.600247159	0.605144257	0.476077449	0.606058313
786	0.60027689	0.60516086	0.476097499	0.606076226
787	0.600306154	0.605177359	0.476117552	0.60609416
788	0.600335295	0.605193806	0.476137609	0.60611209
789	0.600364756	0.605210226	0.476157666	0.606129994
790	0.600394363	0.605226647	0.47617773	0.606147857
791	0.60042407	0.605243237	0.476197775	0.606165743
792	0.600453678	0.605260047	0.476217808	0.606183644
793	0.600483163	0.60527691	0.476237842	0.606201527
794	0.600512427	0.605293539	0.476257873	0.606219455
795	0.600541298	0.605310363	0.47627792	0.60623733
796	0.600570684	0.605327343	0.476297942	0.60625522
797	0.600600022	0.60534414	0.476317962	0.60627313
798	0.600629581	0.605361094	0.476337973	0.606291028
799	0.600659386	0.605377944	0.476357974	0.606308945
800	0.600689018	0.605394963	0.476377975	0.606326833
801	0.600718184	0.605412254	0.476397959	0.606344764
802	0.600747865	0.605429442	0.47641794	0.606362671
803	0.6007774	0.605446734	0.476437932	0.606380526
804	0.60080686	0.605464	0.476457936	0.606398326
805	0.600835707	0.605481201	0.476477955	0.606416108
806	0.600864258	0.605498544	0.476497976	0.606433861
807	0.600892441	0.605515797	0.476517977	0.6064517
808	0.600920919	0.605533232	0.476537985	0.606469473
809	0.600949323	0.605550576	0.476557999	0.606487223
810	0.600977948	0.605567738	0.476578018	0.60650495
811	0.60100704	0.605585068	0.476598034	0.606522618
812	0.60103596	0.605601944	0.47661804	0.60654037
813	0.601064978	0.605618586	0.476638039	0.606558156
814	0.60109407	0.605635098	0.476658031	0.606575964
815	0.601122892	0.605651882	0.476678025	0.606593738
816	0.601151934	0.605668745	0.476698024	0.606611471
817	0.601180904	0.605685413	0.47671804	0.606629165
818	0.60120975	0.60570199	0.476738052	0.606646887
819	0.601238621	0.605718969	0.476758078	0.606664504
820	0.601267467	0.605736001	0.476778102	0.606682111
821	0.601296092	0.605752812	0.476798143	0.606699688
822	0.60132425	0.605769506	0.476818195	0.606717269
823	0.601352433	0.605786134	0.476838236	0.606734877
824	0.601380862	0.60580262	0.476858263	0.60675252
825	0.601408946	0.605818859	0.476878284	0.606770219
826	0.601437056	0.605835007	0.476898298	0.60678794
827	0.601465361	0.605851089	0.476918329	0.606805595
828	0.601493741	0.605867107	0.476938359	0.606823251
829	0.601522046	0.605883346	0.476958394	0.606840853
830	0.601550672	0.605899493	0.476978416	0.606858488
831	0.601578928	0.60591555	0.476998452	0.606876103
832	0.601607701	0.605931438	0.477018484	0.606893702
833	0.60163635	0.605947429	0.477038498	0.606911333
834	0.601664582	0.605963239	0.477058515	0.60692898
835	0.601692593	0.605979205	0.47707853	0.606946617
836	0.601720825	0.605995196	0.477098543	0.606964224
837	0.601749082	0.6060115	0.477118542	0.606981825
838	0.601777953	0.606027869	0.477138532	0.606999404
839	0.601806824	0.606044276	0.47715853	0.607016948
840	0.601835178	0.60606071	0.477178537	0.607034467
841	0.601864049	0.606077053	0.477198532	0.607051996
842	0.601893043	0.606093421	0.477218534	0.607069469
843	0.601922061	0.606109491	0.477238539	0.607086965
844	0.601950981	0.606125548	0.477258533	0.607104491
845	0.601979484	0.606141696	0.477278514	0.607122069
846	0.602008207	0.606157765	0.477298492	0.607139634
847	0.602036881	0.60617364	0.477318481	0.60715718
848	0.602065064	0.606189385	0.477338469	0.60717477
849	0.602093517	0.606204934	0.477358449	0.607192375
850	0.602122118	0.606220367	0.477378452	0.607209903
851	0.602150792	0.606235968	0.477398447	0.607227421
852	0.602179196	0.606251921	0.477418447	0.607244888
853	0.602207821	0.606267991	0.477438452	0.607262303
854	0.602236446	0.606284073	0.477458452	0.607279731
855	0.602264875	0.606300052	0.477478448	0.607297186
856	0.602293328	0.606316005	0.477498441	0.607314637
857	0.602321879	0.606331996	0.477518446	0.607332027
858	0.602350136	0.60634804	0.477538457	0.607349398
859	0.60237881	0.606363928	0.477558459	0.607366774
860	0.602407116	0.606380023	0.477578467	0.607384126
861	0.602435569	0.606396249	0.477598464	0.607401488
862	0.602464243	0.606412332	0.477618454	0.60741886
863	0.602493213	0.606428284	0.477638453	0.607436191
864	0.602522059	0.606444445	0.477658452	0.607453494
865	0.602550758	0.606460645	0.47767845	0.607470807
866	0.60257953	0.606476649	0.477698432	0.607488177
867	0.602608106	0.606492628	0.47771841	0.607505576
868	0.602636633	0.606508672	0.477738405	0.607522901
869	0.602664718	0.606525041	0.47775842	0.607540152
870	0.60269295	0.606541318	0.477778413	0.607557464
871	0.602721329	0.606557453	0.477798403	0.607574782
872	0.602749537	0.606573666	0.477818381	0.607592131
873	0.602778383	0.606589683	0.477838371	0.607609417
874	0.602807499	0.606605766	0.477858353	0.607626695
875	0.602836837	0.606621758	0.477878327	0.607643981
876	0.602865929	0.606637671	0.477898278	0.60766135
877	0.602894456	0.606653442	0.477918233	0.607678733
878	0.60292286	0.6066692	0.477938195	0.607696084
879	0.602951215	0.606684814	0.477958142	0.607713497
880	0.602979275	0.606700507	0.477978109	0.607730834
881	0.603007261	0.606716199	0.477998077	0.607748164
882	0.6030351	0.606731957	0.478018036	0.607765504
883	0.60306343	0.60674778	0.478037999	0.607782789
884	0.603091761	0.606763602	0.478057964	0.607800058
885	0.603119821	0.606779477	0.478077935	0.607817311
886	0.603147758	0.606795235	0.478097885	0.607834654
887	0.603175474	0.606810966	0.478117851	0.607851949
888	0.603203165	0.606826776	0.478137802	0.607869268
889	0.603231102	0.606842677	0.478157754	0.607886542
890	0.603258867	0.606858837	0.478177712	0.607903772
891	0.603286927	0.606874933	0.478197653	0.607921045
892	0.603314521	0.606890847	0.478217609	0.607938311
893	0.603342138	0.606906721	0.47823756	0.607955596
894	0.603369707	0.606922791	0.478257505	0.607972871
895	0.603397276	0.606938913	0.47827745	0.607990135
896	0.603424598	0.606955047	0.478297398	0.608007387
897	0.603451848	0.606971104	0.478317349	0.60802463
898	0.60347949	0.606987304	0.478337271	0.608041916
899	0.603507009	0.607003503	0.478357202	0.608059171
900	0.60353448	0.607019703	0.478377125	0.608076452
901	0.603562318	0.607035669	0.478397051	0.608093705
902	0.603589936	0.607051504	0.478416968	0.608111001
903	0.603617726	0.607067444	0.47843689	0.60812824
904	0.603645786	0.607083254	0.478456801	0.608145497
905	0.603673625	0.607099063	0.478476701	0.608162791
906	0.603701488	0.607114678	0.478496612	0.608180057
907	0.603729278	0.607130176	0.478516521	0.608197332
908	0.603757412	0.607145907	0.478536418	0.608214591
909	0.603785668	0.607161756	0.478556309	0.608231843
910	0.603813753	0.607177592	0.478576217	0.608249041
911	0.603841788	0.607193518	0.478596115	0.608266252
912	0.60386975	0.607209185	0.478616013	0.608283493
913	0.603897859	0.607224826	0.478635896	0.608300765
914	0.603925845	0.607240739	0.478655779	0.608318
915	0.603954127	0.607256783	0.478675656	0.608335213
916	0.603982359	0.607272697	0.478695518	0.608352486
917	0.604010836	0.607288727	0.478715385	0.608369696
918	0.604038896	0.607304641	0.478735255	0.608386931
919	0.604066711	0.607320516	0.478755128	0.608404165
920	0.604094279	0.607336455	0.478774992	0.608421427
921	0.604121971	0.607352278	0.478794852	0.6084387
922	0.604149269	0.607367984	0.478814712	0.608455999
923	0.604176174	0.607383377	0.478834575	0.60847333
924	0.604203055	0.607398849	0.478854459	0.608490573
925	0.60423023	0.607414385	0.478874331	0.608507815
926	0.604256816	0.607429987	0.478894219	0.608525019
927	0.604283402	0.607445771	0.478914108	0.608542188
928	0.604310528	0.607461606	0.478933983	0.608559351
929	0.604337286	0.607477416	0.47895386	0.608576523
930	0.604363945	0.607493291	0.478973728	0.608593714
931	0.604390998	0.607508918	0.478993591	0.608610916
932	0.604417682	0.607524767	0.479013454	0.608628103
933	0.604444661	0.607540499	0.479033322	0.608645252
934	0.604471271	0.607556243	0.479053182	0.60866244
935	0.604497685	0.607571858	0.479073059	0.608679589
936	0.604524074	0.607587758	0.479092928	0.608696721
937	0.604550512	0.607603568	0.47911281	0.608713797
938	0.604577123	0.607619196	0.479132677	0.608730927
939	0.604603782	0.607634797	0.479152538	0.60874807
940	0.60463108	0.607649996	0.479172392	0.608765241
941	0.604658354	0.607665377	0.47919225	0.608782371
942	0.604685358	0.607680978	0.479212105	0.608799486
943	0.60471241	0.607696775	0.479231944	0.608816618
944	0.604739512	0.607712389	0.479251811	0.608833659
945	0.604766343	0.607728212	0.47927168	0.608850673
946	0.604792855	0.607743944	0.479291541	0.608867734
947	0.604819466	0.607759454	0.479311398	0.608884821
948	0.60484642	0.6077749	0.479331252	0.608901891
949	0.604873374	0.607790411	0.479351105	0.608918946
950	0.604900697	0.607805388	0.479370935	0.608936105
951	0.604928167	0.607820288	0.479390761	0.608953254
952	0.604955564	0.607835356	0.479410596	0.608970345
953	0.604982568	0.607850854	0.479430436	0.608987383
954	0.605009546	0.607866287	0.479450261	0.609004465
955	0.605036525	0.607881719	0.479470103	0.609021487
956	0.605063553	0.607897126	0.479489947	0.609038486
957	0.605090999	0.607912701	0.479509775	0.609055479
958	0.605118543	0.607928563	0.479529594	0.609072455
959	0.605145964	0.607944243	0.479549424	0.609089421
960	0.605173091	0.607959844	0.479569274	0.609106336
961	0.605200168	0.607975407	0.47958912	0.609123267
962	0.605227835	0.607990788	0.479608948	0.609140232
963	0.605255329	0.608006142	0.479628775	0.609157199
964	0.605282701	0.608021614	0.479648597	0.609174167
965	0.605310368	0.608037202	0.4796684	0.609191162
966	0.605338134	0.6080527	0.479688206	0.609208144
967	0.605365678	0.608068055	0.47970803	0.609225083
968	0.605393148	0.60808337	0.479727831	0.609242093
969	0.605420962	0.608098426	0.479747619	0.609259146
970	0.60544885	0.60811339	0.479767409	0.609276178
971	0.605476615	0.608128381	0.479787205	0.609293182
972	0.605504282	0.608143137	0.479806997	0.609310214
973	0.605531949	0.608157816	0.479826772	0.609327303
974	0.605559862	0.608172521	0.479846549	0.609344361
975	0.6055877	0.608187095	0.479866329	0.609361426
976	0.605615294	0.608201904	0.479886115	0.609378443
977	0.605642617	0.608216673	0.479905907	0.609395441
978	0.605669694	0.608231079	0.479925699	0.609412482
979	0.605696451	0.608245536	0.479945509	0.609429471
980	0.605723185	0.608260046	0.479965301	0.609446508
981	0.605750041	0.608274789	0.479985102	0.609463465
982	0.60577702	0.608289689	0.480004897	0.609480407
983	0.605803974	0.608304718	0.480024707	0.609497263
984	0.605831297	0.608319683	0.480044499	0.609514155
985	0.605858546	0.608334621	0.480064264	0.60953113
986	0.605885181	0.608349586	0.480084031	0.609548127
987	0.605911816	0.608364577	0.4801038	0.609565105
988	0.605939065	0.608379515	0.48012355	0.609582103
989	0.60596656	0.60839448	0.480143285	0.60959911
990	0.605993907	0.608409262	0.480163022	0.609616141
991	0.606021107	0.608424331	0.480182753	0.609633151
992	0.606047963	0.608439672	0.480202505	0.609650081
993	0.60607509	0.608454728	0.480222264	0.609666984
994	0.606102437	0.608469849	0.480242008	0.609683911
995	0.606130079	0.608484917	0.480261761	0.609700792
996	0.606157328	0.608500051	0.480281518	0.609717661
997	0.606184553	0.608515158	0.480301276	0.609734522
998	0.606211581	0.608530084	0.480321029	0.609751426
999	0.606238486	0.608544801	0.480340784	0.609768356
1000	0.606265391	0.608559298	0.480360536	0.609785316
1001	0.606291805	0.608573781	0.480380286	0.609802309
1002	0.606317924	0.608588135	0.480400052	0.609819282
1003	0.60634419	0.608602423	0.480419821	0.60983624
1004	0.606370653	0.608616673	0.480439597	0.609853152
1005	0.606397018	0.608631143	0.48045937	0.609870046
1006	0.606422989	0.608645822	0.48047916	0.609886869
1007	0.606449452	0.608660578	0.480498928	0.609903714
1008	0.606475399	0.608675387	0.480518704	0.609920549
1009	0.606501149	0.60869004	0.480538479	0.609937417
1010	0.606527023	0.6087049	0.480558256	0.609954241
1011	0.606553166	0.608719709	0.480578038	0.609971027
1012	0.60657931	0.608734335	0.480597822	0.609987824
1013	0.606605601	0.608749053	0.480617617	0.610004555
1014	0.606632088	0.608763796	0.480637399	0.610021305
1015	0.606658502	0.608778475	0.48065719	0.610038035
1016	0.606684891	0.608792971	0.480676978	0.61005479
1017	0.606711452	0.608807351	0.480696764	0.610071544
1018	0.606737546	0.608821821	0.480716554	0.610088294
1019	0.606763002	0.60883624	0.480736351	0.610105058
1020	0.606788973	0.608850645	0.480756109	0.610121911
1021	0.606814822	0.608865246	0.480775865	0.610138742
1022	0.606840523	0.608879989	0.480795611	0.610155592
1023	0.606866298	0.608894798	0.480815341	0.610172467
1024	0.606892098	0.608909593	0.480835082	0.610189298
1025	0.606917799	0.608924532	0.48085482	0.610206117
1026	0.606943574	0.608939562	0.480874559	0.610222919
1027	0.606969865	0.608954357	0.480894288	0.61023974
1028	0.606996696	0.608969179	0.480914013	0.610256525
1029	0.607023282	0.60898387	0.480933731	0.610273359
1030	0.607049843	0.608998497	0.480953466	0.610290136
1031	0.607076232	0.609013188	0.48097319	0.610306944
1032	0.607102818	0.609027594	0.480992922	0.610323738
1033	0.6071296	0.60904183	0.481012652	0.61034053
1034	0.607156358	0.609056054	0.481032386	0.610357307
1035	0.607182821	0.609070069	0.481052124	0.610374099
1036	0.60720894	0.60908441	0.481071858	0.61039088
1037	0.607235157	0.609098724	0.481091582	0.610407672
1038	0.607261202	0.609113104	0.481111306	0.610424455
1039	0.607287026	0.609127522	0.481131038	0.610441217
1040	0.607312949	0.609141772	0.481150759	0.61045802
1041	0.607339092	0.609155995	0.481170492	0.61047477
1042	0.607365137	0.609170505	0.481190221	0.610491495
1043	0.607391158	0.609184897	0.481209952	0.610508213
1044	0.607417105	0.609199199	0.48122967	0.610524978
1045	0.607443224	0.609213643	0.481249395	0.610541674
1046	0.607469736	0.609228205	0.481269093	0.610558417
1047	0.607496616	0.60924261	0.481288784	0.610575162
1048	0.607523865	0.609257315	0.481308467	0.610591862
1049	0.607551459	0.609272032	0.481328141	0.610608552
1050	0.607578757	0.609286906	0.481347807	0.610625246
1051	0.607605859	0.60930148	0.481367469	0.610641985
1052	0.60763296	0.609316081	0.481387125	0.610658734
1053	0.607659915	0.609330668	0.481406788	0.610675462
1054	0.607686697	0.609345529	0.481426447	0.610692167
1055	0.607713086	0.60936039	0.481446093	0.610708924
1056	0.607739303	0.609375198	0.481465741	0.610725687
1057	0.607765422	0.609390241	0.481485405	0.610742367
1058	0.607791443	0.609405127	0.481505069	0.610759059
1059	0.607816948	0.609420183	0.481524727	0.610775777
1060	0.607842354	0.609435251	0.481544396	0.610792457
1061	0.60786776	0.60945045	0.481564062	0.610809131
1062	0.607893191	0.609465453	0.481583732	0.610825803
1063	0.607918794	0.609480106	0.481603401	0.6108425
1064	0.607944323	0.609495058	0.481623076	0.610859137
1065	0.60797	0.609509697	0.481642737	0.610875837
1066	0.60799575	0.609524441	0.481662402	0.610892497
1067	0.608021525	0.609539223	0.481682074	0.610909121
1068	0.608047472	0.609554162	0.481701734	0.610925747
1069	0.608073198	0.609569126	0.481721381	0.610942416
1070	0.608098555	0.609584065	0.481741035	0.610959073
1071	0.608123617	0.609599146	0.481760672	0.610975776
1072	0.608149122	0.609614007	0.481780312	0.610992459
1073	0.608174381	0.609628842	0.48179994	0.611009191
1074	0.608199664	0.609643624	0.48181956	0.611025942
1075	0.608224776	0.609658472	0.481839175	0.611042711
1076	0.608249396	0.609673293	0.481858807	0.611059449
1077	0.60827409	0.609688219	0.481878448	0.61107614
1078	0.608299103	0.609703079	0.481898079	0.611092845
1079	0.608324214	0.609717472	0.481917707	0.611109588
1080	0.608349719	0.609731734	0.481937339	0.611126297
1081	0.60837542	0.60974601	0.481956957	0.611143023
1082	0.60840122	0.609760558	0.481976566	0.611159732
1083	0.608427118	0.609775289	0.481996171	0.611176423
1084	0.608452819	0.609789902	0.482015764	0.611193159
1085	0.608477979	0.6098041	0.482035377	0.61120991
1086	0.608502993	0.609818219	0.482054992	0.611226655
1087	0.608527785	0.609832248	0.482074609	0.611243409
1088	0.608552528	0.609846523	0.482094212	0.611260177
1089	0.60857732	0.609860786	0.482113828	0.611276893
1090	0.608602529	0.609874853	0.482133444	0.611293592
1091	0.608627985	0.609889168	0.482153028	0.611310346
1092	0.608653146	0.609903703	0.482172616	0.611327057
1093	0.608678331	0.609918239	0.482192208	0.611343735
1094	0.608703344	0.609932709	0.482211794	0.611360443
1095	0.608728701	0.609947063	0.482231377	0.611377138
1096	0.608754058	0.609961689	0.482250945	0.61139384
1097	0.608779637	0.609976043	0.482270526	0.611410509
1098	0.608805534	0.609990461	0.482290103	0.611427155
1099	0.60883158	0.610004815	0.482309683	0.611443777
1100	0.608857723	0.610018856	0.482329261	0.611460424
1101	0.608884014	0.610032976	0.482348827	0.611477089
1102	0.608909813	0.610047134	0.482368393	0.611493764
1103	0.608935441	0.610061267	0.482387955	0.611510452
1104	0.608961142	0.610075295	0.482407502	0.611527179
1105	0.608987089	0.610089298	0.482427031	0.611543939
1106	0.609013208	0.610103209	0.482446561	0.611560689
1107	0.609039351	0.610117264	0.482466088	0.61157742
1108	0.609065544	0.61013124	0.482485593	0.611594222
1109	0.60909181	0.610145099	0.482505093	0.611611039
1110	0.609118347	0.610159102	0.482524577	0.611627866
1111	0.609144933	0.610173026	0.48254406	0.611644697
1112	0.609171052	0.610187094	0.482563551	0.6116615
1113	0.609197048	0.610201291	0.482583049	0.611678268
1114	0.609223093	0.610215528	0.482602554	0.611694982
1115	0.609248868	0.610229777	0.482622057	0.611711695
1116	0.609274225	0.610243962	0.482641552	0.611728457
1117	0.609299066	0.610258315	0.482661067	0.61174515
1118	0.609323735	0.610272812	0.482680575	0.611761853
1119	0.609348405	0.610287347	0.482700069	0.611778583
1120	0.609372853	0.610301688	0.482719586	0.611795257
1121	0.609397276	0.610316028	0.482739124	0.611811849
1122	0.609421307	0.610330369	0.482758662	0.611828449
1123	0.609445362	0.610344657	0.482778198	0.611845053
1124	0.609469859	0.610358803	0.482797708	0.611861716
1125	0.609494503	0.610372909	0.482817216	0.611878373
1126	0.609519345	0.610386938	0.482836716	0.611895048
1127	0.609544505	0.610401161	0.482856209	0.611911702
1128	0.609569813	0.610415346	0.482875719	0.611928285
1129	0.609595269	0.610429582	0.482895213	0.6119449
1130	0.609620601	0.610444157	0.482914709	0.611961468
1131	0.609645713	0.61045903	0.4829342	0.611978014
1132	0.609670824	0.610473618	0.482953699	0.611994559
1133	0.609696501	0.610487932	0.482973209	0.612011053
1134	0.60972203	0.610501961	0.482992715	0.612027593
1135	0.609747682	0.610516145	0.483012192	0.612044195
1136	0.609773359	0.610530525	0.483031664	0.612060779
1137	0.609798937	0.61054506	0.483051119	0.612077373
1138	0.60982454	0.610559557	0.483070581	0.61209394
1139	0.60984975	0.610574092	0.483090044	0.612110509
1140	0.609874714	0.610588368	0.483109516	0.61212709
1141	0.609899383	0.610602864	0.483128986	0.612143661
1142	0.609924298	0.610617517	0.483148457	0.61216019
1143	0.609949385	0.610632143	0.483167933	0.612176677
1144	0.609974546	0.610646601	0.483187396	0.612193215
1145	0.609999829	0.610660993	0.483206862	0.612209741
1146	0.610025555	0.610675321	0.483226319	0.612226271
1147	0.610051305	0.610689622	0.48324578	0.612242774
1148	0.610077351	0.610704119	0.483265229	0.612259272
1149	0.610103125	0.610718758	0.483284692	0.612275706
1150	0.610128999	0.610733411	0.483304153	0.61229213
1151	0.610154847	0.61074805	0.483323597	0.612308602
1152	0.610179688	0.610763054	0.483343067	0.612324992
1153	0.610204702	0.610778136	0.483362533	0.612341367
1154	0.610229346	0.610793607	0.483382011	0.61235767
1155	0.61025404	0.610809118	0.483401477	0.612373993
1156	0.610278808	0.61082468	0.483420942	0.612390284
1157	0.610303526	0.610840048	0.48344039	0.612406632
1158	0.610328146	0.610855312	0.48345982	0.612423052
1159	0.610352742	0.61087025	0.483479266	0.61243945
1160	0.610377681	0.610884994	0.483498716	0.612455813
1161	0.610402817	0.610899841	0.483518167	0.612472137
1162	0.610428051	0.610914689	0.483537611	0.612488475
1163	0.610453261	0.610929497	0.48355706	0.612504792
1164	0.610478446	0.610944111	0.483576503	0.612521153
1165	0.61050373	0.610958828	0.483595948	0.612537481
1166	0.610529185	0.61097365	0.483615376	0.612553832
1167	0.610554469	0.610988393	0.483634805	0.612570187
1168	0.610579114	0.611003137	0.483654248	0.612586521
1169	0.610604422	0.611017673	0.483673681	0.612602861
1170	0.610630074	0.611032273	0.483693096	0.612619222
1171	0.610656217	0.611046757	0.483712508	0.612635558
1172	0.610682287	0.611061214	0.483731917	0.612651884
1173	0.610707988	0.611075685	0.483751333	0.612668184
1174	0.610733665	0.611090298	0.48377074	0.612684478
1175	0.610758948	0.611104691	0.483790152	0.612700794
1176	0.610784084	0.611119018	0.483809566	0.612717119
1177	0.610808483	0.611133346	0.483828967	0.612733524
1178	0.610832907	0.611147595	0.48384838	0.612749887
1179	0.610856888	0.611161572	0.48386781	0.612766249
1180	0.610880992	0.611175483	0.483887208	0.612782711
1181	0.610904728	0.611189316	0.483906624	0.612799139
1182	0.610928316	0.611203215	0.48392604	0.612815556
1183	0.61095183	0.611217113	0.483945457	0.612831966
1184	0.610975541	0.611231064	0.483964852	0.612848419
1185	0.610999522	0.611244949	0.483984264	0.612864798
1186	0.611023626	0.611259134	0.48400365	0.612881217
1187	0.611047902	0.611273279	0.484023053	0.61289756
1188	0.611072056	0.611287139	0.484042455	0.612913944
1189	0.611095988	0.611301206	0.484061853	0.612930311
1190	0.611120313	0.611315235	0.484081251	0.612946644
1191	0.611144589	0.611329549	0.48410065	0.612962936
1192	0.611168669	0.611343942	0.484120052	0.612979205
1193	0.611193092	0.611358529	0.484139452	0.612995427
1194	0.611217565	0.61137287	0.484158853	0.613011656
1195	0.611241914	0.611387171	0.484178248	0.61302791
1196	0.611266141	0.61140159	0.484197653	0.613044118
1197	0.611290344	0.611416073	0.484217072	0.613060267
1198	0.611314694	0.61143044	0.484236486	0.61307643
1199	0.611338921	0.611444689	0.48425589	0.613092632
1200	0.611363098	0.611458926	0.484275298	0.613108818
1201	0.611386858	0.611473331	0.484294708	0.613124989
1202	0.611410962	0.611487841	0.484314114	0.613141129
1203	0.61143573	0.611502376	0.484333496	0.613157288
1204	0.611460792	0.611517003	0.484352871	0.613173434
1205	0.611485609	0.611531564	0.484372252	0.613189575
1206	0.611510794	0.611546191	0.484391632	0.613205685
1207	0.611536274	0.611560726	0.484410992	0.613221848
1208	0.611561779	0.611575236	0.484430337	0.613238054
1209	0.611587087	0.611589459	0.484449691	0.613254263
1210	0.611612198	0.611603683	0.484469067	0.613270404
1211	0.611637285	0.611618127	0.484488433	0.613286548
1212	0.611661832	0.611632377	0.484507798	0.613302739
1213	0.611686059	0.611646249	0.484527174	0.613318939
1214	0.611709843	0.611660096	0.484546548	0.613335164
1215	0.611733603	0.611673968	0.484565928	0.613351366
1216	0.61175697	0.611687931	0.484585321	0.613367531
1217	0.611780681	0.611701999	0.484604703	0.613383698
1218	0.611804638	0.611715949	0.484624082	0.613399866
1219	0.611828496	0.611730147	0.484643459	0.613416016
1220	0.611852281	0.611744357	0.48466284	0.613432143
1221	0.611875894	0.61175849	0.484682216	0.613448297
1222	0.611899727	0.611772947	0.484701602	0.613464361
1223	0.611923733	0.611787535	0.484720975	0.61348044
1224	0.611947862	0.611802239	0.484740349	0.613496477
1225	0.611972064	0.611816957	0.484759714	0.613512535
1226	0.611995923	0.6118317	0.484779077	0.61352861
1227	0.612020272	0.611846392	0.484798417	0.613544732
1228	0.61204504	0.611861019	0.484817762	0.613560817
1229	0.61206966	0.611875606	0.484837107	0.61357691
1230	0.612094845	0.611890324	0.484856442	0.613592978
1231	0.612120178	0.611905132	0.484875779	0.613609013
1232	0.612144945	0.611919941	0.484895109	0.613625106
1233	0.612169639	0.611934437	0.484914422	0.613641282
1234	0.612194186	0.611948687	0.484933763	0.613657394
1235	0.61221915	0.611962884	0.484953093	0.613673504
1236	0.612244089	0.611977108	0.484972426	0.61368959
1237	0.612269225	0.61199124	0.484991758	0.613705671
1238	0.612294484	0.612005321	0.485011092	0.613721735
1239	0.612319596	0.612019115	0.485030447	0.613737766
1240	0.612344855	0.612032884	0.485049799	0.613753792
1241	0.612369647	0.612046782	0.485069133	0.613769883
1242	0.612394734	0.612060719	0.485088473	0.613785923
1243	0.612419771	0.612074566	0.48510782	0.613801939
1244	0.612444981	0.612088425	0.485127159	0.613817956
1245	0.612470265	0.612102298	0.485146496	0.613833957
1246	0.612495057	0.612116027	0.485165843	0.613849953
1247	0.612519922	0.612129861	0.485185188	0.613865927
1248	0.612544592	0.612143772	0.485204535	0.613881881
1249	0.612569531	0.612157788	0.485223865	0.61389786
1250	0.612594741	0.612171686	0.485243181	0.613913875
1251	0.612620074	0.612185753	0.4852625	0.613929842
1252	0.61264548	0.612199886	0.485281788	0.613945889
1253	0.612671058	0.612213901	0.485301088	0.613961889
1254	0.612696735	0.612227891	0.485320376	0.613977918
1255	0.612722362	0.612241893	0.485339664	0.613993944
1256	0.612747892	0.612255987	0.48535897	0.614009904
1257	0.612772806	0.612270132	0.485378268	0.614025913
1258	0.612797205	0.612284538	0.485397573	0.614041889
1259	0.612821703	0.612298878	0.485416873	0.614057869
1260	0.612846446	0.612313245	0.485436172	0.614073826
1261	0.612870992	0.612327858	0.485455465	0.614089774
1262	0.612895931	0.612342537	0.485474747	0.614105725
1263	0.612921018	0.612357215	0.485494023	0.614121675
1264	0.612946105	0.61237205	0.485513286	0.614137637
1265	0.612971069	0.612386806	0.485532547	0.614153614
1266	0.612995812	0.612401693	0.485551816	0.614169562
1267	0.613020481	0.612416619	0.485571097	0.614185466
1268	0.61304461	0.612431297	0.485590385	0.6142014
1269	0.613068444	0.612445859	0.485609671	0.614217362
1270	0.613092155	0.612460225	0.485628961	0.614233332
1271	0.61311648	0.612474436	0.485648249	0.614249281
1272	0.61314056	0.612488867	0.48566752	0.614265276
1273	0.613164393	0.612503299	0.485686804	0.61428124
1274	0.613188547	0.612517912	0.485706078	0.614297195
1275	0.613212307	0.61253237	0.48572536	0.614313165
1276	0.613235625	0.612546957	0.485744633	0.614329167
1277	0.613259139	0.612561545	0.485763912	0.614345126
1278	0.613282874	0.612576405	0.485783193	0.614361015
1279	0.613306585	0.612591396	0.485802479	0.614376871
1280	0.613330174	0.612606295	0.48582176	0.614392763
1281	0.613353934	0.61262126	0.485841031	0.614408655
1282	0.613378013	0.612635821	0.485860293	0.614424606
1283	0.613402387	0.612650175	0.485879555	0.614440561
1284	0.613426909	0.612664554	0.485898827	0.614456466
1285	0.613451456	0.612678882	0.485918087	0.614472403
1286	0.613476149	0.612693443	0.485937357	0.614488257
1287	0.613500991	0.612707927	0.485956612	0.614504144
1288	0.613525439	0.612722072	0.485975885	0.614520023
1289	0.613550059	0.612736413	0.485995142	0.614535909
1290	0.61357463	0.612750883	0.486014411	0.614551731
1291	0.613599102	0.612765263	0.486033682	0.614567559
1292	0.61362328	0.612779603	0.486052958	0.614583387
1293	0.613647728	0.612793957	0.486072229	0.61459921
1294	0.613672348	0.61280844	0.486091474	0.614615083
1295	0.613696674	0.612822703	0.486110724	0.614630978
1296	0.613721023	0.612836952	0.486129967	0.614646884
1297	0.613745177	0.612851371	0.486149222	0.614662738
1298	0.613769428	0.612865659	0.486168471	0.614678613
1299	0.613793262	0.612880104	0.486187743	0.614694411
1300	0.613817636	0.61289447	0.486207006	0.614710205
1301	0.613841642	0.612908785	0.486226285	0.614725969
1302	0.613865451	0.612922852	0.486245582	0.614741704
1303	0.613889334	0.612937089	0.48626487	0.614757437
1304	0.613912971	0.612951286	0.486284164	0.61477316
1305	0.613936363	0.61296551	0.486303459	0.614788888
1306	0.613959656	0.612979681	0.48632274	0.614804666
1307	0.613983367	0.612993931	0.486342004	0.614820457
1308	0.614007127	0.613008297	0.486361258	0.614836262
1309	0.614030642	0.613022573	0.486380511	0.614852093
1310	0.614054402	0.613036796	0.486399761	0.614867914
1311	0.614078604	0.613051137	0.48641899	0.614883758
1312	0.614103445	0.613065451	0.486438208	0.614899586
1313	0.614127844	0.613079844	0.486457433	0.6149154
1314	0.614151875	0.613094405	0.486476662	0.614931186
1315	0.614175807	0.613108889	0.486495897	0.614946965
1316	0.61419969	0.613123567	0.486515107	0.6149628
1317	0.614222983	0.613138207	0.486534328	0.614978623
1318	0.614246374	0.613152898	0.486553566	0.614994359
1319	0.614269668	0.613167655	0.4865728	0.6150101
1320	0.614292617	0.613182307	0.48659204	0.615025845
1321	0.614315321	0.613196557	0.486611281	0.61504164
1322	0.614338368	0.613211118	0.486630508	0.615057414
1323	0.614361686	0.613225589	0.486649711	0.615073254
1324	0.614385053	0.613240216	0.486668913	0.615089065
1325	0.614408493	0.613254764	0.486688116	0.615104873
1326	0.61443191	0.61326917	0.486707312	0.6151207
1327	0.614455424	0.613283822	0.486726498	0.615136522
1328	0.614478865	0.613298722	0.486745698	0.615152266
1329	0.614502453	0.613313426	0.486764889	0.615168049
1330	0.614526041	0.613328118	0.486784074	0.615183844
1331	0.614550489	0.613342666	0.486803252	0.615199619
1332	0.614574986	0.613357137	0.48682243	0.615215385
1333	0.614599115	0.613371802	0.486841613	0.615231119
1334	0.614623538	0.613386624	0.486860792	0.615246813
1335	0.614647765	0.613401302	0.486879986	0.615262484
1336	0.614671943	0.613416059	0.486899171	0.61527817
1337	0.614696268	0.613430828	0.486918355	0.615293847
1338	0.614720446	0.613445468	0.486937522	0.615309594
1339	0.614744378	0.613460146	0.486956701	0.615325299
1340	0.614768409	0.613474916	0.486975869	0.615341011
1341	0.614792218	0.613489712	0.486995046	0.615356704
1342	0.614815658	0.613504494	0.487014205	0.615372479
1343	0.614838976	0.613519303	0.487033371	0.615388226
1344	0.61486222	0.613534176	0.487052543	0.615403944
1345	0.614885292	0.613548842	0.487071711	0.615419704
1346	0.614908414	0.613563481	0.487090883	0.615435446
1347	0.614931314	0.613578069	0.48711006	0.615451179
1348	0.614954288	0.613592526	0.487129237	0.615466907
1349	0.61497763	0.613606971	0.487148394	0.615482662
1350	0.615000481	0.613621506	0.487167545	0.615498451
1351	0.615023135	0.613636081	0.487186712	0.615514186
1352	0.615045618	0.613650707	0.487205878	0.61552992
1353	0.615068026	0.613665269	0.487225048	0.615545636
1354	0.615090607	0.613679921	0.487244226	0.615561302
1355	0.615113286	0.613694431	0.487263398	0.615576986
1356	0.61513567	0.613708979	0.487282563	0.615592701
1357	0.615158865	0.61372358	0.487301702	0.61560844
1358	0.615181937	0.613737829	0.487320834	0.615624241
1359	0.615205231	0.613752352	0.487339967	0.615639983
1360	0.61522904	0.613766718	0.487359084	0.615655755
1361	0.615253242	0.613780877	0.4873782	0.615671513
1362	0.615276978	0.613795217	0.487397332	0.615687204
1363	0.615300394	0.613809571	0.487416458	0.615702923
1364	0.615323884	0.613824171	0.487435587	0.615718592
1365	0.615346907	0.613838343	0.487454726	0.615734306
1366	0.615369979	0.613852319	0.487473859	0.615750047
1367	0.615393272	0.613866205	0.487492988	0.615765797
1368	0.615416295	0.61388022	0.487512109	0.615781572
1369	0.615438949	0.613894444	0.487531242	0.615797292
1370	0.615461456	0.613908719	0.487550362	0.615813055
1371	0.61548389	0.613922969	0.487569465	0.615828874
1372	0.615506593	0.613937335	0.487588569	0.61584465
1373	0.615529591	0.613951481	0.487607665	0.615860453
1374	0.615553032	0.613965665	0.487626758	0.615876228
1375	0.615576473	0.613980032	0.487645859	0.615891942
1376	0.615600012	0.613994528	0.48766496	0.615907625
1377	0.6156236	0.614009259	0.487684064	0.615923248
1378	0.615647311	0.614024041	0.487703164	0.615938853
1379	0.615671464	0.614038902	0.48772226	0.615954428
1380	0.615695691	0.614053684	0.487741344	0.61597004
1381	0.615720065	0.614068376	0.487760412	0.615985701
1382	0.615744563	0.614083055	0.487779493	0.616001303
1383	0.615768863	0.61409759	0.487798578	0.616016921
1384	0.615793041	0.614112373	0.487817652	0.616032552
1385	0.615817121	0.614127077	0.487836718	0.616048218
1386	0.615841323	0.6141416	0.487855802	0.61606383
1387	0.615865452	0.614155849	0.487874887	0.616079468
1388	0.615889138	0.614169995	0.487893976	0.616095132
1389	0.615913242	0.614184257	0.487913056	0.616110773
1390	0.615937346	0.614198572	0.487932137	0.616126402
1391	0.615961573	0.614212912	0.487951223	0.616141991
1392	0.615985456	0.614227084	0.487970306	0.616157626
1393	0.616009019	0.614241112	0.487989388	0.616173298
1394	0.616032657	0.614254984	0.488008469	0.616188972
1395	0.616056368	0.614268961	0.488027535	0.616204664
1396	0.61607998	0.614282924	0.488046608	0.616220327
1397	0.616103888	0.614296875	0.488065676	0.616235977
1398	0.616127673	0.614310734	0.488084751	0.61625162
1399	0.616151187	0.61432462	0.488103818	0.616267281
1400	0.616174726	0.614338518	0.488122882	0.616282932
1401	0.616198044	0.614352443	0.488141943	0.616298599
1402	0.616221288	0.614366523	0.48816099	0.616314285
1403	0.616243942	0.614380695	0.488180047	0.616329965
1404	0.616266965	0.614394749	0.488199094	0.616345656
1405	0.616289914	0.614408635	0.488218143	0.616361356
1406	0.616312888	0.614422377	0.488237178	0.616377102
1407	0.616335739	0.614436145	0.488256216	0.616392836
1408	0.616358639	0.614450044	0.488275258	0.616408535
1409	0.616382055	0.61446389	0.488294301	0.616424198
1410	0.616405889	0.614477711	0.488313351	0.616439809
1411	0.616429428	0.614491336	0.488332401	0.616455456
1412	0.616452967	0.614505339	0.488351449	0.616471054
1413	0.616476653	0.614519536	0.488370502	0.616486597
1414	0.616500242	0.614533721	0.488389551	0.616502158
1415	0.616523707	0.614547788	0.488408595	0.616517751
1416	0.616546902	0.614561973	0.48842763	0.616533367
1417	0.616570392	0.614576287	0.488446663	0.616548949
1418	0.616594004	0.614590745	0.488465684	0.616564537
1419	0.616617592	0.614605267	0.488484701	0.616580114
1420	0.61664091	0.614619634	0.488503742	0.616595635
1421	0.616663958	0.614633935	0.488522771	0.616611198
1422	0.616687202	0.614648367	0.488541814	0.616626679
1423	0.616710004	0.614663045	0.488560865	0.616642117
1424	0.616732584	0.614677503	0.488579901	0.616657633
1425	0.616755018	0.614692012	0.488598946	0.616673119
1426	0.616777451	0.614706379	0.488617974	0.616688668
1427	0.616799909	0.614721031	0.488637	0.61670418
1428	0.616822342	0.614735671	0.48865604	0.616719641
1429	0.616845512	0.614750245	0.488675069	0.616735094
1430	0.616868781	0.614764833	0.488694108	0.616750506
1431	0.61689232	0.614779407	0.488713138	0.616765921
1432	0.616916055	0.614794138	0.488732155	0.616781344
1433	0.616940061	0.61480892	0.48875116	0.616796779
1434	0.616963871	0.614823664	0.488770161	0.616812232
1435	0.616987237	0.614838277	0.488789162	0.616827719
1436	0.617010703	0.614852527	0.488808162	0.616843243
1437	0.617034315	0.614866698	0.488827163	0.616858762
1438	0.617057879	0.614880558	0.488846163	0.616874318
1439	0.617081664	0.614894612	0.488865149	0.616889878
1440	0.617105153	0.614908589	0.488884136	0.616905456
1441	0.617128545	0.614922474	0.48890313	0.616921026
1442	0.617152452	0.614936282	0.488922106	0.616936623
1443	0.617176434	0.614950024	0.488941073	0.616952248
1444	0.617200734	0.614964065	0.488960045	0.616967796
1445	0.617225084	0.61497812	0.488979007	0.616983353
1446	0.617249385	0.614992083	0.488997953	0.61699897
1447	0.617273415	0.615005891	0.489016913	0.617014566
1448	0.617297568	0.615019542	0.489035877	0.617030153
1449	0.617321869	0.615033272	0.489054837	0.617045724
1450	0.617346735	0.615046897	0.48907379	0.617061279
1451	0.617371429	0.615060822	0.489092752	0.61707677
1452	0.617395778	0.615074824	0.489111711	0.617092279
1453	0.617420546	0.61508884	0.489130665	0.617107775
1454	0.61744524	0.615102868	0.489149636	0.61712321
1455	0.617470081	0.615117039	0.489168588	0.617138672
1456	0.61749502	0.61513112	0.489187534	0.617154154
1457	0.617519346	0.615145213	0.489206488	0.617169637
1458	0.617543499	0.615159502	0.489225439	0.617185111
1459	0.617567898	0.615173816	0.489244379	0.617200599
1460	0.617592223	0.615188248	0.489263317	0.617216088
1461	0.61761672	0.615202692	0.489282252	0.617231563
1462	0.617641291	0.615216864	0.489301189	0.617247053
1463	0.617665887	0.61523097	0.489320113	0.617262577
1464	0.61769031	0.615245168	0.489339034	0.617278102
1465	0.617714906	0.615259235	0.489357953	0.617293634
1466	0.617739477	0.615273134	0.489376868	0.617309178
1467	0.617763654	0.615286941	0.489395793	0.617324719
1468	0.617787439	0.615300632	0.489414724	0.617340265
1469	0.617811175	0.61531401	0.489433638	0.617355899
1470	0.617834984	0.615327492	0.489452559	0.617371485
1471	0.617858572	0.615341079	0.489471494	0.617387019
1472	0.617882185	0.615354821	0.489490436	0.617402498
1473	0.61790592	0.615368356	0.489509369	0.617418022
1474	0.617929459	0.615382085	0.489528316	0.617433482
1475	0.617953047	0.615395958	0.489547259	0.617448928
1476	0.617976537	0.615409713	0.489566196	0.617464412
1477	0.618000371	0.615423598	0.489585123	0.617479882
1478	0.618024229	0.615437809	0.489604043	0.617495329
1479	0.618047965	0.615452214	0.48962297	0.617510723
1480	0.618071626	0.61546636	0.489641899	0.61752613
1481	0.618095043	0.615480505	0.489660835	0.617541519
1482	0.618118729	0.615494417	0.489679761	0.617556949
1483	0.618142514	0.615508289	0.489698695	0.617572341
1484	0.618166569	0.615521993	0.489717613	0.617587789
1485	0.618190378	0.615535904	0.489736534	0.617603209
1486	0.618214261	0.615549608	0.489755445	0.617618671
1487	0.618238291	0.615563376	0.489774359	0.617634095
1488	0.618262592	0.61557704	0.489793253	0.617649577
1489	0.618287015	0.615590666	0.489812144	0.617665059
1490	0.618311193	0.615604447	0.489831045	0.617680501
1491	0.61833542	0.61561819	0.489849945	0.617695939
1492	0.618359426	0.615632062	0.489868841	0.617711384
1493	0.618383456	0.615646117	0.489887748	0.617726763
1494	0.618407216	0.615660145	0.489906671	0.617742108
1495	0.61843078	0.61567407	0.489925602	0.617757444
1496	0.61845427	0.615687864	0.489944527	0.617772795
1497	0.618477637	0.615701502	0.489963457	0.617788153
1498	0.618501077	0.615715206	0.489982381	0.617803509
1499	0.61852469	0.615728935	0.490001305	0.617818846
1500	0.618547811	0.615742899	0.490020217	0.617834224
1501	0.61857162	0.615756667	0.490039122	0.6178496
1502	0.618595282	0.615770397	0.490058027	0.617864971
1503	0.618618969	0.615783879	0.490076926	0.61788038
1504	0.618642508	0.61579714	0.490095829	0.617895808
1505	0.618665531	0.615810818	0.490114751	0.617911153
1506	0.618688504	0.615824586	0.49013367	0.61792649
1507	0.618711503	0.615838615	0.490152592	0.617941777
1508	0.618734378	0.615852799	0.490171513	0.617957049
1509	0.618757794	0.615866958	0.490190418	0.61797233
1510	0.618781825	0.615881012	0.490209327	0.617987558
1511	0.618805978	0.615894924	0.490228218	0.618002852
1512	0.618830156	0.615908718	0.490247117	0.618018124
1513	0.618854334	0.615922773	0.490266014	0.618033366
1514	0.618878634	0.615936671	0.49028491	0.618048611
1515	0.618902812	0.61595066	0.490303797	0.618063882
1516	0.618927014	0.615964533	0.490322676	0.618079177
1517	0.618950946	0.615978418	0.490341563	0.618094461
1518	0.6189751	0.615992317	0.490360443	0.618109741
1519	0.618999351	0.616006254	0.490379325	0.618124998
1520	0.619023504	0.616020088	0.490398214	0.618140239
1521	0.619047805	0.616033921	0.490417097	0.618155487
1522	0.619071811	0.616047859	0.490435996	0.618170677
1523	0.619096259	0.616061718	0.490454872	0.618185913
1524	0.619120633	0.616075656	0.490473749	0.618201114
1525	0.619144688	0.616089411	0.490492624	0.618216361
1526	0.619168547	0.616103244	0.490511498	0.618231605
1527	0.619192012	0.616117039	0.490530367	0.618246891
1528	0.619215256	0.616130833	0.490549237	0.618262158
1529	0.619238672	0.616144589	0.490568098	0.61827744
1530	0.619261695	0.61615837	0.490586966	0.618292711
1531	0.619284693	0.616172438	0.49060583	0.618307958
1532	0.619307446	0.616186453	0.490624701	0.618323201
1533	0.619330739	0.616200469	0.490643552	0.618338475
1534	0.619353418	0.616214302	0.490662417	0.618353757
1535	0.61937568	0.616228239	0.490681289	0.618369026
1536	0.619397793	0.616242125	0.490700173	0.61838426
1537	0.619420227	0.616255893	0.490719038	0.618399549
1538	0.619442488	0.616269584	0.490737905	0.618414845
1539	0.619465241	0.616283222	0.490756767	0.618430126
1540	0.619488411	0.616296588	0.490775624	0.618445422
1541	0.619511778	0.616309979	0.490794486	0.618460682
1542	0.619535071	0.616323227	0.490813321	0.618476039
1543	0.619558856	0.616336411	0.490832144	0.618491397
1544	0.61958183	0.616349581	0.49085098	0.618506759
1545	0.619604509	0.616362816	0.490869821	0.618522107
1546	0.619627016	0.616376013	0.49088867	0.618537433
1547	0.619649351	0.616389248	0.490907513	0.618552778
1548	0.61967198	0.61640238	0.490926349	0.618568137
1549	0.619694782	0.61641568	0.490945203	0.618583404
1550	0.619717461	0.616429006	0.490964044	0.618598714
1551	0.619740239	0.616442294	0.490982869	0.618614063
1552	0.619763311	0.616455724	0.491001686	0.618629397
1553	0.619786727	0.616468999	0.491020498	0.618644736
1554	0.619810339	0.616482429	0.491039299	0.618660069
1555	0.619834026	0.616496067	0.491058086	0.618675398
1556	0.619857565	0.616509836	0.491076879	0.618690693
1557	0.619880932	0.61652363	0.49109568	0.618705964
1558	0.619904446	0.616537321	0.491114481	0.618721229
1559	0.619928108	0.616550946	0.491133264	0.618736548
1560	0.619952138	0.616564468	0.491152038	0.618751872
1561	0.619976292	0.616577664	0.491170807	0.618767239
1562	0.620000101	0.616590795	0.491189585	0.618782598
1563	0.620023812	0.616604122	0.491208359	0.618797937
1564	0.620047473	0.616617591	0.49122713	0.618813263
1565	0.620071283	0.616631139	0.491245889	0.618828599
1566	0.620095043	0.616644556	0.491264653	0.61884393
1567	0.620118803	0.616658077	0.491283411	0.618859259
1568	0.620142096	0.616671625	0.491302167	0.618874598
1569	0.620165488	0.616685133	0.491320933	0.618889887
1570	0.620189076	0.616698759	0.491339688	0.618905179
1571	0.620212295	0.61671241	0.491358449	0.618920467
1572	0.62023495	0.616725892	0.491377212	0.618935793
1573	0.620257481	0.616739388	0.491395977	0.618951113
1574	0.620279792	0.616752896	0.491414743	0.618966428
1575	0.620302004	0.616766431	0.491433513	0.61898173
1576	0.62032429	0.616779822	0.49145227	0.618997081
1577	0.620346993	0.616793161	0.491471009	0.619012434
1578	0.62036977	0.616806605	0.491489737	0.619027782
1579	0.620392695	0.616820074	0.49150846	0.619043105
1580	0.620415718	0.616833193	0.491527171	0.619058491
1581	0.62043879	0.616846428	0.491545887	0.619073834
1582	0.620461494	0.616859715	0.491564613	0.619089151
1583	0.620484443	0.61687312	0.491583342	0.61910442
1584	0.620507245	0.616886758	0.491602067	0.619119681
1585	0.620529531	0.616900605	0.491620803	0.619134907
1586	0.620551743	0.616914425	0.491639542	0.619150126
1587	0.620573955	0.616928246	0.491658282	0.619165345
1588	0.620596216	0.616942001	0.491677014	0.619180586
1589	0.620618723	0.616955704	0.491695732	0.619195848
1590	0.620641599	0.616969278	0.491714451	0.619211093
1591	0.620664155	0.616982981	0.49173318	0.619226301
1592	0.620687006	0.616996646	0.491751902	0.619241511
1593	0.620709857	0.617009985	0.49177063	0.61925674
1594	0.620732536	0.617023246	0.49178935	0.619272003
1595	0.620755116	0.61703669	0.491808065	0.61928725
1596	0.6207775	0.617050302	0.491826789	0.619302451
1597	0.620799762	0.617064084	0.491845506	0.619317658
1598	0.620822637	0.617077852	0.49186423	0.619332802
1599	0.620845783	0.617091556	0.491882939	0.61934798
1600	0.620868511	0.617105272	0.491901652	0.619363165
1601	0.620891731	0.617118884	0.491920359	0.619378345
1602	0.620914311	0.617132198	0.491939093	0.619393512
1603	0.620936474	0.617145459	0.49195782	0.619408718
1604	0.620958269	0.617158773	0.491976553	0.619423914
1605	0.620980235	0.617172203	0.491995279	0.619439105
1606	0.621002103	0.617185854	0.492014	0.619454277
1607	0.621023873	0.617199636	0.492032729	0.61946941
1608	0.621045348	0.617213313	0.49205146	0.619484557
1609	0.621067069	0.617227173	0.492070185	0.619499678
1610	0.621089084	0.617240993	0.492088902	0.619514812
1611	0.621111223	0.617254892	0.492107611	0.619529946
1612	0.621133337	0.617268673	0.492126318	0.619545085
1613	0.621155549	0.617282481	0.492145017	0.61956023
1614	0.62117754	0.617296431	0.492163714	0.61957537
1615	0.621199654	0.617310602	0.492182417	0.619590441
1616	0.621221546	0.617324943	0.492201115	0.61960551
1617	0.621243144	0.61733927	0.492219817	0.619620585
1618	0.621265111	0.617353806	0.492238525	0.619635582
1619	0.621286881	0.617368328	0.492257239	0.619650562
1620	0.621308749	0.617382812	0.49227594	0.619665575
1621	0.621330912	0.617396866	0.492294627	0.619680657
1622	0.621353247	0.617410817	0.492313318	0.619695723
1623	0.621375532	0.61742478	0.492331997	0.619710822
1624	0.621397867	0.61743864	0.492350685	0.619725885
1625	0.621420006	0.617452408	0.492369354	0.619741032
1626	0.621442316	0.61746619	0.492388027	0.619756148
1627	0.621464897	0.61748014	0.4924067	0.619771227
1628	0.621487527	0.617494195	0.492425366	0.619786299
1629	0.62151023	0.61750847	0.492444021	0.619801364
1630	0.621532958	0.617522759	0.492462677	0.619816411
1631	0.621555244	0.61753706	0.492481341	0.619831454
1632	0.621577506	0.617551102	0.4925	0.619846529
1633	0.621599521	0.617564974	0.492518657	0.619861641
1634	0.62162161	0.617578703	0.492537321	0.619876733
1635	0.621644019	0.617592641	0.492555983	0.619891779
1636	0.621666624	0.617606656	0.492574632	0.619906839
1637	0.621689402	0.617620646	0.492593275	0.619921909
1638	0.621712081	0.617634505	0.49261192	0.619936989
1639	0.621734661	0.617648157	0.492630558	0.61995212
1640	0.621757045	0.617662042	0.492649207	0.619967186
1641	0.621779331	0.61767598	0.492667849	0.619982262
1642	0.621801666	0.617690008	0.492686485	0.619997317
1643	0.62182405	0.617704011	0.492705107	0.620012407
1644	0.621846189	0.617718013	0.492723739	0.620027473
1645	0.621868008	0.617731976	0.492742376	0.620042539
1646	0.621889556	0.617745875	0.492761012	0.620057632
1647	0.621911842	0.617759682	0.492779641	0.620072709
1648	0.621933956	0.617773386	0.492798272	0.62008779
1649	0.621955996	0.617787128	0.492816892	0.620102896
1650	0.621978503	0.617800585	0.49283551	0.620117998
1651	0.622000666	0.617814054	0.492854126	0.620133112
1652	0.622022829	0.617827419	0.492872731	0.620148261
1653	0.622044722	0.61784098	0.492891338	0.620163388
1654	0.622066664	0.617854969	0.492909954	0.620178423
1655	0.622088483	0.617868894	0.492928566	0.620193473
1656	0.622110375	0.617882896	0.492947168	0.620208524
1657	0.622132268	0.6178966	0.492965759	0.620223641
1658	0.622153964	0.617910264	0.492984362	0.620238728
1659	0.622175095	0.617923915	0.493002987	0.620253775
1660	0.6221963	0.617937437	0.493021606	0.620268851
1661	0.622217357	0.617950932	0.493040217	0.620283957
1662	0.622238341	0.61796435	0.493058837	0.620299039
1663	0.622259103	0.617977793	0.49307747	0.620314085
1664	0.622280013	0.61799138	0.493096097	0.620329115
1665	0.622301316	0.618005018	0.493114717	0.620344132
1666	0.622322496	0.618018955	0.493133339	0.620359106
1667	0.62234348	0.618033166	0.493151967	0.620374033
1668	0.622365004	0.618046999	0.49317059	0.620388987
1669	0.622386233	0.618060846	0.493189214	0.620403951
1670	0.622407192	0.618074822	0.493207814	0.620418986
1671	0.622428176	0.618088773	0.493226411	0.620434025
1672	0.622449184	0.61810271	0.493245011	0.620449053
1673	0.622469824	0.618116518	0.493263626	0.620464061
1674	0.622490267	0.61813026	0.49328223	0.620479119
1675	0.622511201	0.618143703	0.493300835	0.620494164
1676	0.622532504	0.61815716	0.493319441	0.620509174
1677	0.622553512	0.61817085	0.493338047	0.620524164
1678	0.622574471	0.618184541	0.493356658	0.620539127
1679	0.62259516	0.618198439	0.493375278	0.620554033
1680	0.622615652	0.61821226	0.493393895	0.620568963
1681	0.622635948	0.61822595	0.493412513	0.620583908
1682	0.622656317	0.618239393	0.493431126	0.620598887
1683	0.622676563	0.618252486	0.493449749	0.620613869
1684	0.622696908	0.61826576	0.493468356	0.620628857
1685	0.62271772	0.618279074	0.493486943	0.620643855
1686	0.622738703	0.618292426	0.493505533	0.620658815
1687	0.622759785	0.618305895	0.493524106	0.6206738
1688	0.622780941	0.618319053	0.493542678	0.620688815
1689	0.622801801	0.618332444	0.493561247	0.620703825
1690	0.622823227	0.618345875	0.493579811	0.620718799
1691	0.622844997	0.618359526	0.493598368	0.620733738
1692	0.622866742	0.61837332	0.493616925	0.620748653
1693	0.622888389	0.61838692	0.493635476	0.620763607
1694	0.622910454	0.618400493	0.493654025	0.620778542
1695	0.622932371	0.618414119	0.493672565	0.620793502
1696	0.622954264	0.618427757	0.493691104	0.620808458
1697	0.622976255	0.618441161	0.493709631	0.62082346
1698	0.622998492	0.618454384	0.493728143	0.620838509
1699	0.623020114	0.618467645	0.493746663	0.620853547
1700	0.623041712	0.61848105	0.493765204	0.620868496
1701	0.623063138	0.618494519	0.493783743	0.620883453
1702	0.623084244	0.618508313	0.493802269	0.620898425
1703	0.623104958	0.618522069	0.493820791	0.620913432
1704	0.623125671	0.618535902	0.493839316	0.620928409
1705	0.623146851	0.618549723	0.493857836	0.620943368
1706	0.623167982	0.618563608	0.493876353	0.620958314
1707	0.623189211	0.618577442	0.493894874	0.620973232
1708	0.623210146	0.618591158	0.493913389	0.620988192
1709	0.623231031	0.618604927	0.493931905	0.621003135
1710	0.623252555	0.618618747	0.493950406	0.621018074
1711	0.623274448	0.618632489	0.493968893	0.62103304
1712	0.623296144	0.618646232	0.493987379	0.621048002
1713	0.623317988	0.618659922	0.494005853	0.621062995
1714	0.623339463	0.618673626	0.49402434	0.621077953
1715	0.623361011	0.618687251	0.494042807	0.621092973
1716	0.623382707	0.61870063	0.494061284	0.621107975
1717	0.623404551	0.618714021	0.494079753	0.621122988
1718	0.623426149	0.618727711	0.494098222	0.621137972
1719	0.623447501	0.618741285	0.494116693	0.621152966
1720	0.623468607	0.618754819	0.494135164	0.62116798
1721	0.623489861	0.618768263	0.494153622	0.621183024
1722	0.623510796	0.618781901	0.494172092	0.621198015
1723	0.623531878	0.618795448	0.494190554	0.621213022
1724	0.623553205	0.618808905	0.494209015	0.621228029
1725	0.623574852	0.618822517	0.494227462	0.621243041
1726	0.623596401	0.618836013	0.4942459	0.621258099
1727	0.623617778	0.6188493	0.494264339	0.621273181
1728	0.623639179	0.618862574	0.494282785	0.621288235
1729	0.623661047	0.618875875	0.494301226	0.62130327
1730	0.623682915	0.618889513	0.494319662	0.621318263
1731	0.623705029	0.618903126	0.494338082	0.62133329
1732	0.623727413	0.618916491	0.494356496	0.621348345
1733	0.623749527	0.618929869	0.494374918	0.621363382
1734	0.623771714	0.618943326	0.494393342	0.621378395
1735	0.623793607	0.618956847	0.494411771	0.621393394
1736	0.62381518	0.618970434	0.494430191	0.621408426
1737	0.62383695	0.618984241	0.494448611	0.621423406
1738	0.623858745	0.618998179	0.494467038	0.621438338
1739	0.623880515	0.619012116	0.494485461	0.621453275
1740	0.623902432	0.61902634	0.494503881	0.621468178
1741	0.623924128	0.619040589	0.494522288	0.621483124
1742	0.623946094	0.619054552	0.494540691	0.621498087
1743	0.62396779	0.619068568	0.494559098	0.62151304
1744	0.623989609	0.619082713	0.49457749	0.621528013
1745	0.624011551	0.619096872	0.494595875	0.62154299
1746	0.624033616	0.619110939	0.494614267	0.621557942
1747	0.624055632	0.619124851	0.494632659	0.621572907
1748	0.624077549	0.619138723	0.494651059	0.621587849
1749	0.624099368	0.619152453	0.49466945	0.62160282
1750	0.624121138	0.619165896	0.494687837	0.621617827
1751	0.624143251	0.619179327	0.494706219	0.621632821
1752	0.624164972	0.619192991	0.494724608	0.621647775
1753	0.624186939	0.619206616	0.494742998	0.621662715
1754	0.624208979	0.619220164	0.494761384	0.62167766
1755	0.624230724	0.619234101	0.494779772	0.621692566
1756	0.624252445	0.619247961	0.494798147	0.621707518
1757	0.624274239	0.619261846	0.49481652	0.621722466
1758	0.624296083	0.619275706	0.494834887	0.621737423
1759	0.62431773	0.61928963	0.494853262	0.621752346
1760	0.624339033	0.619303749	0.494871655	0.621767191
1761	0.624360115	0.619317856	0.494890049	0.621782037
1762	0.624381393	0.619331741	0.494908435	0.621796923
1763	0.62440245	0.619345627	0.494926831	0.621811783
1764	0.624423508	0.619359473	0.494945223	0.621826656
1765	0.624444737	0.619373177	0.494963608	0.621841549
1766	0.624465622	0.619386958	0.494981991	0.621856452
1767	0.624486827	0.61940087	0.495000366	0.621871337
1768	0.624507982	0.619414651	0.495018735	0.621886249
1769	0.624529359	0.619428667	0.495037106	0.621901102
1770	0.62455076	0.619442643	0.495055466	0.621915983
1771	0.624571719	0.619456619	0.495073842	0.621930826
1772	0.624592384	0.619470544	0.495092227	0.621945662
1773	0.624613564	0.619484338	0.495110589	0.621960549
1774	0.62463499	0.61949799	0.495128964	0.621975383
1775	0.624656096	0.619511745	0.495147328	0.621990253
1776	0.624677153	0.619525436	0.495165686	0.622005143
1777	0.624698727	0.619538957	0.495184033	0.622020044
1778	0.6247203	0.619552426	0.495202378	0.622034949
1779	0.624741627	0.619565805	0.495220737	0.622049827
1780	0.624762832	0.619579157	0.495239096	0.622064716
1781	0.624784012	0.619592549	0.495257465	0.622079557
1782	0.624805414	0.619606083	0.495275812	0.62209443
1783	0.624826815	0.619619552	0.49529416	0.622109306
1784	0.624848585	0.619633009	0.495312501	0.622124172
1785	0.62487033	0.619646231	0.495330839	0.622139068
1786	0.624891952	0.619659571	0.495349177	0.622153958
1787	0.624913722	0.619673313	0.495367507	0.622168811
1788	0.624935271	0.61968686	0.49538585	0.622183653
1789	0.624956549	0.619700421	0.495404185	0.62219853
1790	0.624977656	0.619713929	0.495422512	0.622213436
1791	0.624998615	0.619727152	0.49544084	0.622228373
1792	0.625019844	0.619740374	0.495459166	0.622243293
1793	0.625040803	0.619753479	0.495477499	0.622258217
1794	0.625061959	0.619766637	0.495495833	0.622273099
1795	0.625083139	0.619780093	0.49551416	0.622287955
1796	0.62510395	0.619793277	0.495532499	0.622302816
1797	0.625125008	0.619806668	0.495550842	0.622317615
1798	0.625146065	0.619820124	0.495569175	0.622332429
1799	0.625166754	0.619833659	0.495587518	0.622347216
1800	0.625187442	0.619847154	0.49560586	0.622362008
1801	0.625207836	0.619860767	0.495624197	0.622376811
1802	0.625228378	0.619874366	0.495642533	0.622391603
1803	0.625248919	0.619887874	0.495660865	0.622406416
1804	0.625269706	0.619901695	0.495679193	0.622421175
1805	0.625290395	0.619915385	0.495697515	0.62243597
1806	0.625311452	0.619929011	0.495715823	0.622450787
1807	0.625332485	0.619942727	0.495734137	0.622465566
1808	0.625353444	0.619956483	0.495752448	0.622480344
1809	0.625374476	0.619970446	0.495770757	0.622495096
1810	0.625395829	0.619984098	0.495789062	0.622509866
1811	0.625417353	0.619997645	0.495807366	0.622524638
1812	0.625438828	0.620011387	0.495825673	0.622539372
1813	0.625459738	0.620025338	0.495843981	0.622554103
1814	0.625480746	0.620039158	0.495862283	0.622568853
1815	0.625501361	0.620053096	0.495880593	0.622583581
1816	0.625522049	0.620067293	0.495898893	0.622598306
1817	0.625543082	0.620081387	0.495917173	0.622613084
1818	0.625564533	0.620095688	0.49593545	0.622627812
1819	0.625585909	0.620109704	0.49595373	0.622642564
1820	0.625607212	0.620123615	0.495972018	0.622657296
1821	0.625628712	0.620137605	0.495990308	0.622671995
1822	0.625650285	0.620151581	0.496008586	0.622686729
1823	0.625672571	0.620165466	0.496026859	0.62270144
1824	0.625694906	0.620179287	0.49604513	0.622716156
1825	0.625717044	0.62019312	0.496063407	0.622730859
1826	0.625739134	0.620206928	0.496081681	0.622745565
1827	0.625761542	0.620220488	0.496099944	0.62276031
1828	0.625783828	0.620234114	0.496118204	0.622775053
1829	0.625806163	0.620247791	0.496136463	0.622789779
1830	0.625828646	0.620261481	0.496154735	0.622804443
1831	0.625850808	0.620275029	0.496173017	0.622819103
1832	0.625873168	0.620288563	0.496191297	0.622833753
1833	0.625895159	0.620302163	0.496209563	0.622848459
1834	0.625917101	0.620315775	0.496227813	0.622863219
1835	0.62593865	0.620329362	0.496246076	0.622877956
1836	0.625959928	0.620342844	0.496264352	0.622892672
1837	0.625981378	0.620356144	0.49628262	0.622907417
1838	0.626002509	0.620369536	0.496300897	0.622922136
1839	0.626023296	0.620382732	0.496319173	0.622936893
1840	0.626044206	0.620395981	0.496337449	0.622951637
1841	0.626064797	0.620409268	0.496355725	0.622966385
1842	0.626085731	0.620422841	0.496373992	0.622981099
1843	0.626106567	0.62043635	0.496392259	0.622995823
1844	0.626127231	0.620449897	0.496410534	0.62301052
1845	0.626148264	0.62046364	0.496428796	0.623025211
1846	0.626169223	0.620477356	0.496447046	0.623039942
1847	0.626190281	0.620490877	0.496465307	0.62305465
1848	0.626211289	0.62050436	0.496483566	0.623069359
1849	0.626232321	0.620517712	0.496501833	0.623084039
1850	0.626253403	0.620530961	0.49652009	0.62309875
1851	0.626273969	0.620544365	0.496538351	0.623113451
1852	0.626294289	0.620557691	0.49655662	0.62312814
1853	0.626315052	0.620570836	0.496574879	0.623142851
1854	0.626335888	0.620583811	0.496593134	0.62315758
1855	0.626356724	0.620596682	0.496611394	0.623172301
1856	0.626377904	0.620610074	0.496629635	0.623186992
1857	0.626398986	0.620623387	0.49664788	0.62320168
1858	0.626420584	0.620636688	0.496666113	0.62321637
1859	0.626441936	0.620650092	0.496684351	0.623231041
1860	0.626463411	0.620663405	0.496702592	0.623245699
1861	0.626484788	0.620676784	0.496720825	0.623260369
1862	0.626506214	0.62069011	0.496739054	0.623275046
1863	0.626527418	0.620703372	0.496757271	0.623289773
1864	0.626548869	0.620716555	0.496775494	0.623304468
1865	0.626569877	0.620729751	0.496793722	0.62331916
1866	0.626590983	0.620742922	0.496811944	0.623333854
1867	0.62661209	0.620756157	0.496830165	0.623348535
1868	0.626632877	0.620769484	0.49684839	0.623363206
1869	0.626653565	0.620782732	0.496866605	0.623377918
1870	0.626674549	0.620796201	0.496884814	0.623392606
1871	0.626696024	0.620809814	0.496903019	0.623407245
1872	0.626717376	0.620823764	0.496921218	0.623421863
1873	0.6267389	0.620837832	0.49693942	0.623436437
1874	0.62676013	0.620851587	0.496957632	0.623451018
1875	0.62678158	0.620865343	0.496975835	0.623465611
1876	0.626802686	0.620879319	0.49699403	0.623480227
1877	0.626823449	0.620893217	0.49701224	0.623494819
1878	0.626843916	0.62090709	0.497030461	0.623509385
1879	0.62686431	0.620920858	0.497048674	0.623523995
1880	0.626884901	0.620934614	0.497066895	0.623538553
1881	0.62690559	0.62094807	0.497085108	0.623553152
1882	0.626926155	0.620961501	0.497103319	0.623567762
1883	0.626946844	0.620974931	0.49712154	0.623582309
1884	0.62696768	0.620988517	0.497139755	0.623596833
1885	0.626988639	0.621001883	0.497157973	0.623611363
1886	0.627009746	0.621015612	0.497176171	0.623625898
1887	0.627030754	0.621029303	0.497194367	0.623640444
1888	0.627051492	0.621042798	0.497212564	0.623655015
1889	0.62707191	0.621056319	0.497230768	0.623669573
1890	0.627092648	0.621069854	0.497248965	0.623684121
1891	0.627113361	0.621083089	0.497267152	0.623698726
1892	0.62713432	0.621096442	0.497285333	0.623713315
1893	0.627155427	0.621109937	0.497303513	0.623727866
1894	0.627176484	0.621123471	0.497321695	0.623742402
1895	0.627197885	0.621137084	0.49733986	0.623756956
1896	0.627219213	0.621150774	0.497358008	0.623771536
1897	0.62724086	0.621164257	0.497376152	0.623786127
1898	0.627262531	0.621177414	0.49739429	0.623800757
1899	0.627284694	0.621190597	0.497412424	0.623815348
1900	0.627306833	0.621203742	0.497430559	0.623829929
1901	0.62732875	0.621217029	0.497448699	0.623844486
1902	0.627350323	0.621230551	0.49746684	0.62385903
1903	0.627371749	0.621243916	0.497484977	0.623873604
1904	0.6273932	0.621257502	0.497503114	0.623888138
1905	0.627414626	0.621271089	0.497521257	0.623902649
1906	0.627435879	0.62128474	0.497539387	0.623917195
1907	0.627456937	0.621298262	0.497557526	0.623931736
1908	0.627477896	0.621311432	0.497575674	0.62394629
1909	0.62749883	0.621324511	0.497593815	0.623960875
1910	0.627519814	0.621337617	0.497611952	0.623975462
1911	0.627540846	0.621350761	0.497630088	0.623990035
1912	0.627561928	0.621363945	0.497648206	0.624004638
1913	0.627582789	0.621377154	0.497666331	0.624019218
1914	0.627603846	0.621390597	0.497684457	0.624033739
1915	0.627624461	0.621403989	0.497702591	0.624048262
1916	0.627644609	0.621417406	0.497720717	0.624062839
1917	0.627665446	0.621430694	0.497738831	0.624077417
1918	0.627686306	0.621443812	0.497756954	0.624091985
1919	0.627707167	0.621457125	0.497775069	0.624106546
1920	0.627728396	0.621470621	0.497793179	0.624121069
1921	0.627749454	0.621483908	0.497811293	0.624135608
1922	0.627770609	0.621497338	0.497829393	0.624150162
1923	0.627791789	0.621510613	0.497847487	0.624164742
1924	0.627813215	0.621523939	0.497865579	0.624179291
1925	0.627834838	0.621537266	0.497883672	0.624193818
1926	0.627856214	0.621550462	0.497901751	0.624208412
1927	0.627877763	0.621563762	0.497919817	0.624223025
1928	0.627898919	0.621577271	0.497937901	0.624237571
1929	0.627920516	0.621590636	0.497955969	0.624252149
1930	0.627942581	0.621604119	0.497974032	0.624266689
1931	0.627964621	0.621617757	0.497992085	0.624281243
1932	0.627986588	0.621631239	0.498010139	0.62429581
1933	0.628008456	0.621644657	0.498028208	0.624310328
1934	0.628030054	0.621658087	0.498046283	0.624324833
1935	0.628051922	0.621671167	0.498064346	0.624339396
1936	0.628073888	0.621684181	0.498082403	0.624353976
1937	0.628095928	0.621697078	0.49810046	0.624368563
1938	0.628118018	0.621710106	0.498118519	0.624383116
1939	0.628140402	0.621722951	0.498136587	0.624397643
1940	0.628162589	0.621735822	0.498154647	0.624412197
1941	0.628184851	0.621748759	0.498172692	0.624426772
1942	0.628207161	0.621761578	0.498190745	0.624441329
1943	0.628229201	0.621774553	0.498208808	0.624455844
1944	0.628251045	0.621787542	0.498226874	0.624470348
1945	0.628273085	0.621800842	0.498244926	0.624484836
1946	0.628294805	0.621814065	0.498262981	0.624499332
1947	0.628316944	0.621827443	0.498281028	0.624513801
1948	0.628339205	0.621840925	0.498299067	0.624528269
1949	0.628361417	0.621854239	0.498317101	0.624542775
1950	0.628383777	0.6218675	0.498335134	0.624557269
1951	0.628406063	0.621880814	0.498353173	0.624571728
1952	0.628428422	0.621894023	0.498371202	0.624586206
1953	0.628450561	0.621907206	0.498389223	0.624600721
1954	0.628473412	0.621920637	0.498407223	0.624615223
1955	0.62849614	0.62193395	0.498425231	0.624629718
1956	0.628518499	0.621947237	0.498443244	0.624644212
1957	0.628541277	0.621960382	0.498461251	0.624658708
1958	0.628563833	0.621973578	0.498479266	0.624673178
1959	0.62858629	0.621986671	0.498497262	0.624687716
1960	0.628608404	0.621999867	0.49851526	0.624702241
1961	0.628630715	0.622013011	0.498533235	0.624716829
1962	0.628652804	0.622026247	0.498551215	0.6247314
1963	0.628674598	0.622039365	0.49856921	0.624745939
1964	0.628696516	0.622052509	0.498587203	0.624760473
1965	0.628718384	0.622065641	0.498605187	0.624775036
1966	0.628740129	0.622078746	0.498623176	0.624789586
1967	0.628761752	0.62209193	0.498641164	0.624804134
1968	0.628783423	0.622105048	0.498659151	0.624818687
1969	0.628805119	0.622118296	0.498677144	0.624833193
1970	0.628826496	0.622131428	0.498695134	0.624847737
1971	0.628848167	0.622144481	0.498713104	0.624862336
1972	0.628869864	0.622157547	0.498731066	0.624876945
1973	0.628891658	0.622170432	0.498749034	0.624891544
1974	0.628913452	0.622183459	0.498766999	0.624906135
1975	0.628935124	0.622196694	0.498784975	0.62492067
1976	0.628956501	0.622209995	0.498802977	0.624935125
1977	0.628978221	0.622223256	0.498820965	0.624949607
1978	0.628999991	0.622236622	0.498838961	0.624964038
1979	0.629021712	0.622250013	0.498856951	0.624978479
1980	0.629043408	0.622263313	0.498874937	0.624992947
1981	0.629064785	0.622276705	0.498892923	0.625007412
1982	0.629085867	0.622290252	0.498910915	0.625021843
1983	0.629107022	0.622303709	0.498928913	0.625036244
1984	0.629127932	0.622317048	0.49894692	0.625050638
1985	0.629148645	0.622330374	0.49896494	0.625064997
1986	0.629169236	0.622343701	0.498982955	0.625079381
1987	0.629189581	0.62235717	0.49900098	0.625093729
1988	0.629210097	0.622370627	0.499018988	0.625108111
1989	0.629230835	0.622384096	0.499036996	0.62512247
1990	0.629251598	0.622397526	0.499055006	0.625136818
1991	0.62927263	0.622410775	0.499073012	0.625151183
1992	0.629293663	0.622424179	0.49909102	0.625165513
1993	0.629314966	0.622437467	0.499109015	0.625179875
1994	0.629336122	0.622450845	0.499127013	0.625194221
1995	0.6293574	0.622464223	0.499145025	0.625208511
1996	0.62937858	0.622477407	0.499163027	0.625222858
1997	0.629399416	0.622490694	0.499181035	0.625237187
1998	0.629420425	0.6225038	0.49919904	0.625251533
[truncated: 98,001 more rows]
