# Supplementary material for: Identification and characterization of constrained non-exonic bases lacking predictive epigenomic and transcription factor binding annotations
Source: Nat Commun. 2020 Dec 2;11:6168. doi: 10.1038/s41467-020-19962-9 (PMC7710766; doi:10.1038/s41467-020-19962-9)
Supplement: Supplementary file 11 — Source Data [file 41467_2020_19962_MOESM11_ESM.zip › SourceData/SupFig9c.txt]

Distance to Nearest Gene (bp)	Low_CNE | CNE	High_CNE | CNE	Low_notCNE | notCNE	High_notCNE | notCNE
0	1.032627387	0.859424844	0.943510138	1.204912921
1	1.032517008	0.859267369	0.943508614	1.20491845
2	1.032416668	0.859119149	0.943507113	1.204923895
3	1.03232182	0.858976265	0.94350559	1.204929419
4	1.032232712	0.858839033	0.943504039	1.204935043
5	1.032149053	0.858707083	0.94350245	1.204940807
6	1.032070157	0.858579419	0.943500843	1.204946638
7	1.03199632	0.858456369	0.943499219	1.204952528
8	1.031926551	0.858337327	0.94349762	1.204958328
9	1.031857841	0.858219878	0.943496015	1.204964152
10	1.031793546	0.858106629	0.943494411	1.204969971
11	1.031731698	0.857995967	0.943492802	1.204975807
12	1.031672985	0.857888288	0.943491166	1.204981741
13	1.031616852	0.857783147	0.943489516	1.204987724
14	1.031564039	0.857681017	0.943487884	1.204993644
15	1.031513095	0.857580773	0.943486255	1.204999556
16	1.031463782	0.857482676	0.94348458	1.205005629
17	1.031417389	0.857387261	0.943482893	1.205011748
18	1.031372504	0.857293828	0.943481208	1.205017862
19	1.031328882	0.857202132	0.943479516	1.205024
20	1.031286252	0.857112057	0.9434778	1.205030226
21	1.03124607	0.857024675	0.943476057	1.205036545
22	1.031207546	0.856939464	0.943474297	1.20504293
23	1.031171382	0.856857073	0.94347246	1.205049595
24	1.031138784	0.856778157	0.94347062	1.20505627
25	1.031108108	0.856701866	0.943468806	1.205062848
26	1.031080809	0.856628934	0.943466963	1.205069533
27	1.03105406	0.85655754	0.943465128	1.205076192
28	1.031028968	0.856488469	0.94346328	1.205082893
29	1.031005095	0.856421273	0.943461418	1.205089649
30	1.03098236	0.856355668	0.943459551	1.205096422
31	1.030962004	0.856292616	0.943457666	1.205103259
32	1.030943172	0.856231636	0.943455748	1.205110218
33	1.030924785	0.856171804	0.943453795	1.205117302
34	1.030907566	0.856113476	0.943451859	1.205124325
35	1.03089142	0.856056438	0.943449922	1.205131352
36	1.03087669	0.856000706	0.943447971	1.205138428
37	1.030863246	0.855946634	0.943446044	1.205145418
38	1.030851164	0.855894135	0.943444075	1.205152558
39	1.030839686	0.855842477	0.943442149	1.205159546
40	1.030829217	0.855792069	0.943440277	1.205166338
41	1.03081946	0.855742582	0.943438407	1.205173119
42	1.030810834	0.855694415	0.943436524	1.20517995
43	1.030803567	0.855647683	0.94343465	1.205186748
44	1.030797474	0.855602058	0.943432764	1.20519359
45	1.030792534	0.855557587	0.943430899	1.205200354
46	1.030786486	0.855512857	0.943429005	1.205207225
47	1.030781575	0.855469281	0.943427158	1.205213924
48	1.030777677	0.855426661	0.943425313	1.205220618
49	1.030773861	0.8553847	0.943423411	1.205227515
50	1.030771982	0.855344415	0.943421491	1.205234481
51	1.030771302	0.855305447	0.943419583	1.205241404
52	1.030770956	0.855267327	0.94341769	1.205248267
53	1.030772116	0.855230838	0.9434158	1.205255125
54	1.030773279	0.855195051	0.943413884	1.205262074
55	1.030773945	0.855159477	0.943411949	1.205269093
56	1.030774411	0.855124104	0.94341005	1.205275981
57	1.030774435	0.855088819	0.94340815	1.205282875
58	1.030775591	0.855054773	0.94340625	1.205289768
59	1.030776864	0.855021215	0.943404349	1.205296664
60	1.030778726	0.854988746	0.943402428	1.205303632
61	1.030781004	0.854957001	0.943400479	1.2053107
62	1.03078309	0.854925423	0.943398547	1.20531771
63	1.030785478	0.854894437	0.94339664	1.205324626
64	1.030787906	0.854863772	0.943394745	1.205331502
65	1.030790282	0.854833478	0.943392856	1.205338353
66	1.03079344	0.854804015	0.943390952	1.205345259
67	1.030796128	0.854774524	0.943389061	1.205352121
68	1.030798148	0.854745009	0.943387138	1.205359095
69	1.030800433	0.854716127	0.943385235	1.205365999
70	1.030802517	0.854687446	0.943383312	1.205372971
71	1.030805682	0.85465983	0.943381429	1.205379802
72	1.030809636	0.854633079	0.943379575	1.205386527
73	1.030813524	0.854606479	0.943377753	1.205393137
74	1.030816684	0.854579809	0.943375943	1.205399704
75	1.030820995	0.854554206	0.943374146	1.205406223
76	1.030825733	0.854529205	0.943372361	1.205412696
77	1.030830369	0.85450428	0.943370596	1.2054191
78	1.030835371	0.85447991	0.943368873	1.20542535
79	1.030839676	0.854455389	0.943367162	1.205431554
80	1.030843847	0.85443116	0.943365416	1.20543789
81	1.030847865	0.85440718	0.943363688	1.205444156
82	1.030852337	0.854384003	0.943361951	1.205450459
83	1.030856381	0.854360919	0.943360219	1.205456741
84	1.030860906	0.85433851	0.943358504	1.205462961
85	1.030864786	0.854316032	0.943356746	1.205469339
86	1.030869138	0.854294272	0.943355027	1.205475575
87	1.030873341	0.854272672	0.943353259	1.205481987
88	1.030878003	0.854251587	0.943351522	1.205488289
89	1.030883054	0.854231018	0.943349814	1.205494483
90	1.03088853	0.854211133	0.943348093	1.205500729
91	1.030894258	0.854191817	0.943346415	1.205506813
92	1.030899007	0.854172115	0.943344751	1.205512849
93	1.030904164	0.854152969	0.9433431	1.20551884
94	1.030908357	0.854133684	0.943341443	1.205524849
95	1.030912808	0.854114874	0.943339819	1.205530741
96	1.030917434	0.854096325	0.943338211	1.205536573
97	1.030922199	0.854078089	0.943336644	1.205542258
98	1.030927292	0.854060324	0.943335078	1.20554794
99	1.030932674	0.854042958	0.943333537	1.205553526
100	1.030938006	0.854025754	0.943332023	1.205559021
101	1.030944184	0.854009341	0.943330499	1.205564547
102	1.030950284	0.853993208	0.943328966	1.20557011
103	1.030955282	0.85397661	0.943327456	1.205575586
104	1.03096116	0.853960843	0.943326018	1.205580802
105	1.030966393	0.853944886	0.943324606	1.205585924
106	1.030971736	0.853929247	0.943323212	1.205590983
107	1.030977144	0.85391401	0.943321862	1.205595878
108	1.030982289	0.853898816	0.943320517	1.205600756
109	1.030987629	0.853883938	0.943319191	1.205605568
110	1.030992154	0.853868744	0.943317906	1.205610228
111	1.030995984	0.853853401	0.943316647	1.205614794
112	1.031000556	0.853838684	0.943315384	1.205619375
113	1.031004884	0.853824045	0.943314168	1.205623788
114	1.031009176	0.853809565	0.943312964	1.205628156
115	1.031013355	0.85379508	0.943311788	1.205632422
116	1.031016777	0.853780412	0.943310612	1.205636687
117	1.031020861	0.853766293	0.943309439	1.20564094
118	1.031024652	0.853752097	0.943308258	1.205645226
119	1.031028815	0.853738498	0.943307087	1.205649475
120	1.031032593	0.853724869	0.943305962	1.205653555
121	1.031036057	0.853711322	0.943304833	1.205657649
122	1.03103968	0.853698127	0.94330371	1.205661724
123	1.031043586	0.853685287	0.9433026	1.205665748
124	1.03104731	0.853672443	0.94330151	1.205669705
125	1.031049957	0.853659221	0.943300405	1.205673711
126	1.031052412	0.85364604	0.943299361	1.2056775
127	1.031054817	0.853633018	0.943298345	1.205681184
128	1.03105697	0.853619995	0.94329735	1.205684793
129	1.031060114	0.853607917	0.943296337	1.205688468
130	1.031063628	0.853596311	0.943295327	1.205692131
131	1.031066522	0.853584471	0.943294355	1.205695657
132	1.031068137	0.853572095	0.943293434	1.205699
133	1.031069693	0.853559923	0.943292525	1.205702296
134	1.031071491	0.853548102	0.943291628	1.205705551
135	1.031073224	0.853536313	0.943290741	1.205708769
136	1.031074821	0.853524562	0.943289886	1.205711868
137	1.031076585	0.853513128	0.943289038	1.205714947
138	1.031078196	0.853501816	0.943288196	1.205717998
139	1.031080355	0.853491057	0.943287375	1.205720976
140	1.031082158	0.853480265	0.943286568	1.205723906
141	1.031083761	0.853469562	0.943285743	1.205726898
142	1.031085747	0.853459341	0.943284946	1.20572979
143	1.031087679	0.853449364	0.943284152	1.205732669
144	1.031089914	0.853439783	0.943283389	1.205735438
145	1.031091783	0.853430089	0.943282657	1.205738091
146	1.03109427	0.853420948	0.943281952	1.205740647
147	1.03109627	0.853411737	0.94328125	1.205743196
148	1.031097501	0.853402346	0.943280577	1.205745635
149	1.031099666	0.853393783	0.943279924	1.205748006
150	1.031101315	0.853385028	0.943279259	1.205750418
151	1.031102706	0.853376238	0.943278607	1.205752784
152	1.031103647	0.853367325	0.943277993	1.20575501
153	1.031104716	0.853358642	0.94327738	1.205757235
154	1.031105152	0.853349721	0.943276797	1.20575935
155	1.031105158	0.85334072	0.943276246	1.205761346
156	1.031104833	0.853331432	0.943275731	1.205763217
157	1.031104496	0.853322256	0.943275231	1.20576503
158	1.031103831	0.853313046	0.943274745	1.20576679
159	1.031103506	0.85330419	0.943274234	1.205768647
160	1.031102976	0.85329538	0.943273794	1.205770242
161	1.031102369	0.853286734	0.94327336	1.205771815
162	1.031101509	0.853278091	0.943272968	1.205773239
163	1.031100572	0.85326961	0.943272644	1.205774414
164	1.031099805	0.853261362	0.943272319	1.205775593
165	1.031098951	0.853253193	0.94327202	1.205776677
166	1.031098141	0.853245266	0.943271745	1.205777675
167	1.031097272	0.853237418	0.943271485	1.205778619
168	1.031095572	0.853229221	0.943271239	1.205779508
169	1.031093816	0.853221023	0.943270957	1.205780532
170	1.031091908	0.853212948	0.943270729	1.205781359
171	1.031089532	0.85320472	0.943270499	1.205782194
172	1.031087736	0.853197083	0.943270262	1.205783054
173	1.031085651	0.853189493	0.94327003	1.205783895
174	1.031084128	0.853182448	0.943269844	1.20578457
175	1.031083184	0.853175871	0.943269692	1.205785121
176	1.031082116	0.853169544	0.943269543	1.205785661
177	1.031081549	0.853163725	0.943269381	1.205786249
178	1.031080833	0.853157945	0.943269258	1.205786696
179	1.031079303	0.853151609	0.943269131	1.205787156
180	1.031077976	0.853145425	0.943269064	1.2057874
181	1.031076684	0.853139401	0.943269029	1.205787525
182	1.031075182	0.853133379	0.943268992	1.20578766
183	1.03107379	0.853127678	0.943268948	1.205787819
184	1.031072635	0.853122172	0.943268931	1.205787883
185	1.031071339	0.853116668	0.943268945	1.20578783
186	1.031070016	0.853111285	0.9432689	1.205787996
187	1.031069037	0.853106172	0.943268926	1.2057879
188	1.031067636	0.853100819	0.94326899	1.205787666
189	1.03106627	0.853095624	0.943269024	1.205787544
190	1.031064857	0.853090504	0.94326912	1.205787198
191	1.031063469	0.853085458	0.943269192	1.205786936
192	1.031062346	0.853080728	0.943269262	1.205786681
193	1.031061703	0.853076472	0.943269359	1.205786329
194	1.031061244	0.853072452	0.943269509	1.205785784
195	1.031060417	0.853068402	0.943269648	1.205785281
196	1.031059004	0.853064036	0.94326979	1.205784767
197	1.031058118	0.853060176	0.943269935	1.20578424
198	1.031056572	0.853055965	0.943270087	1.205783688
199	1.031055604	0.853052222	0.94327024	1.205783132
200	1.031054223	0.853048199	0.943270423	1.205782471
201	1.031053008	0.853044493	0.943270633	1.205781707
202	1.031051579	0.853040743	0.943270846	1.205780936
203	1.031050568	0.853037294	0.943271056	1.205780175
204	1.031049334	0.853033847	0.943271251	1.205779465
205	1.031048358	0.853030673	0.943271482	1.205778628
206	1.03104698	0.853027302	0.943271738	1.205777701
207	1.031046044	0.853024316	0.943272016	1.205776691
208	1.031045124	0.853021448	0.94327233	1.205775552
209	1.031044101	0.853018537	0.943272675	1.205774302
210	1.031043638	0.853016172	0.943273035	1.205772996
211	1.03104257	0.853013453	0.943273418	1.205771606
212	1.031041569	0.853010809	0.943273828	1.205770118
213	1.031040873	0.853008479	0.94327424	1.205768623
214	1.031040024	0.853006144	0.943274653	1.205767126
215	1.03103921	0.853003963	0.943275046	1.205765699
216	1.031038157	0.853001786	0.943275484	1.20576411
217	1.031036964	0.852999482	0.943275927	1.205762504
218	1.031036925	0.85299787	0.94327639	1.205760825
219	1.031036825	0.852996341	0.943276854	1.205759143
220	1.031037232	0.852995157	0.943277357	1.205757318
221	1.031037383	0.852993933	0.943277833	1.205755591
222	1.031036934	0.852992395	0.943278331	1.205753782
223	1.031036935	0.852991081	0.943278842	1.205751932
224	1.031036084	0.852989339	0.943279379	1.205749984
225	1.031034914	0.852987399	0.943279901	1.20574809
226	1.031033744	0.852985451	0.943280452	1.205746089
227	1.031032412	0.852983545	0.94328096	1.205744249
228	1.031031668	0.852982187	0.943281521	1.205742211
229	1.031031167	0.852980975	0.943282067	1.205740233
230	1.03103048	0.852979726	0.943282644	1.205738138
231	1.031029549	0.852978309	0.943283215	1.205736068
232	1.031028807	0.852977172	0.943283811	1.205733905
233	1.03102809	0.852976106	0.943284389	1.20573181
234	1.031027374	0.852975156	0.94328499	1.20572963
235	1.031026467	0.852974253	0.943285564	1.205727545
236	1.031025047	0.852973161	0.943286155	1.205725401
237	1.03102388	0.852972303	0.943286755	1.205723226
238	1.031022438	0.852971364	0.943287328	1.205721149
239	1.031020467	0.852970109	0.943287916	1.205719014
240	1.031017996	0.852968662	0.943288513	1.205716849
241	1.03101547	0.852967213	0.943289148	1.205714548
242	1.0310127	0.852965603	0.943289795	1.2057122
243	1.03100981	0.852964035	0.943290476	1.205709729
244	1.031007393	0.852962768	0.943291189	1.205707142
245	1.0310053	0.852961726	0.943291915	1.205704509
246	1.031002781	0.852960409	0.943292645	1.205701862
247	1.031000347	0.852959207	0.943293341	1.205699335
248	1.030998148	0.852958192	0.943294042	1.205696794
249	1.030995735	0.852957141	0.943294786	1.205694094
250	1.030992481	0.852955748	0.943295524	1.205691419
251	1.03098876	0.852954073	0.943296276	1.205688688
252	1.030985021	0.852952477	0.943297026	1.205685968
253	1.030981175	0.85295092	0.9432978	1.20568316
254	1.030977621	0.852949551	0.943298592	1.205680288
255	1.030973544	0.852948032	0.943299378	1.205677437
256	1.030969927	0.852946816	0.943300177	1.205674538
257	1.030965828	0.852945324	0.943300978	1.205671632
258	1.030961383	0.852943633	0.943301772	1.205668755
259	1.030956728	0.852941816	0.943302592	1.205665779
260	1.030951954	0.852940039	0.943303428	1.205662748
261	1.0309469	0.852938266	0.94330429	1.205659619
262	1.030942241	0.852936843	0.943305119	1.205656612
263	1.030936994	0.852935067	0.943305956	1.205653575
264	1.030930971	0.852932903	0.943306832	1.2056504
265	1.030924585	0.852930617	0.943307688	1.205647293
266	1.030918466	0.852928563	0.943308532	1.205644231
267	1.030913075	0.852927055	0.943309366	1.205641206
268	1.030907023	0.852925074	0.943310217	1.205638118
269	1.030901113	0.852923206	0.943311072	1.205635018
270	1.030895288	0.852921456	0.9433119	1.205632016
271	1.030889606	0.852919943	0.943312751	1.205628928
272	1.030884139	0.852918582	0.943313625	1.205625758
273	1.030878791	0.852917372	0.943314501	1.205622579
274	1.030873056	0.852915968	0.943315403	1.205619307
275	1.030867143	0.852914486	0.943316288	1.205616096
276	1.030860834	0.852912723	0.943317213	1.205612743
277	1.030854137	0.852910764	0.943318154	1.20560933
278	1.030847993	0.85290919	0.943319103	1.205605886
279	1.030842033	0.852907847	0.943320089	1.205602309
280	1.030836472	0.852906772	0.943321043	1.20559885
281	1.030830635	0.852905499	0.943322008	1.205595349
282	1.030825513	0.852904686	0.943323008	1.205591722
283	1.030820061	0.852903677	0.943324036	1.205587992
284	1.030815111	0.852903218	0.943325059	1.205584281
285	1.030810178	0.852902878	0.943326102	1.205580499
286	1.030804988	0.852902502	0.943327132	1.205576762
287	1.030799832	0.852902164	0.943328196	1.205572903
288	1.030794326	0.852901588	0.943329247	1.20556909
289	1.030788648	0.852900974	0.943330316	1.205565211
290	1.030782864	0.852900401	0.943331339	1.2055615
291	1.030778212	0.852900598	0.943332371	1.205557758
292	1.03077308	0.85290052	0.943333467	1.205553781
293	1.030767687	0.852900361	0.943334542	1.205549884
294	1.030762553	0.852900477	0.943335633	1.205545925
295	1.030757266	0.852900594	0.943336676	1.205542143
296	1.030751639	0.852900556	0.943337757	1.20553822
297	1.03074629	0.85290083	0.943338817	1.205534376
298	1.030742017	0.852902003	0.943339921	1.205530372
299	1.0307369	0.85290267	0.943341056	1.205526254
300	1.03073296	0.852904028	0.943342231	1.20552199
301	1.030728624	0.85290523	0.943343425	1.205517659
302	1.030724293	0.852906462	0.943344631	1.205513284
303	1.030719095	0.852907227	0.943345848	1.205508871
304	1.030714361	0.852908339	0.943347069	1.205504443
305	1.03071002	0.852909799	0.943348281	1.205500044
306	1.030706122	0.852911442	0.943349514	1.205495571
307	1.03070228	0.852913078	0.943350759	1.205491058
308	1.03069857	0.852914871	0.94335198	1.205486627
309	1.030694552	0.852916426	0.943353207	1.205482176
310	1.030690339	0.852917986	0.94335443	1.205477739
311	1.030685981	0.852919384	0.943355679	1.205473208
312	1.030681353	0.852920623	0.943356936	1.205468649
313	1.030676819	0.852921929	0.94335821	1.20546403
314	1.030672922	0.852923862	0.943359462	1.205459488
315	1.030668592	0.852925558	0.943360732	1.205454881
316	1.030664453	0.852927324	0.94336197	1.205450388
317	1.030659904	0.852928812	0.943363233	1.205445809
318	1.03065507	0.852930142	0.943364506	1.205441192
319	1.030650164	0.852931549	0.943365753	1.205436666
320	1.030645669	0.852933222	0.94336703	1.205432036
321	1.030641066	0.852934812	0.943368347	1.205427257
322	1.030636002	0.852936042	0.943369701	1.205422346
323	1.030631284	0.852937582	0.943371035	1.205417507
324	1.030626129	0.852938966	0.943372373	1.205412654
325	1.030621376	0.852940658	0.943373754	1.205407642
326	1.030616516	0.852942265	0.943375185	1.205402451
327	1.030611294	0.852943757	0.943376609	1.205397289
328	1.030606521	0.852945596	0.94337803	1.205392133
329	1.03060159	0.852947391	0.943379451	1.205386977
330	1.030596682	0.852949137	0.943380895	1.205381741
331	1.030592195	0.852951109	0.943382404	1.205376266
332	1.030587232	0.852952848	0.943383861	1.205370983
333	1.030582561	0.852954893	0.943385322	1.205365682
334	1.030576802	0.852956157	0.943386773	1.205360417
335	1.030571403	0.85295773	0.943388265	1.205355008
336	1.030565773	0.85295922	0.943389755	1.2053496
337	1.030560311	0.852960825	0.943391241	1.205344211
338	1.030554196	0.852962001	0.943392776	1.205338644
339	1.030548492	0.852963445	0.943394286	1.205333167
340	1.030542981	0.852965083	0.943395802	1.205327667
341	1.030537442	0.85296672	0.943397356	1.20532203
342	1.030531708	0.852968236	0.943398926	1.205316335
343	1.030525687	0.85296967	0.943400509	1.205310593
344	1.030519838	0.852971257	0.943402097	1.205304831
345	1.030513777	0.852972805	0.943403653	1.205299186
346	1.03050706	0.852974005	0.943405221	1.205293499
347	1.030501247	0.852975733	0.943406796	1.205287785
348	1.030495393	0.852977456	0.943408373	1.205282064
349	1.030489637	0.852979168	0.943409937	1.205276393
350	1.030483997	0.852980912	0.943411517	1.205270662
351	1.030478159	0.852982619	0.94341311	1.205264883
352	1.030471813	0.852984057	0.943414681	1.205259183
353	1.030466032	0.852985881	0.943416224	1.205253586
354	1.030460587	0.852987933	0.943417787	1.205247918
355	1.030455586	0.852990292	0.943419365	1.205242193
356	1.030450647	0.85299281	0.943420959	1.205236409
357	1.030445335	0.852995129	0.943422571	1.205230563
358	1.030440976	0.85299815	0.943424224	1.205224566
359	1.030436603	0.853001169	0.943425855	1.205218653
360	1.030432366	0.853004262	0.943427546	1.205212518
361	1.030428408	0.853007583	0.943429244	1.205206357
362	1.030424597	0.853011062	0.943430922	1.205200271
363	1.030421252	0.853014928	0.943432596	1.205194197
364	1.03041721	0.853018451	0.943434255	1.205188181
365	1.030413098	0.853021973	0.943435932	1.205182098
366	1.030409239	0.853025724	0.943437592	1.205176075
367	1.030405619	0.853029702	0.943439295	1.205169899
368	1.030401408	0.853033409	0.943440984	1.205163771
369	1.030397194	0.853037191	0.943442697	1.205157557
370	1.030393102	0.853041044	0.943444467	1.205151137
371	1.030388945	0.853044935	0.94344624	1.205144707
372	1.030385333	0.853049165	0.943448011	1.205138282
373	1.030382305	0.85305382	0.94344979	1.205131828
374	1.030379341	0.853058423	0.943451607	1.205125239
375	1.030376186	0.853062945	0.943453452	1.205118544
376	1.030372055	0.853066886	0.943455264	1.205111974
377	1.030368162	0.853071061	0.94345708	1.205105383
378	1.030364474	0.853075305	0.943458903	1.205098771
379	1.030360875	0.853079706	0.943460746	1.205092087
380	1.030357408	0.853084263	0.943462568	1.205085476
381	1.030353774	0.853088821	0.94346443	1.205078724
382	1.030350672	0.853093722	0.943466277	1.205072023
383	1.030346871	0.853098153	0.943468152	1.205065223
384	1.030343312	0.853102733	0.943470024	1.205058432
385	1.030340304	0.853107695	0.943471933	1.205051507
386	1.030337776	0.853113046	0.943473828	1.205044632
387	1.030335481	0.853118587	0.943475714	1.205037791
388	1.030332833	0.853123974	0.943477646	1.205030782
389	1.030330224	0.853129438	0.943479539	1.205023914
390	1.030327391	0.853134779	0.943481437	1.205017033
391	1.030324871	0.853140388	0.943483344	1.205010115
392	1.030322743	0.853146343	0.943485277	1.205003101
393	1.030320551	0.85315234	0.943487221	1.204996051
394	1.030317829	0.853158104	0.943489174	1.204988966
395	1.030314946	0.853163905	0.94349116	1.204981761
396	1.03031248	0.853170132	0.943493127	1.204974626
397	1.030309553	0.853176125	0.94349511	1.204967432
398	1.030306432	0.853182121	0.9434971	1.204960215
399	1.030303359	0.853188272	0.943499072	1.20495306
400	1.030300413	0.853194538	0.943501064	1.204945837
401	1.03029755	0.853200917	0.94350305	1.204938634
402	1.030294833	0.853207452	0.943505082	1.204931262
403	1.030292113	0.853214063	0.943507068	1.204924058
404	1.030289062	0.853220478	0.943509049	1.204916873
405	1.030286253	0.853227037	0.943511043	1.204909639
406	1.030282888	0.853233368	0.94351304	1.204902392
407	1.030279444	0.853239738	0.943515072	1.204895022
408	1.030276183	0.853246221	0.943517156	1.204887464
409	1.030272897	0.853252612	0.943519254	1.204879854
410	1.030269761	0.853259075	0.943521369	1.204872182
411	1.030266768	0.853265572	0.943523494	1.204864472
412	1.030263399	0.853271826	0.943525587	1.204856879
413	1.030260576	0.85327854	0.943527722	1.204849136
414	1.030257669	0.853285252	0.943529842	1.204841445
415	1.030255023	0.853292154	0.943531936	1.20483385
416	1.030252545	0.853299165	0.943534002	1.204826356
417	1.030249955	0.853306048	0.943536098	1.204818751
418	1.030247519	0.853313036	0.943538189	1.204811167
419	1.030245074	0.853320059	0.9435403	1.204803508
420	1.030242923	0.853327308	0.943542364	1.204796025
421	1.030241056	0.853334829	0.943544446	1.204788472
422	1.030238888	0.853342274	0.943546533	1.2047809
423	1.030236437	0.85334956	0.943548622	1.204773324
424	1.03023342	0.853356537	0.943550705	1.204765767
425	1.030230482	0.853363586	0.943552814	1.204758115
426	1.030228185	0.853370973	0.943554945	1.204750388
427	1.030225382	0.853378091	0.943557089	1.204742611
428	1.030222435	0.853385044	0.943559254	1.204734756
429	1.030218859	0.853391522	0.943561407	1.204726945
430	1.030215177	0.853397795	0.943563563	1.204719127
431	1.030211926	0.853404292	0.943565752	1.204711185
432	1.030208633	0.853410786	0.943567934	1.204703271
433	1.030205267	0.853417236	0.943570121	1.204695337
434	1.030201901	0.853423679	0.943572294	1.204687454
435	1.030198368	0.853430001	0.943574451	1.204679629
436	1.030195012	0.853436515	0.94357663	1.204671727
437	1.030191819	0.853443096	0.943578855	1.204663656
438	1.030188528	0.853449551	0.943581051	1.204655689
439	1.030184457	0.853455542	0.943583293	1.204647555
440	1.030180907	0.853461917	0.943585522	1.20463947
441	1.030177679	0.853468522	0.943587756	1.204631366
442	1.030174376	0.853475086	0.943589973	1.204623325
443	1.030171004	0.853481646	0.943592236	1.204615116
444	1.030167712	0.85348828	0.943594499	1.204606908
445	1.030164949	0.853495255	0.943596792	1.20459859
446	1.030162137	0.853502265	0.943599062	1.204590356
447	1.030159417	0.853509348	0.943601326	1.204582144
448	1.030156805	0.853516505	0.943603615	1.204573841
449	1.030153732	0.853523307	0.943605929	1.204565447
450	1.030151027	0.853530372	0.943608253	1.204557016
451	1.030148508	0.853537588	0.943610551	1.204548679
452	1.030146273	0.853545072	0.943612832	1.204540405
453	1.030143732	0.853552313	0.943615113	1.20453213
454	1.030142083	0.853560127	0.943617399	1.204523839
455	1.030140267	0.853567943	0.943619656	1.204515651
456	1.030138341	0.853575756	0.943621895	1.20450753
457	1.030136792	0.853583915	0.943624127	1.204499434
458	1.030135365	0.853592272	0.943626382	1.204491254
459	1.030134148	0.853600861	0.94362863	1.204483098
460	1.030132968	0.853609524	0.943630869	1.204474977
461	1.030132551	0.853618722	0.943633122	1.204466805
462	1.030132171	0.853627996	0.943635404	1.204458527
463	1.030131504	0.853637195	0.943637705	1.204450182
464	1.030130652	0.853646233	0.943639978	1.204441934
465	1.030129033	0.853654809	0.94364227	1.204433621
466	1.030127565	0.853663574	0.943644579	1.204425246
467	1.030125705	0.853671976	0.943646885	1.204416879
468	1.030123577	0.853680218	0.943649221	1.204408407
469	1.030121296	0.85368834	0.943651523	1.204400055
470	1.03011902	0.853696501	0.943653846	1.20439163
471	1.030117129	0.853704967	0.94365619	1.204383129
472	1.030115471	0.853713622	0.943658549	1.204374571
473	1.030113781	0.853722228	0.943660917	1.204365979
474	1.030112355	0.85373094	0.943663295	1.204357354
475	1.030110725	0.853739575	0.943665665	1.204348756
476	1.030108696	0.853747893	0.943668032	1.20434017
477	1.030106282	0.853756015	0.943670402	1.204331573
478	1.030103711	0.853764089	0.943672748	1.204323066
479	1.030101535	0.853772427	0.943675066	1.204314655
480	1.030099114	0.853780691	0.943677408	1.204306161
481	1.030096698	0.853788992	0.943679753	1.204297654
482	1.030094153	0.853797247	0.943682077	1.204289224
483	1.030091784	0.853805566	0.943684429	1.204280691
484	1.030089275	0.853813762	0.943686789	1.204272131
485	1.030087217	0.853822225	0.943689143	1.204263591
486	1.030084964	0.85383057	0.943691506	1.204255023
487	1.030082206	0.853838645	0.943693884	1.204246396
488	1.030079438	0.853846634	0.943696255	1.204237795
489	1.030076921	0.853854854	0.943698615	1.204229232
490	1.030073988	0.85386284	0.943700961	1.204220725
491	1.03007111	0.853870818	0.943703299	1.204212244
492	1.030068863	0.853879175	0.943705661	1.204203674
493	1.030066166	0.85388726	0.94370806	1.204194974
494	1.030063316	0.85389522	0.943710468	1.204186237
495	1.030060286	0.853903057	0.943712847	1.20417761
496	1.030056708	0.853910495	0.943715225	1.204168983
497	1.030053591	0.853918275	0.943717611	1.204160326
498	1.030050514	0.853926048	0.943720067	1.204151419
499	1.030046998	0.853933507	0.943722504	1.204142576
500	1.030043323	0.853940805	0.943724981	1.204133593
501	1.030040089	0.853948404	0.943727498	1.204124462
502	1.030036313	0.853955651	0.943730009	1.204115356
503	1.030032246	0.853962779	0.943732507	1.204106293
504	1.030028524	0.853970215	0.943735003	1.204097238
505	1.030024653	0.853977574	0.943737495	1.204088201
506	1.030020579	0.853984856	0.943739967	1.204079233
507	1.030016486	0.853992094	0.943742416	1.204070348
508	1.030012533	0.853999444	0.943744876	1.204061425
509	1.030008474	0.854006709	0.943747315	1.204052577
510	1.030004234	0.854013849	0.94374976	1.204043711
511	1.03000075	0.854021487	0.943752201	1.204034853
512	1.029997503	0.854029357	0.943754671	1.204025895
513	1.029994086	0.854037186	0.943757149	1.204016906
514	1.029990952	0.854045286	0.943759621	1.204007938
515	1.029988436	0.854053887	0.943762112	1.203998903
516	1.029985782	0.854062487	0.943764626	1.203989782
517	1.029983035	0.854071005	0.94376713	1.203980702
518	1.029980604	0.854079833	0.943769627	1.203971642
519	1.029978336	0.854088728	0.943772153	1.203962479
520	1.02997622	0.854097736	0.943774717	1.203953178
521	1.029974031	0.854106702	0.943777273	1.203943908
522	1.02997194	0.854115781	0.943779839	1.203934598
523	1.029969783	0.854124774	0.943782392	1.203925339
524	1.029967687	0.854133796	0.943784945	1.20391608
525	1.029965572	0.854142772	0.943787493	1.203906836
526	1.029963629	0.854151901	0.943790065	1.203897504
527	1.029961663	0.854160939	0.943792636	1.203888178
528	1.029959483	0.854169815	0.943795199	1.203878884
529	1.029957017	0.854178492	0.943797751	1.203869626
530	1.029954976	0.854187351	0.943800284	1.203860436
531	1.029952596	0.854195932	0.943802836	1.20385118
532	1.029949726	0.854204243	0.9438054	1.203841879
533	1.029946861	0.85421259	0.943807964	1.203832579
534	1.029943696	0.854220741	0.943810539	1.203823238
535	1.029940262	0.854228737	0.943813122	1.203813867
536	1.029936592	0.854236616	0.9438157	1.203804517
537	1.029932627	0.854244339	0.943818307	1.203795061
538	1.029928894	0.854252248	0.943820928	1.203785552
539	1.029925199	0.854260232	0.943823547	1.203776053
540	1.029921351	0.854268096	0.943826177	1.203766513
541	1.02991817	0.854276421	0.94382878	1.203757069
542	1.029914735	0.85428459	0.943831377	1.203747651
543	1.029911721	0.854293026	0.943834	1.203738135
544	1.029908565	0.854301422	0.943836615	1.203728649
545	1.029905561	0.854309928	0.943839252	1.203719082
546	1.029902318	0.854318273	0.943841872	1.20370958
547	1.029899133	0.854326531	0.943844518	1.20369998
548	1.029895291	0.854334278	0.943847193	1.203690279
549	1.02989194	0.854342408	0.943849842	1.20368067
550	1.029887909	0.85435007	0.943852538	1.203670889
551	1.029883577	0.854357535	0.943855182	1.203661298
552	1.029879718	0.854365344	0.943857818	1.203651735
553	1.029876424	0.854373575	0.94386046	1.203642154
554	1.029873154	0.854381879	0.943863098	1.203632585
555	1.029870196	0.854390451	0.943865764	1.203622911
556	1.029867261	0.854399097	0.943868426	1.203613257
557	1.02986421	0.854407701	0.943871085	1.203603612
558	1.029861063	0.854416181	0.943873722	1.203594046
559	1.029858221	0.854424888	0.943876369	1.203584445
560	1.029855014	0.854433319	0.943878991	1.203574931
561	1.029851607	0.854441589	0.943881628	1.203565367
562	1.029847919	0.854449696	0.943884264	1.203555806
563	1.029844269	0.854457878	0.943886913	1.203546198
564	1.029840364	0.854465899	0.943889549	1.203536633
565	1.029836502	0.85447391	0.943892235	1.20352689
566	1.029832283	0.854481725	0.943894895	1.203517244
567	1.029827858	0.854489548	0.943897546	1.203507626
568	1.029823286	0.854497413	0.943900185	1.203498055
569	1.029818988	0.854505467	0.943902794	1.203488589
570	1.029814699	0.854513471	0.943905409	1.203479105
571	1.029810141	0.854521318	0.94390806	1.203469488
572	1.029805724	0.854529273	0.943910725	1.20345982
573	1.029801361	0.854537219	0.943913357	1.203450272
574	1.029796661	0.854544884	0.943916	1.203440685
575	1.029792849	0.854553118	0.943918689	1.20343093
576	1.029789033	0.854561308	0.94392137	1.203421205
577	1.02978574	0.854569918	0.943924053	1.203411473
578	1.029782942	0.854578955	0.943926726	1.203401778
579	1.029781075	0.854588564	0.9439294	1.203392076
580	1.029778736	0.854597942	0.943932085	1.203382339
581	1.029776143	0.85460716	0.943934756	1.20337265
582	1.029773583	0.854616414	0.943937446	1.203362892
583	1.02977096	0.854625704	0.943940122	1.203353183
584	1.029768312	0.854634907	0.943942798	1.203343479
585	1.029765994	0.854644415	0.943945465	1.203333802
586	1.029763506	0.854653886	0.943948141	1.203324095
587	1.029760662	0.854663163	0.943950809	1.203314419
588	1.029757538	0.854672408	0.943953446	1.203304851
589	1.029754755	0.854681837	0.943956126	1.203295132
590	1.029752227	0.854691413	0.943958804	1.203285418
591	1.02974925	0.854700592	0.943961463	1.203275771
592	1.029746038	0.85470965	0.943964128	1.203266105
593	1.029743089	0.854718937	0.943966776	1.203256498
594	1.029740188	0.854728258	0.943969474	1.203246714
595	1.029736713	0.85473719	0.943972129	1.203237083
596	1.029733122	0.854745959	0.943974794	1.203227415
597	1.029729869	0.854754991	0.943977485	1.203217652
598	1.029726608	0.854764058	0.943980168	1.203207921
599	1.0297235	0.854773237	0.943982873	1.203198107
600	1.029720512	0.854782614	0.943985582	1.20318828
601	1.029716971	0.85479164	0.943988284	1.203178479
602	1.029713457	0.854800661	0.943990978	1.203168708
603	1.029710299	0.854809868	0.943993683	1.203158897
604	1.029706565	0.854818768	0.943996363	1.203149175
605	1.029703038	0.854827776	0.943999079	1.203139321
606	1.029699632	0.854836981	0.944001787	1.203129498
607	1.029696592	0.854846455	0.944004523	1.203119574
608	1.029693539	0.854855926	0.944007257	1.203109658
609	1.029690254	0.854865199	0.944009979	1.203099782
610	1.029687441	0.854874816	0.944012705	1.203089893
611	1.029684283	0.854884318	0.94401544	1.203079974
612	1.029681365	0.854893965	0.944018166	1.203070087
613	1.029678466	0.854903646	0.944020917	1.203060108
614	1.029675674	0.854913525	0.944023638	1.203050235
615	1.029672781	0.854923364	0.94402634	1.203040436
616	1.029669658	0.854933004	0.944029066	1.203030545
617	1.029666266	0.854942487	0.944031763	1.203020763
618	1.02966269	0.854951807	0.944034436	1.203011069
619	1.029658799	0.854960807	0.944037152	1.203001217
620	1.029655277	0.854969995	0.944039861	1.202991388
621	1.02965127	0.854978828	0.944042564	1.202981582
622	1.029647791	0.854988122	0.944045235	1.202971896
623	1.029644128	0.854997254	0.944047908	1.202962199
624	1.029640367	0.85500626	0.944050581	1.202952504
625	1.029636505	0.855015223	0.944053272	1.202942742
626	1.029632495	0.855024107	0.944055992	1.202932876
627	1.029628449	0.855032906	0.944058704	1.202923037
628	1.029624527	0.855041817	0.944061425	1.202913166
629	1.029620966	0.855050955	0.944064137	1.20290333
630	1.029616755	0.855059747	0.944066831	1.202893556
631	1.029612216	0.855068342	0.944069538	1.202883738
632	1.029607567	0.855076814	0.944072251	1.202873895
633	1.029602729	0.855085206	0.94407495	1.202864106
634	1.029597758	0.855093515	0.94407768	1.202854201
635	1.029592971	0.855101976	0.94408041	1.2028443
636	1.029587821	0.85511016	0.944083132	1.202834426
637	1.02958284	0.855118376	0.944085847	1.202824576
638	1.029577999	0.855126704	0.944088587	1.202814638
639	1.029573545	0.85513526	0.944091353	1.202804605
640	1.029568958	0.855143738	0.944094125	1.20279455
641	1.02956444	0.855152209	0.944096931	1.20278437
642	1.02955965	0.855160481	0.944099713	1.20277428
643	1.02955546	0.855169131	0.944102486	1.20276422
644	1.029551197	0.85517774	0.944105277	1.202754095
645	1.02954728	0.855186579	0.94410806	1.202744002
646	1.029543372	0.855195375	0.944110843	1.202733905
647	1.029539676	0.855204323	0.944113618	1.20272384
648	1.029535843	0.855213151	0.944116428	1.202713646
649	1.029532549	0.855222318	0.944119225	1.2027035
650	1.029529172	0.855231361	0.94412207	1.202693183
651	1.029525974	0.855240516	0.944124911	1.202682876
652	1.029522639	0.855249548	0.944127728	1.202672658
653	1.029519254	0.855258615	0.944130567	1.202662358
654	1.029516113	0.855267871	0.944133387	1.202652129
655	1.02951324	0.855277276	0.94413621	1.202641891
656	1.029509994	0.855286444	0.944139033	1.202631651
657	1.029506965	0.855295804	0.944141856	1.202621408
658	1.029503318	0.855304733	0.944144681	1.202611162
659	1.029499464	0.855313541	0.944147504	1.20260092
660	1.029496173	0.855322769	0.94415036	1.202590563
661	1.029492675	0.855331878	0.944153234	1.202580134
662	1.029489072	0.855340902	0.944156085	1.202569796
663	1.029485809	0.855350111	0.944158924	1.202559495
664	1.029482514	0.855359275	0.944161769	1.202549175
665	1.029478394	0.855367893	0.944164584	1.202538964
666	1.029474173	0.855376469	0.94416744	1.202528604
667	1.029470027	0.855385203	0.944170259	1.202518379
668	1.029466162	0.855394087	0.944173092	1.202508101
669	1.029462501	0.855403164	0.944175917	1.202497856
670	1.02945915	0.855412507	0.944178715	1.202487705
671	1.029455716	0.855421848	0.944181537	1.202477469
672	1.029452666	0.855431496	0.944184332	1.202467331
673	1.029449182	0.855440873	0.944187129	1.202457186
674	1.029445676	0.855450288	0.944189939	1.202446991
675	1.029442133	0.855459618	0.944192752	1.202436788
676	1.029438356	0.855468833	0.94419557	1.202426566
677	1.029434325	0.85547789	0.944198358	1.202416453
678	1.029430295	0.855487066	0.944201119	1.202406437
679	1.029426414	0.855496432	0.944203911	1.202396308
680	1.02942286	0.855505982	0.944206688	1.202386236
681	1.029418564	0.855514987	0.944209487	1.202376083
682	1.029414854	0.855524371	0.944212299	1.202365882
683	1.029411356	0.855533904	0.944215117	1.20235566
684	1.02940837	0.855543778	0.944217944	1.202345405
685	1.029405329	0.855553652	0.944220772	1.202335146
686	1.029401942	0.855563294	0.944223575	1.20232498
687	1.029398749	0.855573045	0.944226379	1.202314809
688	1.029395607	0.85558275	0.944229165	1.202304704
689	1.029392548	0.855592567	0.944231948	1.202294608
690	1.029389475	0.855602377	0.944234753	1.202284432
691	1.029386365	0.855612101	0.944237589	1.202274145
692	1.029382731	0.855621477	0.94424042	1.202263877
693	1.029379197	0.855630882	0.944243268	1.202253544
694	1.029375678	0.855640283	0.944246107	1.202243247
695	1.029371877	0.855649405	0.944248944	1.202232954
696	1.029368738	0.855658862	0.944251773	1.202222694
697	1.029365099	0.855668048	0.944254628	1.202212335
698	1.029361584	0.855677347	0.944257472	1.20220202
699	1.029358139	0.855686762	0.944260318	1.202191695
700	1.029355169	0.85569644	0.944263168	1.20218136
701	1.029352028	0.855706079	0.944266027	1.202170989
702	1.029348645	0.855715639	0.944268896	1.202160581
703	1.029345373	0.855725313	0.944271769	1.202150158
704	1.02934176	0.855734792	0.944274666	1.20213965
705	1.029338452	0.855744498	0.944277544	1.202129209
706	1.02933519	0.855754237	0.944280444	1.20211869
707	1.02933214	0.855764122	0.944283349	1.202108153
708	1.029329256	0.855774117	0.944286247	1.202097641
709	1.029326694	0.855784254	0.944289138	1.202087155
710	1.029323783	0.855794239	0.944292059	1.202076559
711	1.029321015	0.855804252	0.944295002	1.202065884
712	1.029318278	0.855814178	0.9442979	1.202055371
713	1.029315693	0.855824218	0.944300826	1.202044758
714	1.029313215	0.855834329	0.944303744	1.202034173
715	1.029310878	0.855844472	0.944306668	1.202023566
716	1.029308722	0.855854724	0.944309596	1.202012943
717	1.029307123	0.855865356	0.944312521	1.202002335
718	1.029305165	0.855875755	0.94431543	1.201991782
719	1.02930334	0.855886227	0.944318331	1.201981257
720	1.02930159	0.855896855	0.944321209	1.201970818
721	1.029299563	0.855907244	0.944324117	1.20196027
722	1.029297735	0.855917777	0.944327015	1.201949756
723	1.0292957	0.855928194	0.944329929	1.201939189
724	1.029293256	0.855938413	0.944332849	1.201928595
725	1.029290872	0.855948663	0.944335789	1.20191793
726	1.029288962	0.855959175	0.944338735	1.201907246
727	1.029286812	0.85596953	0.944341689	1.201896527
728	1.029284783	0.855979957	0.944344617	1.201885909
729	1.029282169	0.855989993	0.944347553	1.201875258
730	1.029279278	0.855999786	0.944350482	1.201864632
731	1.029276443	0.856009573	0.944353428	1.201853947
732	1.029273617	0.856019316	0.944356379	1.201843242
733	1.029271545	0.85602947	0.944359311	1.201832607
734	1.029269601	0.856039649	0.944362259	1.201821914
735	1.029268035	0.856050097	0.944365234	1.201811121
736	1.02926663	0.856060615	0.944368242	1.201800209
737	1.029265391	0.856071247	0.944371263	1.201789253
738	1.029264253	0.85608191	0.944374255	1.2017784
739	1.029262793	0.85609242	0.94437725	1.201767534
740	1.0292612	0.856102846	0.944380218	1.201756768
741	1.02925999	0.856113578	0.944383204	1.201745936
742	1.029259198	0.856124564	0.944386202	1.201735061
743	1.02925807	0.856135273	0.944389225	1.201724095
744	1.0292569	0.85614598	0.944392269	1.201713054
745	1.029255663	0.856156687	0.944395297	1.20170207
746	1.029254591	0.856167506	0.944398316	1.201691118
747	1.029253781	0.856178555	0.944401302	1.201680289
748	1.029252646	0.856189407	0.944404316	1.201669355
749	1.029251539	0.856200376	0.944407329	1.201658424
750	1.029250339	0.856211265	0.94441034	1.201647504
751	1.029248855	0.85622196	0.944413376	1.201636491
752	1.029246929	0.856232301	0.944416424	1.201625434
753	1.029244299	0.856242175	0.944419476	1.201614361
754	1.02924217	0.856252307	0.944422528	1.201603291
755	1.029239976	0.856262351	0.944425564	1.201592278
756	1.029237861	0.85627247	0.944428579	1.201581341
757	1.029235963	0.85628278	0.944431629	1.201570279
758	1.029234042	0.856293126	0.944434704	1.201559122
759	1.029231681	0.856303244	0.944437766	1.201548017
760	1.0292299	0.856313818	0.944440819	1.20153694
761	1.029227893	0.856324233	0.944443855	1.201525928
762	1.029226268	0.856334953	0.944446881	1.201514952
763	1.029224281	0.856345397	0.944449925	1.201503912
764	1.029222127	0.856355722	0.944453	1.201492756
765	1.029219643	0.85636581	0.944456067	1.20148163
766	1.029217402	0.856375961	0.944459192	1.201470296
767	1.029215276	0.856386269	0.944462284	1.201459081
768	1.02921339	0.856396726	0.944465355	1.201447938
769	1.029212	0.85640752	0.944468466	1.201436655
770	1.029210478	0.856418235	0.944471591	1.20142532
771	1.029209259	0.856429175	0.944474748	1.201413868
772	1.029207843	0.856440077	0.944477867	1.201402554
773	1.029206542	0.85645101	0.944480975	1.201391278
774	1.029205213	0.856461938	0.944484057	1.201380101
775	1.029204096	0.856473015	0.944487128	1.201368959
776	1.029202593	0.856483859	0.944490198	1.201357824
777	1.029201973	0.856495275	0.944493274	1.201346667
778	1.029200824	0.856506304	0.944496374	1.201335421
779	1.029199321	0.85651702	0.944499447	1.201324273
780	1.02919784	0.856527689	0.944502511	1.20131316
781	1.029196391	0.85653839	0.944505583	1.201302015
782	1.029194419	0.856548738	0.944508671	1.201290812
783	1.029192602	0.856559116	0.944511741	1.201279678
784	1.029190888	0.856569648	0.944514807	1.201268556
785	1.029189215	0.856580171	0.944517894	1.201257357
786	1.02918801	0.856591038	0.94452096	1.201246235
787	1.029186567	0.856601748	0.944524015	1.201235153
788	1.029185133	0.856612413	0.944527079	1.201224042
789	1.029183561	0.856622958	0.944530156	1.201212879
790	1.029181557	0.85663323	0.944533249	1.20120166
791	1.029179226	0.856643185	0.944536314	1.201190539
792	1.029177176	0.856653288	0.94453936	1.201179492
793	1.029174878	0.856663272	0.944542404	1.201168451
794	1.02917275	0.856673409	0.944545436	1.20115745
795	1.029170443	0.85668343	0.944548483	1.201146399
796	1.0291685	0.856693715	0.944551511	1.201135416
797	1.029166608	0.856704073	0.944554536	1.20112444
798	1.02916501	0.8567147	0.944557556	1.201113487
799	1.029163003	0.856725014	0.944560566	1.201102568
800	1.029161033	0.856735277	0.944563583	1.201091626
801	1.02915932	0.856745727	0.944566554	1.201080846
802	1.029158053	0.856756562	0.944569547	1.20106999
803	1.029156809	0.85676735	0.944572565	1.201059044
804	1.029155052	0.856777864	0.944575601	1.20104803
805	1.029153684	0.856788639	0.944578655	1.201036951
806	1.029151983	0.856799259	0.944581705	1.201025889
807	1.029150024	0.856809677	0.944584704	1.201015009
808	1.029148189	0.856820211	0.94458773	1.201004034
809	1.029146501	0.856830812	0.944590775	1.200992988
810	1.02914453	0.856841338	0.944593834	1.20098189
811	1.029142596	0.856851937	0.944596911	1.20097073
812	1.029140597	0.85686245	0.944599969	1.200959636
813	1.029138392	0.856872844	0.944603017	1.20094858
814	1.029136339	0.856883349	0.944606061	1.20093754
815	1.029133478	0.856893312	0.944609092	1.200926544
816	1.029130741	0.85690339	0.944612141	1.200915485
817	1.029127903	0.856913429	0.944615222	1.200904307
818	1.029125159	0.856923665	0.944618286	1.200893192
819	1.029122369	0.856933859	0.944621383	1.200881958
820	1.029119418	0.856943973	0.944624476	1.20087074
821	1.029116899	0.856954348	0.944627606	1.200859385
822	1.029114559	0.856964836	0.944630745	1.200847999
823	1.029112504	0.85697551	0.944633873	1.200836651
824	1.029110037	0.85698595	0.944636981	1.200825378
825	1.029107551	0.856996344	0.944640072	1.200814168
826	1.029105368	0.857006965	0.944643157	1.200802977
827	1.029102616	0.857017199	0.944646276	1.200791663
828	1.029100094	0.857027625	0.9446494	1.200780331
829	1.029097512	0.857038007	0.944652536	1.200768953
830	1.029095027	0.857048383	0.944655664	1.200757608
831	1.029092427	0.85705872	0.944658805	1.200746215
832	1.029089561	0.857068897	0.944661959	1.200734774
833	1.02908677	0.857079225	0.944665079	1.200723456
834	1.029084103	0.857089661	0.944668198	1.20071214
835	1.029081772	0.857100364	0.944671313	1.200700841
836	1.029079529	0.857111217	0.944674437	1.200689511
837	1.029077102	0.857121909	0.944677538	1.200678259
838	1.029074037	0.857132096	0.944680643	1.200666999
839	1.029070893	0.857142201	0.944683763	1.20065568
840	1.029067773	0.857152254	0.944686897	1.200644312
841	1.029064639	0.857162304	0.944690028	1.200632954
842	1.029060926	0.85717188	0.944693183	1.200621509
843	1.029057173	0.857181456	0.944696343	1.200610047
844	1.029053429	0.857191108	0.94469948	1.200598667
845	1.029050173	0.857201143	0.944702583	1.200587413
846	1.029047054	0.857211289	0.944705697	1.200576118
847	1.029043229	0.857220929	0.944708825	1.200564771
848	1.029039776	0.857230794	0.944711941	1.200553468
849	1.029036108	0.85724058	0.944715052	1.20054218
850	1.029032591	0.85725048	0.944718218	1.200530696
851	1.029029084	0.857260456	0.944721372	1.200519255
852	1.029025357	0.857270193	0.944724532	1.200507794
853	1.029021442	0.857279853	0.944727707	1.200496278
854	1.029017716	0.857289583	0.944730877	1.200484777
855	1.029013865	0.857299192	0.944734038	1.200473313
856	1.029010307	0.857308945	0.944737206	1.20046182
857	1.029007172	0.857319003	0.94474041	1.200450197
858	1.029004729	0.857329433	0.944743634	1.200438503
859	1.02900181	0.85733955	0.944746855	1.200426817
860	1.028999055	0.857349781	0.944750078	1.200415127
861	1.028996837	0.857360354	0.944753293	1.200403467
862	1.028994771	0.857371037	0.944756511	1.200391793
863	1.028992227	0.85738141	0.944759753	1.200380032
864	1.02898979	0.857391856	0.944762996	1.200368267
865	1.028987729	0.85740257	0.944766235	1.200356517
866	1.028986122	0.857413627	0.944769457	1.200344833
867	1.028984231	0.85742449	0.944772658	1.200333219
868	1.028981725	0.857434927	0.944775889	1.200321499
869	1.0289796	0.857445551	0.944779148	1.200309677
870	1.028977365	0.857456051	0.944782378	1.200297963
871	1.028975079	0.85746659	0.944785606	1.200286251
872	1.028973121	0.857477437	0.94478881	1.200274631
873	1.028970745	0.857488012	0.944792056	1.200262856
874	1.02896868	0.857498775	0.944795306	1.200251067
875	1.028966186	0.857509263	0.944798547	1.200239308
876	1.028963948	0.857519935	0.944801745	1.200227708
877	1.028961655	0.857530599	0.944804938	1.200216126
878	1.028959304	0.857541218	0.944808147	1.200204487
879	1.028957066	0.857551869	0.944811332	1.200192934
880	1.028954788	0.857562514	0.94481455	1.20018126
881	1.02895211	0.857572804	0.94481777	1.200169581
882	1.028949822	0.857583356	0.94482098	1.200157934
883	1.028947347	0.857593831	0.944824213	1.200146208
884	1.028945468	0.857604684	0.944827462	1.200134421
885	1.028943291	0.857615343	0.944830712	1.200122635
886	1.028941301	0.857626075	0.944833922	1.200110991
887	1.028938821	0.857636495	0.944837151	1.200099277
888	1.028936859	0.857647212	0.944840367	1.200087611
889	1.0289347	0.857657768	0.944843599	1.200075886
890	1.028932327	0.857668249	0.944846831	1.200064163
891	1.028929967	0.857678728	0.944850042	1.200052515
892	1.028927744	0.857689321	0.94485327	1.200040806
893	1.028925527	0.857699951	0.944856487	1.200029138
894	1.028923722	0.857710806	0.944859702	1.200017473
895	1.028921376	0.857721272	0.944862913	1.200005827
896	1.028918517	0.857731346	0.944866122	1.199994185
897	1.028915726	0.857741411	0.944869344	1.1999825
898	1.028912885	0.857751392	0.944872529	1.199970944
899	1.028909806	0.857761216	0.944875728	1.199959343
900	1.028907158	0.857771303	0.944878916	1.199947776
901	1.02890396	0.857781039	0.944882126	1.199936133
902	1.02890089	0.857790803	0.944885321	1.199924542
903	1.028897633	0.857800485	0.944888534	1.199912888
904	1.028894303	0.857810122	0.944891741	1.199901254
905	1.028890817	0.857819597	0.944894925	1.199889706
906	1.02888696	0.857828838	0.94489813	1.199878079
907	1.028883269	0.857838188	0.944901338	1.199866443
908	1.028879069	0.857847189	0.94490453	1.199854863
909	1.028875543	0.857856647	0.944907726	1.19984327
910	1.028870914	0.857865373	0.944910937	1.199831621
911	1.028866601	0.857874326	0.944914135	1.199820021
912	1.028862201	0.857883238	0.944917331	1.199808429
913	1.028858132	0.857892377	0.944920512	1.199796889
914	1.028853847	0.857901314	0.944923693	1.19978535
915	1.028849365	0.857910093	0.944926875	1.199773809
916	1.028845232	0.857919139	0.944930032	1.199762357
917	1.028840998	0.857928142	0.944933212	1.19975082
918	1.028837201	0.857937571	0.944936384	1.199739316
919	1.028833308	0.857947	0.944939552	1.199727824
920	1.028829685	0.857956618	0.944942701	1.1997164
921	1.028826201	0.857966348	0.944945851	1.199704975
922	1.028822575	0.857976037	0.944948987	1.1996936
923	1.028819219	0.85798591	0.944952125	1.199682216
924	1.028815699	0.857995664	0.944955306	1.199670676
925	1.028812576	0.85800564	0.944958489	1.199659133
926	1.028809743	0.85801584	0.944961688	1.199647528
927	1.028806662	0.858025802	0.944964893	1.199635901
928	1.028803746	0.858035875	0.944968098	1.199624274
929	1.028801233	0.858046211	0.944971304	1.199612646
930	1.028798875	0.858056577	0.944974498	1.19960106
931	1.028796393	0.85806682	0.9449777	1.199589444
932	1.028794136	0.858077212	0.944980898	1.199577844
933	1.028792213	0.858087867	0.944984125	1.199566139
934	1.028790277	0.858098519	0.944987326	1.199554528
935	1.028788117	0.858109014	0.944990554	1.199542818
936	1.028785764	0.858119389	0.944993767	1.199531164
937	1.028783055	0.858129526	0.94499701	1.199519399
938	1.02878047	0.858139778	0.945000233	1.199507708
939	1.028777793	0.858149948	0.945003448	1.199496045
940	1.028775254	0.858160232	0.945006676	1.199484338
941	1.028772761	0.858170552	0.945009913	1.199472596
942	1.028770465	0.85818102	0.945013142	1.199460881
943	1.028768197	0.858191482	0.945016348	1.199449253
944	1.028765379	0.858201595	0.945019608	1.199437427
945	1.028762471	0.858211625	0.945022867	1.199425605
946	1.028759475	0.858221612	0.9450261	1.199413878
947	1.028756352	0.85823156	0.945029328	1.199402169
948	1.028752973	0.85824131	0.945032565	1.199390425
949	1.028749472	0.858251061	0.945035799	1.199378694
950	1.028745344	0.858260384	0.945038999	1.199367088
951	1.0287416	0.858269926	0.945042213	1.19935543
952	1.028737673	0.858279307	0.945045445	1.199343704
953	1.028734081	0.858288955	0.945048679	1.199331972
954	1.028730909	0.858298905	0.945051895	1.199320308
955	1.028727532	0.858308616	0.945055146	1.199308513
956	1.02872361	0.858318018	0.9450584	1.199296712
957	1.028719941	0.858327567	0.945061647	1.199284933
958	1.028716426	0.858337147	0.945064888	1.199273175
959	1.028713114	0.858346919	0.945068148	1.199261352
960	1.0287088	0.858355997	0.945071427	1.199249456
961	1.028704852	0.85836526	0.945074707	1.199237558
962	1.028700968	0.858374596	0.945077977	1.199225698
963	1.028696984	0.858383889	0.945081242	1.199213855
964	1.028692941	0.858393141	0.945084495	1.199202052
965	1.028688582	0.858402159	0.945087721	1.199190353
966	1.028684375	0.858411289	0.94509096	1.199178604
967	1.028680063	0.858420338	0.945094231	1.199166737
968	1.028675779	0.8584295	0.945097456	1.19915504
969	1.028671121	0.858438511	0.945100662	1.199143411
970	1.028666267	0.858447359	0.945103881	1.199131733
971	1.028661428	0.858456323	0.945107107	1.199120029
972	1.028656823	0.858465514	0.94511033	1.19910834
973	1.028652583	0.858474889	0.945113531	1.199096726
974	1.028648165	0.858484146	0.945116744	1.199085072
975	1.028643318	0.858493134	0.945119955	1.199073425
976	1.028638982	0.85850238	0.945123186	1.199061703
977	1.028634081	0.858511356	0.945126414	1.199049996
978	1.028629674	0.85852067	0.945129645	1.199038276
979	1.028625047	0.858529748	0.945132904	1.199026454
980	1.028620644	0.858538974	0.945136132	1.199014744
981	1.028616114	0.85854816	0.945139384	1.199002948
982	1.028611498	0.858557304	0.94514263	1.198991173
983	1.028606138	0.858566065	0.945145897	1.198979322
984	1.028601194	0.858575088	0.945149152	1.198967514
985	1.028596286	0.858584063	0.945152363	1.198955869
986	1.02859146	0.85859303	0.94515556	1.198944271
987	1.028586521	0.858601958	0.945158762	1.198932655
988	1.028581673	0.858610959	0.945161955	1.198921074
989	1.028576278	0.858619608	0.945165128	1.198909564
990	1.028571185	0.858628486	0.945168301	1.198898052
991	1.028566146	0.858637356	0.945171468	1.198886566
992	1.028560898	0.858646072	0.94517466	1.198874988
993	1.028555604	0.858654741	0.945177884	1.198863293
994	1.028550274	0.85866345	0.945181084	1.198851685
995	1.028544822	0.858672039	0.945184314	1.198839968
996	1.028539378	0.85868058	0.945187546	1.198828242
997	1.028534382	0.858689425	0.94519079	1.198816476
998	1.02852956	0.858698463	0.945194018	1.198804767
999	1.028524337	0.858707231	0.945197239	1.198793082
1000	1.028518092	0.858715348	0.945200441	1.198781468
1001	1.028512418	0.858723887	0.945203629	1.198769902
1002	1.028506548	0.858732269	0.945206836	1.198758269
1003	1.028500897	0.858740764	0.945210061	1.198746571
1004	1.028495465	0.858749363	0.945213317	1.19873476
1005	1.028489774	0.858757848	0.945216561	1.198722995
1006	1.028484636	0.858766712	0.945219835	1.198711116
1007	1.02847901	0.858775266	0.945223082	1.198699338
1008	1.028473365	0.858783775	0.945226331	1.198687555
1009	1.028467699	0.858792325	0.945229567	1.198675817
1010	1.028461777	0.858800679	0.94523281	1.19866405
1011	1.028455865	0.858809111	0.945236075	1.198652208
1012	1.028449967	0.858817541	0.945239346	1.198640344
1013	1.028444283	0.858826038	0.945242653	1.198628346
1014	1.028438732	0.858834607	0.945245949	1.198616392
1015	1.028432806	0.858842905	0.945249255	1.198604397
1016	1.028427256	0.858851469	0.945252563	1.198592398
1017	1.028421761	0.858860148	0.945255875	1.198580383
1018	1.028416499	0.858868935	0.945259186	1.198568373
1019	1.028411474	0.85887787	0.945262495	1.198556372
1020	1.028406213	0.858886648	0.945265747	1.198544576
1021	1.028400847	0.858895344	0.945268995	1.198532795
1022	1.028395901	0.858904344	0.945272225	1.198521077
1023	1.028390695	0.858913103	0.945275432	1.198509443
1024	1.028385051	0.858921634	0.945278655	1.198497752
1025	1.028379636	0.858930356	0.945281875	1.198486071
1026	1.028374213	0.858939117	0.945285096	1.198474389
1027	1.028368767	0.858947793	0.945288322	1.198462685
1028	1.028362937	0.858956115	0.945291566	1.198450919
1029	1.028357181	0.858964471	0.94529479	1.198439223
1030	1.028351853	0.858973091	0.945298058	1.198427369
1031	1.028346499	0.858981706	0.9453013	1.198415608
1032	1.02834114	0.858990277	0.94530457	1.198403746
1033	1.028335855	0.858999002	0.945307847	1.198391861
1034	1.028330872	0.859007955	0.945311135	1.198379935
1035	1.028325597	0.859016752	0.945314419	1.198368021
1036	1.028320026	0.859025353	0.945317681	1.198356189
1037	1.028314219	0.859033796	0.945320932	1.198344396
1038	1.028308535	0.859042349	0.945324181	1.198332609
1039	1.028302787	0.859050821	0.945327441	1.198320785
1040	1.028297487	0.859059597	0.945330692	1.198308991
1041	1.028292258	0.859068286	0.945333983	1.198297052
1042	1.028286497	0.859076627	0.945337259	1.198285171
1043	1.028280631	0.859084884	0.945340543	1.198273257
1044	1.028274793	0.859093134	0.945343805	1.198261425
1045	1.028269087	0.859101454	0.945347098	1.198249481
1046	1.028263396	0.85910977	0.945350354	1.198237668
1047	1.028257731	0.859118079	0.945353619	1.198225826
1048	1.028252751	0.859126839	0.945356896	1.198213939
1049	1.028247839	0.85913559	0.945360179	1.19820203
1050	1.028242801	0.859144297	0.945363441	1.198190198
1051	1.028238255	0.859153342	0.9453667	1.198178374
1052	1.028233959	0.859162535	0.945369956	1.198166566
1053	1.028229327	0.859171537	0.945373216	1.19815474
1054	1.02822491	0.859180726	0.945376468	1.198142941
1055	1.028220457	0.85918995	0.945379684	1.198131276
1056	1.028215959	0.859199132	0.945382899	1.198119615
1057	1.028211429	0.859208273	0.945386144	1.198107842
1058	1.028207232	0.859217678	0.945389394	1.198096055
1059	1.0282036	0.859227463	0.945392623	1.19808434
1060	1.028199605	0.859237058	0.945395865	1.198072581
1061	1.028195459	0.859246536	0.945399099	1.198060849
1062	1.028191432	0.859256087	0.945402348	1.198049063
1063	1.028186817	0.859265292	0.945405595	1.198037287
1064	1.028182618	0.859274759	0.94540886	1.198025443
1065	1.028178638	0.859284456	0.945412107	1.198013665
1066	1.02817458	0.859294072	0.945415369	1.198001833
1067	1.028170008	0.859303259	0.945418644	1.19798995
1068	1.02816528	0.859312286	0.945421907	1.197978116
1069	1.028160666	0.859321342	0.945425143	1.197966376
1070	1.028156193	0.859330427	0.945428392	1.197954593
1071	1.028151731	0.859339589	0.945431597	1.197942965
1072	1.028147332	0.859348825	0.945434828	1.197931247
1073	1.028143052	0.859358132	0.945438031	1.197919626
1074	1.028138368	0.85936725	0.945441216	1.197908075
1075	1.028133825	0.859376522	0.945444383	1.197896586
1076	1.028129788	0.859386135	0.945447576	1.197885003
1077	1.028125456	0.859395557	0.945450784	1.197873365
1078	1.028121054	0.859404856	0.94545399	1.197861736
1079	1.028116353	0.859414037	0.945457195	1.197850113
1080	1.028111562	0.859423136	0.945460425	1.197838395
1081	1.028106993	0.859432381	0.945463645	1.197826713
1082	1.028102297	0.859441467	0.945466857	1.197815064
1083	1.02809756	0.85945055	0.945470062	1.197803435
1084	1.028092541	0.859459435	0.945473244	1.197791896
1085	1.028087664	0.859468473	0.945476443	1.19778029
1086	1.028082897	0.859477623	0.945479648	1.197768666
1087	1.028077862	0.859486576	0.945482849	1.197757052
1088	1.028073009	0.859495682	0.945486024	1.197745535
1089	1.028067938	0.859504671	0.945489225	1.197733926
1090	1.028062794	0.859513617	0.945492445	1.197722243
1091	1.028057955	0.859522709	0.945495622	1.19771072
1092	1.028053486	0.85953202	0.945498811	1.197699153
1093	1.028048288	0.859540827	0.945502006	1.197687563
1094	1.028043841	0.859550085	0.9455052	1.197675977
1095	1.028039736	0.859559566	0.945508412	1.197664326
1096	1.028035654	0.859569122	0.945511596	1.197652777
1097	1.028031044	0.85957825	0.945514812	1.197641109
1098	1.028026462	0.859587373	0.945518038	1.197629409
1099	1.028021761	0.859596415	0.945521277	1.197617657
1100	1.028016802	0.859605341	0.945524516	1.19760591
1101	1.028011761	0.859614268	0.945527733	1.197594238
1102	1.028006935	0.859623381	0.94553094	1.197582607
1103	1.028002241	0.859632566	0.945534141	1.197570994
1104	1.027997406	0.859641707	0.945537319	1.197559468
1105	1.027993241	0.859651301	0.945540485	1.197547982
1106	1.027988557	0.859660548	0.945543655	1.197536483
1107	1.027984161	0.859670024	0.945546826	1.197524979
1108	1.027979861	0.859679612	0.945549959	1.197513616
1109	1.027975478	0.859689076	0.945553091	1.197502256
1110	1.0279713	0.85969865	0.94555621	1.197490942
1111	1.027966768	0.859707993	0.945559325	1.197479643
1112	1.027962523	0.859717561	0.945562446	1.19746832
1113	1.027958724	0.859727434	0.945565584	1.197456937
1114	1.02795473	0.859737143	0.945568745	1.19744547
1115	1.027950612	0.859746725	0.945571902	1.197434018
1116	1.02794634	0.859756145	0.945575033	1.197422661
1117	1.027941795	0.859765329	0.94557819	1.197411211
1118	1.027937427	0.859774622	0.945581331	1.197399817
1119	1.027932629	0.859783725	0.94558444	1.197388538
1120	1.027927784	0.859792783	0.945587593	1.1973771
1121	1.027923268	0.859802064	0.945590796	1.197365483
1122	1.027918847	0.859811334	0.945593995	1.197353879
1123	1.027914399	0.859820601	0.945597193	1.197342277
1124	1.027910052	0.859829899	0.945600367	1.197330764
1125	1.027905245	0.859838885	0.945603539	1.197319258
1126	1.027900169	0.85984768	0.945606702	1.197307785
1127	1.027895354	0.859856704	0.945609864	1.197296316
1128	1.02789063	0.859865803	0.945613068	1.197284692
1129	1.027885074	0.859874325	0.945616239	1.197273192
1130	1.02787975	0.859882956	0.945619417	1.197261663
1131	1.02787449	0.859891535	0.945622589	1.197250156
1132	1.027868579	0.859899692	0.945625771	1.197238615
1133	1.027862946	0.859907995	0.945629004	1.197226885
1134	1.027857209	0.859916216	0.945632228	1.197215191
1135	1.02785134	0.859924358	0.945635401	1.197203681
1136	1.027845708	0.859932647	0.945638573	1.197192175
1137	1.027840026	0.859940844	0.945641724	1.197180744
1138	1.027833935	0.85994881	0.945644885	1.197169281
1139	1.027828068	0.859956925	0.945648041	1.19715783
1140	1.027822314	0.859965072	0.945651212	1.197146327
1141	1.027816506	0.859973218	0.945654369	1.197134875
1142	1.027810508	0.859981247	0.945657535	1.197123392
1143	1.027804733	0.859989423	0.945660728	1.197111811
1144	1.027798912	0.859997557	0.945663901	1.197100301
1145	1.027792823	0.860005375	0.945667087	1.197088742
1146	1.027786971	0.860013343	0.945670278	1.197077167
1147	1.027780869	0.860021153	0.945673481	1.19706555
1148	1.027774767	0.86002896	0.945676671	1.197053977
1149	1.02776907	0.860036947	0.945679896	1.197042279
1150	1.027763437	0.860045009	0.945683124	1.197030571
1151	1.027757404	0.860052797	0.945686317	1.197018989
1152	1.027751862	0.860060802	0.945689541	1.197007292
1153	1.027746292	0.860068805	0.945692766	1.196995592
1154	1.027740392	0.860076533	0.945696002	1.196983854
1155	1.027734359	0.86008418	0.945699219	1.196972186
1156	1.027728273	0.860091821	0.945702445	1.196960484
1157	1.027722651	0.860099796	0.945705651	1.196948853
1158	1.027717189	0.860107963	0.94570882	1.196937361
1159	1.027711936	0.86011628	0.945712024	1.196925737
1160	1.02770647	0.860124395	0.945715259	1.196914004
1161	1.027700808	0.860132351	0.945718505	1.196902229
1162	1.027695274	0.860140338	0.945721746	1.196890471
1163	1.027689695	0.860148407	0.945724995	1.196878686
1164	1.027684307	0.860156587	0.945728235	1.196866934
1165	1.027678788	0.860164688	0.945731482	1.196855155
1166	1.027673133	0.860172669	0.945734706	1.19684346
1167	1.027667155	0.860180455	0.945737926	1.196831781
1168	1.027661106	0.860188197	0.945741153	1.196820073
1169	1.027654729	0.860195706	0.945744386	1.196808347
1170	1.027648645	0.860203482	0.9457476	1.196796687
1171	1.027643032	0.860211555	0.945750842	1.196784927
1172	1.027637275	0.860219542	0.945754084	1.196773169
1173	1.027631437	0.860227523	0.945757332	1.196761387
1174	1.027625658	0.860235533	0.945760571	1.196749637
1175	1.027619639	0.860243345	0.945763809	1.196737892
1176	1.027613878	0.860251266	0.945767052	1.196726128
1177	1.027608364	0.860259417	0.945770246	1.196714539
1178	1.027602695	0.860267407	0.94577347	1.196702845
1179	1.027597131	0.860275471	0.945776713	1.196691081
1180	1.027591253	0.860283303	0.945779899	1.196679527
1181	1.027585771	0.860291357	0.945783115	1.196667859
1182	1.027579736	0.860299106	0.94578632	1.196656233
1183	1.027573315	0.860306582	0.945789522	1.196644618
1184	1.027566667	0.860313861	0.945792693	1.196633117
1185	1.027560142	0.860321254	0.94579591	1.196621447
1186	1.027553894	0.860328793	0.945799087	1.196609921
1187	1.027547129	0.860335986	0.945802302	1.196598259
1188	1.027540484	0.860343374	0.945805508	1.196586631
1189	1.027533407	0.860350447	0.945808701	1.196575049
1190	1.027526458	0.860357551	0.945811919	1.196563377
1191	1.0275196	0.860364728	0.945815139	1.196551696
1192	1.027513314	0.860372361	0.945818369	1.196539979
1193	1.027506729	0.86037976	0.945821608	1.196528229
1194	1.027499941	0.860387039	0.945824854	1.196516454
1195	1.027493439	0.860394547	0.945828089	1.196504721
1196	1.02748706	0.860402167	0.945831341	1.196492925
1197	1.027480604	0.860409707	0.945834621	1.196481024
1198	1.027474494	0.860417514	0.945837904	1.196469116
1199	1.027468815	0.86042562	0.945841175	1.196457252
1200	1.0274633	0.860433836	0.945844456	1.19644535
1201	1.027457844	0.860442086	0.945847733	1.196433462
1202	1.027452493	0.860450406	0.94585102	1.196421538
1203	1.027447101	0.860458722	0.945854289	1.196409681
1204	1.027441451	0.860466802	0.945857558	1.196397823
1205	1.02743596	0.860474954	0.945860837	1.19638593
1206	1.027429915	0.860482681	0.945864123	1.19637401
1207	1.027423957	0.860490441	0.945867385	1.196362176
1208	1.027418207	0.86049835	0.945870625	1.196350424
1209	1.027412699	0.860506447	0.945873883	1.196338604
1210	1.027407514	0.860514852	0.945877179	1.196326649
1211	1.0274025	0.860523327	0.945880461	1.196314744
1212	1.027397103	0.860531652	0.945883716	1.196302936
1213	1.027391374	0.860539698	0.945886987	1.196291072
1214	1.027385387	0.860547508	0.945890242	1.196279264
1215	1.027379545	0.86055539	0.945893511	1.196267404
1216	1.027373431	0.860563038	0.945896794	1.196255499
1217	1.027367014	0.860570534	0.945900059	1.196243654
1218	1.027360429	0.860577874	0.945903332	1.196231783
1219	1.027354438	0.860585632	0.945906603	1.196219916
1220	1.027347918	0.860593044	0.945909877	1.196208038
1221	1.027342105	0.860600907	0.945913151	1.196196165
1222	1.027335952	0.86060854	0.945916448	1.196184205
1223	1.02733009	0.86061632	0.945919732	1.19617229
1224	1.027323684	0.860623753	0.945923023	1.196160355
1225	1.027317424	0.86063138	0.945926296	1.196148483
1226	1.027311536	0.860639272	0.94592956	1.19613664
1227	1.02730491	0.860646666	0.945932789	1.196124927
1228	1.027297813	0.860653755	0.945936037	1.196113146
1229	1.027291069	0.860661069	0.945939287	1.196101356
1230	1.027284	0.860668151	0.945942537	1.196089567
1231	1.027276903	0.860675231	0.945945797	1.196077741
1232	1.027269808	0.860682309	0.945949024	1.196066038
1233	1.027262953	0.860689575	0.945952222	1.196054436
1234	1.027255531	0.860696413	0.945955468	1.196042662
1235	1.027248287	0.860703359	0.945958718	1.196030871
1236	1.027241138	0.860710295	0.945961983	1.196019029
1237	1.027233595	0.860717002	0.945965249	1.196007183
1238	1.027225981	0.860723667	0.945968524	1.195995302
1239	1.027218339	0.860730331	0.945971837	1.195983285
1240	1.027210608	0.860736914	0.945975152	1.195971261
1241	1.027203438	0.860743874	0.945978426	1.195959384
1242	1.027195726	0.860750489	0.945981717	1.195947446
1243	1.027187525	0.860756754	0.945985019	1.195935468
1244	1.027179088	0.860762861	0.945988314	1.195923514
1245	1.027171005	0.86076919	0.945991621	1.195911519
1246	1.027163041	0.860775587	0.945994939	1.195899485
1247	1.027154932	0.860781905	0.945998257	1.195887448
1248	1.027147182	0.860788484	0.946001582	1.195875385
1249	1.027139518	0.860795098	0.946004887	1.195863396
1250	1.027132235	0.860801935	0.946008185	1.195851434
1251	1.027125043	0.860808845	0.946011498	1.195839417
1252	1.027117869	0.860815791	0.946014756	1.195827598
1253	1.027110714	0.860822651	0.946018054	1.195815634
1254	1.027103944	0.860829774	0.94602134	1.195803715
1255	1.027097053	0.860836899	0.94602462	1.195791819
1256	1.027090058	0.860843947	0.946027929	1.195779814
1257	1.027083439	0.860851178	0.946031214	1.195767897
1258	1.027076933	0.860858439	0.946034502	1.195755972
1259	1.02707007	0.860865427	0.946037786	1.195744061
1260	1.027063646	0.860872674	0.946041086	1.195732087
1261	1.027057634	0.860880184	0.946044381	1.195720137
1262	1.027051731	0.860887687	0.946047673	1.195708195
1263	1.027045901	0.860895223	0.946050966	1.195696249
1264	1.027040175	0.860902707	0.946054246	1.195684352
1265	1.027034938	0.860910533	0.946057527	1.19567245
1266	1.027029249	0.860918093	0.946060807	1.195660552
1267	1.02702365	0.860925727	0.946064109	1.195648573
1268	1.027017827	0.860933288	0.946067403	1.195636625
1269	1.027012044	0.860940962	0.946070682	1.195624729
1270	1.027006294	0.860948672	0.946073969	1.195612809
1271	1.027000223	0.86095619	0.946077271	1.195600831
1272	1.026994577	0.860963972	0.946080538	1.195588981
1273	1.0269892	0.860971945	0.946083825	1.195577056
1274	1.026983849	0.860979915	0.946087105	1.195565157
1275	1.026978372	0.86098785	0.946090384	1.195553264
1276	1.026973262	0.860996006	0.946093638	1.195541458
1277	1.026968469	0.861004428	0.946096918	1.195529562
1278	1.026963329	0.861012657	0.94610021	1.195517622
1279	1.026958342	0.861020918	0.946103516	1.195505628
1280	1.026953799	0.861029483	0.946106813	1.195493667
1281	1.026949478	0.861038195	0.946110107	1.195481718
1282	1.026945221	0.861046984	0.946113394	1.195469798
1283	1.026940289	0.861055235	0.946116686	1.195457855
1284	1.026935421	0.861063561	0.946120004	1.195445818
1285	1.026931228	0.861072421	0.946123311	1.195433824
1286	1.026926995	0.861081277	0.946126644	1.195421732
1287	1.026922748	0.861090127	0.946129961	1.1954097
1288	1.02691852	0.86109901	0.946133302	1.19539758
1289	1.026913636	0.86110739	0.946136618	1.195385553
1290	1.026908947	0.861115919	0.946139961	1.195373425
1291	1.026904308	0.861124524	0.946143305	1.195361296
1292	1.026900447	0.86113362	0.946146662	1.195349117
1293	1.026895934	0.861142256	0.946150013	1.195336963
1294	1.026891408	0.861150766	0.946153329	1.195324934
1295	1.026887063	0.861159305	0.946156653	1.195312876
1296	1.026882491	0.861167647	0.946159969	1.195300847
1297	1.026877762	0.861175912	0.946163299	1.19528877
1298	1.026872865	0.861184019	0.946166623	1.195276711
1299	1.026868041	0.861192159	0.946169982	1.195264529
1300	1.026863136	0.861200299	0.946173342	1.195252339
1301	1.026858204	0.861208437	0.946176721	1.195240082
1302	1.026853096	0.861216458	0.94618013	1.195227717
1303	1.026847979	0.861224515	0.946183524	1.195215405
1304	1.026843283	0.861232794	0.946186933	1.195203038
1305	1.0268389	0.861241299	0.94619034	1.195190679
1306	1.026834819	0.861249949	0.946193727	1.195178392
1307	1.026830897	0.86125867	0.946197105	1.195166142
1308	1.026826654	0.861267201	0.946200459	1.195153975
1309	1.026822732	0.861275918	0.946203809	1.195141822
1310	1.026819037	0.861284824	0.946207168	1.195129638
1311	1.026815491	0.861293964	0.9462105	1.195117551
1312	1.026811775	0.861303023	0.946213836	1.19510545
1313	1.026808275	0.861312191	0.946217178	1.195093328
1314	1.026804726	0.861321273	0.946220523	1.195081193
1315	1.026801118	0.861330315	0.946223876	1.195069033
1316	1.026797718	0.861339507	0.946227184	1.195057032
1317	1.026794313	0.861348651	0.9462305	1.195045002
1318	1.0267908	0.861357672	0.946233861	1.19503281
1319	1.0267876	0.861366918	0.946237217	1.195020636
1320	1.026784097	0.861376011	0.946240569	1.19500848
1321	1.026781041	0.861385445	0.946243922	1.194996316
1322	1.026778085	0.861394911	0.946247267	1.19498418
1323	1.026774714	0.861404068	0.946250574	1.194972184
1324	1.026771754	0.861413486	0.946253892	1.194960149
1325	1.026768338	0.861422717	0.946257203	1.194948138
1326	1.026765134	0.861432013	0.946260516	1.194936121
1327	1.026762292	0.861441492	0.946263822	1.194924129
1328	1.026760014	0.86145127	0.946267167	1.194911994
1329	1.026757606	0.861460969	0.9462705	1.194899906
1330	1.02675518	0.861470744	0.946273819	1.194887866
1331	1.026752799	0.861480557	0.946277159	1.194875749
1332	1.026750766	0.86149055	0.946280515	1.194863576
1333	1.026748101	0.861500119	0.946283864	1.19485143
1334	1.026745463	0.86150968	0.946287223	1.194839243
1335	1.026742333	0.861518976	0.946290595	1.194827012
1336	1.026739357	0.861528425	0.946293951	1.194814838
1337	1.026736493	0.861537908	0.946297314	1.194802638
1338	1.026733825	0.861547539	0.946300646	1.194790554
1339	1.026731161	0.861557207	0.946303995	1.194778404
1340	1.026728239	0.861566636	0.946307331	1.194766304
1341	1.026725508	0.861576178	0.946310679	1.194754158
1342	1.02672307	0.861585908	0.946313985	1.194742167
1343	1.026720803	0.861595708	0.946317308	1.194730113
1344	1.026718731	0.861605658	0.946320643	1.194718016
1345	1.026716443	0.861615493	0.946323963	1.194705973
1346	1.02671369	0.861625063	0.946327285	1.194693923
1347	1.026711148	0.861634698	0.94633062	1.194681826
1348	1.026708932	0.861644557	0.946333968	1.194669679
1349	1.02670631	0.861654182	0.946337291	1.194657625
1350	1.026703842	0.86166396	0.946340587	1.194645672
1351	1.026701582	0.861673886	0.946343911	1.194633612
1352	1.02669935	0.86168393	0.946347226	1.194621587
1353	1.026697348	0.861694199	0.946350553	1.194609518
1354	1.026694949	0.8617042	0.946353896	1.194597393
1355	1.026692799	0.861714349	0.946357241	1.19458526
1356	1.026690544	0.861724418	0.946360563	1.194573207
1357	1.026687848	0.861734177	0.94636386	1.194561248
1358	1.026685205	0.861743931	0.946367147	1.194549326
1359	1.026682897	0.861753869	0.946370454	1.19453733
1360	1.026680042	0.861763422	0.946373746	1.194525389
1361	1.026676492	0.86177247	0.946377049	1.194513408
1362	1.026673099	0.861781584	0.946380378	1.19450133
1363	1.026669644	0.861790615	0.94638369	1.194489318
1364	1.026666351	0.861799636	0.94638702	1.194477239
1365	1.026662417	0.861808278	0.946390341	1.194465191
1366	1.026658844	0.861817102	0.946393666	1.194453129
1367	1.026655249	0.861825966	0.946396989	1.194441077
1368	1.026651966	0.861835057	0.94640029	1.1944291
1369	1.026648484	0.861843951	0.946403608	1.194417066
1370	1.026644903	0.861852804	0.946406893	1.194405151
1371	1.026641313	0.861861575	0.94641015	1.194393336
1372	1.026638364	0.861870717	0.946413433	1.194381428
1373	1.026634774	0.861879481	0.946416703	1.194369564
1374	1.026631081	0.861888163	0.946419984	1.194357663
1375	1.02662728	0.861896847	0.946423281	1.194345704
1376	1.026623654	0.861905518	0.946426593	1.194333689
1377	1.026619925	0.861914105	0.94642992	1.194321619
1378	1.026616119	0.861922608	0.946433251	1.194309537
1379	1.026612224	0.86193103	0.946436592	1.194297418
1380	1.02660803	0.861939218	0.946439914	1.19428537
1381	1.026603466	0.861947137	0.946443207	1.194273422
1382	1.026598767	0.861954936	0.946446534	1.194261356
1383	1.026594389	0.861962923	0.946449866	1.194249267
1384	1.026590539	0.86197125	0.946453182	1.194237241
1385	1.02658681	0.861979568	0.946456487	1.194225251
1386	1.026583118	0.861987962	0.946459833	1.194213115
1387	1.026578911	0.861996011	0.946463174	1.194200996
1388	1.026575062	0.862004326	0.946466509	1.194188896
1389	1.026571709	0.862012939	0.946469857	1.194176753
1390	1.026568198	0.862021476	0.946473203	1.194164614
1391	1.026564647	0.86203001	0.946476567	1.194152413
1392	1.026561669	0.862038921	0.946479923	1.194140238
1393	1.026558461	0.862047718	0.946483261	1.19412813
1394	1.026555163	0.862056432	0.946486606	1.194115996
1395	1.026551956	0.862065217	0.946489932	1.194103933
1396	1.026548826	0.862074074	0.946493273	1.194091814
1397	1.026545389	0.862082737	0.946496614	1.194079693
1398	1.026541727	0.862091204	0.946499964	1.19406754
1399	1.026538092	0.862099783	0.946503294	1.194055462
1400	1.026534539	0.862108475	0.946506625	1.19404338
1401	1.026531207	0.862117314	0.946509945	1.194031336
1402	1.026528277	0.862126456	0.946513246	1.194019362
1403	1.026525307	0.862135598	0.946516542	1.194007406
1404	1.026522089	0.862144584	0.946519833	1.193995467
1405	1.026519128	0.862153675	0.946523135	1.193983489
1406	1.02651591	0.862162649	0.946526412	1.193971602
1407	1.026512485	0.862171468	0.94652969	1.193959711
1408	1.026508492	0.862179946	0.946532969	1.193947816
1409	1.026504138	0.862188114	0.94653627	1.193935844
1410	1.026499784	0.86219628	0.946539601	1.193923762
1411	1.026495381	0.862204362	0.946542924	1.193911706
1412	1.026490884	0.862212323	0.94654625	1.193899641
1413	1.026486435	0.862220239	0.946549598	1.193887498
1414	1.026481767	0.862228123	0.946552926	1.193875426
1415	1.026477031	0.862236006	0.946556239	1.193863408
1416	1.026472251	0.862243847	0.946559529	1.193851474
1417	1.026467597	0.862251719	0.946562833	1.19383949
1418	1.026463452	0.86225989	0.94656613	1.193827527
1419	1.026459334	0.862268052	0.946569429	1.193815563
1420	1.026455149	0.86227621	0.946572764	1.193803464
1421	1.026450947	0.862284443	0.946576072	1.193791465
1422	1.026446439	0.862292482	0.946579411	1.193779351
1423	1.026442179	0.862300667	0.94658276	1.193767204
1424	1.026437427	0.862308463	0.946586073	1.193755187
1425	1.026432613	0.862316179	0.9465894	1.193743119
1426	1.02642787	0.862323928	0.9465927	1.193731148
1427	1.026423317	0.862331786	0.946596004	1.193719164
1428	1.02641849	0.862339493	0.94659933	1.193707097
1429	1.0264136	0.862347239	0.946602661	1.193695017
1430	1.026409013	0.862355132	0.946606019	1.193682833
1431	1.026404651	0.862363214	0.946609377	1.193670654
1432	1.026400811	0.862371595	0.946612728	1.193658497
1433	1.026396639	0.862379785	0.946616061	1.193646407
1434	1.026392269	0.862387899	0.946619379	1.193634371
1435	1.026387584	0.862395859	0.946622677	1.193622408
1436	1.026382773	0.862403784	0.946625974	1.19361045
1437	1.026377728	0.862411556	0.946629274	1.193598477
1438	1.026372323	0.862419015	0.946632572	1.193586514
1439	1.026366959	0.862426471	0.946635855	1.193574605
1440	1.02636173	0.86243404	0.946639133	1.193562717
1441	1.026356799	0.862441837	0.946642424	1.193550779
1442	1.026351368	0.862449288	0.946645696	1.19353891
1443	1.026345811	0.862456702	0.946648951	1.193527103
1444	1.026339939	0.862463844	0.946652227	1.193515217
1445	1.026333816	0.862470908	0.946655486	1.193503396
1446	1.026327801	0.862477964	0.94665872	1.193491665
1447	1.026321755	0.862484977	0.946661976	1.193479853
1448	1.026315857	0.862492101	0.946665249	1.193467984
1449	1.026310091	0.862499297	0.946668525	1.193456097
1450	1.026304018	0.862506296	0.94667181	1.193444182
1451	1.026297973	0.862513291	0.946675111	1.193432208
1452	1.026291788	0.862520128	0.946678397	1.193420289
1453	1.026285901	0.862527194	0.946681691	1.193408338
1454	1.026279979	0.862534298	0.946685015	1.193396283
1455	1.026274115	0.862541436	0.946688312	1.193384322
1456	1.026268234	0.862548532	0.946691604	1.19337238
1457	1.026262641	0.862555773	0.9466949	1.193360426
1458	1.026257197	0.862563126	0.946698187	1.193348502
1459	1.026251699	0.862570479	0.946701461	1.193336627
1460	1.026245959	0.862577721	0.94670472	1.193324803
1461	1.026240345	0.862584996	0.946707989	1.193312946
1462	1.0262346	0.862592192	0.946711264	1.193301064
1463	1.026228897	0.862599379	0.946714524	1.193289239
1464	1.026223801	0.862606899	0.946717788	1.1932774
1465	1.026218791	0.862614454	0.946721058	1.19326554
1466	1.026213299	0.862621698	0.946724321	1.193253704
1467	1.026207241	0.862628599	0.94672758	1.193241881
1468	1.026201251	0.862635613	0.94673084	1.193230054
1469	1.026195288	0.862642622	0.946734071	1.193218334
1470	1.026189411	0.862649665	0.946737323	1.193206538
1471	1.02618304	0.862656403	0.946740588	1.193194694
1472	1.026176183	0.862662915	0.94674386	1.193182825
1473	1.026168868	0.862669082	0.946747116	1.193171017
1474	1.026161895	0.862675514	0.946750396	1.193159118
1475	1.026154787	0.862681829	0.946753673	1.193147232
1476	1.026147959	0.862688331	0.946756939	1.193135384
1477	1.026140573	0.862694449	0.946760195	1.193123574
1478	1.026133421	0.862700717	0.946763443	1.193111789
1479	1.026126626	0.862707245	0.946766711	1.193099936
1480	1.026119444	0.86271346	0.946769983	1.193088068
1481	1.026112495	0.862719703	0.946773273	1.193076132
1482	1.026105767	0.862726094	0.946776558	1.193064218
1483	1.026098847	0.862732329	0.946779864	1.193052224
1484	1.026091768	0.862738367	0.946783152	1.193040299
1485	1.026084542	0.862744286	0.946786438	1.193028378
1486	1.026077343	0.8627502	0.946789714	1.193016495
1487	1.026069807	0.862755881	0.946793	1.193004574
1488	1.026062582	0.86276179	0.946796263	1.192992738
1489	1.026055353	0.862767656	0.94679953	1.192980888
1490	1.02604874	0.862773936	0.946802816	1.192968968
1491	1.026042339	0.862780407	0.946806106	1.192957034
1492	1.026035678	0.862786725	0.946809378	1.192945166
1493	1.02602881	0.862792888	0.946812671	1.19293322
1494	1.026022357	0.862799354	0.94681599	1.192921181
1495	1.026015841	0.862805861	0.946819314	1.192909121
1496	1.026009506	0.862812512	0.946822637	1.19289707
1497	1.026003031	0.862819127	0.94682596	1.192885014
1498	1.025996652	0.862825856	0.946829277	1.192872981
1499	1.025989891	0.862832315	0.946832597	1.192860939
1500	1.025983274	0.862838848	0.94683588	1.192849029
1501	1.025976505	0.862845224	0.946839177	1.192837069
1502	1.025969699	0.862851512	0.946842479	1.192825093
1503	1.025962944	0.862857876	0.946845773	1.192813144
1504	1.025956023	0.862864082	0.94684907	1.192801185
1505	1.02594907	0.862870249	0.946852386	1.192789157
1506	1.025942149	0.862876451	0.946855698	1.192777142
1507	1.025935291	0.862882606	0.946859024	1.192765075
1508	1.025928623	0.862888871	0.946862351	1.192753008
1509	1.025921973	0.862895169	0.946865671	1.192740966
1510	1.025915111	0.86290127	0.946869026	1.192728797
1511	1.025908578	0.862907515	0.94687236	1.192716702
1512	1.025902513	0.862914061	0.946875721	1.192704511
1513	1.025896682	0.862920754	0.946879083	1.192692316
1514	1.02589068	0.86292737	0.946882448	1.192680109
1515	1.025884894	0.862934096	0.946885796	1.192667963
1516	1.025879284	0.862940931	0.946889139	1.192655837
1517	1.025874025	0.862948112	0.946892486	1.192643696
1518	1.025868838	0.862955327	0.946895834	1.19263155
1519	1.025863503	0.862962424	0.94689919	1.192619376
1520	1.025857764	0.862969171	0.94690256	1.192607155
1521	1.025852201	0.86297615	0.94690592	1.192594966
1522	1.025846404	0.862982973	0.946909302	1.192582698
1523	1.025841174	0.862990252	0.946912664	1.192570501
1524	1.025835419	0.86299718	0.946916029	1.192558296
1525	1.025829615	0.863004147	0.946919375	1.19254616
1526	1.025824131	0.8630113	0.946922721	1.192534019
1527	1.025818893	0.8630186	0.94692605	1.192521946
1528	1.025813234	0.863025625	0.946929378	1.192509875
1529	1.025808002	0.86303295	0.946932702	1.192497814
1530	1.025803035	0.863040462	0.946936034	1.192485728
1531	1.02579836	0.86304816	0.946939363	1.192473651
1532	1.025793187	0.863055516	0.946942691	1.192461582
1533	1.025787587	0.863062565	0.946945995	1.192449595
1534	1.025781894	0.863069496	0.946949307	1.19243758
1535	1.025776326	0.863076459	0.946952624	1.192425551
1536	1.025770628	0.863083344	0.946955959	1.192413451
1537	1.025765249	0.863090413	0.946959276	1.192401419
1538	1.025760042	0.863097675	0.946962593	1.192389389
1539	1.025754889	0.863105053	0.946965916	1.192377334
1540	1.0257494	0.863112322	0.946969237	1.192365286
1541	1.025743763	0.863119473	0.946972576	1.192353176
1542	1.025738463	0.863126846	0.946975871	1.192341225
1543	1.025732692	0.86313387	0.946979162	1.192329286
1544	1.025727518	0.863141268	0.946982459	1.192317324
1545	1.025722308	0.863148584	0.946985761	1.192305346
1546	1.025716659	0.863155592	0.946989071	1.192293341
1547	1.025711225	0.863162708	0.946992371	1.192281371
1548	1.025705038	0.863169372	0.946995656	1.192269456
1549	1.025698972	0.86317615	0.946998981	1.192257393
1550	1.025692875	0.863182886	0.94700228	1.192245427
1551	1.025686577	0.863189506	0.947005552	1.192233556
1552	1.025680355	0.8631962	0.947008822	1.192221694
1553	1.025673932	0.863202778	0.947012095	1.192209824
1554	1.025667581	0.863209509	0.947015353	1.192198003
1555	1.025661442	0.863216304	0.947018604	1.192186213
1556	1.0256558	0.863223436	0.947021869	1.192174368
1557	1.025649419	0.863230114	0.947025133	1.192162527
1558	1.025643326	0.863236938	0.947028413	1.192150631
1559	1.02563734	0.863243874	0.947031664	1.192138838
1560	1.02563153	0.86325092	0.94703492	1.192127028
1561	1.025625177	0.863257582	0.947038165	1.192115255
1562	1.025618874	0.863264321	0.947041417	1.192103459
1563	1.025612863	0.863271241	0.947044669	1.192091664
1564	1.025607121	0.863278266	0.947047924	1.192079857
1565	1.025601595	0.863285398	0.947051171	1.192068079
1566	1.025596226	0.863292602	0.947054432	1.192056249
1567	1.025590812	0.863299762	0.947057685	1.19204445
1568	1.025585843	0.863307257	0.947060931	1.192032674
1569	1.025580623	0.863314555	0.947064203	1.192020803
1570	1.02557534	0.863321772	0.947067466	1.192008969
1571	1.02557052	0.863329249	0.947070737	1.191997103
1572	1.025565847	0.863336836	0.947073997	1.191985277
1573	1.025561436	0.86334469	0.947077257	1.191973451
1574	1.025557186	0.863352654	0.94708052	1.191961617
1575	1.025552672	0.863360425	0.947083784	1.191949776
1576	1.02554788	0.863368005	0.947087025	1.19193802
1577	1.025543092	0.863375609	0.947090261	1.191926283
1578	1.025537956	0.863382976	0.947093482	1.191914596
1579	1.025532591	0.86339022	0.947096707	1.191902898
1580	1.025526383	0.863396932	0.947099905	1.1918913
1581	1.025520422	0.863403791	0.94710312	1.191879635
1582	1.025514628	0.863410798	0.947106346	1.191867933
1583	1.025508502	0.863417616	0.947109584	1.191856187
1584	1.025502417	0.863424429	0.947112811	1.191844481
1585	1.025496932	0.863431538	0.947116057	1.191832707
1586	1.025491479	0.863438683	0.947119308	1.191820915
1587	1.025486888	0.863446395	0.947122571	1.191809079
1588	1.025482073	0.863454033	0.947125818	1.191797302
1589	1.025477643	0.86346197	0.947129056	1.191785555
1590	1.025473071	0.86346983	0.947132309	1.191773756
1591	1.0254681	0.863477381	0.947135569	1.19176193
1592	1.025463124	0.863484889	0.947138831	1.191750095
1593	1.02545818	0.863492435	0.947142104	1.191738226
1594	1.025453604	0.863500241	0.947145364	1.191726398
1595	1.025449293	0.863508232	0.947148622	1.191714579
1596	1.025445156	0.863516332	0.947151896	1.191702705
1597	1.025441186	0.863524584	0.947155154	1.191690886
1598	1.025436616	0.863532416	0.947158441	1.191678965
1599	1.025431781	0.863540057	0.947161708	1.191667113
1600	1.025427234	0.863547964	0.94716497	1.19165528
1601	1.025422364	0.863555641	0.947168236	1.191643431
1602	1.025417207	0.863563169	0.947171524	1.191631505
1603	1.025412231	0.863570844	0.947174792	1.191619651
1604	1.025407994	0.863578967	0.947178073	1.191607749
1605	1.025403685	0.86358705	0.947181347	1.191595874
1606	1.025399444	0.863595126	0.947184617	1.191584011
1607	1.025394978	0.863603007	0.947187899	1.191572106
1608	1.025390903	0.863611109	0.947191186	1.191560185
1609	1.025386971	0.863619281	0.947194476	1.191548248
1610	1.025383169	0.863627527	0.947197764	1.191536323
1611	1.025379462	0.863635886	0.947201044	1.191524425
1612	1.025375647	0.863644123	0.947204326	1.191512518
1613	1.025371882	0.863652433	0.9472076	1.191500642
1614	1.025368041	0.863660661	0.947210866	1.191488795
1615	1.025364272	0.86366892	0.947214155	1.191476864
1616	1.025360373	0.863677222	0.947217424	1.191465007
1617	1.025356766	0.86368571	0.947220693	1.191453147
1618	1.025352827	0.863694008	0.947223986	1.191441202
1619	1.025349189	0.863702449	0.947227294	1.191429204
1620	1.025345278	0.863710736	0.947230578	1.191417291
1621	1.025341484	0.863719216	0.947233847	1.191405434
1622	1.02533743	0.863727543	0.947237126	1.191393539
1623	1.025333479	0.863735944	0.947240385	1.191381717
1624	1.025329646	0.863744414	0.947243671	1.191369796
1625	1.025326045	0.863753033	0.947246918	1.191358019
1626	1.025322507	0.863761727	0.94725018	1.191346186
1627	1.025318522	0.863770158	0.947253443	1.191334349
1628	1.025314976	0.863778887	0.947256707	1.191322511
1629	1.025311448	0.863787651	0.947259957	1.191310723
1630	1.025307853	0.863796412	0.94726321	1.191298922
1631	1.025304482	0.863805362	0.947266464	1.191287116
1632	1.025300884	0.863814195	0.947269711	1.19127534
1633	1.025297563	0.863823214	0.947272951	1.191263587
1634	1.025294247	0.863832271	0.947276208	1.19125177
1635	1.025290563	0.863841057	0.947279472	1.19123993
1636	1.025286983	0.863849916	0.947282723	1.19122814
1637	1.025283319	0.863858737	0.947285967	1.191216372
1638	1.025280187	0.863867855	0.947289223	1.191204559
1639	1.02527705	0.863876931	0.947292465	1.191192799
1640	1.025274034	0.863885996	0.947295733	1.191180947
1641	1.025271458	0.863895359	0.947298995	1.191169113
1642	1.025268523	0.863904524	0.94730225	1.191157305
1643	1.025265503	0.863913649	0.947305484	1.191145576
1644	1.025262108	0.863922545	0.947308723	1.191133826
1645	1.025258874	0.863931552	0.947311966	1.191122064
1646	1.025255712	0.863940595	0.947315198	1.191110337
1647	1.025252563	0.863949636	0.947318446	1.191098556
1648	1.025249312	0.863958594	0.947321695	1.191086771
1649	1.025246414	0.863967814	0.94732493	1.191075038
1650	1.025243427	0.863976952	0.947328183	1.191063237
1651	1.0252404	0.863986084	0.947331423	1.191051483
1652	1.025237454	0.863995329	0.947334647	1.191039789
1653	1.025234221	0.864004299	0.947337868	1.191028104
1654	1.025231109	0.864013383	0.947341111	1.19101634
1655	1.025228051	0.864022459	0.94734435	1.19100459
1656	1.025224721	0.864031376	0.947347575	1.190992892
1657	1.02522173	0.864040558	0.947350784	1.190981252
1658	1.025218937	0.864049809	0.947354018	1.190969521
1659	1.025216041	0.864058983	0.947357274	1.190957711
1660	1.025212876	0.864067925	0.94736052	1.190945937
1661	1.025209814	0.864076818	0.947363756	1.190934199
1662	1.02520647	0.864085478	0.947367007	1.190922404
1663	1.025203113	0.864094136	0.947370276	1.190910546
1664	1.025200172	0.864103136	0.947373546	1.190898686
1665	1.025197343	0.864112168	0.947376822	1.190886802
1666	1.025194805	0.864121385	0.947380105	1.190874894
1667	1.025192344	0.864130677	0.947383395	1.19086296
1668	1.025189328	0.864139589	0.947386687	1.190851018
1669	1.025186794	0.864148719	0.947389984	1.190839059
1670	1.025184427	0.864157999	0.947393229	1.190827285
1671	1.025182274	0.864167388	0.947396478	1.190815501
1672	1.025180162	0.864176893	0.94739973	1.190803706
1673	1.025177289	0.864185866	0.94740299	1.190791879
1674	1.025174694	0.864195023	0.947406228	1.190780132
1675	1.025171822	0.864203986	0.94740949	1.190768302
1676	1.02516912	0.86421314	0.947412767	1.190756416
1677	1.025166507	0.864222365	0.947416038	1.19074455
1678	1.025163721	0.864231472	0.947419319	1.190732647
1679	1.025160326	0.864240195	0.947422606	1.190720724
1680	1.025156762	0.864248842	0.947425878	1.190708854
1681	1.025153153	0.864257446	0.947429149	1.190696989
1682	1.025149684	0.864266202	0.947432416	1.19068514
1683	1.025146156	0.864274915	0.947435701	1.190673223
1684	1.025142557	0.864283582	0.947438965	1.190661382
1685	1.025139079	0.864292357	0.947442219	1.19064958
1686	1.025135664	0.864301203	0.947445487	1.190637723
1687	1.025132016	0.864309894	0.947448729	1.190625966
1688	1.025128262	0.864318586	0.947451968	1.190614216
1689	1.025124776	0.864327505	0.947455194	1.190602515
1690	1.025121559	0.86433665	0.947458437	1.19059075
1691	1.025118355	0.864345789	0.947461684	1.19057897
1692	1.025115259	0.864355042	0.947464933	1.190567184
1693	1.025111546	0.864363834	0.947468165	1.190555462
1694	1.025107444	0.864372399	0.947471401	1.190543723
1695	1.025103486	0.864381035	0.947474621	1.190532042
1696	1.025100011	0.864390009	0.947477848	1.190520338
1697	1.025096008	0.864398597	0.947481055	1.190508705
1698	1.025091804	0.864407069	0.947484242	1.190497144
1699	1.025087883	0.864415763	0.947487432	1.190485572
1700	1.0250841	0.86442461	0.947490661	1.190473859
1701	1.025080277	0.864433457	0.947493878	1.190462188
1702	1.02507674	0.864442449	0.94749707	1.19045061
1703	1.025073673	0.864451779	0.947500248	1.190439081
1704	1.025070968	0.864461331	0.947503443	1.190427494
1705	1.025068183	0.864470882	0.947506643	1.190415887
1706	1.025065751	0.864480572	0.947509852	1.190404245
1707	1.025062841	0.864489954	0.947513071	1.190392568
1708	1.025060105	0.864499446	0.947516275	1.190380946
1709	1.025057521	0.864508966	0.947519489	1.190369288
1710	1.025054254	0.864518029	0.94752269	1.190357675
1711	1.025050982	0.86452705	0.947525882	1.190346098
1712	1.025047486	0.864535872	0.947529072	1.190334525
1713	1.025044277	0.864544959	0.947532247	1.19032301
1714	1.025041609	0.864554299	0.947535451	1.190311386
1715	1.025038471	0.864563294	0.947538619	1.190299894
1716	1.025035218	0.864572331	0.947541805	1.190288337
1717	1.025031487	0.864581065	0.947544975	1.190276838
1718	1.025028618	0.864590401	0.947548151	1.190265317
1719	1.025025589	0.864599619	0.947551325	1.190253805
1720	1.025022828	0.864609065	0.947554491	1.190242319
1721	1.025019585	0.864618164	0.947557638	1.190230903
1722	1.025016507	0.864627414	0.947560801	1.190219432
1723	1.025013059	0.864636352	0.947563956	1.190207987
1724	1.025009507	0.864645212	0.947567116	1.190196525
1725	1.025006251	0.864654302	0.947570265	1.190185102
1726	1.025002848	0.864663274	0.947573393	1.190173755
1727	1.024999382	0.864672166	0.947576521	1.190162407
1728	1.024996475	0.864681352	0.947579677	1.190150959
1729	1.024993773	0.864690687	0.947582843	1.190139474
1730	1.024990754	0.864699829	0.947586002	1.190128016
1731	1.02498815	0.864709191	0.947589151	1.190116595
1732	1.024985216	0.864718364	0.947592292	1.190105198
1733	1.024982662	0.864727799	0.947595448	1.190093752
1734	1.024979573	0.864736894	0.947598602	1.19008231
1735	1.024976434	0.864745906	0.94760176	1.190070857
1736	1.024973657	0.864755141	0.947604899	1.19005947
1737	1.024970674	0.864764217	0.947608048	1.190048048
1738	1.024968233	0.864773668	0.94761122	1.190036539
1739	1.024965264	0.864782738	0.947614383	1.190025066
1740	1.02496271	0.864792028	0.947617554	1.190013565
1741	1.024959924	0.864801042	0.947620698	1.190002158
1742	1.024956902	0.864809981	0.947623843	1.189990752
1743	1.024953978	0.864818952	0.947626991	1.18997933
1744	1.024951015	0.864827921	0.947630116	1.189967996
1745	1.024948216	0.864837041	0.947633236	1.189956677
1746	1.024945271	0.864846044	0.947636375	1.189945294
1747	1.024942937	0.864855459	0.947639524	1.189933871
1748	1.024940308	0.864864642	0.947642684	1.189922407
1749	1.024937591	0.864873859	0.947645827	1.189911005
1750	1.024934602	0.864882921	0.947648962	1.189899634
1751	1.024931764	0.864892014	0.947652109	1.189888219
1752	1.024928739	0.864900988	0.947655257	1.189876799
1753	1.024925821	0.864910076	0.947658415	1.189865345
1754	1.024922752	0.864919006	0.947661574	1.189853886
1755	1.02492025	0.864928311	0.947664735	1.189842417
1756	1.024917622	0.864937458	0.947667877	1.189831022
1757	1.024915477	0.864946942	0.947671023	1.189819608
1758	1.024913555	0.864956614	0.947674166	1.189808207
1759	1.024911352	0.864966051	0.94767732	1.189796767
1760	1.02490906	0.864975527	0.947680496	1.189785246
1761	1.024906898	0.864985073	0.947683673	1.189773722
1762	1.02490474	0.864994658	0.94768684	1.189762232
1763	1.024902372	0.865004048	0.94769002	1.189750697
1764	1.024900634	0.86501389	0.947693202	1.189739156
1765	1.024898432	0.865023427	0.947696373	1.189727652
1766	1.024896516	0.865033108	0.947699539	1.18971617
1767	1.024894452	0.865042792	0.947702696	1.189704716
1768	1.024892657	0.865052701	0.947705847	1.189693286
1769	1.024890795	0.865062608	0.947709011	1.189681812
1770	1.024888875	0.865072473	0.947712158	1.189670395
1771	1.024886781	0.865082219	0.947715322	1.189658918
1772	1.024884825	0.86509212	0.947718492	1.189647418
1773	1.024883053	0.865102208	0.94772164	1.189636001
1774	1.024880782	0.865112034	0.947724815	1.189624484
1775	1.024878907	0.865122159	0.947727964	1.18961306
1776	1.024877038	0.86513232	0.947731103	1.189601673
1777	1.024875106	0.865142398	0.947734246	1.189590272
1778	1.02487288	0.865152364	0.94773738	1.189578904
1779	1.024870855	0.86516256	0.947740533	1.189567468
1780	1.024868245	0.865172338	0.947743674	1.189556074
1781	1.024865609	0.865182114	0.947746836	1.189544604
1782	1.024863348	0.865192109	0.947749975	1.189533217
1783	1.024860855	0.865201953	0.947753113	1.189521835
1784	1.024858046	0.865211604	0.94775625	1.189510454
1785	1.024855718	0.865221593	0.94775939	1.189499063
1786	1.024853457	0.865231577	0.947762528	1.189487679
1787	1.024851161	0.86524148	0.947765662	1.189476313
1788	1.024848548	0.865251195	0.947768809	1.189464899
1789	1.024845734	0.865260792	0.947771928	1.189453583
1790	1.024843273	0.865270651	0.947775037	1.189442307
1791	1.024840536	0.865280316	0.947778142	1.189431044
1792	1.02483779	0.865289899	0.947781259	1.189419736
1793	1.024835155	0.865299514	0.947784384	1.1894084
1794	1.024832596	0.865309199	0.947787526	1.189397002
1795	1.024830117	0.865318876	0.947790665	1.189385616
1796	1.02482763	0.865328587	0.947793815	1.189374189
1797	1.024825366	0.865338366	0.947796992	1.189362666
1798	1.024823654	0.865348519	0.947800162	1.189351167
1799	1.024822085	0.865358742	0.947803343	1.189339626
1800	1.024820472	0.865368925	0.947806524	1.18932809
1801	1.024818921	0.865379061	0.947809693	1.189316592
1802	1.024817076	0.865388966	0.947812867	1.189305082
1803	1.024815333	0.865398943	0.947816034	1.189293592
1804	1.024813608	0.865408835	0.947819214	1.189282058
1805	1.024811673	0.865418531	0.94782238	1.189270573
1806	1.024809814	0.865428301	0.947825537	1.189259122
1807	1.024807818	0.865438032	0.947828701	1.189247642
1808	1.024805406	0.865447416	0.947831861	1.189236181
1809	1.024803521	0.865457176	0.947835026	1.1892247
1810	1.024801569	0.865466935	0.947838197	1.189213198
1811	1.024799096	0.865476352	0.947841365	1.189201706
1812	1.024796756	0.865485761	0.947844546	1.189190166
1813	1.024794435	0.865495205	0.947847713	1.18917868
1814	1.024791908	0.865504492	0.947850873	1.189167215
1815	1.024789337	0.865513738	0.947854037	1.18915574
1816	1.024787123	0.865523169	0.947857192	1.189144295
1817	1.024784966	0.865532634	0.947860324	1.189132934
1818	1.024782471	0.86554183	0.947863465	1.189121538
1819	1.024779887	0.865550946	0.947866612	1.189110124
1820	1.024777294	0.8655601	0.947869772	1.18909866
1821	1.024774683	0.865569212	0.947872947	1.189087144
1822	1.02477221	0.865578356	0.947876106	1.189075683
1823	1.02477005	0.865587765	0.947879286	1.189064151
1824	1.024767903	0.865597172	0.947882466	1.189052613
1825	1.024765836	0.865606572	0.947885656	1.189041042
1826	1.024763992	0.865616159	0.947888846	1.189029473
1827	1.024762304	0.865625936	0.947892026	1.189017937
1828	1.024760799	0.86563578	0.947895207	1.189006399
1829	1.024759183	0.865645586	0.947898388	1.18899486
1830	1.024757344	0.865655196	0.9479016	1.188983206
1831	1.024755189	0.865664615	0.947904818	1.188971533
1832	1.024752976	0.865673994	0.947908041	1.188959844
1833	1.024751057	0.865683599	0.947911228	1.188948282
1834	1.024749392	0.865693311	0.947914391	1.18893681
1835	1.024747554	0.865702908	0.947917564	1.1889253
1836	1.024745894	0.865712656	0.947920756	1.18891372
1837	1.024744185	0.865722441	0.947923938	1.188902178
1838	1.024741884	0.865731848	0.947927118	1.188890642
1839	1.024739489	0.865741134	0.947930289	1.188879139
1840	1.024737277	0.865750492	0.947933469	1.188867603
1841	1.024734837	0.865759735	0.947936637	1.188856112
1842	1.024732643	0.865769124	0.947939808	1.18884461
1843	1.024730441	0.865778551	0.947942974	1.188833125
1844	1.024728077	0.865787863	0.94794615	1.188821605
1845	1.024725982	0.865797402	0.947949317	1.188810117
1846	1.024724105	0.86580709	0.947952464	1.188798701
1847	1.024722201	0.865816776	0.947955636	1.188787197
1848	1.024720266	0.865826418	0.947958807	1.188775692
1849	1.024718153	0.865835901	0.947962001	1.188764106
1850	1.024716089	0.865845335	0.947965187	1.188752552
1851	1.02471386	0.865854733	0.947968359	1.188741044
1852	1.024711805	0.86586424	0.947971545	1.188729488
1853	1.024709505	0.865873594	0.947974726	1.18871795
1854	1.024707112	0.865882947	0.947977901	1.18870643
1855	1.024704515	0.865892146	0.947981085	1.188694882
1856	1.024701984	0.865901339	0.947984252	1.188683393
1857	1.024699395	0.865910491	0.947987425	1.188671884
1858	1.024696388	0.865919378	0.947990589	1.188660407
1859	1.02469356	0.865928415	0.947993757	1.188648915
1860	1.024690526	0.865937297	0.947996935	1.188637388
1861	1.024687938	0.865946436	0.948000107	1.188625879
1862	1.024685235	0.865955496	0.948003277	1.188614382
1863	1.0246827	0.865964743	0.948006419	1.188602985
1864	1.024679819	0.865973883	0.948009571	1.18859155
1865	1.024676969	0.865982935	0.948012728	1.188580099
1866	1.024673906	0.865991871	0.948015879	1.18856867
1867	1.024671114	0.866000952	0.948019036	1.188557215
1868	1.024668287	0.866009951	0.948022195	1.188545759
1869	1.024665709	0.866019137	0.948025336	1.188534364
1870	1.024663131	0.866028321	0.948028476	1.188522975
1871	1.024660246	0.866037273	0.948031628	1.18851154
1872	1.024657303	0.866046184	0.948034767	1.188500153
1873	1.024654623	0.86605528	0.948037925	1.188488699
1874	1.024651823	0.866064255	0.948041097	1.188477192
1875	1.024648787	0.866073037	0.94804426	1.188465718
1876	1.024646339	0.866082155	0.948047406	1.188454307
1877	1.024643241	0.866090856	0.948050559	1.188442868
1878	1.024640713	0.86609997	0.948053734	1.188431353
1879	1.024637851	0.866108857	0.948056886	1.18841992
1880	1.024634967	0.866117781	0.948060063	1.188408394
1881	1.024632408	0.866126964	0.948063237	1.188396881
1882	1.024629565	0.866135995	0.948066399	1.188385412
1883	1.024626482	0.866144909	0.948069587	1.188373847
1884	1.024623025	0.866153593	0.948072769	1.188362304
1885	1.024619444	0.866162118	0.948075963	1.188350717
1886	1.024615805	0.866170603	0.948079128	1.188339237
1887	1.024612095	0.866179048	0.948082287	1.18832778
1888	1.024608839	0.866187829	0.948085447	1.188316316
1889	1.024605428	0.866196534	0.948088608	1.188304851
1890	1.024601514	0.866204934	0.948091762	1.188293407
1891	1.024597476	0.866213294	0.948094899	1.188282031
1892	1.024593932	0.866221991	0.948098041	1.188270631
1893	1.024590058	0.866230375	0.948101193	1.188259198
1894	1.024586559	0.866238981	0.948104356	1.188247725
1895	1.024582913	0.866247468	0.948107501	1.188236317
1896	1.024579427	0.86625606	0.948110623	1.18822499
1897	1.024576186	0.866264797	0.948113757	1.188213623
1898	1.024572936	0.866273568	0.948116885	1.188202276
1899	1.024569482	0.86628218	0.948120029	1.188190872
1900	1.024566023	0.866290747	0.94812318	1.188179441
1901	1.024562502	0.866299233	0.948126336	1.188167995
1902	1.024558497	0.866307458	0.948129471	1.18815662
1903	1.024554954	0.866315979	0.948132606	1.188145249
1904	1.024551443	0.866324534	0.948135747	1.188133857
1905	1.024547892	0.866332968	0.948138903	1.188122409
1906	1.02454439	0.866341477	0.948142032	1.188111059
1907	1.024540932	0.86635002	0.948145171	1.188099671
1908	1.024536781	0.866358111	0.948148316	1.188088263
1909	1.024532991	0.866366545	0.948151449	1.1880769
1910	1.02452973	0.866375395	0.948154581	1.188065536
1911	1.024526056	0.866383898	0.948157716	1.188054167
1912	1.024522542	0.866392505	0.948160828	1.188042875
1913	1.024518659	0.866400802	0.948163948	1.188031558
1914	1.024514456	0.866408868	0.94816708	1.188020199
1915	1.024510635	0.866417113	0.948170221	1.188008802
1916	1.024506925	0.866425393	0.948173334	1.187997513
1917	1.024503345	0.866433745	0.948176455	1.18798619
1918	1.02449956	0.866441944	0.948179592	1.187974813
1919	1.024495771	0.866450099	0.948182719	1.18796347
1920	1.024491916	0.866458252	0.94818585	1.187952111
1921	1.024488225	0.866466557	0.948188985	1.187940738
1922	1.02448485	0.866475045	0.948192107	1.187929413
1923	1.024481093	0.866483344	0.948195214	1.187918145
1924	1.024477403	0.866491634	0.948198335	1.187906822
1925	1.024473081	0.866499426	0.948201462	1.187895478
1926	1.024469058	0.866507481	0.948204559	1.187884245
1927	1.024464755	0.866515307	0.948207636	1.187873083
1928	1.024460905	0.866523352	0.948210746	1.187861801
1929	1.0244573	0.866531542	0.94821385	1.187850541
1930	1.024453504	0.866539574	0.948216965	1.187839243
1931	1.024450081	0.86654783	0.948220067	1.18782799
1932	1.024446658	0.866556083	0.948223171	1.187816732
1933	1.024443449	0.866564441	0.948226309	1.187805348
1934	1.024440493	0.866573026	0.948229453	1.187793943
1935	1.024437413	0.866581573	0.948232583	1.187782589
1936	1.024434289	0.866590079	0.948235707	1.187771259
1937	1.024430965	0.866598472	0.94823883	1.18775993
1938	1.024427566	0.866606786	0.948241962	1.187748568
1939	1.024424056	0.866615063	0.948245118	1.187737122
1940	1.024420852	0.866623443	0.948248264	1.187725708
1941	1.024417893	0.866631968	0.948251396	1.187714349
1942	1.024414872	0.866640533	0.94825454	1.187702943
1943	1.024411895	0.866649132	0.948257696	1.187691495
1944	1.024409083	0.866657761	0.948260862	1.18768001
1945	1.024406484	0.866666614	0.948264012	1.187668583
1946	1.024403806	0.866675468	0.948267158	1.187657174
1947	1.024401225	0.866684354	0.948270309	1.187645742
1948	1.024398738	0.866693352	0.948273451	1.187634344
1949	1.024396558	0.866702576	0.948276587	1.18762297
1950	1.024393987	0.866711652	0.948279718	1.18761161
1951	1.024391381	0.866720765	0.948282861	1.18760021
1952	1.024388651	0.866729833	0.948285992	1.187588855
1953	1.024385756	0.866738745	0.948289102	1.18757757
1954	1.02438324	0.866747918	0.948292207	1.187566309
1955	1.02438011	0.866756635	0.948295316	1.18755503
1956	1.024377082	0.866765424	0.948298427	1.187543746
1957	1.024373877	0.866774055	0.948301544	1.187532439
1958	1.02437073	0.866782722	0.948304673	1.187521091
1959	1.02436737	0.86679127	0.948307762	1.187509884
1960	1.024364397	0.866800037	0.948310856	1.18749866
1961	1.02436125	0.866808688	0.948313915	1.187487563
1962	1.024358165	0.866817294	0.948316982	1.18747644
1963	1.024355321	0.866826124	0.948320072	1.187465232
1964	1.024352445	0.866834914	0.948323163	1.187454018
1965	1.024349264	0.866843475	0.948326235	1.187442875
1966	1.024346659	0.866852409	0.948329323	1.187431674
1967	1.024343819	0.86686115	0.948332404	1.187420495
1968	1.024340967	0.866869889	0.948335486	1.187409319
1969	1.024337785	0.866878439	0.948338577	1.187398103
1970	1.024334476	0.866886913	0.948341652	1.18738695
1971	1.024330895	0.866895234	0.948344694	1.187375914
1972	1.024327271	0.866903513	0.948347728	1.187364911
1973	1.024323922	0.866911979	0.948350782	1.187353831
1974	1.024320617	0.866920481	0.948353831	1.187342771
1975	1.024317712	0.866929205	0.948356905	1.18733162
1976	1.024314603	0.866937776	0.948360017	1.187320332
1977	1.024311272	0.866946154	0.948363114	1.187309097
1978	1.024308642	0.866955059	0.948366239	1.187297761
1979	1.024306199	0.866964073	0.948369358	1.187286447
1980	1.024303605	0.866972933	0.948372469	1.187275165
1981	1.024300958	0.86698179	0.94837557	1.187263914
1982	1.024298609	0.866990908	0.948378679	1.187252638
1983	1.024295998	0.866999832	0.948381805	1.187241297
1984	1.024293356	0.867008835	0.948384937	1.187229939
1985	1.024290817	0.86701791	0.948388089	1.187218504
1986	1.024288623	0.86702709	0.948391238	1.187207081
1987	1.024286452	0.867036228	0.9483944	1.18719561
1988	1.02428405	0.867045211	0.948397539	1.187184225
1989	1.024281532	0.867054114	0.948400686	1.187172809
1990	1.024278984	0.867062976	0.948403842	1.187161362
1991	1.024276875	0.867072179	0.948407003	1.187149894
1992	1.024274536	0.867081227	0.948410169	1.187138409
1993	1.02427197	0.867090041	0.948413324	1.187126964
1994	1.024269009	0.867098671	0.948416472	1.187115547
1995	1.024265716	0.867107072	0.948419645	1.187104036
1996	1.024262863	0.867115813	0.948422803	1.18709258
1997	1.02426016	0.867124584	0.948425969	1.187081098
1998	1.024257023	0.867133051	0.948429129	1.187069632
[truncated: 98,001 more rows]
