# Supplementary material for: Identification and characterization of constrained non-exonic bases lacking predictive epigenomic and transcription factor binding annotations
Source: Nat Commun. 2020 Dec 2;11:6168. doi: 10.1038/s41467-020-19962-9 (PMC7710766; doi:10.1038/s41467-020-19962-9)
Supplement: Supplementary file 11 — Source Data [file 41467_2020_19962_MOESM11_ESM.zip › SourceData/SupFig9d.txt]

Distance to Nearest Gene (bp)	Low_CNE	High_CNE	Low_notCNE	High_notCNE
0	0.56812771	0.586664233	0.460681155	0.58831448
1	0.568254595	0.586732535	0.460698868	0.588340751
2	0.568375504	0.586800344	0.460716673	0.588367084
3	0.568492989	0.586867717	0.460734522	0.588393525
4	0.568606841	0.586934581	0.460752413	0.588420087
5	0.568717296	0.587001018	0.460770338	0.588446784
6	0.568824986	0.587067293	0.460788287	0.588473558
7	0.568929701	0.587133358	0.460806269	0.588500412
8	0.569031836	0.58719906	0.460824301	0.588527271
9	0.56913297	0.587264318	0.460842352	0.588554171
10	0.569231393	0.587329277	0.460860442	0.588581116
11	0.569328156	0.587393905	0.460878554	0.588608102
12	0.569422997	0.587458324	0.46089668	0.588635172
13	0.569516206	0.587522516	0.460914823	0.588662295
14	0.569607467	0.587586579	0.460932997	0.588689416
15	0.569697516	0.587650448	0.460951188	0.588716554
16	0.569786196	0.587713825	0.460969387	0.58874381
17	0.569873138	0.587777064	0.4609876	0.588771113
18	0.569958817	0.587839852	0.461005841	0.58879845
19	0.570043389	0.587902211	0.461024103	0.58882583
20	0.570126935	0.58796407	0.461042381	0.588853287
21	0.570208743	0.588025525	0.461060675	0.588880829
22	0.570289155	0.58808648	0.461078986	0.588908436
23	0.570367751	0.588146902	0.461097296	0.588936226
24	0.570444082	0.588207017	0.461115632	0.588964057
25	0.570518728	0.588266486	0.461134021	0.588991891
26	0.570591189	0.588325624	0.461152426	0.589019818
27	0.570662675	0.588384068	0.461170866	0.589047771
28	0.570732661	0.588441907	0.461189328	0.589075782
29	0.570801435	0.588499188	0.461207805	0.589103847
30	0.570869183	0.588556057	0.461226297	0.589131945
31	0.570935272	0.588612572	0.461244808	0.589160109
32	0.571000018	0.588668569	0.461263326	0.589188363
33	0.571064026	0.588724058	0.461281843	0.589216698
34	0.571127061	0.588779208	0.461300384	0.589245025
35	0.571189253	0.5888341	0.461318932	0.589273363
36	0.571250576	0.588888902	0.461337469	0.58930172
37	0.571310819	0.588943326	0.461356033	0.589330056
38	0.571370036	0.588997466	0.461374591	0.589358482
39	0.571428699	0.589051381	0.461393169	0.589386835
40	0.571486547	0.589105029	0.461411783	0.589415105
41	0.571543789	0.58915846	0.461430402	0.589443372
42	0.571600161	0.589211639	0.461449017	0.58947167
43	0.571655587	0.589264618	0.461467642	0.589499958
44	0.571710274	0.589317507	0.461486257	0.589528263
45	0.571764199	0.589370267	0.461504884	0.589556532
46	0.571818307	0.589422583	0.461523501	0.58958486
47	0.571871652	0.589474762	0.461542143	0.589613106
48	0.571924365	0.589526868	0.461560787	0.589641352
49	0.571976657	0.589578587	0.461579415	0.589669712
50	0.572027843	0.589630273	0.461598041	0.589698116
51	0.57207816	0.58968175	0.461616679	0.589726506
52	0.572127924	0.589732847	0.461635333	0.589754878
53	0.572176608	0.589783693	0.461653993	0.589783255
54	0.572224845	0.58983408	0.461672656	0.589811696
55	0.57227295	0.589884047	0.461691314	0.589840177
56	0.572320924	0.589933763	0.461709989	0.589868594
57	0.572368845	0.589983173	0.461728665	0.589897017
58	0.57241595	0.590032389	0.461747349	0.589925449
59	0.572462738	0.590081346	0.461766038	0.58995389
60	0.572508816	0.590129908	0.461784729	0.589982381
61	0.57255442	0.59017822	0.461803412	0.59001093
62	0.572599919	0.590226313	0.461822105	0.590039453
63	0.572645022	0.590274173	0.46184081	0.590067929
64	0.572689915	0.590321839	0.461859521	0.590096386
65	0.572734571	0.59036923	0.461878242	0.590124841
66	0.572778674	0.5904165	0.461896956	0.590153324
67	0.572822804	0.590463528	0.46191568	0.59018179
68	0.572866959	0.590510201	0.461934393	0.590210318
69	0.572910694	0.590556591	0.461953117	0.590238812
70	0.572954297	0.590602731	0.461971831	0.590267341
71	0.572997188	0.590648758	0.461990565	0.5902958
72	0.573039501	0.590694639	0.46200931	0.590324205
73	0.573081708	0.590740376	0.462028067	0.590352549
74	0.573123968	0.590785748	0.462046831	0.590380873
75	0.573165517	0.590831049	0.462065603	0.590409178
76	0.573206671	0.590876187	0.462084387	0.590437466
77	0.573247773	0.590921213	0.462103177	0.590465717
78	0.573288506	0.590966069	0.462121988	0.590493894
79	0.573329344	0.591010635	0.462140807	0.590522051
80	0.573369998	0.591054934	0.462159616	0.590550281
81	0.573410493	0.591098983	0.462178439	0.590578485
82	0.573450463	0.591142749	0.462197265	0.590606717
83	0.573490379	0.591186217	0.4622161	0.590634948
84	0.573529848	0.591229499	0.462234947	0.590663152
85	0.57356937	0.591272466	0.462253775	0.590691438
86	0.573608417	0.591315215	0.462272627	0.59071966
87	0.57364736	0.59135777	0.462291456	0.59074797
88	0.57368596	0.591400237	0.462310301	0.590776228
89	0.573724218	0.591442574	0.462329162	0.590804435
90	0.573762028	0.591484693	0.462348024	0.590832677
91	0.573799469	0.591526578	0.462366917	0.590860854
92	0.573837174	0.591568173	0.462385819	0.590889009
93	0.57387451	0.591609622	0.462404729	0.590917146
94	0.573911952	0.591650627	0.462423645	0.590945303
95	0.573949077	0.591691455	0.462442578	0.590973404
96	0.573986019	0.591732193	0.462461511	0.591001465
97	0.574022749	0.591772795	0.462480461	0.591029452
98	0.574059164	0.591813259	0.462499412	0.591057437
99	0.574095315	0.591853618	0.462518378	0.591085379
100	0.574131361	0.591893841	0.462537358	0.591113278
101	0.574166881	0.591934006	0.462556337	0.591141197
102	0.574202216	0.591973937	0.462575312	0.591169136
103	0.574237867	0.592013562	0.462594301	0.591197036
104	0.574272965	0.592053122	0.462613329	0.591224813
105	0.574308195	0.592092448	0.462632372	0.591252546
106	0.574343214	0.59213162	0.462651424	0.591280251
107	0.57437797	0.592170559	0.462670503	0.591307881
108	0.574412699	0.592209319	0.462689586	0.591335505
109	0.574447218	0.592247975	0.462708678	0.591363097
110	0.574481948	0.592286381	0.462727788	0.591390612
111	0.574516783	0.592324496	0.462746914	0.591418085
112	0.574551196	0.592362602	0.462766036	0.591445564
113	0.574585557	0.592400515	0.462785181	0.591472959
114	0.574619813	0.592438299	0.462804331	0.591500333
115	0.574654068	0.592476019	0.462823492	0.591527653
116	0.574688455	0.592513439	0.462842659	0.591554979
117	0.574722474	0.59255086	0.462861827	0.5915823
118	0.574756545	0.592588167	0.46288099	0.591609637
119	0.574790221	0.592625281	0.462900163	0.591636962
120	0.574823924	0.592662201	0.462919363	0.591664209
121	0.574857574	0.592698887	0.462938562	0.591691465
122	0.574890987	0.592735419	0.462957763	0.591718711
123	0.574924163	0.592771871	0.462976972	0.591745933
124	0.574957339	0.592808218	0.462996186	0.591773118
125	0.574990779	0.592844217	0.463015401	0.591800335
126	0.575024192	0.59288008	0.463034644	0.591827447
127	0.575057499	0.592915805	0.463053903	0.591854508
128	0.575090807	0.592951385	0.46307317	0.59188153
129	0.575123483	0.592986884	0.463092431	0.591908589
130	0.575155842	0.59302227	0.463111695	0.591935643
131	0.57518836	0.593057462	0.463130977	0.59196263
132	0.575221247	0.593092299	0.463150288	0.591989533
133	0.575254001	0.593126966	0.46316961	0.592016419
134	0.575286519	0.593161529	0.463188937	0.592043283
135	0.575319011	0.593196027	0.463208264	0.592070124
136	0.575351476	0.59323042	0.463227605	0.592096904
137	0.57538373	0.593264692	0.463246952	0.592123678
138	0.575415906	0.593298794	0.463266304	0.592150439
139	0.575447713	0.593332832	0.463285668	0.592177169
140	0.575479546	0.593366692	0.463305041	0.592203879
141	0.575511326	0.593400383	0.463324412	0.592230625
142	0.575542791	0.593433968	0.463343802	0.592257331
143	0.575574097	0.59346736	0.463363199	0.592284038
144	0.575605141	0.593500655	0.463382613	0.592310693
145	0.575636263	0.593533821	0.463402044	0.592337294
146	0.575667017	0.593566963	0.463421492	0.59236385
147	0.575697823	0.593599878	0.463440944	0.592390409
148	0.575728761	0.593632487	0.463460419	0.592416923
149	0.575759146	0.593665063	0.463479907	0.592443409
150	0.575789663	0.593697478	0.463499391	0.592469917
151	0.575820206	0.593729772	0.463518883	0.592496405
152	0.575850828	0.593761888	0.46353839	0.592522819
153	0.575881292	0.593793916	0.463557894	0.592549229
154	0.575911914	0.593825742	0.46357741	0.592575582
155	0.575942588	0.593857373	0.463596941	0.592601875
156	0.575973447	0.593889005	0.463616481	0.592628096
157	0.576004227	0.593920548	0.463636026	0.592654284
158	0.576035034	0.59395193	0.463655579	0.592680449
159	0.576065603	0.593983263	0.463675121	0.592706663
160	0.576096146	0.594014451	0.463694701	0.592732752
161	0.576126584	0.594045485	0.463714289	0.592758837
162	0.576157021	0.594076374	0.463733897	0.592784849
163	0.576187354	0.59410711	0.463753542	0.592810741
164	0.576217528	0.594137781	0.463773186	0.592836636
165	0.57624765	0.594168347	0.463792842	0.592862483
166	0.576277614	0.594198776	0.463812514	0.592888293
167	0.576307525	0.594229116	0.463832194	0.592914077
168	0.576337673	0.594259222	0.463851881	0.592939835
169	0.576367821	0.594289296	0.463871549	0.592965657
170	0.57639789	0.5943192	0.463891247	0.592991387
171	0.576428064	0.594348943	0.463910945	0.593017122
172	0.576457844	0.594378613	0.463930642	0.593042873
173	0.576487597	0.594408089	0.463950346	0.59306862
174	0.576516981	0.594437509	0.463970071	0.593094284
175	0.57654605	0.594466937	0.463989814	0.593119887
176	0.57657496	0.59449613	0.464009566	0.593145496
177	0.576603529	0.594525259	0.464029312	0.593171128
178	0.576632071	0.594554275	0.464049077	0.593196692
179	0.576660981	0.594583203	0.464068834	0.593222253
180	0.576689786	0.594612138	0.464088618	0.593247705
181	0.576718486	0.594640985	0.46410842	0.593273102
182	0.576747186	0.59466971	0.464128222	0.593298504
183	0.576775675	0.594698282	0.464148025	0.593323925
184	0.576804033	0.594726854	0.464167841	0.593349298
185	0.576832391	0.594755345	0.464187673	0.593374614
186	0.576860669	0.59478374	0.464207478	0.593400041
187	0.576888764	0.594812142	0.464227316	0.593425337
188	0.576917016	0.594840464	0.46424717	0.593450561
189	0.576945163	0.594868697	0.464267009	0.59347584
190	0.576973257	0.594896849	0.464286877	0.593501007
191	0.577001299	0.594924961	0.464306731	0.593526212
192	0.57702913	0.594953008	0.464326587	0.593551424
193	0.577056645	0.594981007	0.464346459	0.593576593
194	0.577084002	0.595008949	0.464366358	0.593601667
195	0.577111385	0.595036706	0.464386256	0.593626768
196	0.577138979	0.595064341	0.464406153	0.59365186
197	0.577166231	0.595091928	0.464426052	0.593676946
198	0.57719372	0.595119378	0.464445954	0.593702019
199	0.577220893	0.595146836	0.464465856	0.59372709
200	0.57724825	0.595174245	0.464485768	0.593752103
201	0.577275396	0.595201534	0.464505697	0.59377707
202	0.577302569	0.595228725	0.464525625	0.59380203
203	0.577329531	0.595255941	0.464545545	0.593826986
204	0.577356493	0.595283027	0.464565459	0.59385197
205	0.577383271	0.595310074	0.46458539	0.593876891
206	0.57741018	0.595337023	0.464605332	0.593901765
207	0.577436826	0.595363956	0.464625284	0.593926595
208	0.577463394	0.595390816	0.464645253	0.593951364
209	0.577489987	0.595417644	0.464665235	0.593976073
210	0.577516212	0.595444416	0.464685226	0.594000757
211	0.577542674	0.595471083	0.464705225	0.594025396
212	0.577569083	0.595497733	0.464725236	0.594049985
213	0.577595282	0.595524343	0.46474525	0.594074571
214	0.57762148	0.595550865	0.464765261	0.594099153
215	0.577647573	0.595577297	0.464785261	0.594123768
216	0.577673666	0.595603593	0.464805286	0.594148306
217	0.577699839	0.595629888	0.464825307	0.594172829
218	0.577725537	0.595656361	0.464845334	0.59419731
219	0.577751183	0.595682745	0.464865364	0.594221793
220	0.577776591	0.595709178	0.46488541	0.594246201
221	0.577802026	0.595735489	0.464905443	0.594270657
222	0.577827672	0.595761671	0.464925485	0.59429507
223	0.577853159	0.59578795	0.464945528	0.594319457
224	0.577878937	0.595814036	0.464965584	0.594343795
225	0.577904845	0.595840073	0.46498563	0.594368157
226	0.577930754	0.59586611	0.465005687	0.594392459
227	0.577956637	0.595892025	0.465025723	0.594416844
228	0.577982151	0.595917901	0.465045788	0.594441134
229	0.57800756	0.595943809	0.46506584	0.594465446
230	0.578032995	0.595969636	0.465085909	0.594489702
231	0.578058535	0.595995431	0.465105967	0.594513961
232	0.578083891	0.596021145	0.465126043	0.59453818
233	0.578109194	0.596046818	0.465146105	0.594562427
234	0.578134418	0.596072411	0.465166179	0.594586632
235	0.578159616	0.596097867	0.465186244	0.594610889
236	0.578184946	0.596123161	0.46520632	0.594635121
237	0.578210118	0.596148439	0.465226401	0.594659338
238	0.578235342	0.596173612	0.465246467	0.594683601
239	0.578260777	0.596198696	0.465266538	0.594707831
240	0.578286344	0.596223627	0.465286613	0.594732048
241	0.57831191	0.596248526	0.465306707	0.594756196
242	0.578337582	0.596273392	0.465326803	0.594780317
243	0.578363228	0.596298161	0.465346918	0.594804379
244	0.578388663	0.596322987	0.465367044	0.594828378
245	0.57841394	0.596347838	0.465387171	0.594852348
246	0.578439401	0.596372631	0.465407298	0.594876308
247	0.578464783	0.596397393	0.465427408	0.594900326
248	0.578490034	0.596422154	0.465447517	0.594924333
249	0.578515311	0.596446818	0.465467648	0.594948263
250	0.578540825	0.596471241	0.46548778	0.594972209
251	0.578566523	0.596495582	0.465507914	0.594996122
252	0.578592169	0.596519859	0.465528047	0.595020039
253	0.578617788	0.596544047	0.465548192	0.595043914
254	0.578643276	0.596568268	0.465568342	0.595067752
255	0.578668869	0.596592294	0.465588493	0.595091605
256	0.578694251	0.596616369	0.465608646	0.595115428
257	0.578719817	0.596640356	0.465628798	0.595139245
258	0.578745516	0.596664277	0.465648942	0.595163072
259	0.578771293	0.596688159	0.465669095	0.595186844
260	0.578797044	0.596711943	0.465689256	0.595210588
261	0.578822795	0.596735566	0.465709433	0.595234288
262	0.578848309	0.596759173	0.465729593	0.595258047
263	0.57887406	0.596782683	0.465749755	0.595281789
264	0.578900074	0.596806015	0.465769936	0.595305463
265	0.578926167	0.596829218	0.465790105	0.595329165
266	0.578952102	0.596852413	0.465810266	0.59535289
267	0.578977669	0.596875649	0.465830425	0.595376635
268	0.579003551	0.596898828	0.465850588	0.595400342
269	0.579029355	0.596922007	0.465870751	0.595424041
270	0.57905508	0.596945153	0.4658909	0.595447789
271	0.579080646	0.596968219	0.465911065	0.595471499
272	0.579106108	0.596991301	0.465931238	0.595495165
273	0.579131464	0.597014343	0.465951411	0.595518823
274	0.579156951	0.597037296	0.465971596	0.595542435
275	0.579182491	0.5970602	0.465991773	0.595566077
276	0.579208216	0.597083064	0.466011963	0.595589642
277	0.579234072	0.59710584	0.46603216	0.595613175
278	0.579259665	0.597128663	0.466052361	0.595636691
279	0.5792851	0.597151431	0.466072578	0.59566014
280	0.579310351	0.597174238	0.466092777	0.595683644
281	0.579335733	0.597197021	0.46611298	0.595707125
282	0.579360799	0.597219894	0.466133198	0.59573054
283	0.579385997	0.597242709	0.466153428	0.595753902
284	0.579410827	0.597265436	0.466173659	0.595777278
285	0.579435577	0.59728809	0.466193902	0.595800621
286	0.579460354	0.597310623	0.46621414	0.595823988
287	0.579485104	0.597333148	0.466234395	0.595847294
288	0.579510013	0.597355633	0.46625464	0.595870618
289	0.579534947	0.597378045	0.466274894	0.595893911
290	0.579559856	0.597400368	0.466295127	0.595917287
291	0.579584237	0.597422804	0.466315362	0.595940645
292	0.579608803	0.597445152	0.466335626	0.595963884
293	0.579633422	0.597467402	0.466355877	0.59598716
294	0.579657857	0.597489612	0.46637614	0.596010407
295	0.579682291	0.597511733	0.466396379	0.596033743
296	0.579706831	0.597533766	0.466416636	0.596057009
297	0.57973116	0.597555742	0.466436885	0.596080315
298	0.579754883	0.597577718	0.466457159	0.596103547
299	0.579778949	0.597599557	0.466477448	0.596126722
300	0.579802541	0.597621589	0.466497754	0.596149819
301	0.579826238	0.597643501	0.466518068	0.596172883
302	0.579849909	0.597665388	0.466538384	0.596195918
303	0.579873896	0.597687097	0.466558703	0.596218934
304	0.579897646	0.597708831	0.466579024	0.59624194
305	0.579921158	0.597730549	0.466599341	0.596264961
306	0.57994454	0.597752387	0.466619662	0.596287937
307	0.579967921	0.597774259	0.466639985	0.596310888
308	0.579991197	0.597796097	0.466660298	0.596333882
309	0.580014631	0.59781792	0.466680611	0.596356862
310	0.580038064	0.597839629	0.466700924	0.596379852
311	0.580061604	0.597861363	0.466721247	0.596402789
312	0.580085248	0.597883049	0.466741571	0.596425711
313	0.58010884	0.597904734	0.466761898	0.596448595
314	0.580132011	0.597926355	0.466782219	0.596471522
315	0.580155339	0.597947887	0.466802546	0.596494415
316	0.580178615	0.597969475	0.466822854	0.596517358
317	0.580202075	0.597991015	0.466843169	0.596540254
318	0.580225641	0.598012499	0.466863488	0.596563128
319	0.580249154	0.598033885	0.466883795	0.596586047
320	0.580272482	0.59805532	0.466904113	0.596608911
321	0.580295863	0.598076747	0.466924449	0.596631698
322	0.580319482	0.59809815	0.466944797	0.59665441
323	0.580342889	0.598119537	0.466965134	0.596677158
324	0.580366402	0.598140778	0.466985474	0.596699899
325	0.580389704	0.598162035	0.467005834	0.59672256
326	0.580413059	0.598183285	0.467026215	0.596745126
327	0.580436493	0.598204405	0.467046592	0.596767708
328	0.58045969	0.598225541	0.467066968	0.596790291
329	0.580482913	0.598246613	0.467087341	0.596812871
330	0.580506163	0.598267725	0.46710772	0.596835404
331	0.580529254	0.598288918	0.467128129	0.596857814
332	0.580552504	0.598309998	0.46714851	0.596880318
333	0.580575543	0.598331029	0.467168892	0.59690281
334	0.580599108	0.598351972	0.467189266	0.596925316
335	0.580622463	0.598372906	0.467209659	0.59694775
336	0.580645871	0.59839376	0.467230048	0.59697018
337	0.580669199	0.59841463	0.467250436	0.596992619
338	0.580692817	0.598435419	0.467270845	0.597014967
339	0.580716251	0.598456257	0.467291241	0.597037357
340	0.580739553	0.59847707	0.46731164	0.597059737
341	0.580762856	0.598497868	0.467332058	0.597082048
342	0.580786237	0.598518633	0.46735248	0.597104325
343	0.580809671	0.598539285	0.467372907	0.597126577
344	0.580832999	0.598559928	0.467393336	0.597148817
345	0.580856354	0.598580475	0.467413749	0.597171115
346	0.580879946	0.598600885	0.467434168	0.597193392
347	0.580903169	0.59862144	0.467454583	0.597215646
348	0.580926392	0.598641971	0.467474997	0.597237893
349	0.580949616	0.598662558	0.467495398	0.597260157
350	0.580972812	0.598683186	0.467515803	0.597282385
351	0.580996036	0.598703725	0.467536216	0.597304592
352	0.581019443	0.598724159	0.46755662	0.597326839
353	0.581042587	0.598744649	0.467577009	0.597349137
354	0.581065574	0.598765172	0.467597406	0.597371395
355	0.581088349	0.598785735	0.467617809	0.597393624
356	0.58111102	0.598806226	0.467638223	0.597415827
357	0.581133822	0.598826636	0.467658643	0.597437995
358	0.58115615	0.59884711	0.467679087	0.597460093
359	0.581178478	0.598867576	0.467699519	0.597482231
360	0.581200753	0.598888067	0.467719979	0.597504256
361	0.58122287	0.598908557	0.467740441	0.597526266
362	0.581244882	0.598929023	0.467760895	0.597548315
363	0.581266631	0.59894949	0.467781348	0.59757037
364	0.581288617	0.598969794	0.467801796	0.597592458
365	0.581310602	0.598990059	0.467822252	0.597614511
366	0.58133243	0.599010307	0.467842699	0.597636592
367	0.5813541	0.599030531	0.467863164	0.597658594
368	0.581375954	0.599050602	0.467883623	0.597680619
369	0.581397755	0.599070616	0.467904093	0.5977026
370	0.581419504	0.599090646	0.467924587	0.597724474
371	0.581441226	0.599110612	0.467945083	0.597746343
372	0.581462712	0.59913065	0.467965573	0.597768209
373	0.581483908	0.599150729	0.467986068	0.597790059
374	0.58150513	0.599170872	0.468006575	0.597811834
375	0.581526405	0.599190959	0.468027094	0.597833553
376	0.581548074	0.599210884	0.468047595	0.597855333
377	0.581569586	0.599230785	0.4680681	0.597877104
378	0.581591045	0.599250751	0.468088604	0.597898859
379	0.581612399	0.59927066	0.46810912	0.59792058
380	0.581633647	0.599290537	0.468129626	0.597942338
381	0.581654896	0.599310317	0.468150154	0.597964027
382	0.581675907	0.599330162	0.468170671	0.597985738
383	0.581697235	0.599349926	0.468191199	0.598007395
384	0.581718457	0.599369722	0.468211722	0.598029052
385	0.581739416	0.599389566	0.468232263	0.59805064
386	0.581760111	0.599409419	0.468252798	0.598072255
387	0.581780675	0.599429272	0.468273327	0.598093885
388	0.581801344	0.599449028	0.46829388	0.598115432
389	0.581821961	0.599468751	0.468314413	0.598137048
390	0.581842656	0.599488426	0.468334945	0.598158653
391	0.581863168	0.599508093	0.46835548	0.598180238
392	0.581883442	0.599527744	0.468376029	0.598201774
393	0.58190369	0.59954733	0.468396584	0.598223295
394	0.581924096	0.599566771	0.468417144	0.598244798
395	0.581944475	0.599586091	0.46843772	0.59826624
396	0.581964565	0.599605354	0.468458287	0.598287717
397	0.581984813	0.599624513	0.468478861	0.598309164
398	0.582005061	0.599643558	0.468499441	0.598330601
399	0.582025204	0.599662522	0.468520012	0.59835207
400	0.582045267	0.599681479	0.468540593	0.598373503
401	0.582065252	0.599700403	0.46856117	0.598394945
402	0.582085131	0.599719303	0.468581771	0.598416305
403	0.582104958	0.599738147	0.468602349	0.598437747
404	0.582124916	0.599756934	0.468622922	0.598459195
405	0.582144769	0.599775753	0.468643498	0.598480614
406	0.58216478	0.599794411	0.468664077	0.598502027
407	0.582184765	0.599812996	0.468684674	0.59852338
408	0.58220467	0.599831605	0.468705295	0.598544637
409	0.582224628	0.599850255	0.468725915	0.598565859
410	0.582244534	0.599868937	0.468746542	0.598587045
411	0.582264413	0.599887675	0.468767171	0.59860821
412	0.582284451	0.599906357	0.468787779	0.598629425
413	0.582304172	0.599925031	0.468808405	0.598650563
414	0.582323893	0.599943657	0.468829024	0.598671726
415	0.582343483	0.599962299	0.468849629	0.598692934
416	0.582362994	0.599980956	0.468870216	0.598714188
417	0.582382583	0.59999963	0.468890812	0.598735378
418	0.582402094	0.600018312	0.4689114	0.598756571
419	0.582421578	0.600036962	0.468931995	0.598777724
420	0.582440905	0.60005562	0.468952565	0.598798961
421	0.582460047	0.600074253	0.468973146	0.598820164
422	0.582479241	0.600092766	0.46899373	0.598841359
423	0.582498541	0.600111222	0.469014312	0.598862549
424	0.582518052	0.600129565	0.469034892	0.598883747
425	0.58253751	0.6001479	0.469055482	0.598904895
426	0.582556731	0.600166364	0.469076079	0.598925999
427	0.582576136	0.600184723	0.469096683	0.598947079
428	0.582595647	0.600203106	0.469117292	0.598968113
429	0.582615474	0.600221449	0.469137888	0.59898916
430	0.582635432	0.600239864	0.469158479	0.599010195
431	0.582655232	0.600258369	0.469179084	0.599031163
432	0.582675033	0.600276849	0.469199683	0.599052143
433	0.582694859	0.600295313	0.469220282	0.599073109
434	0.582714686	0.600313777	0.469240871	0.599094096
435	0.582734591	0.600332225	0.469261449	0.599115107
436	0.582754365	0.600350641	0.469282038	0.59913608
437	0.582774087	0.600369097	0.469302645	0.599156962
438	0.582793887	0.600387577	0.469323232	0.599177888
439	0.582814003	0.600405928	0.469343842	0.59919873
440	0.582833856	0.600424311	0.469364444	0.599219596
441	0.582853551	0.600442719	0.469385049	0.599240451
442	0.582873273	0.60046111	0.469405643	0.599261335
443	0.582892994	0.600479461	0.469426259	0.599282133
444	0.582912663	0.600497804	0.469446874	0.59930293
445	0.582932094	0.600516211	0.469467501	0.599323668
446	0.5829515	0.600534562	0.469488114	0.599344444
447	0.582970852	0.600552913	0.469508723	0.599365229
448	0.582990152	0.600571272	0.469529343	0.599385966
449	0.583009689	0.600589607	0.469549971	0.599406652
450	0.583029042	0.600607966	0.469570601	0.599427316
451	0.583048289	0.600626325	0.469591216	0.599448023
452	0.583067352	0.60064466	0.469611823	0.599468761
453	0.583086573	0.600662979	0.469632423	0.59948949
454	0.583105399	0.600681411	0.469653023	0.599510208
455	0.583124226	0.600699746	0.469673611	0.599530977
456	0.583143052	0.600718016	0.469694188	0.599551779
457	0.583161641	0.600736262	0.469714761	0.599572592
458	0.583180098	0.600754443	0.469735349	0.599593367
459	0.583198398	0.600772584	0.469755935	0.599614155
460	0.583216645	0.600790693	0.469776515	0.599634958
461	0.583234523	0.600808867	0.469797099	0.599655733
462	0.583252348	0.600827008	0.469817698	0.599676454
463	0.583270226	0.600845036	0.469838308	0.599697143
464	0.58328821	0.600863064	0.469858901	0.599717875
465	0.583306509	0.600880971	0.469879503	0.599738576
466	0.583324677	0.600898829	0.469900112	0.599759243
467	0.583343082	0.600916704	0.469920712	0.599779904
468	0.583361592	0.60093453	0.469941323	0.599800507
469	0.583380181	0.600952348	0.469961917	0.599821167
470	0.583398744	0.600970142	0.46998252	0.599841791
471	0.583417096	0.600987944	0.470003133	0.599862375
472	0.583435317	0.601005746	0.470023751	0.599882928
473	0.583453564	0.601023556	0.470044369	0.599903458
474	0.583471731	0.601041439	0.470064987	0.599923963
475	0.583489952	0.601059257	0.470085601	0.599944483
476	0.583508383	0.601077059	0.47010621	0.599965002
477	0.583526946	0.601094772	0.470126818	0.599985513
478	0.583545535	0.601112421	0.470147409	0.600006062
479	0.58356394	0.60113011	0.470167984	0.600026655
480	0.583582397	0.60114771	0.470188573	0.60004721
481	0.583600828	0.601165286	0.470209163	0.600067756
482	0.583619286	0.601182814	0.470229739	0.600088335
483	0.583637691	0.60120039	0.470250321	0.600108855
484	0.583656174	0.601217966	0.470270905	0.600129355
485	0.583674474	0.601235614	0.470291484	0.600149864
486	0.583692852	0.60125323	0.470312066	0.600170357
487	0.583711415	0.601270742	0.470332657	0.60019082
488	0.58373003	0.601288302	0.470353239	0.600211291
489	0.583748488	0.601305845	0.470373816	0.60023178
490	0.583767103	0.601323308	0.470394384	0.600252294
491	0.583785719	0.601340803	0.470414945	0.600272817
492	0.583804071	0.601358396	0.470435516	0.60029329
493	0.583822607	0.601375915	0.470456103	0.600313697
494	0.583841223	0.601393426	0.47047669	0.600334078
495	0.583859917	0.601410913	0.470497258	0.60035451
496	0.583878875	0.601428352	0.470517819	0.600374932
497	0.583897596	0.601445815	0.470538382	0.600395335
498	0.583916317	0.601463302	0.470558976	0.600415609
499	0.583935248	0.601480749	0.470579558	0.600435911
500	0.583954285	0.601498212	0.470600157	0.600456138
501	0.583973111	0.601515715	0.470620771	0.600476286
502	0.583992174	0.601533146	0.47064138	0.600496442
503	0.584011316	0.601550488	0.470661981	0.600516618
504	0.584030247	0.601567813	0.470682582	0.600536798
505	0.584049231	0.601585107	0.47070318	0.600556986
506	0.584068268	0.601602335	0.47072377	0.600577209
507	0.584087331	0.60161958	0.470744345	0.60059747
508	0.584106315	0.601636825	0.470764924	0.600617708
509	0.584125352	0.601654062	0.470785488	0.600637979
510	0.584144468	0.601671275	0.47080605	0.600658234
511	0.584163241	0.601688576	0.47082661	0.600678491
512	0.584181856	0.601705854	0.470847185	0.600698699
513	0.584200498	0.601723058	0.470867763	0.600718891
514	0.584218956	0.601740238	0.470888339	0.600739092
515	0.584237071	0.601757427	0.470908926	0.600759262
516	0.584255186	0.601774535	0.470929523	0.600779388
517	0.584273354	0.601791642	0.470950114	0.60079953
518	0.584291311	0.601808718	0.470970702	0.600819685
519	0.584309216	0.601825833	0.4709913	0.60083978
520	0.584327041	0.601842957	0.471011916	0.600859806
521	0.584344893	0.601860065	0.471032526	0.600879844
522	0.584362666	0.601877148	0.471053141	0.600899861
523	0.584380491	0.601894248	0.471073744	0.600919896
524	0.584398291	0.601911356	0.471094342	0.600939924
525	0.584416116	0.601928479	0.471114934	0.600959956
526	0.584433836	0.601945595	0.471135539	0.600979942
527	0.584451609	0.601962751	0.471156135	0.600999922
528	0.584469487	0.601979891	0.471176723	0.601019912
529	0.584487497	0.601996999	0.471197302	0.601039915
530	0.584505375	0.60201422	0.471217867	0.601059945
531	0.584523438	0.602031432	0.471238437	0.601079936
532	0.584541685	0.602048548	0.471259013	0.601099904
533	0.584559905	0.60206564	0.471279587	0.601119871
534	0.584578257	0.602082691	0.471300167	0.601139815
535	0.584596715	0.602099694	0.471320749	0.601159743
536	0.584615251	0.60211664	0.471341329	0.60117968
537	0.584633893	0.602133521	0.471361922	0.601199562
538	0.584652403	0.602150403	0.471382519	0.601219414
539	0.584670861	0.602167252	0.471403114	0.60123927
540	0.584689397	0.602184094	0.471423713	0.601259101
541	0.584707618	0.602201	0.471444298	0.60127898
542	0.584725943	0.602217865	0.471464879	0.601298871
543	0.584744085	0.602234787	0.471485473	0.601318711
544	0.584762253	0.602251652	0.471506062	0.601338564
545	0.584780342	0.602268526	0.47152666	0.601358374
546	0.584798536	0.602285367	0.471547245	0.601378211
547	0.584816783	0.602302297	0.471567839	0.601397992
548	0.584835372	0.602319195	0.471588441	0.601417715
549	0.584853698	0.602336109	0.47160903	0.601437483
550	0.584872339	0.60235295	0.471629639	0.60145716
551	0.584891113	0.602369751	0.471650219	0.601476928
552	0.584909649	0.602386584	0.471670796	0.601496709
553	0.584927896	0.60240345	0.471691374	0.60151648
554	0.58494609	0.602420275	0.471711949	0.601536255
555	0.5849641	0.602437092	0.471732538	0.601555976
556	0.584982057	0.602453869	0.471753124	0.601575705
557	0.585000041	0.602470605	0.471773706	0.601595436
558	0.585018103	0.602487366	0.471794273	0.6016152
559	0.585036008	0.602504142	0.471814844	0.601634945
560	0.585054097	0.602520895	0.471835399	0.601654728
561	0.585072291	0.602537639	0.471855957	0.601674481
562	0.58509059	0.602554327	0.47187651	0.601694228
563	0.585108837	0.602570983	0.471897069	0.601713951
564	0.585127189	0.602587598	0.471917618	0.60173369
565	0.585145541	0.602604237	0.471938187	0.601753334
566	0.585164025	0.602620804	0.471958742	0.601773023
567	0.585182509	0.60263725	0.471979296	0.601792732
568	0.585200966	0.602653582	0.471999847	0.601812466
569	0.585219292	0.602669939	0.472020382	0.601832251
570	0.585237644	0.602686328	0.472040913	0.601852018
571	0.585256102	0.602702669	0.472061461	0.601871717
572	0.58527448	0.60271901	0.472082013	0.601891386
573	0.585292859	0.602735383	0.472102543	0.601911107
574	0.585311421	0.602751748	0.472123073	0.601930801
575	0.585329589	0.602768225	0.472143622	0.601950406
576	0.585347783	0.602784728	0.472164164	0.601970021
577	0.585365688	0.602801238	0.472184706	0.60198963
578	0.585383303	0.60281774	0.472205245	0.602009262
579	0.585400523	0.60283438	0.472225784	0.602028887
580	0.585417901	0.602850906	0.472246327	0.602048494
581	0.585435384	0.602867392	0.472266861	0.60206812
582	0.585452841	0.60288387	0.472287403	0.60208771
583	0.585470271	0.602900283	0.472307938	0.602107323
584	0.585487755	0.602916737	0.472328467	0.602126932
585	0.585505027	0.602933167	0.472348991	0.602146552
586	0.585522326	0.602949523	0.47236952	0.602166158
587	0.585539757	0.602965808	0.472390045	0.602185778
588	0.585557214	0.602981955	0.472410558	0.602205457
589	0.585574539	0.602998166	0.472431089	0.602225055
590	0.585591759	0.603014418	0.472451615	0.60224465
591	0.585609242	0.603030678	0.472472126	0.60226427
592	0.585626804	0.603046881	0.472492636	0.602283876
593	0.585644209	0.603063077	0.472513138	0.602303511
594	0.585661587	0.603079272	0.472533662	0.602323054
595	0.585679228	0.603095403	0.472554163	0.602342671
596	0.585696974	0.603111574	0.472574664	0.602362262
597	0.585714537	0.603127753	0.472595176	0.602381801
598	0.585732073	0.6031439	0.472615681	0.602401354
599	0.585749529	0.603160055	0.472636197	0.602420863
600	0.585766855	0.603176146	0.472656718	0.60244037
601	0.585784417	0.603192155	0.472677233	0.602459886
602	0.585801979	0.603208181	0.472697742	0.602479414
603	0.58581941	0.60322428	0.472718253	0.602498918
604	0.585837051	0.603240257	0.472738752	0.602518465
605	0.585854613	0.603256275	0.472759266	0.602537943
606	0.585872044	0.603272228	0.472779779	0.602557438
607	0.58588929	0.603288206	0.472800307	0.602576883
608	0.585906536	0.603304175	0.472820831	0.60259633
609	0.585923914	0.603320144	0.472841348	0.602615794
610	0.585941055	0.603336146	0.472861866	0.602635249
611	0.585958275	0.603352026	0.472882388	0.602654689
612	0.58597539	0.603367939	0.472902902	0.602674139
613	0.585992478	0.603383836	0.472923427	0.602693541
614	0.586009435	0.60339966	0.47294394	0.602712999
615	0.586026418	0.603415451	0.472964443	0.602732493
616	0.586043532	0.603431243	0.472984955	0.602751937
617	0.586060752	0.603446986	0.473005451	0.602771432
618	0.586078077	0.60346273	0.473025929	0.602790965
619	0.586095613	0.603478505	0.473046423	0.60281041
620	0.586113018	0.603494362	0.473066912	0.602829864
621	0.586130659	0.603510178	0.473087393	0.602849322
622	0.586147984	0.603525977	0.473107858	0.602868842
623	0.586165415	0.603541777	0.47312832	0.602888349
624	0.586182924	0.603557601	0.473148777	0.60290785
625	0.58620046	0.603573393	0.473169239	0.602927313
626	0.586218049	0.603589152	0.473189717	0.602946723
627	0.58623569	0.603604944	0.473210186	0.602966141
628	0.586253252	0.603620728	0.473230658	0.602985541
629	0.586270656	0.60363656	0.473251124	0.603004956
630	0.586288298	0.603652254	0.473271581	0.603024401
631	0.586306071	0.603667893	0.473292043	0.603043821
632	0.586323922	0.603683547	0.473312503	0.603063223
633	0.586341827	0.603699145	0.473332955	0.603082649
634	0.586359784	0.603714719	0.47335342	0.603102014
635	0.586377636	0.603730293	0.473373884	0.603121378
636	0.586395672	0.603745842	0.47339434	0.603140751
637	0.586413682	0.603761464	0.473414789	0.603160131
638	0.586431613	0.603777087	0.47343525	0.603179465
639	0.586449386	0.603792773	0.473455722	0.603198749
640	0.586467211	0.603808436	0.473476197	0.603218021
641	0.586485037	0.603824139	0.473496686	0.603237226
642	0.586502994	0.603839817	0.47351716	0.603256471
643	0.586520688	0.603855577	0.473537626	0.603275726
644	0.586538408	0.60387132	0.4735581	0.603294948
645	0.58655597	0.603887104	0.47357857	0.603314184
646	0.586573559	0.60390292	0.473599038	0.603333416
647	0.586591042	0.603918752	0.473619501	0.603352663
648	0.586608604	0.603934584	0.47363998	0.603371841
649	0.58662593	0.603950489	0.473660449	0.603391039
650	0.586643334	0.603966426	0.473680938	0.603410145
651	0.586660659	0.603982387	0.473701423	0.603429254
652	0.586678063	0.603998348	0.473721893	0.603448401
653	0.586695441	0.604014253	0.473742372	0.603467505
654	0.586712688	0.604030166	0.47376284	0.603486643
655	0.586729829	0.604046127	0.473783307	0.603505772
656	0.586747128	0.604062032	0.473803771	0.603524896
657	0.586764295	0.604077928	0.473824236	0.603544019
658	0.586781752	0.60409376	0.473844698	0.603563134
659	0.586799288	0.604109552	0.473865156	0.603582247
660	0.586816534	0.604125376	0.473885629	0.6036013
661	0.586833859	0.60414116	0.47390611	0.603620315
662	0.586851237	0.604156935	0.473926574	0.603639369
663	0.586868483	0.604172775	0.47394703	0.603658437
664	0.586885756	0.604188624	0.473967485	0.603677491
665	0.586903397	0.604204367	0.473987921	0.603696593
666	0.586921065	0.604220078	0.474008375	0.603715618
667	0.586938627	0.604235724	0.474028814	0.603734714
668	0.586956084	0.604251427	0.474049259	0.603753781
669	0.586973409	0.604267114	0.4740697	0.603772865
670	0.58699055	0.604282793	0.474090127	0.603791994
671	0.587007691	0.604298423	0.474110566	0.603811079
672	0.587024621	0.604314061	0.47413099	0.603830213
673	0.587041736	0.604329635	0.474151416	0.603849343
674	0.587058824	0.604345168	0.474171848	0.603868447
675	0.587075965	0.604360734	0.474192277	0.60388754
676	0.587093185	0.604376243	0.474212709	0.603906624
677	0.58711051	0.604391712	0.474233124	0.60392576
678	0.587127757	0.6044071	0.474253529	0.603944948
679	0.587144871	0.604422439	0.474273948	0.603964077
680	0.587161854	0.604437836	0.474294356	0.60398323
681	0.587179206	0.604453175	0.47431477	0.604002336
682	0.587196294	0.604468587	0.474335189	0.604021414
683	0.587213277	0.604484016	0.47435561	0.60404048
684	0.587230023	0.604499501	0.474376032	0.604059525
685	0.587246769	0.604514953	0.474396456	0.604078568
686	0.587263673	0.604530366	0.474416866	0.604097657
687	0.587280498	0.60454581	0.474437274	0.604116739
688	0.587297349	0.604561311	0.474457669	0.604135848
689	0.587314122	0.60457678	0.474478062	0.604154961
690	0.587330894	0.604592241	0.474498462	0.604174028
691	0.587347719	0.604607734	0.474518873	0.604193032
692	0.587364781	0.604623162	0.47453928	0.604212044
693	0.587381817	0.604638623	0.474559691	0.604231017
694	0.587398852	0.604654092	0.474580095	0.604250005
695	0.587416072	0.604669585	0.474600494	0.604268988
696	0.587433055	0.604685223	0.474620882	0.604287979
697	0.587450222	0.604700756	0.474641284	0.60430692
698	0.587467311	0.604716282	0.474661678	0.604325881
699	0.58748432	0.604731766	0.474682075	0.604344837
700	0.587501145	0.60474734	0.474702471	0.604363785
701	0.587517996	0.604762841	0.474722871	0.604382714
702	0.5875349	0.604778254	0.474743277	0.604401623
703	0.587551725	0.60479365	0.474763684	0.604420524
704	0.587568682	0.604808981	0.474784101	0.604439379
705	0.587585481	0.604824329	0.474804507	0.604458266
706	0.587602253	0.604839676	0.474824922	0.604477109
707	0.58761892	0.60485504	0.474845336	0.604495939
708	0.587635508	0.60487042	0.474865744	0.604514778
709	0.587651991	0.604885881	0.474886143	0.604533621
710	0.587668579	0.604901245	0.474906558	0.604552411
711	0.58768514	0.604916665	0.474926978	0.604571153
712	0.587701755	0.604932158	0.474947371	0.60458997
713	0.58771829	0.604947659	0.474967778	0.604608734
714	0.587734773	0.604963168	0.474988178	0.604627511
715	0.587751229	0.604978734	0.475008578	0.60464627
716	0.587767607	0.604994324	0.475028977	0.604665018
717	0.587783721	0.60500997	0.475049373	0.60468377
718	0.587799993	0.605025568	0.47506976	0.604702548
719	0.587816212	0.60504119	0.475090141	0.604721338
720	0.587832326	0.605056748	0.475110512	0.604740173
721	0.587848598	0.605072305	0.475130894	0.604758946
722	0.587864765	0.605087871	0.475151267	0.60477773
723	0.587881011	0.605103396	0.475171646	0.604796486
724	0.587897388	0.605118817	0.475192027	0.604815226
725	0.587913739	0.605134245	0.475212413	0.604833923
726	0.587929906	0.605149762	0.4752328	0.604852607
727	0.587946178	0.605165247	0.475253189	0.60487127
728	0.587962397	0.605180748	0.475273562	0.604889981
729	0.58797888	0.605196177	0.475293936	0.60490867
730	0.587995521	0.605211605	0.4753143	0.604927362
731	0.588012161	0.605227066	0.475334669	0.60494602
732	0.588028828	0.605242559	0.475355038	0.604964664
733	0.588045206	0.605258197	0.475375392	0.604983336
734	0.588061557	0.605273884	0.475395747	0.605001969
735	0.588077723	0.605289603	0.475416116	0.605020552
736	0.588093838	0.605305362	0.475436499	0.605039071
737	0.588109873	0.605321138	0.475456888	0.605057567
738	0.588125881	0.605336946	0.475477259	0.605076109
739	0.588141995	0.605352673	0.475497632	0.605094645
740	0.588158162	0.605368376	0.475517988	0.605113226
741	0.588174118	0.605384087	0.475538353	0.605131774
742	0.58818989	0.605399854	0.475558717	0.60515029
743	0.588205846	0.605415614	0.475579089	0.605168753
744	0.588221802	0.605431349	0.47559947	0.605187178
745	0.588237758	0.605447044	0.475619845	0.605205632
746	0.588253635	0.605462755	0.475640213	0.605224099
747	0.588269355	0.605478458	0.475660565	0.605242628
748	0.588285205	0.605494104	0.475680929	0.6052611
749	0.588300977	0.605509686	0.475701294	0.605279575
750	0.588316802	0.605525268	0.475721656	0.605298054
751	0.588332758	0.605540817	0.47574203	0.605316484
752	0.588348951	0.60555635	0.475762406	0.605334885
753	0.58836546	0.605571795	0.47578278	0.605353273
754	0.588381784	0.605587345	0.475803149	0.605371656
755	0.588398162	0.60560291	0.475823504	0.605390059
756	0.588414487	0.605618468	0.475843848	0.605408499
757	0.58843068	0.605634017	0.475864209	0.605426875
758	0.588446846	0.605649526	0.475884582	0.605445203
759	0.588463171	0.605664939	0.47590495	0.605463557
760	0.58847918	0.605680367	0.475925312	0.605481923
761	0.588495294	0.605695771	0.475945663	0.605500318
762	0.588511197	0.605711184	0.475966008	0.605518729
763	0.588527285	0.605726572	0.475986359	0.605537104
764	0.588543452	0.605741943	0.476006723	0.605555416
765	0.588559776	0.605757283	0.476027079	0.605573739
766	0.588576049	0.605772711	0.476047458	0.605591947
767	0.588592215	0.605788099	0.476067822	0.605610217
768	0.588608277	0.60580352	0.476088175	0.605628521
769	0.588624101	0.605818989	0.476108543	0.605646749
770	0.588639978	0.605834433	0.476128918	0.605664949
771	0.588655697	0.605849894	0.476149306	0.605683086
772	0.588671443	0.605865266	0.476169676	0.605701293
773	0.588687162	0.605880678	0.476190037	0.605719514
774	0.588702881	0.605896074	0.476210382	0.605737781
775	0.588718495	0.605911486	0.47623072	0.605756063
776	0.588734267	0.605926834	0.476251056	0.605774347
777	0.588749643	0.605942295	0.476271394	0.605792617
778	0.588765284	0.605957715	0.476291743	0.60581084
779	0.588781134	0.605973143	0.476312075	0.605829107
780	0.588797011	0.605988612	0.476332397	0.605847386
781	0.588812862	0.606004073	0.476352721	0.605865645
782	0.58882895	0.606019469	0.476373049	0.605883868
783	0.588845011	0.60603493	0.476393363	0.60590212
784	0.588860967	0.606050342	0.476413676	0.605920378
785	0.588876924	0.606065778	0.476433996	0.605938591
786	0.588892643	0.606081247	0.476454305	0.605956843
787	0.588908467	0.606096684	0.476474606	0.605975112
788	0.588924318	0.606112152	0.476494908	0.605993362
789	0.588940248	0.606127621	0.476515215	0.606011582
790	0.588956362	0.606143025	0.476535528	0.60602977
791	0.588972686	0.606158454	0.476555821	0.606048
792	0.588988906	0.606173939	0.476576102	0.606066263
793	0.589005204	0.606189359	0.47659638	0.606084527
794	0.589021397	0.606204771	0.476616653	0.60610281
795	0.589037669	0.606220159	0.476636932	0.606121067
796	0.589053757	0.606235572	0.4766572	0.606139356
797	0.589069792	0.60625096	0.476677466	0.606157647
798	0.589085643	0.606266332	0.47669773	0.606175949
799	0.589101704	0.606281679	0.476717985	0.606194263
800	0.589117792	0.606297075	0.476738237	0.606212557
801	0.589133748	0.606312488	0.476758465	0.606230929
802	0.589149441	0.606327892	0.476778705	0.606249265
803	0.58916516	0.606343336	0.476798952	0.606267549
804	0.589181064	0.606358668	0.476819206	0.606285794
805	0.589196783	0.60637404	0.476839467	0.606304002
806	0.589212607	0.606389323	0.476859723	0.606322217
807	0.589228563	0.60640459	0.476879949	0.606340516
808	0.58924444	0.606419849	0.47690019	0.606358768
809	0.589260265	0.60643514	0.476920436	0.606376977
810	0.589276142	0.606450318	0.47694069	0.606395162
811	0.589291966	0.606465464	0.47696095	0.606413311
812	0.589307843	0.606480626	0.476981198	0.606431489
813	0.589323799	0.606495747	0.477001438	0.606449682
814	0.589339677	0.606510877	0.477021674	0.60646788
815	0.589355922	0.60652591	0.477041901	0.606486097
816	0.589372089	0.606540935	0.477062137	0.606504281
817	0.589388282	0.606555927	0.47708239	0.606522405
818	0.589404344	0.606570839	0.477102637	0.606540565
819	0.589420431	0.60658575	0.4771229	0.606558662
820	0.589436572	0.606600622	0.477143158	0.606576764
821	0.589452528	0.606615558	0.477163433	0.606594792
822	0.589468405	0.606630518	0.477183711	0.606612804
823	0.58948415	0.60664551	0.477203981	0.60663083
824	0.589500054	0.606660422	0.47722424	0.606648892
825	0.589515984	0.60667535	0.477244485	0.606666979
826	0.589531755	0.606690294	0.477264726	0.606685075
827	0.58954779	0.606705173	0.477284983	0.606703105
828	0.589563694	0.606720053	0.477305243	0.606721126
829	0.589579624	0.606734924	0.477325507	0.606739121
830	0.589595553	0.606749852	0.477345763	0.606757127
831	0.589611509	0.606764739	0.477366026	0.606775108
832	0.589627571	0.606779578	0.477386292	0.606793061
833	0.589643527	0.606794353	0.47740654	0.606811074
834	0.589659404	0.606809119	0.477426786	0.606829084
835	0.589675097	0.606823894	0.477447027	0.6068471
836	0.589690684	0.606838612	0.477467273	0.6068651
837	0.589706377	0.606853329	0.477487504	0.606883133
838	0.589722412	0.606868023	0.477507731	0.606901157
839	0.5897385	0.606882725	0.477527964	0.606919146
840	0.589754614	0.606897467	0.477548198	0.606937102
841	0.589770728	0.606912201	0.477568428	0.60695506
842	0.589787158	0.606926919	0.477588663	0.606972964
843	0.589803588	0.606941613	0.477608901	0.606990859
844	0.589819966	0.606956258	0.477629127	0.607008795
845	0.58983608	0.60697092	0.477649336	0.607026795
846	0.589852115	0.606985581	0.477669549	0.607044771
847	0.589868492	0.607000178	0.477689766	0.607062715
848	0.589884711	0.607014831	0.477709974	0.607080678
849	0.589900983	0.607029412	0.477730179	0.607098647
850	0.589917177	0.607044001	0.477750411	0.607116516
851	0.589933317	0.607058541	0.477770637	0.607134406
852	0.589949615	0.607073114	0.477790862	0.60715228
853	0.589965966	0.60708763	0.477811094	0.607170125
854	0.589982265	0.607102202	0.477831321	0.607187973
855	0.589998642	0.607116783	0.477851539	0.607205835
856	0.590014914	0.607131428	0.477871757	0.607223677
857	0.590030976	0.607146106	0.477891993	0.607241451
858	0.590046774	0.607160921	0.477912234	0.607259182
859	0.590062782	0.607175671	0.47793247	0.607276913
860	0.590078712	0.607190437	0.477952706	0.60729464
861	0.590094405	0.607205276	0.477972938	0.607312381
862	0.590110019	0.607220123	0.477993169	0.607330112
863	0.590125843	0.607234906	0.478013411	0.607347795
864	0.590141615	0.607249697	0.478033651	0.607365474
865	0.590157203	0.607264519	0.47805389	0.607383161
866	0.590172553	0.607279367	0.47807412	0.60740088
867	0.590188035	0.607294181	0.478094339	0.607418633
868	0.590203807	0.607308932	0.47811457	0.607436328
869	0.590219447	0.607323771	0.478134813	0.607453968
870	0.590235166	0.607338626	0.478155037	0.607471657
871	0.590250859	0.607353425	0.478175261	0.607489347
872	0.590266341	0.607368199	0.478195473	0.607507085
873	0.590282008	0.607382917	0.478215707	0.607524742
874	0.590297542	0.607397683	0.478235939	0.607542388
875	0.590313262	0.607412385	0.478256165	0.607560045
876	0.590328849	0.607427103	0.478276364	0.607577777
877	0.590344436	0.607441789	0.478296557	0.607595513
878	0.59036005	0.607456466	0.478316755	0.607613215
879	0.590375638	0.607471184	0.478336938	0.607630956
880	0.590391225	0.607485878	0.478357135	0.607648632
881	0.59040705	0.60750058	0.478377326	0.607666297
882	0.59042269	0.607515322	0.478397511	0.607683974
883	0.590438383	0.607530007	0.478417706	0.60770161
884	0.590453812	0.607544774	0.478437909	0.607719213
885	0.590469373	0.6075595	0.47845811	0.607736815
886	0.590484882	0.607574282	0.478478289	0.607754485
887	0.590500601	0.607588992	0.478498476	0.607772117
888	0.590516109	0.607603791	0.478518651	0.607789765
889	0.590531723	0.607618582	0.47853883	0.607807378
890	0.59054739	0.607633299	0.47855901	0.607824993
891	0.590563056	0.607648026	0.47857918	0.607842645
892	0.590578643	0.607662752	0.478599357	0.607860264
893	0.590594205	0.607677453	0.478619529	0.607877904
894	0.590609608	0.607692236	0.478639698	0.607895543
895	0.590625274	0.60770697	0.478659862	0.607913186
896	0.590641204	0.607721672	0.47868002	0.607930824
897	0.590657134	0.607736414	0.478700179	0.607948434
898	0.590673116	0.60775118	0.478720317	0.607966104
899	0.590689204	0.607765914	0.478740459	0.607983748
900	0.590705107	0.607780713	0.478760594	0.608001406
901	0.590721248	0.607795431	0.478780736	0.608019021
902	0.590737362	0.607810197	0.478800866	0.608036654
903	0.590753529	0.607824907	0.478821002	0.608054252
904	0.590769722	0.607839601	0.478841131	0.608071855
905	0.59078602	0.607854311	0.478861244	0.608089495
906	0.590802476	0.607868964	0.478881366	0.608107091
907	0.590818854	0.607883634	0.478901487	0.608124679
908	0.590835468	0.607898247	0.478921597	0.608142292
909	0.590851767	0.607912932	0.478941709	0.608159897
910	0.590868565	0.607927481	0.478961825	0.60817747
911	0.590885206	0.607942053	0.478981934	0.608195065
912	0.590901873	0.607956602	0.479002041	0.608212662
913	0.590918382	0.607971182	0.479022139	0.608230284
914	0.590935023	0.607985771	0.479042231	0.608247899
915	0.590951769	0.608000352	0.479062322	0.608265508
916	0.59096833	0.608014949	0.4790824	0.608283164
917	0.590984918	0.608029513	0.479102487	0.608300772
918	0.591001217	0.608044037	0.479122574	0.6083184
919	0.591017515	0.608058505	0.47914266	0.608336035
920	0.591033682	0.608072997	0.479162734	0.608353702
921	0.59104977	0.608087489	0.479182808	0.608371367
922	0.591065884	0.608101924	0.479202874	0.608389056
923	0.591081866	0.608116384	0.479222938	0.608406734
924	0.591097927	0.608130827	0.479243022	0.608424331
925	0.591113831	0.608145343	0.479263102	0.60844192
926	0.591129576	0.608159867	0.479283188	0.608459474
927	0.59114548	0.608174408	0.479303274	0.608477012
928	0.591161304	0.608188964	0.479323357	0.608494546
929	0.591176944	0.608203569	0.479343438	0.608512077
930	0.591192558	0.608218239	0.47936351	0.608529623
931	0.591208251	0.608232916	0.479383581	0.608547147
932	0.591223838	0.608247618	0.479403649	0.608564677
933	0.591239242	0.608262328	0.479423729	0.608582151
934	0.591254645	0.60827703	0.479443794	0.60859967
935	0.591270153	0.608291707	0.479463872	0.608617135
936	0.591285741	0.608306353	0.479483939	0.608634625
937	0.591301486	0.608320949	0.479504018	0.608652054
938	0.591317153	0.608335538	0.479524086	0.608669519
939	0.591332872	0.608350127	0.479544148	0.608686994
940	0.591348512	0.608364716	0.479564216	0.608704448
941	0.591364126	0.608379304	0.479584288	0.608721881
942	0.591379634	0.608393901	0.479604355	0.608739324
943	0.591395143	0.608408514	0.479624406	0.608756808
944	0.591410888	0.608423046	0.479644482	0.608774187
945	0.591426686	0.608437579	0.479664555	0.608791563
946	0.591442511	0.608452087	0.479684612	0.608808985
947	0.591458361	0.608466546	0.479704667	0.608826415
948	0.591474344	0.60848099	0.479724722	0.608843821
949	0.591490326	0.608495361	0.479744778	0.608861236
950	0.591506598	0.608509659	0.479764811	0.608878708
951	0.591522712	0.608524021	0.479784847	0.608896146
952	0.591538932	0.608538384	0.479804888	0.608913544
953	0.591554967	0.608552755	0.47982493	0.608930939
954	0.591570791	0.608567158	0.479844961	0.608948365
955	0.591586774	0.608581601	0.479865005	0.608965718
956	0.591602967	0.60859594	0.479885049	0.608983065
957	0.591619054	0.608610319	0.479905086	0.60900042
958	0.591635116	0.608624762	0.479925117	0.609017779
959	0.591651046	0.608639189	0.479945158	0.609035106
960	0.591667449	0.608653512	0.479965207	0.609052392
961	0.591683721	0.608667915	0.479985252	0.609069672
962	0.591699941	0.608682302	0.480005291	0.609086969
963	0.591716187	0.608696656	0.480025325	0.609104271
964	0.591732459	0.608711003	0.480045353	0.609121592
965	0.591748889	0.608725325	0.480065363	0.609138961
966	0.59176524	0.608739656	0.48008538	0.609156304
967	0.591781643	0.608753978	0.48010541	0.609173582
968	0.591797968	0.608768236	0.480125417	0.609190947
969	0.591814398	0.608782381	0.480145415	0.609208346
970	0.591830933	0.608796517	0.480165415	0.609225714
971	0.59184739	0.608810581	0.48018542	0.60924307
972	0.591863688	0.608824621	0.480205422	0.609260431
973	0.591879855	0.608838741	0.48022541	0.609277825
974	0.591896101	0.608852838	0.480245402	0.609295196
975	0.591912531	0.608866869	0.480265393	0.609312571
976	0.591928776	0.608881014	0.480285389	0.6093299
977	0.591945206	0.608895014	0.480305382	0.609347234
978	0.5919614	0.608909061	0.480325374	0.609364558
979	0.591977751	0.608923142	0.480345377	0.609381825
980	0.591993996	0.608937246	0.480365362	0.609399145
981	0.592010268	0.608951302	0.480385358	0.609416421
982	0.592026567	0.608965334	0.48040535	0.609433704
983	0.592043128	0.608979196	0.480425352	0.609450948
984	0.592059506	0.608993114	0.480445345	0.60946821
985	0.59207591	0.609007081	0.480465311	0.609485547
986	0.592092313	0.609021097	0.480485267	0.609502903
987	0.592108743	0.609035072	0.480505224	0.609520249
988	0.592125121	0.609049047	0.480525175	0.60953761
989	0.592141735	0.609062942	0.480545112	0.609555001
990	0.592158191	0.609076852	0.480565049	0.609572391
991	0.592174648	0.609090795	0.480584979	0.609589788
992	0.592191209	0.609104722	0.480604921	0.609607138
993	0.592207797	0.609118649	0.480624875	0.609624421
994	0.592224359	0.609132527	0.480644819	0.60964175
995	0.592241	0.609146413	0.480664774	0.609659021
996	0.592257667	0.609160332	0.480684727	0.609676279
997	0.592274123	0.609174299	0.480704684	0.609693516
998	0.592290448	0.609188234	0.480724635	0.609710783
999	0.592306957	0.60920212	0.480744581	0.609728059
1000	0.592323914	0.609215861	0.480764517	0.609745372
1001	0.592340581	0.609229643	0.480784448	0.609762709
1002	0.592357353	0.609243416	0.480804386	0.60978001
1003	0.592374046	0.609257238	0.480824332	0.609797275
1004	0.592390661	0.609271108	0.48084429	0.609814476
1005	0.592407354	0.609284906	0.480864241	0.609831701
1006	0.592423784	0.60929876	0.480884207	0.609848865
1007	0.592440425	0.609312541	0.480904156	0.609866078
1008	0.592457092	0.609326339	0.480924104	0.609883283
1009	0.592473732	0.609340096	0.480944046	0.609900513
1010	0.592490505	0.609353837	0.48096399	0.609917724
1011	0.592507224	0.60936753	0.480983946	0.609934899
1012	0.592523944	0.60938123	0.481003905	0.60995206
1013	0.592540611	0.609395004	0.481023877	0.609969147
1014	0.592557225	0.609408801	0.481043841	0.609986252
1015	0.592574024	0.609422566	0.481063809	0.610003334
1016	0.592590638	0.609436364	0.481083778	0.610020413
1017	0.592607174	0.609450113	0.48110375	0.610037485
1018	0.59262363	0.609463919	0.481123717	0.610054553
1019	0.592639981	0.609477757	0.481143681	0.610071623
1020	0.592656437	0.609491562	0.481163614	0.610088794
1021	0.592672946	0.60950536	0.481183542	0.610105969
1022	0.592689245	0.60951919	0.481203461	0.610123175
1023	0.592705701	0.609533028	0.481223363	0.610140415
1024	0.592722316	0.609546769	0.481243273	0.610157626
1025	0.592738798	0.60956051	0.481263181	0.610174843
1026	0.592755255	0.609574219	0.481283091	0.610192059
1027	0.592771764	0.609587968	0.481303001	0.610209259
1028	0.59278851	0.609601733	0.481322912	0.610226418
1029	0.592805229	0.609615514	0.481342812	0.610243611
1030	0.592821765	0.60962936	0.481362733	0.61026072
1031	0.5928383	0.60964319	0.481382639	0.610277874
1032	0.592854862	0.609657044	0.481402555	0.610294971
1033	0.592871318	0.609670834	0.481422477	0.610312058
1034	0.592887616	0.609684639	0.481442403	0.610329123
1035	0.59290402	0.609698381	0.481462327	0.610346192
1036	0.592920556	0.609712081	0.481482237	0.610363299
1037	0.592937196	0.60972575	0.481502138	0.610380421
1038	0.592953758	0.60973941	0.481522037	0.610397544
1039	0.592970372	0.609753086	0.481541938	0.610414644
1040	0.592986776	0.609766811	0.481561835	0.610431758
1041	0.593003232	0.609780633	0.481581747	0.610448791
1042	0.593019926	0.609794382	0.481601648	0.61046585
1043	0.593036672	0.609808123	0.48162155	0.610482886
1044	0.593053418	0.60982188	0.481641438	0.61049996
1045	0.593070111	0.609835662	0.481661337	0.610516971
1046	0.593086804	0.609849451	0.481681216	0.610534046
1047	0.593103498	0.609863257	0.481701096	0.610551102
1048	0.593119875	0.609877143	0.481720979	0.61056813
1049	0.593136252	0.60989107	0.48174086	0.610585139
1050	0.593152656	0.609904948	0.481760728	0.610602184
1051	0.593168823	0.609918875	0.481780592	0.610619229
1052	0.593184884	0.609932842	0.481800452	0.610636279
1053	0.593201077	0.609946745	0.481820313	0.610653319
1054	0.593217139	0.609960639	0.48184017	0.610670371
1055	0.593233174	0.609974485	0.481860007	0.610687488
1056	0.593249235	0.609988331	0.481879842	0.610704606
1057	0.593265323	0.610002185	0.48189969	0.610721662
1058	0.593281226	0.610016047	0.48191954	0.610738711
1059	0.593296867	0.610029974	0.481939379	0.610755794
1060	0.593312638	0.61004382	0.481959225	0.610772856
1061	0.593328489	0.610057658	0.481979066	0.61078993
1062	0.593344287	0.610071512	0.481998913	0.610806973
1063	0.593360322	0.610085261	0.482018758	0.61082402
1064	0.593376173	0.610099067	0.48203861	0.610841028
1065	0.593391866	0.61011284	0.482058455	0.610858071
1066	0.593407611	0.610126622	0.482078303	0.610875082
1067	0.593423646	0.610140395	0.482098155	0.610892062
1068	0.593439787	0.610154184	0.482117996	0.61090906
1069	0.593455901	0.610168014	0.482137819	0.6109261
1070	0.593471989	0.610181901	0.482157643	0.610943111
1071	0.593488024	0.610195739	0.482177446	0.610960201
1072	0.593504006	0.61020956	0.482197261	0.610977245
1073	0.593519936	0.610223398	0.48221706	0.610994333
1074	0.593535997	0.610237131	0.48223685	0.611011459
1075	0.593551953	0.61025084	0.482256633	0.611028617
1076	0.593567673	0.610264605	0.482276428	0.611045725
1077	0.593583523	0.61027833	0.482296231	0.611062806
1078	0.593599453	0.610292096	0.482316028	0.611079884
1079	0.593615462	0.610305764	0.482335823	0.611096963
1080	0.593631523	0.610319432	0.482355629	0.611113989
1081	0.593647479	0.610333125	0.482375426	0.611131029
1082	0.593663541	0.61034685	0.482395215	0.611148081
1083	0.593679602	0.610360551	0.482415	0.611165141
1084	0.593695795	0.610374219	0.482434769	0.611182242
1085	0.593711883	0.610387863	0.482454548	0.611199309
1086	0.593727892	0.610401491	0.482474328	0.611216364
1087	0.593744032	0.610415095	0.482494104	0.61123342
1088	0.593760067	0.610428699	0.482513867	0.611250526
1089	0.593776181	0.610442254	0.482533642	0.611267583
1090	0.593792322	0.610455793	0.482553425	0.611284599
1091	0.593808357	0.610469405	0.482573181	0.611301691
1092	0.593824234	0.610483074	0.48259294	0.611318755
1093	0.593840453	0.610496661	0.482612697	0.6113358
1094	0.593856357	0.61051037	0.48263245	0.611352843
1095	0.593872102	0.610524119	0.48265221	0.611369847
1096	0.593887795	0.610537828	0.482671955	0.611386904
1097	0.593903777	0.61055152	0.482691713	0.611403894
1098	0.59391976	0.610565229	0.482711472	0.611420863
1099	0.593935795	0.610578922	0.482731236	0.611437802
1100	0.593951909	0.610592542	0.482750999	0.611454743
1101	0.593968023	0.610606113	0.482770753	0.611471722
1102	0.593984005	0.610619677	0.482790499	0.61148872
1103	0.593999935	0.610633264	0.48281024	0.611505723
1104	0.594015891	0.610646795	0.482829966	0.611522767
1105	0.594031531	0.610660399	0.482849684	0.611539827
1106	0.594047409	0.610673938	0.482869403	0.611556878
1107	0.594063128	0.610687486	0.482889122	0.611573927
1108	0.594078768	0.610701009	0.482908821	0.611591046
1109	0.594094487	0.610714564	0.482928515	0.61160816
1110	0.594110127	0.61072816	0.4829482	0.611625294
1111	0.594125925	0.610741707	0.482967881	0.611642433
1112	0.594141565	0.610755263	0.482987565	0.611659558
1113	0.594156995	0.610768866	0.483007257	0.611676652
1114	0.59417253	0.610782462	0.483026956	0.611693696
1115	0.594188143	0.610796066	0.483046645	0.611710737
1116	0.594203862	0.610809686	0.483066317	0.611727821
1117	0.59421974	0.610823306	0.483085997	0.611744851
1118	0.594235538	0.61083695	0.483105667	0.611761906
1119	0.594251467	0.610850473	0.483125321	0.61177902
1120	0.594267424	0.610863996	0.483144994	0.611796048
1121	0.594283222	0.610877551	0.48316469	0.61181298
1122	0.59429902	0.610891163	0.483184378	0.611829911
1123	0.594314818	0.610904759	0.483204066	0.611846842
1124	0.59433059	0.610918387	0.483223736	0.611863811
1125	0.594346572	0.610931959	0.483243402	0.61188078
1126	0.594362686	0.610945506	0.483263063	0.611897765
1127	0.594378642	0.610959045	0.483282724	0.611914753
1128	0.594394546	0.610972584	0.483302407	0.61193166
1129	0.594410844	0.610986035	0.48332207	0.611948626
1130	0.594427063	0.610999542	0.483341734	0.611965573
1131	0.594443309	0.611013113	0.483361388	0.611982522
1132	0.594459845	0.611026596	0.483381045	0.611999451
1133	0.594476275	0.611040135	0.483400726	0.61201628
1134	0.594492757	0.611053666	0.483420398	0.612033121
1135	0.594509293	0.611067173	0.483440043	0.612050055
1136	0.594525723	0.611080712	0.483459686	0.612066988
1137	0.594542205	0.611094276	0.483479309	0.612083947
1138	0.594558846	0.611107758	0.483498936	0.612100888
1139	0.594575381	0.611121265	0.483518559	0.612117832
1140	0.59459189	0.611134813	0.483538187	0.612134746
1141	0.594608399	0.611148328	0.483557807	0.612151685
1142	0.594624987	0.61116181	0.483577431	0.612168605
1143	0.59464147	0.611175317	0.483597066	0.612185472
1144	0.594657979	0.611188824	0.483616689	0.612202373
1145	0.594674699	0.611202388	0.483636312	0.612219239
1146	0.594691313	0.611215983	0.483655937	0.612236096
1147	0.594708033	0.611229539	0.483675566	0.612252928
1148	0.594724753	0.611243094	0.483695187	0.612269779
1149	0.594741341	0.611256754	0.483714819	0.612286559
1150	0.594757876	0.611270398	0.483734453	0.612303333
1151	0.594774596	0.611283994	0.483754066	0.612320166
1152	0.594791157	0.611297719	0.483773688	0.612336932
1153	0.594807719	0.611311428	0.48379331	0.612353695
1154	0.594824465	0.611325129	0.483812933	0.612370432
1155	0.594841264	0.611338805	0.483832545	0.612387202
1156	0.594858062	0.611352449	0.483852157	0.612403949
1157	0.594874624	0.611366126	0.483871755	0.612420727
1158	0.594891054	0.611379762	0.483891336	0.612437577
1159	0.594907379	0.611393414	0.483910933	0.612454358
1160	0.594923835	0.611407074	0.48393054	0.612471074
1161	0.594940397	0.611420727	0.483950149	0.612487764
1162	0.594956932	0.611434427	0.483969753	0.612504458
1163	0.594973415	0.611448047	0.483989364	0.612521141
1164	0.594989819	0.611461699	0.484008968	0.61253784
1165	0.595006275	0.611475327	0.484028575	0.612554522
1166	0.59502281	0.611488955	0.484048168	0.612571243
1167	0.595039477	0.611502527	0.484067756	0.612587968
1168	0.595056171	0.611516082	0.484087345	0.612604675
1169	0.595073022	0.611529605	0.484106935	0.612621369
1170	0.595089689	0.611543112	0.484126515	0.612638096
1171	0.595106145	0.611556684	0.484146107	0.612654768
1172	0.595122654	0.611570223	0.484165692	0.612671433
1173	0.595139163	0.611583714	0.484185279	0.612688082
1174	0.595155646	0.611597213	0.484204855	0.61270474
1175	0.59517226	0.611610703	0.484224427	0.612721395
1176	0.595188796	0.611624267	0.484243999	0.612738037
1177	0.595205173	0.611637814	0.484263548	0.612754769
1178	0.595221656	0.611651378	0.484283107	0.612771441
1179	0.595238086	0.611664949	0.484302675	0.612788076
1180	0.595254674	0.611678496	0.484322212	0.612804815
1181	0.595271104	0.611692116	0.484341762	0.612821492
1182	0.595287745	0.611705623	0.484361306	0.612838189
1183	0.59530457	0.61171909	0.484380845	0.612854888
1184	0.595321526	0.611732556	0.484400364	0.612871638
1185	0.595338404	0.611746015	0.484419907	0.612888304
1186	0.595355176	0.61175953	0.484439428	0.612905038
1187	0.595372185	0.61177298	0.484458965	0.612921699
1188	0.595389063	0.611786366	0.484478501	0.612938381
1189	0.595406151	0.611799711	0.484498025	0.61295508
1190	0.595423213	0.611813105	0.484517557	0.612971727
1191	0.595440223	0.611826499	0.48453709	0.612988367
1192	0.595456916	0.611839909	0.484556628	0.613004988
1193	0.595473767	0.611853303	0.484576168	0.613021588
1194	0.595490698	0.611866657	0.484595708	0.61303817
1195	0.59550747	0.611880018	0.484615243	0.613054775
1196	0.595524163	0.611893372	0.484634786	0.613071346
1197	0.595540909	0.611906733	0.484654342	0.61308786
1198	0.595557471	0.611920111	0.4846739	0.61310437
1199	0.595573822	0.611933529	0.484693449	0.613120899
1200	0.595590094	0.611946963	0.484713001	0.613137406
1201	0.59560634	0.611960406	0.48473255	0.613153917
1202	0.595622533	0.611973856	0.484752101	0.613170406
1203	0.595638726	0.611987282	0.48477164	0.613186924
1204	0.595655077	0.612000717	0.484791175	0.613203438
1205	0.595671375	0.612014191	0.484810714	0.61321993
1206	0.595687963	0.612027634	0.484830252	0.613236404
1207	0.595704525	0.6120411	0.484849777	0.613252918
1208	0.595720981	0.612054583	0.484869288	0.613269472
1209	0.595737306	0.612068074	0.484888808	0.613285989
1210	0.59575342	0.61208154	0.48490835	0.613302439
1211	0.595769482	0.612095055	0.484927881	0.613318911
1212	0.595785648	0.612108449	0.4849474	0.613335433
1213	0.595801999	0.612121835	0.484966921	0.613351918
1214	0.595818508	0.612135229	0.484986429	0.613368426
1215	0.595834965	0.612148655	0.485005943	0.613384904
1216	0.595851579	0.612162081	0.48502546	0.613401354
1217	0.595868299	0.612175435	0.48504497	0.613417836
1218	0.595885124	0.612188796	0.485064481	0.613434301
1219	0.595901659	0.612202214	0.485083992	0.613450768
1220	0.595918432	0.61221556	0.485103502	0.613467226
1221	0.595934888	0.612229002	0.485123009	0.613483683
1222	0.595951502	0.612242404	0.485142528	0.613500094
1223	0.595968011	0.612255871	0.485162039	0.613516524
1224	0.595984757	0.612269256	0.485181549	0.61353294
1225	0.596001372	0.612282594	0.485201053	0.613549392
1226	0.596017802	0.612295963	0.485220553	0.613565857
1227	0.596034574	0.612309244	0.485240032	0.613582386
1228	0.596051557	0.612322461	0.485259521	0.61359888
1229	0.596068382	0.612335725	0.485279011	0.613615367
1230	0.596085365	0.612348958	0.485298497	0.61363185
1231	0.596102348	0.612362174	0.485317989	0.613648314
1232	0.596119331	0.61237539	0.485337462	0.61366484
1233	0.596136182	0.612388615	0.48535692	0.613681414
1234	0.596153323	0.612401799	0.485376397	0.613697894
1235	0.596170385	0.612415007	0.485395874	0.613714361
1236	0.596187447	0.612428272	0.485415353	0.613730794
1237	0.596204667	0.612441464	0.485434832	0.613747224
1238	0.596221913	0.61245464	0.485454314	0.613763634
1239	0.59623916	0.612467799	0.485473815	0.613779973
1240	0.596256458	0.612480959	0.485493314	0.613796303
1241	0.596273494	0.612494183	0.485512792	0.613812708
1242	0.596290767	0.612507327	0.485532276	0.613829079
1243	0.596308276	0.612520422	0.485551762	0.613845423
1244	0.596325891	0.612533485	0.485571242	0.613861775
1245	0.596343348	0.612546596	0.485590725	0.613878103
1246	0.596360752	0.612559724	0.485610208	0.613894403
1247	0.596378209	0.612572819	0.485629691	0.6139107
1248	0.596395482	0.612585938	0.485649176	0.61392698
1249	0.596412728	0.612599082	0.485668648	0.613943296
1250	0.596429816	0.61261229	0.485688114	0.613959622
1251	0.596446852	0.612625498	0.485707586	0.613975917
1252	0.596463861	0.61263869	0.485727029	0.613992311
1253	0.596480923	0.612651947	0.485746488	0.614008625
1254	0.596497801	0.612665244	0.485765939	0.614024959
1255	0.596514679	0.612678468	0.485785389	0.614041307
1256	0.596531609	0.612691685	0.485804853	0.614057597
1257	0.596548408	0.61270499	0.485824302	0.614073928
1258	0.59656518	0.612718335	0.485843747	0.614090248
1259	0.596582137	0.612731656	0.485863187	0.61410657
1260	0.596598909	0.61274505	0.485882632	0.614122856
1261	0.596615497	0.612758501	0.485902072	0.614139151
1262	0.596632085	0.612772016	0.485921508	0.614155445
1263	0.596648647	0.612785547	0.485940942	0.614171733
1264	0.596665235	0.612799167	0.485960361	0.614188037
1265	0.596681586	0.612812835	0.485979782	0.614204337
1266	0.596698121	0.612826423	0.485999202	0.61422064
1267	0.596714604	0.612840011	0.486018633	0.6142369
1268	0.596731139	0.612853517	0.486038062	0.614253176
1269	0.596747595	0.612866968	0.486057483	0.61426948
1270	0.596764025	0.61288041	0.486076906	0.614285769
1271	0.596780587	0.612893796	0.486096338	0.614302027
1272	0.596796964	0.612907246	0.48611575	0.614318349
1273	0.59681321	0.612920721	0.486135174	0.614334633
1274	0.596829456	0.612934212	0.486154593	0.614350928
1275	0.596845728	0.612947654	0.486174012	0.614367229
1276	0.596861842	0.612961153	0.486193417	0.61438357
1277	0.596877772	0.612974652	0.486212834	0.614399863
1278	0.596893833	0.612988078	0.486232257	0.614416132
1279	0.596909868	0.613001569	0.486251683	0.614432368
1280	0.596925693	0.613015108	0.486271106	0.614448622
1281	0.596941412	0.613028671	0.486290525	0.614464878
1282	0.596957078	0.613042219	0.48630994	0.61448115
1283	0.596973113	0.613055742	0.486329356	0.614497405
1284	0.596989096	0.613069249	0.486348785	0.614513611
1285	0.59700471	0.61308278	0.486368209	0.614529841
1286	0.597020323	0.613096287	0.486387645	0.614546017
1287	0.597035937	0.613109786	0.48640707	0.61456222
1288	0.597051525	0.613123268	0.486426505	0.614578374
1289	0.597067454	0.613136711	0.486445921	0.614594569
1290	0.597083279	0.613150161	0.486465351	0.614610709
1291	0.597099051	0.613163587	0.486484782	0.61462685
1292	0.59711448	0.613177126	0.486504218	0.614642962
1293	0.597130226	0.613190601	0.486523649	0.614659084
1294	0.59714605	0.613204148	0.486543056	0.614675262
1295	0.597161848	0.613217776	0.486562461	0.614691418
1296	0.597177778	0.613231404	0.486581859	0.614707584
1297	0.59719376	0.613244992	0.486601264	0.614723725
1298	0.597209848	0.613258588	0.486620663	0.614739869
1299	0.59722591	0.6132722	0.486640078	0.614755947
1300	0.597241971	0.613285763	0.486659493	0.614772021
1301	0.597258032	0.61329931	0.486678918	0.614788059
1302	0.597274173	0.613312833	0.486698356	0.614804038
1303	0.597290287	0.613326324	0.486717787	0.614820045
1304	0.597306243	0.613339904	0.486737221	0.614836017
1305	0.597322041	0.613353508	0.486756655	0.614851993
1306	0.597337734	0.613367184	0.486776074	0.614868001
1307	0.597353374	0.613380901	0.486795486	0.614884024
1308	0.597369146	0.613394561	0.486814887	0.614900089
1309	0.597384786	0.613408278	0.486834283	0.614916159
1310	0.597400294	0.613421995	0.486853684	0.614932213
1311	0.597415645	0.613435639	0.486873075	0.61494832
1312	0.597431048	0.613449235	0.486892466	0.614964417
1313	0.597446372	0.613462879	0.486911857	0.614980499
1314	0.597461749	0.613476547	0.486931245	0.614996567
1315	0.597477152	0.613490208	0.486950636	0.61501262
1316	0.59749245	0.613503884	0.486970003	0.615028754
1317	0.597507774	0.613517585	0.486989369	0.615044867
1318	0.597523177	0.613531302	0.487008753	0.615060888
1319	0.597538423	0.613545043	0.487028134	0.615076918
1320	0.597553773	0.613558711	0.487047512	0.615092954
1321	0.597568887	0.613572404	0.487066891	0.615108987
1322	0.597583974	0.613586128	0.487086264	0.615125031
1323	0.597599272	0.613599821	0.487105613	0.615141141
1324	0.597614385	0.61361357	0.487124966	0.615157228
1325	0.59762963	0.613627182	0.487144317	0.61517333
1326	0.597644823	0.613640867	0.487163664	0.61518942
1327	0.597659884	0.613654632	0.487183004	0.615205519
1328	0.597674734	0.613668518	0.487202361	0.61522154
1329	0.597689637	0.61368238	0.48722171	0.615237584
1330	0.597704487	0.613696178	0.487241054	0.615253652
1331	0.597719311	0.613709976	0.487260408	0.61526968
1332	0.597734003	0.613723846	0.487279766	0.615285673
1333	0.597748985	0.613737635	0.487299116	0.615301674
1334	0.597763967	0.613751441	0.487318468	0.615317649
1335	0.597779133	0.613765142	0.487337827	0.615333601
1336	0.597794194	0.613778826	0.487357179	0.615349584
1337	0.597809228	0.613792551	0.487376533	0.61536555
1338	0.597824158	0.613806284	0.487395869	0.615381573
1339	0.597839061	0.613819993	0.487415213	0.615397561
1340	0.597854121	0.61383371	0.487434545	0.615413567
1341	0.597869103	0.613847459	0.487453883	0.615429548
1342	0.597883954	0.613861248	0.487473198	0.615445608
1343	0.597898751	0.613875086	0.48749252	0.615461631
1344	0.597913443	0.613888932	0.487511847	0.61547763
1345	0.597928215	0.61390273	0.487531166	0.615493657
1346	0.59794317	0.613916438	0.487550487	0.61550968
1347	0.597958073	0.61393022	0.487569809	0.615525671
1348	0.597972818	0.613944034	0.487589136	0.615541634
1349	0.597987721	0.613957767	0.487608447	0.61555764
1350	0.598002518	0.613971483	0.487627745	0.615573698
1351	0.598017211	0.613985216	0.487647056	0.615589699
1352	0.598031824	0.613998885	0.487666365	0.615605721
1353	0.598046279	0.614012529	0.487685679	0.615621719
1354	0.598060919	0.614026125	0.487705	0.615637685
1355	0.598075453	0.614039761	0.48772432	0.615653644
1356	0.59809004	0.614053389	0.487743627	0.615669642
1357	0.598104837	0.614066968	0.487762918	0.615685683
1358	0.598119635	0.61408058	0.487782201	0.61570174
1359	0.598134301	0.614094257	0.487801491	0.615717754
1360	0.59814923	0.614107877	0.487820771	0.615733793
1361	0.598164502	0.614121432	0.48784005	0.615749802
1362	0.598179721	0.614135028	0.487859338	0.615765755
1363	0.598194992	0.61414864	0.487878612	0.615781736
1364	0.598210264	0.614162348	0.487897891	0.615797675
1365	0.598225798	0.614175944	0.487917167	0.615813631
1366	0.598241202	0.61418962	0.48793644	0.615829573
1367	0.598256578	0.614203257	0.487955713	0.615845522
1368	0.598271797	0.614216917	0.487974976	0.61586151
1369	0.598287148	0.614230593	0.487994243	0.615877462
1370	0.598302525	0.614244238	0.488013492	0.615893474
1371	0.598317954	0.61425793	0.488032723	0.615909532
1372	0.59833312	0.614271736	0.488051964	0.615925537
1373	0.59834855	0.614285428	0.488071199	0.615941565
1374	0.598364032	0.614299113	0.488090436	0.615957569
1375	0.598379514	0.614312733	0.488109683	0.615973545
1376	0.598394996	0.614326458	0.488128932	0.615989483
1377	0.598410531	0.614340175	0.488148183	0.616005386
1378	0.598426118	0.614353899	0.488167432	0.616021277
1379	0.598441759	0.614367624	0.488186684	0.616037145
1380	0.598457557	0.614381333	0.488205923	0.616053045
1381	0.598473539	0.61439501	0.488225145	0.616068994
1382	0.5984896	0.614408686	0.488244382	0.616084878
1383	0.59850553	0.614422419	0.48826362	0.616100748
1384	0.598521223	0.614436225	0.48828285	0.61611665
1385	0.598536916	0.614450103	0.48830207	0.616132564
1386	0.598552556	0.614463949	0.488321311	0.616148402
1387	0.598568433	0.61447773	0.488340548	0.616164247
1388	0.598584126	0.614491536	0.488359783	0.616180102
1389	0.598599608	0.614505422	0.488379021	0.61619593
1390	0.598615143	0.614519268	0.488398259	0.61621176
1391	0.598630678	0.61453309	0.488417504	0.616227556
1392	0.598645949	0.614546985	0.488436746	0.616243364
1393	0.5986613	0.614560823	0.488455977	0.616259206
1394	0.598676703	0.61457466	0.488475209	0.616275029
1395	0.598692053	0.614588498	0.488494428	0.616290885
1396	0.598707351	0.614602328	0.488513654	0.61630671
1397	0.598722781	0.61461611	0.488532877	0.61632253
1398	0.598738342	0.614629891	0.488552102	0.616338329
1399	0.598753824	0.614643608	0.488571316	0.616354166
1400	0.598769227	0.614657292	0.488590529	0.616369999
1401	0.598784525	0.614671001	0.488609736	0.616385849
1402	0.598799612	0.614684734	0.488628932	0.616401734
1403	0.598814699	0.614698443	0.488648127	0.616417629
1404	0.598829892	0.614712111	0.488667317	0.61643353
1405	0.598845005	0.614725852	0.488686508	0.616449403
1406	0.598860198	0.614739521	0.488705685	0.616465322
1407	0.598875496	0.614753173	0.488724861	0.616481236
1408	0.59889103	0.614766728	0.488744037	0.616497148
1409	0.598906776	0.614780284	0.488763221	0.616513015
1410	0.598922521	0.614793839	0.48878242	0.616528823
1411	0.59893832	0.614807419	0.488801611	0.616544639
1412	0.598954197	0.614821022	0.4888208	0.616560445
1413	0.5989701	0.614834683	0.488839996	0.616576206
1414	0.59898603	0.614848238	0.488859185	0.616592007
1415	0.59900196	0.614861753	0.488878367	0.616607835
1416	0.599017916	0.614875268	0.488897535	0.616623704
1417	0.599033845	0.614888832	0.488916706	0.616639542
1418	0.599049565	0.614902484	0.488935872	0.616655387
1419	0.599065284	0.614916152	0.488955034	0.616671225
1420	0.599081003	0.61492978	0.488974213	0.616686991
1421	0.599096669	0.614943344	0.488993378	0.616702807
1422	0.599112467	0.614956859	0.489012557	0.616718561
1423	0.59912816	0.614970414	0.489031737	0.616734294
1424	0.599144116	0.614983945	0.489050895	0.616750086
1425	0.599160125	0.614997492	0.489070057	0.616765849
1426	0.599176107	0.615011056	0.489089203	0.616781658
1427	0.599192011	0.615024652	0.489108349	0.616797458
1428	0.59920802	0.615038191	0.489127506	0.616813214
1429	0.599224002	0.615051665	0.489146667	0.616828965
1430	0.599239879	0.615065213	0.489165841	0.616844658
1431	0.599255625	0.61507876	0.489185014	0.616860354
1432	0.599271159	0.615092404	0.489204181	0.616876057
1433	0.599286826	0.615105984	0.489223339	0.616891795
1434	0.599302545	0.615119499	0.489242489	0.616907559
1435	0.599318369	0.615132933	0.489261628	0.61692336
1436	0.59933422	0.615146319	0.489280768	0.616939165
1437	0.599350176	0.615159672	0.489299909	0.616954961
1438	0.599366343	0.615173026	0.489319045	0.616970755
1439	0.59938251	0.615186404	0.489338171	0.616986575
1440	0.599398597	0.615199781	0.489357294	0.617002405
1441	0.599414527	0.615213175	0.489376425	0.617018209
1442	0.599430694	0.615226513	0.489395543	0.617034046
1443	0.599446887	0.615239802	0.489414654	0.617049914
1444	0.599463264	0.61525309	0.489433772	0.617065737
1445	0.599479694	0.615266283	0.48945288	0.617081592
1446	0.599496124	0.615279539	0.489471971	0.617097487
1447	0.599512581	0.615292804	0.489491071	0.617113337
1448	0.599528958	0.615306077	0.489510178	0.617129155
1449	0.599545283	0.615319374	0.489529286	0.617144962
1450	0.599561739	0.615332622	0.489548394	0.617160748
1451	0.599578196	0.615345887	0.489567508	0.6171765
1452	0.599594757	0.615359176	0.489586611	0.617192276
1453	0.599611161	0.615372481	0.48960572	0.617208037
1454	0.599627538	0.615385738	0.489624844	0.617223744
1455	0.59964389	0.615399002	0.489643953	0.617239496
1456	0.599660267	0.615412283	0.489663057	0.617255256
1457	0.599676539	0.615425629	0.48968216	0.617271003
1458	0.599692732	0.615438982	0.489701257	0.617286766
1459	0.599708925	0.615452303	0.489720349	0.617302553
1460	0.599725197	0.61546556	0.489739434	0.61731837
1461	0.599741443	0.615478865	0.489758522	0.617334164
1462	0.599757741	0.615492146	0.489777612	0.617349943
1463	0.59977404	0.615505451	0.489796689	0.617365746
1464	0.599790101	0.615518877	0.489815764	0.617381536
1465	0.599806136	0.615532328	0.489834841	0.617397312
1466	0.599822382	0.615545705	0.48985391	0.617413094
1467	0.599838865	0.615558986	0.489872976	0.617428882
1468	0.599855268	0.615572227	0.489892043	0.617444668
1469	0.599871672	0.615585483	0.489911092	0.617460505
1470	0.599888049	0.615598764	0.48993015	0.617476299
1471	0.599904637	0.615611964	0.489949214	0.617492067
1472	0.599921383	0.615625035	0.489968283	0.617507823
1473	0.599938366	0.615638074	0.489987341	0.617523607
1474	0.599955165	0.615651129	0.490006412	0.617539344
1475	0.599972043	0.615664184	0.49002548	0.617555085
1476	0.599988789	0.615677271	0.490044541	0.617570844
1477	0.600005798	0.615690293	0.490063594	0.617586619
1478	0.600022702	0.615703348	0.490082643	0.617602405
1479	0.600039422	0.615716427	0.4901017	0.617618152
1480	0.600056352	0.61572949	0.490120752	0.617633884
1481	0.600073256	0.615742666	0.490139809	0.617649573
1482	0.600090055	0.615755866	0.490158862	0.617665272
1483	0.600106958	0.615769058	0.490177924	0.617680925
1484	0.600123994	0.61578229	0.490196972	0.617696608
1485	0.600141109	0.615795515	0.490216016	0.61771229
1486	0.600158223	0.615808755	0.490235053	0.617727987
1487	0.600175496	0.615821955	0.490254092	0.617743661
1488	0.600192611	0.61583518	0.490273119	0.617759378
1489	0.600209752	0.615848428	0.490292146	0.617775085
1490	0.600226603	0.615861749	0.490311182	0.617790753
1491	0.600243323	0.615875063	0.490330221	0.617806415
1492	0.600260148	0.615888327	0.49034925	0.61782211
1493	0.600277078	0.615901576	0.490368289	0.617837762
1494	0.600293797	0.615914857	0.490387342	0.617853366
1495	0.600310491	0.615928073	0.490406399	0.617868961
1496	0.600327079	0.615941289	0.490425451	0.617884555
1497	0.600343693	0.615954449	0.490444506	0.617900148
1498	0.600360229	0.615967585	0.490463557	0.617915753
1499	0.600376948	0.61598068	0.490482608	0.617931349
1500	0.600393615	0.615993807	0.490501639	0.617947012
1501	0.600410388	0.616006951	0.490520674	0.617962645
1502	0.600427213	0.616020127	0.490539705	0.617978262
1503	0.600443985	0.616033278	0.490558732	0.617993891
1504	0.600460863	0.616046438	0.490577758	0.618009511
1505	0.600477766	0.616059606	0.490596792	0.618025094
1506	0.600494644	0.616072766	0.490615824	0.618040681
1507	0.600511548	0.61608599	0.490634859	0.618056236
1508	0.600528373	0.616099247	0.490653891	0.618071786
1509	0.600545172	0.616112487	0.490672918	0.618087347
1510	0.600562102	0.616125736	0.490691959	0.618102836
1511	0.600578927	0.616139073	0.490710985	0.618118358
1512	0.600595541	0.616152475	0.490730024	0.618133828
1513	0.60061205	0.616165909	0.490749062	0.618149293
1514	0.600628612	0.616179295	0.490768102	0.618164751
1515	0.600645095	0.61619273	0.49078713	0.618180238
1516	0.600661499	0.616206188	0.490806154	0.618195732
1517	0.600677665	0.616219614	0.490825183	0.618211222
1518	0.600693806	0.616233057	0.490844211	0.618226706
1519	0.600710025	0.616246491	0.490863241	0.618242172
1520	0.600726481	0.616259925	0.490882273	0.618257607
1521	0.60074278	0.616273303	0.490901303	0.618273062
1522	0.600759184	0.616286648	0.490920342	0.618288473
1523	0.600775271	0.61630001	0.490939372	0.618303922
1524	0.600791596	0.616313299	0.490958398	0.618319358
1525	0.600807894	0.616326531	0.490977416	0.618334831
1526	0.600824061	0.61633982	0.490996432	0.6183503
1527	0.600840123	0.616353149	0.491015437	0.6183658
1528	0.600856368	0.616366414	0.491034436	0.618381294
1529	0.600872403	0.616379719	0.491053432	0.618396791
1530	0.600888307	0.616393049	0.491072431	0.618412273
1531	0.600904079	0.616406418	0.491091427	0.618427758
1532	0.600920087	0.616419731	0.491110422	0.618443245
1533	0.600936307	0.616433004	0.491129403	0.618458772
1534	0.600952605	0.616446301	0.491148385	0.618474281
1535	0.600968877	0.616459647	0.491167366	0.618489778
1536	0.600985202	0.616472968	0.491186357	0.618505236
1537	0.601001395	0.616486346	0.491205335	0.618520726
1538	0.601017456	0.616499691	0.491224316	0.61853622
1539	0.601033439	0.616512988	0.491243302	0.618551702
1540	0.6010495	0.616526164	0.49126229	0.61856719
1541	0.601065641	0.616539332	0.491281284	0.618582643
1542	0.601081623	0.61655254	0.491300254	0.618598176
1543	0.601097842	0.616565708	0.491319216	0.618613708
1544	0.601113798	0.616578964	0.491338181	0.618629225
1545	0.601129807	0.616592253	0.491357144	0.618644729
1546	0.601146027	0.616605494	0.491376108	0.618660214
1547	0.601162167	0.616618783	0.491395065	0.618675714
1548	0.601178623	0.616631943	0.491414014	0.618691243
1549	0.601195001	0.616645094	0.491432986	0.618706697
1550	0.601211404	0.616658254	0.491451942	0.618722197
1551	0.601227887	0.616671373	0.491470883	0.618737744
1552	0.601244317	0.616684485	0.491489823	0.618753295
1553	0.601260826	0.616697556	0.491508762	0.618768839
1554	0.60127723	0.616710562	0.491527695	0.61878441
1555	0.601293581	0.616723641	0.491546618	0.618799989
1556	0.601309695	0.616736777	0.491565548	0.618815537
1557	0.601326125	0.616749791	0.491584476	0.618831086
1558	0.60134245	0.61676287	0.49160341	0.618846603
1559	0.601358696	0.616775933	0.491622329	0.618862172
1560	0.601374862	0.61678902	0.491641249	0.61887773
1561	0.601391292	0.616802051	0.49166016	0.618893302
1562	0.60140767	0.616815057	0.491679075	0.618908863
1563	0.601423915	0.616828104	0.491697987	0.618924419
1564	0.601440082	0.616841231	0.491716896	0.618939963
1565	0.60145617	0.616854407	0.491735797	0.618955517
1566	0.601472205	0.616867623	0.491754703	0.618971041
1567	0.601488266	0.61688084	0.491773603	0.618986576
1568	0.601504091	0.61689408	0.491792496	0.619002121
1569	0.601520047	0.616907304	0.491811399	0.619017609
1570	0.601536056	0.616920545	0.491830294	0.619033113
1571	0.60155188	0.616933874	0.491849191	0.619048596
1572	0.601567626	0.616947212	0.49186808	0.619064098
1573	0.601583187	0.616960517	0.491886972	0.619079602
1574	0.601598669	0.616973838	0.491905863	0.619095099
1575	0.601614283	0.616987135	0.491924753	0.619110589
1576	0.601630028	0.6170004	0.49194363	0.619126122
1577	0.601645747	0.61701364	0.491962497	0.619141654
1578	0.601661624	0.617026832	0.491981351	0.619157205
1579	0.60167758	0.617039968	0.492000202	0.619172744
1580	0.601693905	0.617052974	0.492019037	0.619188331
1581	0.601710125	0.617066021	0.492037879	0.61920388
1582	0.601726239	0.617079059	0.492056726	0.619219409
1583	0.601742484	0.617092034	0.492075578	0.619234915
1584	0.60175873	0.617105032	0.492094423	0.619250437
1585	0.601774765	0.617118175	0.492113274	0.619265919
1586	0.601790774	0.617131311	0.492132127	0.61928139
1587	0.601806388	0.61714456	0.492150987	0.619296839
1588	0.601822054	0.617157727	0.492169839	0.619312319
1589	0.60183751	0.617170911	0.492188686	0.619327812
1590	0.601853018	0.617184063	0.49220754	0.619343277
1591	0.601868738	0.61719719	0.492226394	0.619358724
1592	0.601884483	0.617210342	0.492245247	0.619374162
1593	0.601900202	0.617223486	0.492264105	0.619389582
1594	0.601915737	0.617236662	0.492282956	0.61940502
1595	0.60193114	0.617249862	0.492301802	0.61942046
1596	0.601946464	0.617263086	0.492320655	0.619435868
1597	0.601961683	0.617276302	0.492339501	0.619451304
1598	0.601977192	0.617289454	0.492358359	0.619466685
1599	0.601992832	0.617302582	0.492377206	0.6194821
1600	0.602008288	0.617315693	0.492396052	0.619497526
1601	0.602023901	0.617328772	0.492414899	0.619512941
1602	0.60203962	0.617341786	0.492433758	0.619528317
1603	0.602055234	0.617354801	0.492452605	0.619543728
1604	0.602070532	0.617367936	0.492471456	0.619559109
1605	0.602085856	0.617381056	0.492490302	0.619574503
1606	0.60210118	0.617394216	0.492509143	0.619589898
1607	0.602116636	0.617407375	0.492527987	0.619605267
1608	0.602131934	0.617420608	0.49254683	0.619620623
1609	0.602147179	0.617433872	0.492565673	0.619635967
1610	0.602162372	0.617447161	0.492584514	0.619651316
1611	0.602177485	0.617460426	0.492603351	0.619666678
1612	0.602192678	0.617473707	0.492622184	0.619682029
1613	0.602207818	0.617486964	0.492641012	0.619697395
1614	0.60222301	0.617500228	0.492659833	0.619712771
1615	0.602238176	0.617513509	0.492678662	0.619728098
1616	0.602253316	0.617526685	0.492697483	0.619743467
1617	0.602268324	0.617539901	0.492716305	0.619758833
1618	0.602283464	0.617553053	0.492735137	0.619774154
1619	0.602298499	0.617566277	0.492753974	0.619789441
1620	0.602313639	0.617579445	0.492772796	0.619804769
1621	0.602328647	0.617592548	0.492791614	0.61982013
1622	0.60234376	0.617605603	0.492810436	0.619835471
1623	0.602358821	0.617618666	0.492829247	0.619850847
1624	0.60237383	0.617631745	0.492848069	0.619866167
1625	0.602388732	0.617644856	0.49286687	0.61988156
1626	0.602403583	0.617657952	0.492885679	0.619896924
1627	0.602418617	0.617670966	0.492904489	0.619912287
1628	0.602433441	0.617684029	0.492923297	0.619927646
1629	0.602448239	0.617697076	0.492942097	0.619943029
1630	0.602463036	0.617710082	0.492960898	0.619958403
1631	0.602477702	0.617723088	0.4929797	0.619973774
1632	0.602492447	0.617736038	0.492998496	0.619989158
1633	0.60250706	0.61774902	0.493017287	0.620004553
1634	0.602521647	0.617761978	0.493036088	0.620019913
1635	0.602536418	0.617774904	0.493054889	0.620035257
1636	0.602551137	0.617787838	0.493073681	0.620050625
1637	0.602565882	0.617800747	0.493092471	0.620066004
1638	0.602580416	0.617813762	0.493111265	0.620081357
1639	0.602594977	0.6178268	0.493130048	0.620096733
1640	0.602609537	0.617839912	0.49314884	0.620112053
1641	0.602623887	0.617853071	0.493167627	0.62012738
1642	0.602638369	0.61786615	0.493186405	0.620142714
1643	0.602652877	0.617879205	0.49320517	0.620158087
1644	0.602667543	0.617892195	0.493223938	0.620173448
1645	0.60268213	0.617905202	0.493242707	0.6201888
1646	0.60269669	0.617918224	0.49326147	0.620204169
1647	0.602711251	0.617931255	0.49328024	0.620219508
1648	0.602725864	0.617944277	0.493299007	0.620234841
1649	0.602740293	0.617957324	0.493317765	0.620250198
1650	0.602754775	0.617970371	0.493336529	0.620265515
1651	0.602769256	0.617983393	0.493355284	0.620280853
1652	0.602783659	0.617996383	0.49337403	0.62029622
1653	0.602798246	0.61800939	0.49339277	0.620311586
1654	0.602812754	0.618022388	0.493411521	0.62032691
1655	0.602827262	0.618035419	0.493430266	0.620342235
1656	0.602841875	0.618048393	0.493449	0.620357583
1657	0.602856304	0.618061383	0.493467726	0.62037296
1658	0.60287068	0.618074438	0.493486462	0.620388286
1659	0.602885109	0.618087485	0.493505209	0.620403569
1660	0.602899696	0.618100531	0.493523947	0.620418866
1661	0.602914309	0.618113667	0.493542675	0.620434175
1662	0.60292908	0.618126794	0.493561407	0.620449448
1663	0.602943852	0.618139914	0.493580148	0.620464688
1664	0.602958386	0.618153041	0.49359889	0.620479928
1665	0.602972894	0.618166209	0.493617633	0.620495151
1666	0.60298727	0.618179417	0.493636378	0.620510359
1667	0.603001594	0.618192617	0.493655127	0.620525553
1668	0.603016181	0.618205753	0.493673875	0.620540741
1669	0.60303061	0.618219018	0.493692622	0.620555914
1670	0.603044933	0.618232274	0.493711341	0.620571182
1671	0.603059178	0.618245579	0.493730061	0.620586442
1672	0.603073344	0.618258828	0.493748784	0.620601699
1673	0.603087878	0.618271996	0.493767509	0.620616935
1674	0.60310228	0.618285196	0.493786221	0.62063221
1675	0.603116815	0.618298364	0.493804943	0.620647438
1676	0.603131217	0.618311499	0.493823673	0.620662638
1677	0.603145567	0.618324635	0.493842399	0.620677846
1678	0.603159996	0.618337746	0.493861127	0.62069303
1679	0.603174688	0.61835076	0.493879856	0.620708199
1680	0.603189433	0.618363726	0.493898577	0.620723395
1681	0.603204205	0.618376692	0.493917293	0.62073859
1682	0.60321887	0.618389634	0.493936009	0.620753794
1683	0.603233563	0.618402568	0.493954732	0.620768958
1684	0.603248281	0.618415485	0.49397344	0.620784156
1685	0.603262921	0.618428395	0.493992139	0.620799371
1686	0.603277508	0.618441288	0.494010845	0.620814553
1687	0.6032922	0.618454149	0.494029533	0.620829785
1688	0.603306892	0.618466946	0.494048222	0.620845021
1689	0.603321427	0.618479742	0.494066905	0.620860283
1690	0.603335803	0.618492539	0.494085597	0.620875511
1691	0.603350179	0.618505343	0.494104288	0.620890727
1692	0.603364476	0.618518132	0.49412298	0.62090594
1693	0.60337909	0.618530871	0.494141659	0.62092118
1694	0.603393861	0.618543539	0.494160341	0.620936411
1695	0.603408579	0.618556238	0.494179012	0.62095167
1696	0.603423061	0.618568986	0.494197686	0.620966915
1697	0.603437806	0.618581686	0.494216345	0.62098219
1698	0.60345263	0.618594345	0.494234991	0.6209975
1699	0.603467296	0.618607012	0.494253638	0.621012802
1700	0.603481856	0.618619655	0.494272307	0.621028032
1701	0.603496417	0.618632274	0.494290969	0.621043283
1702	0.603510872	0.618644958	0.494309616	0.621058579
1703	0.603525091	0.618657682	0.494328255	0.621073899
1704	0.603539151	0.618670462	0.4943469	0.621089186
1705	0.603553211	0.618683194	0.494365548	0.621104461
1706	0.603567166	0.618696031	0.494384195	0.621119709
1707	0.603581332	0.618708795	0.494402844	0.621134936
1708	0.603595418	0.618721583	0.494421482	0.621150187
1709	0.603609479	0.618734436	0.494440121	0.621165414
1710	0.603623855	0.6187472	0.494458752	0.62118066
1711	0.603638258	0.618759989	0.494477375	0.621195922
1712	0.603652792	0.618772777	0.494495992	0.621211178
1713	0.603667142	0.618785549	0.494514601	0.621226465
1714	0.603681308	0.618798459	0.494533221	0.621241688
1715	0.60369571	0.618811328	0.494551818	0.621256975
1716	0.603710086	0.6188241	0.494570428	0.621272232
1717	0.603724673	0.6188368	0.494589028	0.621287517
1718	0.603738839	0.618849588	0.494607632	0.62130279
1719	0.603753084	0.61886236	0.494626232	0.621318064
1720	0.60376717	0.618875132	0.494644829	0.621333352
1721	0.603781494	0.618887856	0.494663413	0.621348673
1722	0.603795712	0.618900572	0.494682004	0.621363963
1723	0.603810141	0.61891328	0.494700587	0.62137926
1724	0.603824623	0.618925979	0.494719171	0.621394547
1725	0.603838946	0.618938695	0.494737752	0.621409856
1726	0.603853349	0.618951402	0.494756319	0.621425201
1727	0.603867804	0.618964126	0.494774884	0.621440542
1728	0.603882049	0.618976971	0.49479346	0.621455825
1729	0.603896188	0.618989832	0.49481204	0.621471089
1730	0.603910459	0.619002637	0.494830615	0.621486362
1731	0.603924572	0.61901553	0.49484918	0.621501651
1732	0.603938817	0.619028359	0.494867742	0.621516951
1733	0.603952877	0.619041228	0.494886311	0.621532224
1734	0.603967174	0.619054016	0.494904879	0.6215475
1735	0.603981524	0.619066829	0.494923445	0.621562763
1736	0.603995716	0.619079698	0.494941999	0.621578058
1737	0.604010014	0.619092551	0.494960555	0.62159333
1738	0.604024048	0.61910546	0.494979122	0.621608555
1739	0.604038345	0.619118322	0.494997681	0.621623794
1740	0.604052484	0.619131271	0.495016242	0.621639016
1741	0.604066808	0.61914427	0.495034783	0.621654277
1742	0.604081184	0.619157179	0.495053324	0.621669539
1743	0.604095534	0.619170121	0.495071865	0.621684789
1744	0.604109884	0.619183038	0.495090392	0.621700083
1745	0.604124129	0.619195948	0.495108917	0.621715385
1746	0.604138452	0.619208849	0.49512745	0.62173065
1747	0.604152486	0.619221823	0.495145987	0.621745893
1748	0.604166678	0.619234781	0.495164527	0.621761109
1749	0.604180844	0.619247659	0.495183057	0.621776356
1750	0.604195115	0.619260479	0.49520158	0.621791616
1751	0.604209359	0.619273364	0.495220106	0.621806847
1752	0.604223683	0.619286217	0.495238629	0.621822072
1753	0.604237928	0.619299054	0.495257159	0.621837279
1754	0.604252278	0.619311907	0.495275685	0.621852479
1755	0.604266364	0.619324833	0.495294212	0.621867672
1756	0.604280556	0.619337791	0.495312725	0.621882898
1757	0.604294511	0.619350797	0.495331239	0.621898113
1758	0.604308335	0.619363803	0.495349752	0.621913334
1759	0.604322316	0.619376802	0.495368266	0.621928528
1760	0.604336271	0.619389719	0.495386792	0.621943681
1761	0.604350173	0.619402661	0.495405316	0.621958828
1762	0.604364049	0.619415579	0.495423836	0.621973994
1763	0.604378057	0.619428504	0.495442359	0.621989131
1764	0.604391749	0.619441486	0.495460884	0.622004265
1765	0.604405651	0.619454404	0.495479401	0.622019416
1766	0.604419448	0.619467386	0.495497912	0.622034573
1767	0.604433245	0.619480279	0.495516421	0.622049748
1768	0.604446884	0.619493173	0.495534926	0.622064934
1769	0.604460523	0.619506026	0.495553437	0.622080094
1770	0.604474188	0.619518871	0.495571937	0.622095282
1771	0.604487933	0.619531691	0.495590444	0.622110435
1772	0.604501572	0.619544488	0.495608955	0.622125577
1773	0.604515079	0.61955726	0.495627455	0.622140763
1774	0.604528771	0.619569919	0.495645971	0.622155897
1775	0.604542252	0.619582603	0.495664472	0.622171078
1776	0.604555707	0.619595262	0.495682967	0.622186277
1777	0.604569214	0.619607937	0.49570146	0.622201463
1778	0.6045828	0.619620516	0.49571995	0.622216668
1779	0.604596229	0.619633054	0.495738451	0.622231839
1780	0.604609947	0.619645535	0.495756945	0.62224703
1781	0.604623665	0.619658001	0.49577545	0.622262179
1782	0.604637225	0.619670531	0.495793939	0.622277367
1783	0.60465089	0.619683029	0.495812426	0.622292556
1784	0.604664687	0.61969547	0.495830912	0.622307744
1785	0.604678247	0.619707959	0.495849399	0.622322925
1786	0.604691807	0.619720489	0.495867882	0.622338106
1787	0.60470542	0.619733052	0.49588636	0.622353292
1788	0.604719164	0.619745558	0.495904845	0.622368452
1789	0.604732988	0.619758023	0.495923314	0.622383662
1790	0.604746627	0.619770513	0.495941776	0.62239889
1791	0.604760398	0.61978297	0.495960234	0.622414121
1792	0.604774221	0.619795476	0.495978695	0.622429324
1793	0.604788018	0.619808022	0.495997157	0.622444509
1794	0.604801762	0.61982056	0.496015625	0.622459656
1795	0.604815507	0.619833147	0.496034087	0.622474803
1796	0.604829225	0.619845701	0.496052553	0.622489927
1797	0.60484289	0.619858336	0.496071029	0.622504996
1798	0.604856292	0.619871035	0.496089501	0.622520074
1799	0.604869641	0.619883767	0.496107976	0.622535127
1800	0.604883017	0.619896499	0.496126449	0.62255018
1801	0.604896419	0.619909296	0.496144912	0.622565247
1802	0.604909979	0.619922076	0.496163374	0.622580304
1803	0.604923487	0.619934864	0.496181832	0.622595369
1804	0.604937047	0.619947717	0.496200291	0.622610404
1805	0.604950738	0.619960578	0.496218739	0.622625458
1806	0.604964377	0.619973431	0.496237181	0.62264053
1807	0.604978043	0.619986228	0.496255628	0.622655585
1808	0.604991945	0.619999016	0.496274067	0.622670645
1809	0.605005584	0.620011853	0.496292509	0.622685693
1810	0.605019223	0.620024649	0.496310954	0.62270073
1811	0.605033099	0.620037373	0.496329396	0.622715769
1812	0.605046975	0.620050178	0.49634784	0.622730777
1813	0.605060825	0.620062966	0.496366277	0.622745812
1814	0.60507478	0.620075738	0.496384706	0.622760854
1815	0.605088761	0.620088511	0.496403136	0.622775887
1816	0.605102611	0.620101364	0.496421559	0.622790933
1817	0.605116434	0.620114225	0.496439969	0.622806022
1818	0.605130442	0.62012707	0.496458381	0.622821087
1819	0.605144502	0.620139914	0.496476794	0.62283614
1820	0.605158536	0.620152727	0.496495213	0.622851166
1821	0.605172597	0.620165556	0.496513639	0.622866162
1822	0.605186631	0.620178441	0.496532054	0.622881184
1823	0.60520048	0.620191326	0.49655048	0.622896168
1824	0.60521433	0.62020422	0.496568906	0.622911147
1825	0.60522818	0.620217161	0.496587333	0.622926105
1826	0.605241898	0.620230103	0.496605759	0.622941062
1827	0.605255484	0.620243005	0.496624182	0.622956038
1828	0.605269018	0.620255962	0.496642602	0.622971007
1829	0.605282578	0.62026888	0.496661021	0.622985975
1830	0.605296269	0.620281798	0.496679453	0.623000877
1831	0.605310093	0.620294659	0.496697886	0.623015767
1832	0.605323943	0.620307512	0.496716321	0.623030647
1833	0.605337634	0.620320381	0.496734738	0.623045593
1834	0.605351247	0.620333322	0.496753139	0.623060582
1835	0.605364939	0.62034624	0.496771544	0.62307555
1836	0.605378525	0.620359158	0.49678996	0.62309048
1837	0.605392085	0.620372019	0.496808371	0.623105431
1838	0.605405908	0.620384791	0.49682678	0.623120383
1839	0.605419811	0.620397587	0.49684518	0.623135347
1840	0.60543366	0.62041044	0.496863583	0.623150291
1841	0.605447589	0.620423237	0.49688198	0.623165257
1842	0.605461412	0.620436074	0.496900375	0.623180215
1843	0.605475209	0.620448878	0.496918769	0.623195181
1844	0.605489085	0.620461666	0.496937167	0.623210126
1845	0.605502803	0.620474455	0.496955561	0.62322509
1846	0.605516416	0.620487267	0.496973944	0.62324009
1847	0.605530029	0.620500064	0.496992339	0.623255042
1848	0.605543668	0.620512868	0.497010731	0.62326999
1849	0.605557412	0.620525673	0.49702913	0.623284888
1850	0.605571183	0.620538534	0.497047519	0.623299795
1851	0.60558498	0.620551322	0.497065902	0.623314727
1852	0.605598698	0.620564135	0.49708429	0.623329631
1853	0.605612521	0.620576907	0.497102675	0.623344543
1854	0.605626345	0.620589623	0.497121056	0.623359464
1855	0.605640273	0.620602322	0.497139441	0.623374367
1856	0.605654202	0.620615062	0.497157813	0.623389296
1857	0.605668157	0.620627794	0.497176187	0.623404213
1858	0.605682296	0.620640462	0.497194556	0.623419145
1859	0.60569633	0.620653129	0.497212926	0.623434069
1860	0.60571047	0.62066578	0.4972313	0.623448971
1861	0.605724425	0.620678512	0.497249668	0.623463878
1862	0.605738432	0.620691228	0.497268032	0.623478789
1863	0.605752308	0.620703911	0.497286382	0.623493751
1864	0.605766263	0.620716465	0.49730474	0.623508697
1865	0.605780271	0.620729092	0.497323095	0.623523626
1866	0.605794358	0.620741671	0.497341444	0.623538563
1867	0.605808339	0.620754306	0.497359794	0.623553483
1868	0.605822373	0.620766973	0.497378141	0.623568397
1869	0.605836275	0.620779656	0.497396479	0.623583343
1870	0.605850178	0.62079234	0.497414815	0.62359829
1871	0.605864238	0.620804999	0.497433155	0.623613209
1872	0.605878325	0.62081765	0.497451486	0.623628149
1873	0.60589228	0.620830325	0.497469825	0.623643053
1874	0.605906314	0.620843009	0.497488168	0.623657923
1875	0.605920479	0.620855684	0.497506504	0.623672807
1876	0.605934408	0.620868473	0.497524829	0.62368772
1877	0.605948626	0.620881164	0.497543157	0.623702619
1878	0.605962555	0.620893904	0.497561496	0.623717475
1879	0.605976641	0.620906604	0.497579822	0.623732374
1880	0.605990702	0.620919263	0.497598162	0.623747224
1881	0.606004578	0.62093193	0.497616498	0.623762077
1882	0.606018559	0.620944533	0.497634827	0.623776952
1883	0.606032619	0.620957071	0.497653167	0.623791774
1884	0.606046838	0.620969544	0.497671503	0.623806603
1885	0.606061161	0.62098205	0.49768984	0.623821404
1886	0.606075511	0.620994548	0.497708162	0.623836259
1887	0.606089888	0.621007029	0.497726478	0.623851124
1888	0.606104027	0.621019543	0.497744794	0.623865984
1889	0.606118219	0.621032017	0.497763111	0.623880842
1890	0.606132622	0.621044402	0.497781422	0.623895709
1891	0.60614705	0.621056738	0.497799723	0.623910609
1892	0.606161242	0.621069131	0.497818027	0.623925496
1893	0.606175645	0.62108154	0.497836328	0.623940356
1894	0.60618989	0.621094013	0.497854634	0.623955193
1895	0.606204213	0.621106478	0.497872927	0.623970059
1896	0.606218458	0.62111896	0.497891204	0.623984961
1897	0.606232597	0.621131482	0.497909484	0.62399984
1898	0.60624671	0.621143972	0.49792776	0.624014725
1899	0.606260929	0.621156445	0.497946039	0.624029575
1900	0.606275173	0.621168943	0.497964318	0.624044404
1901	0.60628947	0.621181457	0.497982597	0.624059222
1902	0.606303952	0.621193866	0.498000867	0.624074079
1903	0.606318223	0.621206339	0.498019134	0.624088934
1904	0.606332468	0.621218805	0.498037402	0.624103775
1905	0.606346791	0.621231327	0.498055673	0.624118581
1906	0.606361062	0.621243824	0.498073931	0.624133438
1907	0.606375307	0.621256322	0.498092193	0.624148273
1908	0.606389867	0.621268723	0.498110457	0.624163096
1909	0.606404191	0.6212811	0.498128718	0.624177946
1910	0.606418225	0.6212935	0.498146981	0.624192797
1911	0.606432496	0.621305893	0.49816524	0.624207639
1912	0.606446688	0.621318302	0.498183483	0.624222515
1913	0.606461091	0.621330703	0.498201725	0.624237372
1914	0.606475651	0.621343072	0.498219969	0.624252202
1915	0.60649008	0.621355537	0.498238215	0.624267006
1916	0.606504483	0.621368043	0.498256444	0.624281864
1917	0.606518833	0.621380573	0.498274676	0.624296702
1918	0.606533288	0.621393087	0.498292915	0.62431151
1919	0.60654777	0.621405625	0.498311146	0.624326332
1920	0.606562251	0.621418123	0.498329378	0.624341143
1921	0.606576627	0.621430612	0.498347614	0.624355947
1922	0.606590872	0.621443158	0.49836584	0.624370774
1923	0.606605248	0.621455608	0.498384057	0.624385629
1924	0.606619625	0.621468097	0.498402278	0.624400448
1925	0.606634343	0.621480555	0.498420496	0.624415251
1926	0.606648877	0.621493004	0.498438699	0.624430111
1927	0.60666357	0.621505445	0.49845689	0.624445006
1928	0.606678104	0.621517999	0.498475095	0.624459832
1929	0.606692533	0.621530594	0.498493294	0.624474667
1930	0.606707067	0.621543181	0.498511494	0.624489477
1931	0.606721443	0.621555832	0.498529688	0.624504308
1932	0.60673582	0.621568483	0.49854788	0.624519134
1933	0.606750117	0.621581182	0.498566087	0.624533888
1934	0.606764256	0.621593874	0.498584297	0.624548632
1935	0.606778422	0.621606517	0.498602501	0.624563403
1936	0.606792614	0.62161916	0.498620699	0.624578184
1937	0.606806885	0.621631763	0.498638898	0.624592965
1938	0.606821209	0.621644374	0.498657099	0.624607726
1939	0.606835558	0.621656944	0.498675314	0.624622443
1940	0.606849829	0.621669619	0.498693518	0.62463717
1941	0.606863995	0.621682335	0.498711712	0.624651921
1942	0.606878134	0.621694986	0.498729914	0.62466665
1943	0.606892247	0.621707637	0.49874812	0.624681353
1944	0.606906334	0.621720361	0.498766328	0.624696032
1945	0.606920263	0.621733053	0.498784527	0.624710741
1946	0.606934191	0.621745696	0.498802724	0.624725458
1947	0.606948094	0.621758371	0.498820922	0.62474016
1948	0.606961917	0.621771022	0.498839115	0.624754878
1949	0.606975582	0.621783697	0.498857304	0.624769611
1950	0.606989353	0.621796244	0.498875494	0.624784351
1951	0.607003097	0.621808741	0.498893689	0.62479907
1952	0.607016868	0.621821191	0.498911874	0.624813807
1953	0.607030744	0.621833648	0.498930046	0.624828578
1954	0.607044436	0.621846146	0.498948213	0.624843359
1955	0.607058444	0.621858595	0.49896638	0.624858126
1956	0.607072399	0.621871052	0.498984547	0.624872889
1957	0.607086459	0.62188351	0.499002713	0.624887635
1958	0.607100493	0.621895975	0.499020884	0.624902357
1959	0.607114606	0.621908392	0.499039032	0.624917149
1960	0.607128561	0.621920882	0.499057179	0.624931927
1961	0.607142595	0.621933347	0.499075306	0.62494677
1962	0.607156655	0.621945877	0.499093432	0.624961593
1963	0.607170557	0.621958391	0.49911157	0.624976371
1964	0.607184486	0.621970913	0.499129709	0.624991143
1965	0.607198573	0.621983411	0.499147835	0.625005951
1966	0.607212396	0.621995989	0.499165968	0.625020725
1967	0.607226351	0.62200856	0.499184096	0.625035508
1968	0.607240306	0.622021122	0.499202222	0.625050291
1969	0.607254393	0.62203362	0.499220354	0.625065051
1970	0.607268532	0.622046093	0.499238476	0.625079844
1971	0.607282777	0.62205851	0.499256581	0.625094697
1972	0.607297048	0.622070927	0.499274679	0.625109564
1973	0.607311187	0.622083377	0.499292787	0.625124389
1974	0.6073253	0.622095826	0.499310892	0.625139223
1975	0.607339255	0.622108356	0.499329008	0.625154008
1976	0.607353315	0.62212087	0.499347143	0.625168718
1977	0.607367507	0.622133384	0.499365268	0.625183452
1978	0.607381331	0.622145946	0.499383408	0.625198134
1979	0.607395075	0.622158541	0.499401544	0.625212824
1980	0.607408925	0.622171151	0.499419672	0.625227528
1981	0.607422774	0.62218373	0.499437796	0.625242246
1982	0.60743644	0.6221963	0.499455921	0.62525695
1983	0.607450237	0.622208846	0.499474053	0.625271615
1984	0.607463981	0.62222132	0.49949219	0.625286273
1985	0.607477673	0.622233802	0.499510337	0.625300889
1986	0.607491285	0.622246412	0.499528478	0.625315506
1987	0.607504924	0.622259063	0.499546624	0.625330093
1988	0.607518669	0.622271682	0.499564754	0.625344723
1989	0.607532466	0.622284285	0.499582888	0.625359332
1990	0.607546289	0.622296896	0.499601023	0.625373923
1991	0.607559876	0.622309531	0.499619164	0.625388504
1992	0.607573567	0.622322133	0.499637305	0.625403074
1993	0.607587417	0.62233476	0.499655436	0.625417658
1994	0.607601398	0.622347282	0.499673564	0.625432259
1995	0.607615538	0.622359764	0.499691705	0.625446808
1996	0.60762944	0.62237227	0.499709839	0.625461387
1997	0.607643316	0.62238484	0.499727974	0.625475948
1998	0.607657403	0.622397362	0.499746104	0.625490514
[truncated: 98,002 more rows]
