# Supplementary material for: Identification and characterization of constrained non-exonic bases lacking predictive epigenomic and transcription factor binding annotations
Source: Nat Commun. 2020 Dec 2;11:6168. doi: 10.1038/s41467-020-19962-9 (PMC7710766; doi:10.1038/s41467-020-19962-9)
Supplement: Supplementary file 11 — Source Data [file 41467_2020_19962_MOESM11_ESM.zip › SourceData/SupFig9e.txt]

Distance to Nearest Gene (bp)	Low_CNE | CNE	High_CNE | CNE	Low_notCNE | notCNE	High_notCNE | notCNE
0	0.963663841	0.803329195	0.940788974	1.199370269
1	0.963565458	0.803151075	0.94078754	1.199375097
2	0.963481751	0.802986605	0.94078612	1.199379877
3	0.963411404	0.802835099	0.940784673	1.199384749
4	0.963349105	0.802692593	0.940783164	1.19938983
5	0.963299228	0.802562116	0.940781612	1.199395057
6	0.963257099	0.802439128	0.940780024	1.199400404
7	0.963218684	0.802320656	0.940778379	1.199405943
8	0.963183641	0.80220591	0.940776748	1.199411435
9	0.963152437	0.80209552	0.940775116	1.199416928
10	0.963125342	0.801989474	0.940773472	1.199422466
11	0.963099228	0.801884637	0.940771826	1.199428006
12	0.963075574	0.801782116	0.940770155	1.199433636
13	0.963054641	0.801681974	0.94076848	1.199439276
14	0.963033721	0.801582207	0.940766804	1.199444919
15	0.963013791	0.801484146	0.940765111	1.199450618
16	0.962997125	0.801389013	0.940763409	1.19945635
17	0.962982137	0.801295064	0.940761702	1.199462098
18	0.962968716	0.801202873	0.940760014	1.19946778
19	0.962956626	0.801112729	0.940758322	1.199473478
20	0.962945738	0.801024776	0.940756606	1.199479255
21	0.962937064	0.80093941	0.940754867	1.19948511
22	0.96293109	0.800858106	0.940753093	1.199491085
23	0.962926954	0.800779108	0.940751252	1.199497282
24	0.962925172	0.800703818	0.940749367	1.199503629
25	0.962926343	0.800632509	0.94074751	1.199509882
26	0.962930722	0.800565099	0.940745604	1.1995163
27	0.96293887	0.800501999	0.940743731	1.199522606
28	0.962946881	0.800441092	0.940741811	1.19952907
29	0.962958418	0.800384628	0.940739877	1.199535585
30	0.962971872	0.80033109	0.940737927	1.199542149
31	0.96298857	0.800281087	0.94073596	1.199548774
32	0.963006362	0.800233313	0.940733952	1.199555533
33	0.963026856	0.80018808	0.940731946	1.199562287
34	0.963048631	0.800145007	0.940729947	1.19956902
35	0.963069987	0.800102212	0.940727938	1.199575782
36	0.963090321	0.800059845	0.940725872	1.199582742
37	0.963114192	0.800020566	0.940723857	1.199589525
38	0.963139697	0.799982507	0.940721825	1.199596366
39	0.963164755	0.79994437	0.940719837	1.19960306
40	0.963189544	0.799906367	0.940717905	1.199609565
41	0.963214424	0.799868699	0.94071598	1.199616046
42	0.963238854	0.799830168	0.940714068	1.199622486
43	0.963262604	0.799791421	0.940712159	1.199628915
44	0.963286348	0.799753078	0.940710224	1.199635428
45	0.963311528	0.799716099	0.940708313	1.199641862
46	0.963334709	0.799677458	0.940706406	1.199648285
47	0.963358033	0.799639292	0.940704538	1.199654573
48	0.963379867	0.799601155	0.940702627	1.199661008
49	0.963399714	0.799561853	0.940700668	1.199667605
50	0.963419754	0.79952339	0.940698662	1.199674361
51	0.963442128	0.799486903	0.940696682	1.199681026
52	0.963465737	0.79945157	0.940694746	1.199687546
53	0.963489816	0.799417191	0.940692804	1.199694083
54	0.963514344	0.799383568	0.940690862	1.199700621
55	0.963540356	0.799351869	0.940688919	1.199707167
56	0.963565183	0.799319477	0.940687016	1.199713571
57	0.963589504	0.799286941	0.940685128	1.199719931
58	0.963614455	0.799256146	0.940683211	1.199726384
59	0.963639795	0.799226248	0.940681296	1.199732834
60	0.963666162	0.799198145	0.940679361	1.199739349
61	0.963693146	0.799171499	0.940677388	1.199745992
62	0.963721819	0.799146567	0.940675443	1.199752539
63	0.963749987	0.799121271	0.940673536	1.199758962
64	0.963777851	0.799095828	0.940671649	1.199765314
65	0.963805255	0.799070246	0.940669782	1.199771603
66	0.963833674	0.799045966	0.940667892	1.199777966
67	0.963860854	0.799021286	0.940666011	1.199784299
68	0.963887513	0.798996607	0.940664114	1.199790686
69	0.963915008	0.798973225	0.94066224	1.199796998
70	0.963941654	0.798950766	0.940660312	1.199803489
71	0.963967279	0.798927959	0.940658405	1.199809908
72	0.963994107	0.798906583	0.940656524	1.199816243
73	0.964020448	0.798885696	0.940654655	1.199822536
74	0.964046253	0.798864945	0.940652808	1.199828754
75	0.9640726	0.798844308	0.940650986	1.199834891
76	0.964099332	0.798824004	0.940649187	1.199840949
77	0.964126379	0.798804246	0.940647407	1.199846942
78	0.964154213	0.798785017	0.940645685	1.199852737
79	0.964180862	0.798765522	0.940643975	1.199858496
80	0.964207159	0.798746734	0.940642218	1.199864413
81	0.964231563	0.798726785	0.940640479	1.199870267
82	0.964255916	0.798707456	0.940638729	1.199876162
83	0.964278796	0.798687239	0.940636993	1.199882006
84	0.964301833	0.798667779	0.940635266	1.199887821
85	0.964324688	0.798648097	0.940633524	1.199893687
86	0.964347902	0.79862938	0.940631815	1.199899443
87	0.96437094	0.798610795	0.940630063	1.199905341
88	0.964392538	0.798592026	0.940628308	1.199911248
89	0.964414741	0.798574642	0.940626565	1.199917118
90	0.964436191	0.798557549	0.940624791	1.199923093
91	0.964457059	0.79854103	0.940623041	1.199928984
92	0.964477275	0.798524094	0.940621326	1.19993476
93	0.964498472	0.798507967	0.940619634	1.199940456
94	0.964518837	0.798491637	0.940617958	1.1999461
95	0.964539422	0.798475709	0.940616319	1.199951619
96	0.964558085	0.798459102	0.940614665	1.199957186
97	0.964578252	0.798443428	0.940613076	1.199962538
98	0.96459846	0.79842795	0.94061149	1.199967876
99	0.964618559	0.798413031	0.940609916	1.199973176
100	0.964638144	0.798398471	0.940608351	1.199978446
101	0.964659112	0.798385347	0.940606773	1.199983761
102	0.964679717	0.798372427	0.940605184	1.199989109
103	0.964699082	0.798358543	0.940603642	1.199994301
104	0.964719637	0.798345817	0.94060217	1.19999926
105	0.96473977	0.798333022	0.940600733	1.200004097
106	0.964759601	0.798320506	0.940599307	1.2000089
107	0.96477846	0.798307437	0.94059793	1.200013534
108	0.964798134	0.798295465	0.940596563	1.20001814
109	0.964818938	0.798284371	0.940595225	1.200022643
110	0.964839171	0.798273345	0.940593933	1.200026995
111	0.964858013	0.79826192	0.940592662	1.200031272
112	0.964877873	0.798251374	0.940591387	1.200035568
113	0.964897068	0.798240338	0.940590168	1.200039671
114	0.964916038	0.798229085	0.940588971	1.200043702
115	0.964934034	0.798217707	0.940587782	1.200047704
116	0.964950007	0.798205388	0.94058659	1.200051717
117	0.964965559	0.798193214	0.940585381	1.200055789
118	0.964981802	0.798181438	0.94058418	1.200059832
119	0.964998923	0.798170191	0.940583011	1.200063768
120	0.9650156	0.798159301	0.94058188	1.200067577
121	0.965031915	0.798148617	0.940580747	1.200071392
122	0.965048435	0.798138475	0.940579618	1.200075193
123	0.965064766	0.7981284	0.9405785	1.200078959
124	0.965080179	0.798117914	0.940577394	1.200082683
125	0.965095649	0.79810749	0.940576306	1.200086345
126	0.965109983	0.798096805	0.940575264	1.200089856
127	0.96512237	0.798085315	0.940574228	1.200093343
128	0.965134746	0.798074095	0.940573215	1.200096753
129	0.965148313	0.798063606	0.940572197	1.200100181
130	0.965161439	0.798052835	0.940571184	1.200103591
131	0.965174234	0.798042414	0.940570206	1.200106887
132	0.965186243	0.798031794	0.940569293	1.200109959
133	0.965197597	0.798020622	0.940568404	1.200112951
134	0.965209701	0.79801012	0.940567534	1.200115882
135	0.965220782	0.797999141	0.940566663	1.200118815
136	0.965232739	0.797989326	0.940565822	1.200121647
137	0.965244708	0.797979783	0.940564986	1.200124461
138	0.965255141	0.797969355	0.940564154	1.200127264
139	0.965267202	0.797960355	0.940563346	1.200129984
140	0.965278906	0.797950936	0.940562569	1.200132601
141	0.965290034	0.797941247	0.94056178	1.200135255
142	0.965301138	0.797931767	0.940561018	1.200137824
143	0.965312948	0.797922753	0.940560279	1.20014031
144	0.965325382	0.797914138	0.940559582	1.200142658
145	0.965337031	0.797905327	0.940558911	1.200144918
146	0.965348947	0.797896927	0.940558259	1.200147112
147	0.965358947	0.797887656	0.940557601	1.200149329
148	0.96536844	0.797878112	0.940556992	1.200151377
149	0.965378593	0.797869246	0.940556398	1.200153379
150	0.965387635	0.797859911	0.940555789	1.200155428
151	0.965396439	0.797850298	0.940555205	1.200157394
152	0.965403135	0.797839738	0.940554642	1.20015929
153	0.965411048	0.797830469	0.94055408	1.200161183
154	0.96541887	0.7978214	0.940553557	1.200162945
155	0.965426944	0.79781266	0.940553079	1.200164554
156	0.965435855	0.797804803	0.940552633	1.200166055
157	0.965445241	0.797797484	0.940552206	1.200167492
158	0.965452774	0.797788941	0.940551792	1.200168888
159	0.965460922	0.797781289	0.940551343	1.2001704
160	0.965470026	0.797774661	0.940550972	1.200171648
161	0.965479272	0.797767955	0.940550626	1.200172812
162	0.965489455	0.797761637	0.940550348	1.200173749
163	0.96550081	0.797756193	0.940550157	1.200174394
164	0.965512825	0.797751637	0.940549959	1.200175061
165	0.965526042	0.797748094	0.940549798	1.200175602
166	0.965539488	0.797744891	0.940549667	1.200176043
167	0.965552331	0.797741064	0.940549559	1.200176406
168	0.965562593	0.797735749	0.940549458	1.200176745
169	0.96557393	0.797731385	0.940549326	1.200177192
170	0.965584579	0.797727592	0.940549221	1.200177543
171	0.965594854	0.797723732	0.940549121	1.200177882
172	0.965606139	0.797720819	0.940549015	1.200178238
173	0.965614308	0.797715804	0.940548905	1.200178608
174	0.965621146	0.797709897	0.94054883	1.200178861
175	0.96562863	0.79770439	0.940548791	1.200178992
176	0.965636186	0.797699226	0.940548765	1.200179081
177	0.965644172	0.797694601	0.940548723	1.200179222
178	0.965652066	0.797690181	0.940548719	1.200179235
179	0.96565854	0.797685087	0.940548702	1.200179293
180	0.965664663	0.797680137	0.940548726	1.20017921
181	0.96566967	0.79767458	0.940548776	1.200179044
182	0.96567415	0.797668329	0.940548839	1.20017883
183	0.965679907	0.79766323	0.940548908	1.200178599
184	0.965684912	0.797657657	0.940548994	1.200178309
185	0.965690094	0.797652706	0.940549104	1.200177938
186	0.96569676	0.797648834	0.940549172	1.200177711
187	0.965703789	0.797645508	0.940549301	1.200177276
188	0.965710839	0.797642174	0.940549476	1.200176684
189	0.965719812	0.797640186	0.940549642	1.200176126
190	0.965729134	0.797638459	0.940549877	1.200175337
191	0.965738699	0.797636928	0.940550092	1.200174613
192	0.965748872	0.797635939	0.940550309	1.200173881
193	0.965759498	0.797635072	0.940550563	1.200173026
194	0.965769713	0.797634491	0.940550851	1.200172054
195	0.96577925	0.797633572	0.940551135	1.200171099
196	0.965787724	0.797632181	0.940551417	1.200170149
197	0.965797297	0.797631313	0.940551719	1.200169133
198	0.965805984	0.79763018	0.940552024	1.200168107
199	0.965814811	0.797629389	0.940552319	1.200167114
200	0.96582245	0.797627641	0.940552643	1.200166021
201	0.965829753	0.797625892	0.940552994	1.200164841
202	0.965837657	0.797624538	0.940553359	1.200163611
203	0.965845218	0.797623041	0.940553712	1.200162423
204	0.965853231	0.797621874	0.940554064	1.200161239
205	0.96586076	0.797620644	0.940554439	1.200159973
206	0.965867176	0.797618594	0.940554842	1.200158618
207	0.965874162	0.7976168	0.940555274	1.200157162
208	0.965882076	0.797615677	0.940555753	1.200155551
209	0.96588915	0.797614079	0.940556255	1.200153861
210	0.965896164	0.797612613	0.940556767	1.200152138
211	0.965902263	0.797610743	0.940557298	1.200150348
212	0.965909014	0.797609412	0.940557859	1.20014846
213	0.96591532	0.797607878	0.940558416	1.200146583
214	0.965922098	0.797606881	0.940558978	1.200144691
215	0.965928194	0.7976054	0.940559522	1.20014286
216	0.965932664	0.797602905	0.940560106	1.200140895
217	0.965935708	0.79759981	0.940560671	1.20013899
218	0.965939894	0.79759766	0.940561241	1.200137073
219	0.965946022	0.797597068	0.940561826	1.200135102
220	0.965952654	0.797596737	0.94056245	1.200133002
221	0.965958305	0.797596212	0.940563035	1.200131033
222	0.965964837	0.797596777	0.940563645	1.200128976
223	0.965972073	0.797597809	0.940564264	1.200126894
224	0.965977832	0.797597681	0.940564921	1.200124682
225	0.965983954	0.797598099	0.940565561	1.200122526
226	0.965990415	0.797599061	0.940566223	1.200120296
227	0.96599603	0.797599619	0.940566839	1.200118222
228	0.966003106	0.797600831	0.940567531	1.200115893
229	0.966010375	0.79760231	0.940568199	1.200113642
230	0.966016338	0.797602698	0.940568902	1.200111275
231	0.966022255	0.797603286	0.940569594	1.200108945
232	0.966028259	0.797604289	0.940570306	1.200106549
233	0.966034798	0.797605478	0.940571012	1.200104173
234	0.966040646	0.797606257	0.940571739	1.200101725
235	0.966046591	0.79760696	0.940572456	1.20009931
236	0.966052608	0.797608008	0.940573195	1.20009682
237	0.966058795	0.797609328	0.94057394	1.200094314
238	0.966064017	0.797610102	0.940574655	1.200091906
239	0.966068653	0.797610535	0.940575389	1.200089435
240	0.966072341	0.797610077	0.940576145	1.20008689
241	0.966075094	0.797609009	0.940576932	1.200084239
242	0.966077327	0.797607809	0.940577724	1.200081572
243	0.966080723	0.797607554	0.940578562	1.20007875
244	0.966084378	0.797607564	0.940579424	1.200075849
245	0.966088647	0.797608247	0.94058029	1.200072931
246	0.966093057	0.797609064	0.940581167	1.200069978
247	0.966097762	0.797610217	0.940582011	1.200067137
248	0.966102955	0.797611978	0.940582852	1.200064304
249	0.966108547	0.797614144	0.940583744	1.200061301
250	0.966112138	0.797615097	0.940584631	1.200058315
251	0.966116306	0.797616654	0.940585539	1.200055259
252	0.966120628	0.797618411	0.940586447	1.200052202
253	0.966125425	0.797620498	0.940587389	1.200049029
254	0.966130317	0.797622717	0.940588343	1.200045817
255	0.966134201	0.797624396	0.940589296	1.200042608
256	0.966140417	0.797628104	0.940590259	1.200039363
257	0.966146091	0.797631679	0.940591222	1.200036121
258	0.966151379	0.797635118	0.940592177	1.200032908
259	0.966156134	0.797637931	0.940593166	1.200029578
260	0.966160896	0.797640667	0.94059418	1.200026163
261	0.966166028	0.797643665	0.940595236	1.200022605
262	0.96617133	0.797646723	0.940596262	1.200019153
263	0.966175483	0.797649315	0.940597287	1.200015702
264	0.966179309	0.797651839	0.940598358	1.200012093
265	0.966183032	0.797653863	0.940599435	1.200008467
266	0.966187355	0.797656286	0.940600504	1.200004869
267	0.966191595	0.797659059	0.940601542	1.200001372
268	0.966195339	0.797661279	0.940602608	1.199997784
269	0.96619843	0.797663373	0.940603661	1.199994238
270	0.966201062	0.797664985	0.940604691	1.199990771
271	0.966204361	0.797666995	0.940605756	1.199987185
272	0.966207356	0.797668728	0.940606841	1.199983532
273	0.966211394	0.797671265	0.940607935	1.199979847
274	0.966214507	0.797673332	0.940609051	1.19997609
275	0.96621858	0.79767635	0.940610153	1.199972379
276	0.966222031	0.797679165	0.940611286	1.199968563
277	0.966225156	0.797681704	0.940612444	1.199964666
278	0.966228051	0.797683895	0.940613607	1.199960749
279	0.966230628	0.797685945	0.940614804	1.199956718
280	0.966233605	0.797688189	0.94061597	1.199952794
281	0.966235544	0.797689969	0.940617134	1.199948874
282	0.966237313	0.797691678	0.940618319	1.199944884
283	0.966238401	0.797693121	0.940619526	1.19994082
284	0.966239879	0.797695035	0.940620728	1.199936772
285	0.966241151	0.797696601	0.94062196	1.199932624
286	0.966243489	0.797698972	0.940623196	1.199928463
287	0.96624667	0.797701948	0.94062447	1.199924171
288	0.966248718	0.79770411	0.94062573	1.199919931
289	0.966250567	0.797706064	0.940627014	1.199915607
290	0.966252215	0.797708018	0.940628253	1.199911434
291	0.966255091	0.79771091	0.940629493	1.199907259
292	0.966257161	0.797713258	0.940630799	1.199902863
293	0.966259082	0.797715531	0.940632089	1.199898518
294	0.966260714	0.797717598	0.940633396	1.199894118
295	0.966261518	0.797719333	0.940634648	1.199889903
296	0.966261898	0.797721073	0.940635933	1.199885574
297	0.966262101	0.797722811	0.940637195	1.199881325
298	0.966261401	0.797723869	0.94063849	1.199876966
299	0.966260747	0.797724712	0.940639838	1.199872428
300	0.966261572	0.797726422	0.94064122	1.199867772
301	0.966261538	0.797727868	0.940642616	1.199863074
302	0.966261431	0.797729165	0.940644027	1.199858323
303	0.966260643	0.797730193	0.940645454	1.199853518
304	0.966261407	0.797732433	0.940646888	1.199848689
305	0.966261462	0.797734055	0.940648311	1.199843896
306	0.966262787	0.797736828	0.940649744	1.19983907
307	0.966264526	0.797740074	0.940651183	1.199834227
308	0.966266628	0.797743448	0.940652607	1.199829431
309	0.966269061	0.797747438	0.94065403	1.199824641
310	0.966271657	0.79775156	0.940655458	1.199819831
311	0.966273631	0.797755486	0.9406569	1.199814978
312	0.966275286	0.797759484	0.940658341	1.199810123
313	0.9662766	0.797763342	0.940659793	1.199805236
314	0.966278668	0.7977678	0.940661228	1.199800404
315	0.966279604	0.797771653	0.940662675	1.199795532
316	0.966279328	0.797774835	0.940664071	1.199790831
317	0.966279008	0.797777803	0.940665501	1.199786015
318	0.966279013	0.797780827	0.940666956	1.199781119
319	0.966279271	0.797783767	0.940668402	1.199776248
320	0.966279862	0.797786484	0.940669888	1.199771246
321	0.966279529	0.797788732	0.940671402	1.199766146
322	0.966278242	0.797790579	0.940672941	1.199760964
323	0.966277413	0.797792687	0.940674465	1.199755833
324	0.966276097	0.797794381	0.940676004	1.199750651
325	0.966275291	0.797796266	0.940677592	1.199745304
326	0.966275194	0.797798962	0.940679225	1.199739808
327	0.966274506	0.79780118	0.940680858	1.199734307
328	0.966272961	0.797802507	0.940682489	1.199728815
329	0.966270264	0.797803228	0.940684111	1.199723355
330	0.966268897	0.797804955	0.940685758	1.199717808
331	0.966266325	0.797805943	0.94068745	1.199712112
332	0.966263989	0.797807198	0.940689098	1.199706561
333	0.966262053	0.79780864	0.940690759	1.199700968
334	0.966259283	0.797809197	0.940692426	1.199695357
335	0.966257259	0.797810426	0.940694131	1.199689615
336	0.966254525	0.797811245	0.940695835	1.199683879
337	0.966252058	0.797812266	0.940697533	1.199678162
338	0.966248202	0.797812413	0.940699275	1.199672296
339	0.966245012	0.797812958	0.940700994	1.199666508
340	0.966241983	0.797813844	0.940702713	1.199660718
341	0.966239671	0.797815267	0.940704476	1.199654784
342	0.966236258	0.797816224	0.940706239	1.199648846
343	0.966233324	0.797817856	0.940708018	1.199642857
344	0.96623059	0.797819687	0.940709801	1.199636853
345	0.966228469	0.797821775	0.94071157	1.199630896
346	0.966227227	0.797824532	0.940713369	1.199624839
347	0.966225932	0.79782735	0.940715156	1.199618823
348	0.966224624	0.797830093	0.940716948	1.199612789
349	0.966224414	0.797833916	0.940718719	1.199606824
350	0.966223997	0.797837601	0.940720502	1.199600822
351	0.966223957	0.79784169	0.940722303	1.199594757
352	0.966223333	0.797845444	0.940724086	1.199588752
353	0.966222747	0.797849264	0.940725834	1.19958287
354	0.966223799	0.797854083	0.940727613	1.19957688
355	0.966225035	0.797859031	0.940729403	1.199570853
356	0.966226027	0.797864191	0.9407312	1.199564802
357	0.96622679	0.797869002	0.940733026	1.199558653
358	0.966227082	0.797873475	0.94073488	1.19955241
359	0.966226074	0.797877074	0.940736701	1.199546278
360	0.966225722	0.79788135	0.940738577	1.19953996
361	0.966225763	0.797885679	0.940740469	1.199533589
362	0.966225323	0.79788974	0.940742336	1.199527304
363	0.966224243	0.797892977	0.940744204	1.199521014
364	0.966222122	0.797895612	0.940746061	1.199514763
365	0.966220657	0.797898923	0.940747936	1.199508448
366	0.966219001	0.797901953	0.940749798	1.199502178
367	0.966217108	0.79790491	0.940751698	1.199495783
368	0.96621509	0.797908002	0.94075359	1.199489411
369	0.966213971	0.79791197	0.940755508	1.199482951
370	0.966212144	0.797915531	0.940757473	1.199476337
371	0.966210022	0.797918747	0.940759447	1.199469689
372	0.966208689	0.797922631	0.940761413	1.199463069
373	0.96620777	0.797926779	0.940763385	1.199456429
374	0.966206481	0.797930861	0.940765379	1.199449715
375	0.966204881	0.797935153	0.940767391	1.19944294
376	0.966203089	0.797939584	0.940769377	1.199436256
377	0.966202676	0.797945161	0.940771372	1.199429537
378	0.966202499	0.797950797	0.940773372	1.199422801
379	0.966201245	0.79795576	0.940775385	1.199416024
380	0.966201207	0.797961524	0.94077739	1.199409272
381	0.966199967	0.797966757	0.940779423	1.199402427
382	0.966199377	0.797972315	0.940781443	1.199395626
383	0.966199133	0.797978139	0.940783501	1.199388697
384	0.966199552	0.797984357	0.94078556	1.199381765
385	0.966200406	0.797991046	0.940787646	1.19937474
386	0.966201459	0.797997727	0.940789721	1.199367752
387	0.966203316	0.798004938	0.940791793	1.199360777
388	0.966204598	0.798011743	0.940793915	1.199353631
389	0.966206204	0.798018813	0.940796002	1.199346605
390	0.966208415	0.798026	0.940798111	1.199339503
391	0.966210905	0.79803345	0.940800229	1.199332373
392	0.966213102	0.798040553	0.940802374	1.19932515
393	0.966214899	0.798047454	0.940804528	1.199317897
394	0.966215952	0.798054089	0.940806691	1.199310612
395	0.966216452	0.79806031	0.940808894	1.199303196
396	0.96621623	0.798065844	0.94081108	1.199295837
397	0.966215662	0.798070895	0.940813296	1.199288373
398	0.966215381	0.798076349	0.940815524	1.199280872
399	0.966215978	0.798082262	0.940817752	1.199273371
400	0.966216212	0.798088249	0.940819985	1.199265852
401	0.966216675	0.798094364	0.940822217	1.199258337
402	0.966217175	0.798100753	0.940824488	1.19925069
403	0.966217541	0.798107141	0.940826713	1.199243196
404	0.966217618	0.798113739	0.940828925	1.19923575
405	0.966217947	0.798120462	0.940831148	1.199228264
406	0.966217626	0.798126847	0.940833382	1.199220743
407	0.966217298	0.798133298	0.940835652	1.199213098
408	0.966216529	0.79813934	0.940837971	1.199205292
409	0.966215899	0.798145508	0.9408403	1.199197449
410	0.966214311	0.798151141	0.940842631	1.199189598
411	0.966213143	0.798157179	0.940844968	1.199181731
412	0.966211858	0.798162862	0.940847286	1.199173927
413	0.966211478	0.798169345	0.940849643	1.199165989
414	0.966211232	0.798175612	0.940852001	1.199158051
415	0.966210795	0.798181602	0.940854333	1.199150199
416	0.966210616	0.798187647	0.94085664	1.199142429
417	0.966210231	0.79819355	0.940858975	1.199134566
418	0.966210022	0.798199647	0.940861302	1.199126732
419	0.966209135	0.798205476	0.94086364	1.199118861
420	0.966208808	0.798211631	0.940865933	1.199111138
421	0.966208717	0.798217846	0.940868251	1.199103334
422	0.96620962	0.798224864	0.940870588	1.199095465
423	0.96620983	0.798231545	0.940872922	1.199087607
424	0.966209083	0.798237482	0.940875257	1.199079744
425	0.966208329	0.798243483	0.940877615	1.199071803
426	0.9662082	0.79825002	0.940879983	1.199063831
427	0.96620813	0.798256622	0.940882374	1.199055781
428	0.966207412	0.798262888	0.940884776	1.199047692
429	0.966205737	0.798268405	0.940887168	1.199039639
430	0.966204349	0.798274122	0.940889559	1.199031589
431	0.96620425	0.798280566	0.940891989	1.199023407
432	0.966203636	0.798286671	0.940894408	1.199015259
433	0.966202646	0.798292572	0.940896831	1.199007103
434	0.966202016	0.798298804	0.940899239	1.198998995
435	0.966201424	0.798305101	0.940901631	1.198990938
436	0.966200802	0.798311463	0.940904044	1.198982816
437	0.966200084	0.79831768	0.940906499	1.198974547
438	0.966199726	0.79832423	0.940908925	1.198966379
439	0.966198376	0.798329967	0.940911407	1.198958024
440	0.96619679	0.798335637	0.940913864	1.198949749
441	0.966195799	0.798341914	0.940916322	1.198941474
442	0.966196031	0.79834892	0.940918777	1.198933208
443	0.966195769	0.798355585	0.940921276	1.198924791
444	0.966195125	0.798361909	0.940923776	1.198916376
445	0.966194929	0.798368771	0.940926293	1.1989079
446	0.966195012	0.798376104	0.940928785	1.19889951
447	0.966194807	0.79838344	0.940931261	1.198891171
448	0.966194603	0.798390772	0.940933761	1.198882753
449	0.966193531	0.798397357	0.940936288	1.198874244
450	0.966193025	0.798404199	0.94093883	1.198865687
451	0.966192747	0.798411376	0.94094134	1.198857234
452	0.966192646	0.79841875	0.940943833	1.198848842
453	0.966192985	0.798426522	0.940946328	1.198840439
454	0.966193994	0.798434618	0.940948824	1.198832036
455	0.966193665	0.798441632	0.940951295	1.198823717
456	0.966194483	0.798449651	0.940953754	1.198815436
457	0.966196198	0.798458334	0.940956211	1.198807162
458	0.966197729	0.79846688	0.940958694	1.1987988
459	0.966199207	0.798475701	0.940961163	1.19879049
460	0.966200178	0.798484111	0.940963621	1.198782212
461	0.966201295	0.798492788	0.94096608	1.198773931
462	0.966202414	0.798501251	0.940968577	1.198765525
463	0.966202009	0.798508707	0.940971089	1.198757067
464	0.966202444	0.798516555	0.940973587	1.198748655
465	0.9662029	0.7985244	0.940976117	1.198740137
466	0.966203077	0.798532174	0.94097866	1.198731574
467	0.966203592	0.798540278	0.940981201	1.19872302
468	0.966203886	0.798548172	0.940983775	1.198714353
469	0.966204452	0.798556196	0.940986321	1.198705778
470	0.966204114	0.798563616	0.940988882	1.198697156
471	0.966203233	0.798570558	0.940991459	1.198688477
472	0.96620249	0.798577836	0.940994044	1.198679774
473	0.966201387	0.798584976	0.940996631	1.198671064
474	0.966200886	0.798592651	0.940999221	1.198662344
475	0.966201936	0.798601672	0.941001812	1.198653619
476	0.966202243	0.798610013	0.941004402	1.198644897
477	0.966202176	0.798618149	0.941007	1.198636151
478	0.966201498	0.79862601	0.941009568	1.198627502
479	0.966201783	0.798634534	0.941012113	1.198618936
480	0.966202412	0.798643534	0.941014682	1.198610283
481	0.966203284	0.798652731	0.941017258	1.198601609
482	0.966202752	0.798661052	0.941019804	1.198593039
483	0.966201603	0.798668963	0.941022366	1.19858441
484	0.966200262	0.798676805	0.941024934	1.198575765
485	0.96619976	0.79868504	0.9410275	1.198567126
486	0.966198244	0.798692465	0.941030073	1.198558462
487	0.966196574	0.798699891	0.941032667	1.198549726
488	0.966195241	0.798707651	0.94103525	1.198541029
489	0.966193409	0.798714934	0.941037823	1.198532367
490	0.966191797	0.798722621	0.941040382	1.19852375
491	0.966190119	0.798730307	0.941042929	1.198515173
492	0.966189506	0.798738724	0.941045498	1.198506523
493	0.966189489	0.798747539	0.941048115	1.198497712
494	0.966189935	0.798756334	0.941050757	1.198488815
495	0.9661898	0.798764791	0.941053365	1.198480034
496	0.966189886	0.798773439	0.94105598	1.198471231
497	0.966191873	0.798783628	0.941058605	1.198462391
498	0.966193442	0.798793406	0.941061297	1.198453327
499	0.966194174	0.798802577	0.94106397	1.198444324
500	0.966194356	0.798811135	0.941066685	1.198435184
501	0.966195117	0.798820224	0.941069434	1.198425926
502	0.966194476	0.798828234	0.941072178	1.198416688
503	0.966193923	0.798836026	0.941074927	1.198407433
504	0.966193797	0.798844148	0.941077675	1.19839818
505	0.966194375	0.798852876	0.941080423	1.198388928
506	0.966194094	0.798860997	0.941083151	1.198379741
507	0.966193329	0.798868712	0.941085854	1.198370638
508	0.966192857	0.79887676	0.941088565	1.198361511
509	0.966192172	0.798884738	0.941091252	1.198352463
510	0.966191075	0.798892441	0.941093943	1.198343403
511	0.966190266	0.798900132	0.94109663	1.198334357
512	0.966189434	0.79890782	0.941099343	1.19832522
513	0.966188382	0.798915507	0.941102065	1.198316056
514	0.966187212	0.798923262	0.941104775	1.198306929
515	0.966186615	0.79893162	0.941107498	1.198297762
516	0.966185511	0.798939361	0.941110254	1.198288481
517	0.966184275	0.798947101	0.941112997	1.198279248
518	0.966184316	0.798956053	0.941115733	1.198270034
519	0.966183806	0.798964387	0.941118497	1.198260729
520	0.966183451	0.798972922	0.941121294	1.198251309
521	0.966183205	0.798981866	0.941124075	1.198241945
522	0.966181975	0.798990137	0.94112686	1.198232567
523	0.966181061	0.798998531	0.941129636	1.198223222
524	0.966179399	0.799006312	0.941132407	1.19821389
525	0.966178096	0.799014426	0.941135173	1.198204577
526	0.966177937	0.799023547	0.941137964	1.198195178
527	0.966177955	0.799032863	0.94114075	1.1981858
528	0.966177664	0.799041973	0.941143526	1.198176452
529	0.966177593	0.799051488	0.94114629	1.198167146
530	0.96617802	0.799061262	0.94114903	1.198157919
531	0.966178396	0.799071104	0.941151787	1.198148636
532	0.966177172	0.799080081	0.941154546	1.198139346
533	0.96617556	0.799088577	0.94115731	1.198130038
534	0.966174234	0.799097064	0.941160099	1.19812065
535	0.966172021	0.799104807	0.941162897	1.198111226
536	0.966170557	0.799112944	0.941165705	1.198101772
537	0.966168742	0.799120669	0.941168551	1.19809219
538	0.966167315	0.799128654	0.941171412	1.198082555
539	0.966165859	0.799136703	0.94117427	1.198072933
540	0.96616433	0.799144613	0.941177143	1.198063261
541	0.966163739	0.799153396	0.94117998	1.198053705
542	0.966163301	0.79916259	0.941182807	1.198044187
543	0.966162592	0.79917165	0.94118565	1.198034614
544	0.966162763	0.799181306	0.941188497	1.19802503
545	0.966162926	0.799191026	0.941191361	1.198015384
546	0.966163633	0.799201003	0.94119422	1.198005759
547	0.9661645	0.799211112	0.941197098	1.197996068
548	0.966164863	0.799220606	0.941200014	1.19798625
549	0.966164786	0.799229689	0.941202901	1.19797653
550	0.966165178	0.799239102	0.941205846	1.197966612
551	0.966165643	0.799248438	0.941208749	1.197956837
552	0.966165896	0.799257707	0.941211635	1.197947119
553	0.966167073	0.799267571	0.941214529	1.197937376
554	0.966168894	0.799277966	0.941217424	1.197927627
555	0.966169492	0.799287484	0.941220338	1.197917815
556	0.966169847	0.799296795	0.941223249	1.197908015
557	0.966170759	0.79930664	0.94122616	1.197898213
558	0.966171568	0.799316414	0.941229047	1.197888492
559	0.966173337	0.799327059	0.941231942	1.197878746
560	0.966174967	0.799337565	0.941234816	1.197869068
561	0.966176084	0.799347732	0.941237701	1.197859354
562	0.96617753	0.799358297	0.941240587	1.197849635
563	0.966178081	0.799368186	0.941243484	1.197839883
564	0.966178985	0.799378059	0.941246383	1.19783012
565	0.966179801	0.799387926	0.941249326	1.197820212
566	0.966180815	0.799397784	0.941252256	1.197810347
567	0.966181345	0.799407443	0.941255179	1.197800502
568	0.966181061	0.799416495	0.941258095	1.197790685
569	0.966179811	0.799424736	0.941260976	1.197780986
570	0.96617886	0.799433238	0.941263859	1.197771278
571	0.966178453	0.799442	0.94126679	1.197761406
572	0.966178499	0.799451227	0.941269734	1.197751497
573	0.966178355	0.799460383	0.941272638	1.197741717
574	0.966178108	0.799469465	0.941275554	1.197731899
575	0.966178733	0.799479003	0.941278513	1.197721934
576	0.966180076	0.799489212	0.941281463	1.197712003
577	0.966180459	0.799498952	0.941284397	1.197702123
578	0.966181106	0.799508683	0.941287327	1.197692258
579	0.966181687	0.799518204	0.941290248	1.197682422
580	0.966181103	0.799527127	0.941293174	1.197672569
581	0.966180093	0.799535916	0.941296083	1.197662776
582	0.966180109	0.799545575	0.941299013	1.197652909
583	0.966179955	0.799555371	0.941301926	1.197643101
584	0.96617934	0.799564757	0.941304833	1.197633311
585	0.966178812	0.79957434	0.941307729	1.19762356
586	0.966177786	0.799583656	0.941310634	1.197613782
587	0.96617572	0.799592232	0.941313529	1.197604032
588	0.966173062	0.799600196	0.941316408	1.197594337
589	0.966171597	0.799608887	0.941319335	1.197584484
590	0.966170844	0.7996179	0.941322265	1.197574617
591	0.966169827	0.799626706	0.941325178	1.19756481
592	0.966168005	0.799635041	0.941328092	1.197554998
593	0.966166277	0.799643507	0.941330987	1.197545249
594	0.966164484	0.79965197	0.941333929	1.197535345
595	0.96616165	0.799659694	0.941336828	1.19752558
596	0.966158729	0.799667417	0.941339733	1.197515799
597	0.966156108	0.799675401	0.941342662	1.197505939
598	0.966152923	0.799683115	0.941345576	1.197496127
599	0.966150023	0.799691235	0.941348506	1.197486259
600	0.966147599	0.799699617	0.94135145	1.197476348
601	0.966145387	0.799708473	0.941354387	1.19746646
602	0.966142839	0.799716781	0.941357321	1.197456579
603	0.966140914	0.799725416	0.941360267	1.19744666
604	0.96613907	0.799734113	0.941363201	1.197436783
605	0.966136822	0.799742678	0.941366158	1.197426824
606	0.966134583	0.799750962	0.941369121	1.197416849
607	0.966132996	0.799759713	0.941372111	1.19740678
608	0.966130478	0.799767929	0.941375089	1.197396751
609	0.966128379	0.799776341	0.941378064	1.197386737
610	0.966126827	0.799785357	0.941381034	1.197376736
611	0.966124193	0.799793632	0.941384014	1.197366702
612	0.966121272	0.799801907	0.941386973	1.197356738
613	0.966118513	0.799810104	0.941389965	1.197346663
614	0.966115586	0.799818232	0.94139293	1.197336679
615	0.966114056	0.799827637	0.941395879	1.19732675
616	0.966112856	0.799837238	0.941398857	1.197316723
617	0.966112219	0.799847098	0.941401819	1.19730675
618	0.966111759	0.799856947	0.941404763	1.197296837
619	0.96611004	0.799865853	0.941407741	1.197286809
620	0.966108006	0.799874629	0.9414107	1.197276845
621	0.966105606	0.799883338	0.94141365	1.197266915
622	0.966102533	0.799891572	0.94141656	1.197257117
623	0.966099723	0.79990021	0.941419468	1.197247323
624	0.966097293	0.799909177	0.941422375	1.197237534
625	0.966095119	0.799918409	0.941425302	1.197227678
626	0.966092616	0.799927646	0.941428251	1.197217749
627	0.966089929	0.799936746	0.941431189	1.197207857
628	0.966088289	0.799946505	0.941434145	1.197197903
629	0.966086284	0.799955995	0.941437084	1.197188008
630	0.966084754	0.799965951	0.941440019	1.197178127
631	0.966083772	0.799976303	0.941442974	1.197168175
632	0.966082806	0.799986512	0.941445941	1.197158186
633	0.966081137	0.799996317	0.94144889	1.197148257
634	0.966078795	0.80000565	0.941451867	1.197138231
635	0.966076981	0.800014964	0.941454859	1.197128158
636	0.966075109	0.800024206	0.941457847	1.197118097
637	0.966073544	0.800033646	0.941460825	1.19710807
638	0.966070896	0.800042349	0.941463817	1.197097995
639	0.966067005	0.800050388	0.941466813	1.197087908
640	0.966063283	0.800058492	0.94146982	1.197077783
641	0.966059838	0.800066862	0.941472857	1.197067557
642	0.966055852	0.800074756	0.941475871	1.197057407
643	0.966052709	0.800082969	0.941478883	1.197047265
644	0.966050443	0.80009178	0.941481921	1.197037036
645	0.966048536	0.800100926	0.941484945	1.197026853
646	0.966047616	0.800110877	0.941487972	1.197016663
647	0.966046776	0.800120684	0.941490994	1.197006487
648	0.966044598	0.800129692	0.941494038	1.196996239
649	0.966042501	0.800138762	0.94149706	1.196986062
650	0.966039636	0.800147224	0.941500124	1.196975747
651	0.966037138	0.800155743	0.94150319	1.196965421
652	0.966035801	0.800165265	0.941506236	1.196955167
653	0.966033742	0.800174175	0.941509305	1.196944831
654	0.966032099	0.800183277	0.94151236	1.196934545
655	0.966030265	0.800192519	0.941515402	1.196924302
656	0.966027796	0.800201356	0.941518444	1.196914059
657	0.9660254	0.800210118	0.941521491	1.196903799
658	0.96602318	0.80021887	0.941524552	1.196893494
659	0.966020799	0.800227689	0.941527609	1.196883201
660	0.966019625	0.800236886	0.941530715	1.196872743
661	0.966017809	0.800245333	0.941533848	1.196862192
662	0.966016915	0.800254372	0.941536967	1.196851691
663	0.966016868	0.800264078	0.941540072	1.196841236
664	0.966016265	0.800273446	0.941543177	1.196830783
665	0.966014837	0.800282137	0.94154626	1.196820402
666	0.966013167	0.800290828	0.941549379	1.196809899
667	0.966011431	0.800299519	0.941552464	1.196799511
668	0.966009893	0.800308203	0.941555563	1.196789075
669	0.966008304	0.800316954	0.94155865	1.19677868
670	0.966007277	0.800326376	0.941561706	1.196768392
671	0.966005409	0.800335261	0.941564781	1.19675804
672	0.966003527	0.800344073	0.941567827	1.19674778
673	0.966001944	0.800353152	0.941570884	1.196737489
674	0.96599969	0.80036176	0.941573952	1.19672716
675	0.965997756	0.800370839	0.941577014	1.19671685
676	0.965994565	0.800379188	0.941580072	1.19670655
677	0.965991009	0.800387265	0.941583103	1.196696345
678	0.965986965	0.800394797	0.941586116	1.1966862
679	0.965983366	0.800402656	0.941589165	1.196675933
680	0.965979665	0.800410442	0.941592192	1.196665743
681	0.96597557	0.800418028	0.941595243	1.196655468
682	0.965971271	0.800425267	0.941598303	1.196645164
683	0.965967615	0.80043304	0.941601369	1.196634841
684	0.965964989	0.800441403	0.941604448	1.196624473
685	0.965962247	0.800449629	0.941607532	1.19661409
686	0.965960184	0.800458251	0.941610603	1.196603751
687	0.965957202	0.800466269	0.941613663	1.196593446
688	0.965954935	0.80047475	0.941616707	1.196583196
689	0.965952653	0.800483364	0.941619746	1.196572965
690	0.965949605	0.800491368	0.941622803	1.19656267
691	0.965947673	0.800500376	0.94162589	1.196552278
692	0.965946311	0.800509782	0.941628983	1.196541863
693	0.965945205	0.800519244	0.941632096	1.196531381
694	0.965945093	0.80052923	0.941635211	1.196520894
695	0.965943651	0.800538555	0.941638306	1.196510472
696	0.965943604	0.800548739	0.941641391	1.196500083
697	0.965943849	0.800559256	0.941644512	1.196489575
698	0.965943415	0.800569163	0.94164762	1.196479111
699	0.965942557	0.800578939	0.941650724	1.196468658
700	0.965941649	0.800588576	0.941653825	1.196458216
701	0.965940974	0.80059827	0.941656947	1.196447705
702	0.965940446	0.800607816	0.941660095	1.196437104
703	0.965940401	0.800617553	0.941663256	1.196426461
704	0.965940099	0.800627222	0.941666441	1.196415737
705	0.965940943	0.800637825	0.941669609	1.19640507
706	0.96594124	0.800648022	0.941672795	1.196394344
707	0.965940705	0.800657402	0.941675983	1.196383607
708	0.965940412	0.800666979	0.941679164	1.196372898
709	0.965941285	0.800677486	0.941682334	1.196362222
710	0.965941129	0.800687395	0.941685532	1.196351455
711	0.965941119	0.800697363	0.941688749	1.196340625
712	0.965940928	0.800706987	0.941691921	1.196329945
713	0.965940626	0.80071661	0.941695115	1.196319188
714	0.965940675	0.800726428	0.941698305	1.196308448
715	0.965940973	0.800736167	0.941701505	1.196297672
716	0.965940403	0.800745232	0.941704702	1.196286907
717	0.965940744	0.800755167	0.941707888	1.196276182
718	0.965940611	0.800764835	0.941711058	1.196265507
719	0.965940864	0.800774766	0.941714221	1.196254858
720	0.965941388	0.800784826	0.941717368	1.196244259
721	0.965940328	0.800793745	0.941720536	1.196233592
722	0.965938976	0.800802731	0.941723682	1.196223001
723	0.965937945	0.800811982	0.941726847	1.196212344
724	0.965936636	0.800820956	0.941730029	1.196201628
725	0.965935022	0.800829514	0.941733234	1.196190838
726	0.965934364	0.800838737	0.941736442	1.196180037
727	0.965933421	0.800847756	0.94173966	1.1961692
728	0.965932143	0.800856641	0.941742844	1.196158481
729	0.96593109	0.800865652	0.941746047	1.196147695
730	0.965930455	0.800874644	0.941749257	1.196136887
731	0.965929616	0.800883292	0.941752485	1.196126017
732	0.965928601	0.800891942	0.941755711	1.196115155
733	0.965928855	0.800901799	0.941758902	1.196104411
734	0.965928984	0.800911787	0.941762096	1.196093656
735	0.96592998	0.800922444	0.941765318	1.196082808
736	0.965931647	0.80093377	0.941768566	1.19607187
737	0.965933299	0.800945232	0.94177182	1.196060914
738	0.965934951	0.80095669	0.941775043	1.196050064
739	0.965935902	0.800967748	0.941778268	1.196039203
740	0.965937436	0.800979268	0.941781471	1.196028417
741	0.965939233	0.80099119	0.941784684	1.196017598
742	0.965941554	0.801003502	0.941787906	1.196006752
743	0.965942605	0.801015011	0.941791141	1.195995857
744	0.965943373	0.80102611	0.941794404	1.195984871
745	0.965943515	0.801036531	0.941797657	1.195973917
746	0.965943489	0.801046677	0.941800903	1.195962987
747	0.965943931	0.801056945	0.941804125	1.19595214
748	0.965943694	0.801066809	0.941807373	1.195941202
749	0.965943523	0.801076668	0.941810628	1.195930245
750	0.965944059	0.80108706	0.941813883	1.195919283
751	0.96594434	0.801097387	0.941817162	1.195908243
752	0.96594419	0.801107444	0.941820452	1.195897164
753	0.965943108	0.801116829	0.94182375	1.195886059
754	0.965943345	0.801126934	0.941827053	1.195874939
755	0.965943837	0.8011373	0.941830338	1.195863877
756	0.965944847	0.801148134	0.941833603	1.195852884
757	0.965946841	0.80115956	0.941836912	1.195841743
758	0.965948463	0.801170576	0.941840251	1.1958305
759	0.965950376	0.801181928	0.941843583	1.195819279
760	0.96595229	0.801193064	0.94184691	1.195808077
761	0.965954379	0.801204398	0.941850221	1.195796929
762	0.965956985	0.801215989	0.941853526	1.195785799
763	0.965959358	0.801227513	0.941856848	1.195774616
764	0.965961584	0.801238968	0.941860201	1.195763327
765	0.965963316	0.801249946	0.941863549	1.195752052
766	0.965964733	0.801260788	0.941866942	1.195740629
767	0.965965371	0.801271163	0.941870295	1.195729337
768	0.965965601	0.801280855	0.941873635	1.195718091
769	0.965965941	0.801290743	0.941877004	1.195706749
770	0.965965179	0.801299896	0.941880379	1.195695383
771	0.965964412	0.801308904	0.941883788	1.195683905
772	0.965963381	0.801317913	0.941887159	1.195672555
773	0.965962984	0.801327318	0.941890522	1.195661232
774	0.965962981	0.801337119	0.941893858	1.195649999
775	0.965964099	0.801347855	0.941897185	1.195638795
776	0.965964211	0.801357991	0.941900506	1.195627612
777	0.965964374	0.801368054	0.941903825	1.195616439
778	0.965965121	0.801378377	0.941907182	1.195605136
779	0.965966399	0.801389238	0.941910512	1.195593923
780	0.965968588	0.801400762	0.941913835	1.195582733
781	0.965970142	0.801411881	0.941917161	1.195571534
782	0.965971238	0.80142259	0.941920509	1.19556026
783	0.965972318	0.801433434	0.941923829	1.195549084
784	0.965972649	0.80144374	0.941927142	1.195537927
785	0.965972972	0.801453901	0.941930478	1.195526693
786	0.965974103	0.801464867	0.941933787	1.195515552
787	0.965976028	0.801476361	0.941937096	1.195504413
788	0.965977546	0.801487587	0.941940405	1.195493268
789	0.965978291	0.80149807	0.941943731	1.195482071
790	0.965977842	0.80150768	0.94194707	1.195470826
791	0.965978231	0.801517818	0.941950391	1.195459646
792	0.965978227	0.801527756	0.94195368	1.195448571
793	0.965977872	0.801537489	0.94195697	1.195437494
794	0.965977176	0.801546951	0.941960246	1.195426461
795	0.965977361	0.801556942	0.941963549	1.195415342
796	0.965977349	0.801566725	0.941966829	1.195404296
797	0.965977134	0.80157637	0.941970107	1.195393258
798	0.96597729	0.801586208	0.941973384	1.195382227
799	0.965976973	0.801595778	0.941976649	1.195371232
800	0.965975934	0.801604945	0.941979908	1.19536026
801	0.965976629	0.801615236	0.941983135	1.195349393
802	0.965977863	0.801625785	0.941986389	1.195338437
803	0.96597933	0.801636392	0.941989669	1.195327393
804	0.965980331	0.801646656	0.941992975	1.195316261
805	0.965980204	0.801656045	0.941996287	1.195305107
806	0.965979231	0.801665173	0.941999587	1.195293997
807	0.965978382	0.801674359	0.942002841	1.195283041
808	0.965977336	0.801683756	0.942006108	1.19527204
809	0.965976166	0.801692874	0.942009396	1.195260968
810	0.965975127	0.801702189	0.942012705	1.195249825
811	0.965974495	0.80171197	0.942016031	1.195238627
812	0.965973726	0.801721611	0.942019338	1.195227494
813	0.965972592	0.80173098	0.942022636	1.195216389
814	0.965971422	0.801740275	0.942025929	1.1952053
815	0.965970783	0.801749899	0.942029227	1.195194196
816	0.965970815	0.801759986	0.942032547	1.195183018
817	0.965971318	0.801770749	0.942035894	1.195171746
818	0.96597225	0.801781774	0.942039234	1.1951605
819	0.965972309	0.801792404	0.942042594	1.195149188
820	0.965972346	0.80180303	0.942045952	1.195137881
821	0.965972747	0.80181371	0.942049349	1.195126442
822	0.965973148	0.801824389	0.942052752	1.195114985
823	0.965973229	0.801835	0.942056133	1.195103601
824	0.965974262	0.801846479	0.942059501	1.195092258
825	0.965975302	0.801857883	0.942062855	1.195080967
826	0.96597699	0.801869956	0.942066198	1.195069711
827	0.965977411	0.80188123	0.942069569	1.195058358
828	0.965977977	0.801892567	0.942072947	1.195046985
829	0.965978224	0.801903632	0.942076337	1.195035571
830	0.965978674	0.801915034	0.942079709	1.195024218
831	0.965978447	0.801925829	0.942083096	1.195012813
832	0.965978402	0.801936751	0.942086502	1.195001343
833	0.965977288	0.801946863	0.942089873	1.194989994
834	0.965975963	0.801956904	0.942093239	1.194978661
835	0.965975518	0.801967675	0.9420966	1.194967342
836	0.965975175	0.801978506	0.942099974	1.194955981
837	0.965974665	0.801988852	0.942103339	1.194944654
838	0.965973916	0.801998996	0.942106709	1.194933305
839	0.965973471	0.802009542	0.942110092	1.194921915
840	0.965973252	0.802020213	0.942113486	1.194910484
841	0.965973113	0.802030946	0.94211688	1.194899059
842	0.965971557	0.802040467	0.942120297	1.194887554
843	0.965969542	0.80204979	0.942123713	1.194876052
844	0.965967934	0.802059373	0.942127114	1.1948646
845	0.965966544	0.802069154	0.942130477	1.194853277
846	0.965965752	0.802079259	0.942133857	1.194841894
847	0.965964275	0.802088825	0.942137257	1.194830448
848	0.965962589	0.802098116	0.94214064	1.194819054
849	0.9659612	0.802107671	0.942144026	1.194807653
850	0.965960067	0.802117285	0.94214747	1.194796057
851	0.965958613	0.802126627	0.942150905	1.194784493
852	0.965956695	0.802135632	0.94215434	1.194772926
853	0.965954121	0.802144237	0.942157789	1.194761314
854	0.965952188	0.802153375	0.94216123	1.194749727
855	0.965950306	0.802162439	0.942164665	1.194738161
856	0.965948569	0.802171562	0.942168103	1.194726583
857	0.965947291	0.802181084	0.942171573	1.194714899
858	0.965946943	0.802191266	0.942175055	1.194703175
859	0.965946216	0.802201315	0.942178535	1.194691458
860	0.965944989	0.80221096	0.942182012	1.194679752
861	0.965944182	0.802220938	0.942185474	1.194668094
862	0.965943892	0.802231173	0.942188945	1.194656405
863	0.965944133	0.802241943	0.942192446	1.194644617
864	0.965944533	0.802252842	0.942195948	1.194632828
865	0.96594505	0.802263669	0.942199446	1.194621048
866	0.965945887	0.802274758	0.942202924	1.194609339
867	0.965946738	0.802285707	0.94220639	1.194597666
868	0.965946725	0.802295986	0.942209889	1.194585885
869	0.96594661	0.802306197	0.942213407	1.194574041
870	0.965945695	0.80231594	0.942216885	1.194562329
871	0.965944824	0.802325679	0.942220368	1.194550601
872	0.965944114	0.80233534	0.942223834	1.194538933
873	0.965943054	0.802345007	0.942227337	1.194527136
874	0.965942473	0.802355071	0.94223084	1.194515341
875	0.965941871	0.80236513	0.942234342	1.194503552
876	0.965940425	0.802374719	0.942237787	1.194491952
877	0.965939684	0.802384833	0.942241233	1.194480347
878	0.965939488	0.802395341	0.942244699	1.194468676
879	0.965939293	0.802405637	0.942248145	1.194457074
880	0.965939787	0.802416599	0.942251625	1.194445357
881	0.965938966	0.802426625	0.942255098	1.194433663
882	0.965938611	0.80243677	0.942258566	1.194421983
883	0.965938402	0.802446977	0.942262064	1.194410207
884	0.965938163	0.80245725	0.942265566	1.194398415
885	0.965937371	0.80246719	0.942269066	1.194386629
886	0.965937423	0.80247759	0.942272533	1.194374956
887	0.965937649	0.802488188	0.942276025	1.194363197
888	0.965937287	0.802498172	0.942279497	1.194351508
889	0.965937005	0.802508425	0.94228298	1.194339781
890	0.965937151	0.80251894	0.942286473	1.194328019
891	0.965936549	0.802528922	0.94228994	1.194316346
892	0.965936477	0.802539232	0.942293427	1.194304603
893	0.965937212	0.802550139	0.942296911	1.194292874
894	0.965938338	0.802561448	0.942300384	1.194281181
895	0.965939007	0.802572351	0.942303857	1.194269486
896	0.965939415	0.802583048	0.942307332	1.194257783
897	0.96593983	0.802593464	0.942310825	1.194246022
898	0.965939229	0.802603006	0.942314279	1.194234395
899	0.965938694	0.802612748	0.942317743	1.194222728
900	0.965938659	0.802622888	0.942321194	1.19421111
901	0.965938966	0.802633082	0.942324682	1.194199366
902	0.965939651	0.802643397	0.942328158	1.19418766
903	0.965939944	0.802653508	0.942331651	1.194175898
904	0.965940461	0.802663744	0.942335143	1.194164142
905	0.965940043	0.802673171	0.942338608	1.194152474
906	0.96593874	0.80268172	0.942342103	1.194140708
907	0.965937727	0.802690394	0.942345601	1.194128927
908	0.965935472	0.802698476	0.942349074	1.194117235
909	0.965934254	0.802707424	0.942352544	1.19410555
910	0.965932507	0.802716037	0.94235604	1.194093779
911	0.965931151	0.802725049	0.942359518	1.194082068
912	0.965930325	0.802734597	0.942362995	1.194070361
913	0.965928854	0.802743468	0.942366455	1.194058709
914	0.965926119	0.802751537	0.942369904	1.194047098
915	0.965924662	0.802760674	0.942373358	1.194035466
916	0.965923778	0.802770138	0.942376792	1.194023905
917	0.965921754	0.802778866	0.942380241	1.194012292
918	0.965920478	0.802788122	0.942383687	1.194000689
919	0.965919087	0.802797241	0.942387135	1.193989079
920	0.965919879	0.802808091	0.942390571	1.19397751
921	0.965920294	0.802818603	0.942394006	1.193965945
922	0.965921181	0.802829373	0.942397437	1.19395439
923	0.965922083	0.802840204	0.942400866	1.193942844
924	0.965923877	0.802851629	0.942404347	1.193931124
925	0.965925293	0.80286292	0.942407814	1.19391945
926	0.965927413	0.802874737	0.9424113	1.193907713
927	0.965928684	0.802885953	0.942414785	1.193895978
928	0.965930245	0.802897501	0.942418266	1.193884256
929	0.965932082	0.802909107	0.942421748	1.193872533
930	0.965934767	0.802921307	0.942425219	1.193860846
931	0.965937127	0.802933097	0.942428701	1.19384912
932	0.965938572	0.802944286	0.942432168	1.193837448
933	0.965939683	0.802955338	0.942435655	1.193825707
934	0.965941177	0.80296686	0.942439113	1.193814062
935	0.965941271	0.802977448	0.94244259	1.193802357
936	0.965941075	0.802987902	0.942446049	1.193790707
937	0.965940995	0.802998482	0.942449544	1.193778941
938	0.965940697	0.803008859	0.942453018	1.193767244
939	0.965940645	0.80301957	0.942456482	1.193755581
940	0.965940311	0.803029873	0.942459961	1.193743866
941	0.96594047	0.803040437	0.942463455	1.193732099
942	0.965940412	0.803050792	0.942466941	1.193720363
943	0.965941167	0.803061675	0.942470408	1.193708687
944	0.965941021	0.80307223	0.942473922	1.193696856
945	0.965940599	0.803082718	0.942477429	1.193685048
946	0.965940569	0.803093398	0.942480918	1.193673302
947	0.965940025	0.803103399	0.942484411	1.193661538
948	0.965939119	0.803113127	0.942487915	1.193649741
949	0.965937372	0.803121979	0.942491423	1.193637928
950	0.965935951	0.803131022	0.942494909	1.19362619
951	0.965933973	0.803139589	0.942498401	1.193614433
952	0.965931631	0.803148091	0.942501903	1.19360264
953	0.965929101	0.803156525	0.942505401	1.193590862
954	0.965926875	0.803165153	0.942508879	1.193579153
955	0.965924599	0.803173642	0.942512393	1.193567321
956	0.965922025	0.803182064	0.942515912	1.193555472
957	0.965919459	0.803190411	0.942519423	1.193543649
958	0.965916502	0.803198559	0.942522918	1.193531883
959	0.965914132	0.803207103	0.942526435	1.193520041
960	0.965912002	0.803215637	0.942529992	1.193508064
961	0.96590903	0.803223708	0.942533531	1.193496146
962	0.96590687	0.803232511	0.942537061	1.193484259
963	0.965904558	0.803241105	0.942540592	1.193472371
964	0.965902276	0.803249834	0.942544109	1.19346053
965	0.96589942	0.80325823	0.942547594	1.193448793
966	0.96589626	0.803266424	0.942551089	1.193437025
967	0.9658931	0.803274613	0.942554618	1.193425146
968	0.965890853	0.803283392	0.942558112	1.19341338
969	0.965888716	0.803292371	0.942561595	1.193401652
970	0.965886368	0.803301279	0.942565088	1.19338989
971	0.965883817	0.80331005	0.942568592	1.193378092
972	0.965881584	0.803319286	0.942572087	1.193366324
973	0.96587967	0.803328787	0.942575554	1.193354649
974	0.965877474	0.803337878	0.94257904	1.193342913
975	0.965875424	0.803347033	0.942582532	1.193331154
976	0.965873293	0.803356116	0.942586034	1.193319363
977	0.965871417	0.803365459	0.942589544	1.193307545
978	0.965870221	0.80337533	0.942593055	1.193295724
979	0.965869627	0.803385666	0.942596595	1.193283804
980	0.965869613	0.803396465	0.942600104	1.193271989
981	0.965869546	0.803407536	0.94260363	1.193260116
982	0.965869914	0.803419004	0.942607153	1.193248254
983	0.965870782	0.803430865	0.942610714	1.193236261
984	0.965871505	0.803442657	0.942614256	1.193224337
985	0.965872402	0.803454645	0.942617748	1.193212578
986	0.965872596	0.803466097	0.942621219	1.19320089
987	0.965871789	0.803476952	0.942624688	1.19318921
988	0.965871019	0.803487869	0.942628146	1.193177568
989	0.965869148	0.803497912	0.942631587	1.193165979
990	0.965867342	0.80350795	0.942635029	1.193154391
991	0.965865732	0.803517979	0.942638467	1.193142817
992	0.96586371	0.803527811	0.942641925	1.19313117
993	0.965861209	0.803537235	0.942645415	1.193119422
994	0.965858331	0.803546528	0.942648877	1.193107764
995	0.965855359	0.80355589	0.942652364	1.193096023
996	0.965852177	0.803565183	0.942655846	1.193084297
997	0.965848843	0.80357427	0.942659336	1.193072547
998	0.965844647	0.803582688	0.942662807	1.19306086
999	0.965841778	0.803591895	0.942666291	1.193049129
1000	0.965837901	0.803600576	0.942669758	1.193037454
1001	0.965835046	0.803610055	0.942673212	1.193025826
1002	0.965832125	0.803619534	0.942676683	1.193014138
1003	0.965828633	0.803628682	0.942680161	1.193002427
1004	0.965825742	0.803638084	0.942683674	1.192990598
1005	0.965822265	0.803646877	0.942687183	1.192978783
1006	0.965819425	0.803656201	0.942690718	1.192966881
1007	0.965816181	0.803664842	0.942694242	1.192955015
1008	0.965812597	0.803673418	0.942697759	1.192943174
1009	0.965809158	0.803681852	0.942701274	1.192931335
1010	0.965805437	0.80369029	0.942704792	1.192919491
1011	0.965802164	0.803699196	0.942708332	1.192907571
1012	0.965799079	0.803708164	0.942711881	1.192895621
1013	0.965796263	0.803717259	0.942715464	1.192883559
1014	0.965793737	0.80372648	0.942719036	1.19287153
1015	0.965790466	0.803735168	0.942722619	1.192859467
1016	0.965787418	0.803744191	0.942726194	1.192847428
1017	0.965784407	0.803753072	0.942729782	1.192835347
1018	0.965781831	0.80376235	0.942733364	1.192823288
1019	0.965779854	0.803772298	0.942736936	1.19281126
1020	0.965776727	0.803781651	0.94274044	1.19279946
1021	0.965774445	0.803791804	0.942743941	1.192787672
1022	0.965772605	0.803802287	0.942747423	1.192775948
1023	0.965770772	0.803812693	0.942750885	1.192764292
1024	0.965768773	0.803823033	0.942754369	1.192752561
1025	0.965766428	0.803832964	0.942757851	1.192740836
1026	0.965764343	0.803843094	0.942761337	1.192729097
1027	0.965762257	0.803853221	0.942764827	1.192717348
1028	0.965758797	0.803862415	0.942768322	1.192705577
1029	0.965755439	0.803871672	0.942771798	1.192693874
1030	0.965751603	0.803880526	0.942775309	1.192682054
1031	0.96574784	0.803889304	0.942778799	1.192670301
1032	0.965744873	0.803898746	0.942782318	1.192658453
1033	0.965740538	0.803907186	0.942785838	1.1926466
1034	0.96573679	0.803916227	0.942789365	1.192634724
1035	0.965732513	0.803924931	0.94279289	1.192622856
1036	0.965727831	0.803933368	0.942796393	1.19261106
1037	0.965723613	0.803941923	0.942799899	1.192599256
1038	0.965718086	0.803949543	0.942803393	1.19258749
1039	0.965713029	0.803957631	0.942806896	1.192575696
1040	0.965708045	0.803965645	0.942810389	1.192563935
1041	0.965703083	0.803973452	0.942813921	1.192552042
1042	0.965698382	0.803981659	0.94281744	1.192540193
1043	0.965694317	0.803990395	0.942820971	1.192528303
1044	0.965689789	0.803998793	0.942824475	1.192516505
1045	0.965684916	0.804006782	0.942828009	1.192504604
1046	0.96568013	0.804014558	0.942831516	1.192492796
1047	0.965676118	0.804022792	0.942835038	1.192480937
1048	0.9656727	0.804031348	0.94283857	1.192469047
1049	0.965669897	0.804040432	0.942842105	1.192457143
1050	0.96566739	0.804049776	0.942845624	1.192445295
1051	0.965665419	0.804059375	0.942849141	1.192433451
1052	0.965663571	0.804069036	0.942852652	1.192421629
1053	0.965661911	0.804078965	0.942856171	1.19240978
1054	0.965660511	0.804088881	0.94285969	1.192397932
1055	0.965658751	0.804098318	0.94286318	1.19238618
1056	0.965656926	0.804107754	0.942866667	1.192374439
1057	0.965655693	0.804117723	0.942870185	1.192362593
1058	0.965654591	0.804127683	0.942873708	1.19235073
1059	0.965653707	0.804137635	0.942877211	1.192338937
1060	0.965652091	0.804147329	0.94288072	1.192327123
1061	0.965649811	0.804156556	0.942884218	1.192315345
1062	0.965647082	0.804165517	0.942887723	1.192303541
1063	0.965645328	0.80417548	0.942891234	1.19229172
1064	0.965643517	0.804185164	0.942894764	1.192279835
1065	0.965640686	0.804194252	0.942898265	1.192268045
1066	0.96563782	0.804203268	0.942901782	1.192256202
1067	0.965634482	0.804212226	0.942905304	1.192244343
1068	0.965631275	0.804221382	0.94290881	1.192232539
1069	0.965627758	0.804230196	0.942912288	1.192220829
1070	0.965624407	0.804239071	0.942915775	1.192209086
1071	0.965620355	0.804247408	0.94291922	1.192197487
1072	0.965616543	0.804255736	0.942922697	1.192185779
1073	0.965613099	0.804264255	0.942926151	1.192174151
1074	0.965609605	0.804272842	0.942929591	1.192162567
1075	0.965606458	0.804281829	0.942933013	1.192151044
1076	0.965603209	0.804290748	0.942936453	1.192139461
1077	0.965599657	0.804299468	0.94293991	1.192127822
1078	0.965595375	0.804307721	0.942943355	1.192116224
1079	0.965590941	0.804315971	0.942946802	1.192104617
1080	0.965585778	0.804323753	0.942950268	1.192092946
1081	0.96558086	0.804331661	0.942953725	1.192081307
1082	0.965575494	0.804339508	0.942957159	1.192069744
1083	0.965570828	0.804348091	0.942960587	1.1920582
1084	0.965566711	0.804357204	0.942963994	1.192046729
1085	0.965562256	0.80436584	0.942967425	1.192035177
1086	0.965558479	0.804375004	0.942970864	1.192023595
1087	0.965554291	0.804383968	0.942974298	1.192012033
1088	0.965550702	0.804393602	0.942977701	1.192000574
1089	0.965546997	0.804403097	0.942981135	1.191989013
1090	0.965542657	0.804412055	0.942984588	1.191977386
1091	0.96553907	0.804421263	0.942988005	1.191965882
1092	0.965535166	0.804429992	0.942991433	1.19195434
1093	0.965530857	0.804438448	0.942994872	1.191942757
1094	0.965527699	0.804447491	0.942998314	1.19193117
1095	0.96552467	0.804456524	0.943001772	1.191919526
1096	0.965522097	0.804465953	0.943005206	1.191907964
1097	0.965519487	0.804475312	0.943008677	1.191896276
1098	0.96551664	0.804484466	0.943012154	1.191884567
1099	0.965512767	0.804492887	0.943015641	1.191872827
1100	0.965507977	0.804500776	0.943019122	1.191861107
1101	0.965504003	0.804509329	0.943022589	1.191849431
1102	0.965500772	0.804518612	0.943026044	1.191837799
1103	0.965497468	0.804527962	0.943029487	1.191826207
1104	0.965494699	0.804537771	0.943032912	1.191814675
1105	0.965492875	0.804548444	0.943036318	1.191803207
1106	0.965490026	0.804558384	0.943039727	1.191791728
1107	0.965487069	0.804568118	0.943043138	1.191780241
1108	0.965483781	0.804577305	0.94304652	1.191768854
1109	0.965480747	0.804586549	0.943049904	1.191757459
1110	0.965477641	0.804595655	0.943053274	1.191746113
1111	0.96547447	0.804604554	0.943056649	1.191734747
1112	0.965471011	0.804613317	0.943060025	1.191723383
1113	0.965468505	0.804622673	0.94306342	1.191711951
1114	0.965465602	0.804631893	0.943066831	1.191700463
1115	0.965461746	0.804640303	0.943070236	1.191689
1116	0.96545807	0.804649048	0.943073609	1.191677643
1117	0.965454582	0.804658058	0.943077006	1.191666206
1118	0.965450928	0.804666999	0.943080381	1.191654839
1119	0.965447489	0.804676342	0.94308373	1.191643563
1120	0.96544405	0.804685679	0.943087123	1.191632141
1121	0.965441327	0.804695405	0.943090568	1.191620539
1122	0.96543908	0.804705524	0.943094007	1.19160896
1123	0.965436053	0.804715248	0.943097436	1.191597415
1124	0.965432839	0.804724695	0.94310084	1.191585952
1125	0.965429611	0.804734069	0.943104251	1.191574468
1126	0.965426859	0.804743843	0.943107657	1.191562999
1127	0.965423804	0.804753622	0.943111052	1.191551567
1128	0.965420055	0.804763004	0.943114481	1.191540021
1129	0.965416566	0.804772582	0.943117889	1.191528548
1130	0.965414449	0.804783084	0.94312131	1.191517029
1131	0.965412072	0.80479338	0.943124718	1.191505553
1132	0.965408751	0.804802803	0.943128145	1.191494014
1133	0.965405337	0.804811882	0.943131625	1.191482295
1134	0.965401671	0.804820686	0.943135098	1.191470602
1135	0.965397428	0.804829228	0.943138514	1.191459099
1136	0.965392564	0.804837299	0.943141922	1.191447625
1137	0.965387456	0.804845022	0.943145311	1.191436215
1138	0.965382175	0.804852745	0.943148711	1.191424765
1139	0.965376915	0.804860463	0.943152106	1.191413335
1140	0.965371504	0.804868182	0.943155506	1.191401885
1141	0.965366383	0.804876029	0.9431589	1.191390458
1142	0.96536085	0.804883676	0.9431623	1.191379011
1143	0.965355636	0.804891172	0.943165737	1.191367438
1144	0.965350631	0.804898729	0.943169158	1.191355917
1145	0.965346602	0.804906877	0.943172601	1.191344326
1146	0.965342983	0.804915218	0.94317605	1.191332712
1147	0.965338717	0.804922952	0.943179514	1.191321048
1148	0.965334436	0.804930821	0.943182962	1.191309439
1149	0.965330617	0.80493881	0.943186443	1.191297717
1150	0.965326805	0.804946934	0.943189924	1.191285998
1151	0.965323505	0.80495552	0.943193376	1.191274372
1152	0.965321107	0.804964557	0.94319686	1.191262643
1153	0.965319374	0.804973849	0.943200357	1.191250869
1154	0.965317641	0.804982932	0.943203873	1.19123903
1155	0.965315526	0.804991744	0.943207369	1.191227257
1156	0.965313189	0.80500021	0.943210881	1.191215431
1157	0.965310989	0.8050088	0.943214369	1.191203689
1158	0.965308226	0.805016988	0.943217816	1.191192079
1159	0.965305709	0.805025304	0.943221301	1.191180348
1160	0.965303039	0.805033822	0.943224804	1.191168551
1161	0.965300289	0.805042476	0.943228314	1.191156734
1162	0.96529728	0.805050927	0.943231813	1.19114495
1163	0.965294387	0.80505951	0.943235325	1.191133125
1164	0.965292026	0.805068558	0.943238826	1.191121339
1165	0.96528916	0.805077478	0.943242325	1.191109556
1166	0.965285913	0.80508613	0.9432458	1.191097857
1167	0.965282658	0.80509464	0.943249279	1.19108614
1168	0.965279282	0.805103078	0.943252767	1.191074398
1169	0.965275551	0.805111384	0.943256257	1.191062647
1170	0.965271108	0.805119292	0.94325972	1.191050986
1171	0.965266131	0.805126726	0.943263201	1.191039263
1172	0.965261255	0.805134422	0.94326668	1.19102755
1173	0.965255947	0.805141709	0.943270169	1.191015802
1174	0.965250465	0.805148991	0.943273643	1.191004107
1175	0.965244553	0.805155868	0.943277117	1.190992409
1176	0.965238755	0.805162878	0.943280588	1.19098072
1177	0.965233657	0.805170416	0.943284016	1.190969179
1178	0.965228437	0.805177678	0.943287477	1.190957525
1179	0.965223332	0.805185073	0.943290954	1.190945816
1180	0.965217889	0.805192405	0.94329437	1.190934314
1181	0.96521326	0.805200193	0.943297819	1.190922701
1182	0.96520776	0.80520745	0.943301259	1.19091112
1183	0.965202057	0.805214777	0.943304692	1.190899561
1184	0.965196513	0.805222232	0.943308095	1.1908881
1185	0.965190595	0.805229353	0.943311544	1.190876488
1186	0.965185794	0.805237127	0.94331496	1.190864985
1187	0.965181109	0.805245032	0.94331842	1.190853335
1188	0.965176727	0.805252927	0.943321884	1.190841673
1189	0.965172641	0.805261082	0.94332534	1.190830035
1190	0.965167755	0.805268634	0.943328812	1.190818345
1191	0.965163389	0.805276376	0.943332295	1.190806617
1192	0.965159347	0.805284515	0.94333578	1.190794882
1193	0.965154404	0.805292193	0.943339265	1.190783148
1194	0.965149635	0.805299861	0.943342766	1.19077136
1195	0.965145132	0.805307657	0.943346257	1.190759607
1196	0.965141522	0.805316181	0.943349768	1.190747783
1197	0.965137322	0.805324375	0.943353301	1.190735889
1198	0.965134137	0.805333364	0.943356837	1.190723982
1199	0.965131139	0.805342411	0.94336036	1.190712121
1200	0.965127883	0.805351254	0.943363889	1.190700237
1201	0.96512565	0.805360617	0.943367427	1.190688323
1202	0.965123396	0.805369768	0.94337098	1.190676362
1203	0.965119918	0.805378052	0.943374507	1.190664485
1204	0.965116995	0.8053868	0.943378036	1.190652601
1205	0.965115511	0.805396607	0.943381581	1.190640666
1206	0.965113689	0.805406351	0.94338513	1.190628717
1207	0.96511124	0.805415697	0.943388647	1.190616873
1208	0.965109201	0.805425234	0.943392146	1.190605094
1209	0.965106754	0.805434365	0.943395661	1.190593257
1210	0.965103982	0.805443296	0.94339921	1.190581306
1211	0.965101404	0.805452425	0.94340274	1.190569419
1212	0.965098164	0.805461085	0.94340625	1.190557602
1213	0.965095025	0.805469804	0.943409778	1.190545723
1214	0.965092477	0.805479053	0.943413292	1.19053389
1215	0.965090813	0.805488894	0.943416824	1.190521997
1216	0.965089287	0.805498867	0.94342037	1.190510057
1217	0.965087307	0.805508438	0.943423906	1.190498153
1218	0.965084384	0.805517345	0.943427442	1.190486248
1219	0.965082254	0.805526709	0.943430978	1.190474341
1220	0.965079362	0.805535336	0.943434526	1.190462395
1221	0.965076376	0.805544027	0.943438056	1.190450507
1222	0.965073318	0.805552789	0.943441611	1.190438538
1223	0.96507	0.805561349	0.943445146	1.190426635
1224	0.965065893	0.805569031	0.943448699	1.190414673
1225	0.965061103	0.805576044	0.943452238	1.190402756
1226	0.965056826	0.805583108	0.943455778	1.190390836
1227	0.965051405	0.80558917	0.943459291	1.190379008
1228	0.965045107	0.805594568	0.943462824	1.190367112
1229	0.965038702	0.805599967	0.943466351	1.190355236
1230	0.965032433	0.805605495	0.943469881	1.190343348
1231	0.965026144	0.805610817	0.943473429	1.190331403
1232	0.965020632	0.805616734	0.943476947	1.190319557
1233	0.965014486	0.80562232	0.943480428	1.190307837
1234	0.965007391	0.805627307	0.943483951	1.190295973
1235	0.965000419	0.805632561	0.943487472	1.190284119
1236	0.964994085	0.805638478	0.943491	1.190272241
1237	0.964987782	0.805644324	0.943494539	1.190260324
1238	0.964981859	0.805650636	0.943498085	1.190248383
1239	0.964975842	0.805657018	0.943501665	1.19023633
1240	0.964969911	0.805663599	0.943505243	1.190224281
1241	0.964964945	0.805670837	0.943508781	1.190212367
1242	0.964958367	0.805677016	0.94351233	1.190200417
1243	0.964951675	0.805683055	0.943515897	1.190188407
1244	0.964944726	0.805688685	0.943519466	1.190176391
1245	0.964937755	0.805694309	0.943523039	1.190164359
1246	0.964931057	0.805700193	0.943526622	1.190152297
1247	0.96492416	0.805705735	0.943530212	1.190140208
1248	0.964917558	0.805711332	0.943533812	1.190128085
1249	0.964910892	0.805716929	0.943537389	1.190116044
1250	0.964904398	0.805722724	0.94354095	1.190104054
1251	0.964898602	0.805729045	0.943544528	1.190092003
1252	0.964892059	0.805734697	0.943548054	1.190080133
1253	0.964885137	0.805739874	0.943551617	1.190068136
1254	0.964879049	0.805745507	0.943555173	1.190056163
1255	0.964871798	0.805750138	0.943558725	1.1900442
1256	0.964864792	0.805754899	0.943562312	1.190032124
1257	0.964859066	0.805760585	0.943565875	1.190020128
1258	0.964854037	0.805766796	0.943569439	1.190008125
1259	0.964848626	0.805772944	0.943572995	1.189996153
1260	0.964843964	0.805779548	0.943576567	1.189984125
1261	0.964838777	0.80578582	0.943580121	1.189972157
1262	0.964834315	0.805792756	0.943583669	1.189960213
1263	0.964830062	0.805799753	0.94358722	1.189948256
1264	0.964826507	0.805807274	0.943590754	1.189936356
1265	0.964823485	0.805814847	0.943594297	1.189924425
1266	0.964820801	0.805822479	0.943597856	1.189912443
1267	0.964818045	0.805830385	0.943601425	1.189900424
1268	0.964815792	0.805838618	0.943604998	1.189888396
1269	0.964813055	0.805846926	0.943608543	1.189876459
1270	0.964810542	0.805855362	0.943612098	1.189864489
1271	0.964807748	0.805863597	0.943615672	1.189852454
1272	0.964805155	0.805872168	0.9436192	1.189840576
1273	0.9648028	0.805880732	0.943622752	1.189828615
1274	0.964801321	0.805889959	0.943626301	1.189816666
1275	0.96479987	0.805899321	0.943629849	1.18980472
1276	0.96479803	0.805908894	0.943633348	1.189792936
1277	0.964796901	0.805918855	0.94363688	1.189781045
1278	0.964795858	0.805929015	0.943640426	1.189769103
1279	0.964794413	0.805938703	0.943643985	1.189757122
1280	0.964793163	0.805948386	0.943647535	1.18974517
1281	0.96479215	0.805958263	0.943651078	1.189733237
1282	0.964790269	0.805967408	0.943654613	1.189721337
1283	0.964787174	0.805975623	0.943658152	1.189709421
1284	0.964783562	0.805983439	0.943661714	1.189697425
1285	0.964780381	0.80599165	0.94366526	1.189685486
1286	0.964776784	0.805999524	0.943668833	1.189673456
1287	0.96477277	0.806007265	0.943672381	1.189661509
1288	0.964768935	0.806015133	0.943675955	1.189649474
1289	0.964764232	0.806022265	0.943679508	1.189637511
1290	0.964759932	0.806029657	0.94368309	1.18962545
1291	0.964755122	0.806036579	0.943686673	1.189613385
1292	0.964751319	0.806044159	0.943690267	1.189601285
1293	0.964746646	0.806051211	0.943693853	1.189589212
1294	0.964742145	0.806058461	0.943697398	1.189577275
1295	0.964737839	0.806065907	0.943700943	1.189565336
1296	0.964733877	0.806073547	0.943704486	1.189553408
1297	0.964730734	0.80608178	0.943708051	1.189541405
1298	0.964727374	0.80609022	0.943711598	1.189529461
1299	0.964725221	0.806099449	0.943715188	1.189517374
1300	0.964722645	0.806108205	0.943718786	1.189505259
1301	0.964720306	0.806117158	0.943722404	1.189493076
1302	0.964717362	0.806125917	0.943726042	1.189480825
1303	0.964715453	0.806135469	0.943729674	1.189468596
1304	0.964714398	0.806145474	0.943733323	1.18945631
1305	0.964713108	0.806155072	0.943736972	1.189444024
1306	0.96471232	0.806164996	0.943740599	1.189431812
1307	0.964711541	0.806174643	0.94374422	1.189419618
1308	0.964710956	0.806184283	0.943747831	1.18940746
1309	0.964710012	0.806193656	0.94375143	1.189395343
1310	0.964708969	0.806202754	0.943755041	1.189383183
1311	0.964707187	0.80621132	0.943758625	1.189371114
1312	0.964705219	0.806219611	0.943762221	1.189359008
1313	0.964702296	0.806227375	0.943765805	1.189346938
1314	0.964699473	0.806235198	0.943769393	1.189334859
1315	0.964696393	0.806242821	0.943772987	1.189322758
1316	0.96469367	0.806250911	0.94377653	1.189310826
1317	0.964692066	0.806259994	0.943780082	1.189298867
1318	0.96469029	0.806268869	0.943783678	1.189286758
1319	0.964688757	0.806278077	0.943787263	1.189274689
1320	0.96468688	0.806287084	0.943790845	1.189262626
1321	0.964685577	0.806296552	0.943794428	1.189250563
1322	0.964685057	0.806306339	0.943798013	1.189238492
1323	0.964684723	0.806316392	0.943801561	1.189226544
1324	0.964684036	0.806326313	0.943805108	1.189214602
1325	0.964683157	0.806336029	0.943808661	1.18920264
1326	0.964682794	0.806345932	0.943812218	1.189190663
1327	0.964682153	0.806355427	0.943815764	1.189178721
1328	0.96468144	0.806364992	0.943819334	1.189166702
1329	0.964680275	0.806374154	0.943822892	1.189154721
1330	0.964678773	0.806383047	0.94382644	1.189142773
1331	0.964676991	0.806391739	0.943830007	1.189130763
1332	0.964675031	0.806400293	0.943833581	1.189118729
1333	0.964673666	0.8064091	0.943837166	1.189106658
1334	0.964672359	0.806417968	0.94384076	1.189094556
1335	0.964670765	0.806426498	0.943844379	1.189082373
1336	0.964669394	0.806435363	0.943847978	1.189070254
1337	0.964668581	0.806444623	0.943851585	1.18905811
1338	0.964667934	0.806453942	0.943855161	1.189046067
1339	0.964666125	0.806462465	0.943858748	1.189033991
1340	0.96466428	0.806470916	0.943862322	1.189021955
1341	0.96466199	0.806479308	0.943865895	1.189009926
1342	0.964660596	0.806488361	0.943869426	1.188998036
1343	0.964659439	0.80649761	0.943872971	1.1889861
1344	0.964659012	0.806507454	0.943876529	1.18897412
1345	0.964657754	0.806516836	0.943880066	1.188962209
1346	0.964656157	0.806526157	0.943883606	1.188950289
1347	0.964655092	0.806535733	0.943887161	1.188938322
1348	0.964654428	0.806545567	0.943890727	1.188926311
1349	0.964653987	0.806555526	0.943894279	1.188914352
1350	0.964654148	0.806565876	0.943897809	1.188902466
1351	0.964653111	0.806575569	0.943901351	1.188890539
1352	0.964651636	0.806585133	0.94390488	1.188878659
1353	0.964651667	0.806595679	0.943908433	1.188866693
1354	0.964650938	0.806605695	0.943912003	1.188854675
1355	0.964649433	0.806615521	0.943915552	1.188842723
1356	0.964648015	0.806625137	0.94391909	1.18883081
1357	0.964645042	0.806633626	0.943922598	1.188818999
1358	0.964641381	0.806641717	0.943926085	1.188807258
1359	0.964638064	0.806650002	0.94392959	1.188795457
1360	0.964633729	0.806657556	0.943933079	1.188783709
1361	0.964628994	0.806664634	0.94393659	1.188771887
1362	0.964624876	0.806672168	0.943940127	1.188759977
1363	0.964620878	0.806680174	0.943943634	1.188748168
1364	0.96461736	0.806688507	0.943947155	1.188736312
1365	0.964613356	0.806696371	0.94395068	1.188724446
1366	0.964610046	0.806704967	0.943954198	1.1887126
1367	0.964606865	0.806713557	0.943957719	1.188700742
1368	0.964603936	0.806722208	0.943961223	1.188688945
1369	0.964601157	0.806731058	0.94396474	1.188677103
1370	0.96459883	0.806740301	0.943968228	1.188665358
1371	0.964596267	0.806749139	0.943971691	1.188653698
1372	0.964594493	0.806758431	0.943975177	1.188641961
1373	0.964592238	0.806767597	0.943978651	1.188630262
1374	0.964589847	0.806776625	0.943982138	1.188618523
1375	0.964587973	0.806785841	0.943985654	1.188606684
1376	0.964586392	0.80679532	0.943989177	1.188594821
1377	0.964585356	0.806805326	0.943992715	1.188582907
1378	0.964583402	0.806814664	0.94399625	1.188571004
1379	0.964580562	0.806823063	0.943999799	1.188559055
1380	0.964577142	0.806830858	0.944003332	1.188547158
1381	0.964573379	0.806838454	0.944006839	1.188535351
1382	0.9645693	0.806845781	0.944010377	1.188523437
1383	0.964565144	0.806853041	0.944013916	1.188511523
1384	0.964562205	0.806861159	0.944017438	1.188499663
1385	0.964560397	0.806870134	0.944020951	1.188487834
1386	0.964558211	0.806878841	0.944024503	1.188475875
1387	0.964555315	0.806886948	0.944028055	1.188463914
1388	0.964553101	0.80689531	0.94403161	1.188451943
1389	0.964550931	0.806903666	0.94403517	1.188439956
1390	0.964548474	0.806911891	0.944038728	1.188427976
1391	0.964546446	0.806920512	0.944042305	1.188415931
1392	0.964544425	0.806929267	0.944045863	1.188403952
1393	0.964542762	0.806938283	0.94404941	1.188392009
1394	0.964541507	0.806947489	0.94405297	1.188380021
1395	0.964541341	0.806957552	0.944056516	1.188368084
1396	0.964540473	0.806967148	0.94406007	1.188356115
1397	0.964539253	0.806976611	0.944063624	1.188344149
1398	0.964537396	0.806985609	0.944067183	1.188332165
1399	0.96453627	0.806995197	0.944070729	1.188320225
1400	0.964534097	0.807004121	0.944074268	1.18830831
1401	0.964531037	0.807012517	0.944077784	1.188296471
1402	0.964528929	0.807021433	0.944081288	1.188284671
1403	0.964526371	0.807029948	0.944084789	1.188272885
1404	0.964523977	0.807038728	0.944088285	1.188261111
1405	0.964521697	0.807047637	0.944091785	1.188249327
1406	0.964519339	0.807056475	0.944095266	1.188237606
1407	0.964518484	0.807066502	0.944098758	1.18822585
1408	0.964517148	0.807076404	0.94410225	1.188214092
1409	0.964515568	0.807086173	0.944105762	1.188202267
1410	0.964513939	0.807095804	0.944109306	1.188190332
1411	0.964512791	0.807105556	0.944112852	1.188178392
1412	0.964511886	0.807115434	0.944116402	1.188166439
1413	0.964510495	0.807124845	0.944119969	1.188154428
1414	0.964509083	0.807134254	0.944123525	1.188142455
1415	0.96450742	0.807143392	0.944127071	1.188130517
1416	0.964506059	0.807152725	0.944130596	1.188118647
1417	0.964504675	0.80716226	0.944134123	1.188106769
1418	0.964503613	0.807171989	0.94413764	1.18809493
1419	0.964501644	0.807180777	0.944141157	1.188083087
1420	0.964499396	0.807189156	0.944144719	1.188071094
1421	0.964497693	0.807197855	0.944148263	1.188059159
1422	0.964495561	0.807206357	0.944151838	1.188047124
1423	0.964492799	0.807214322	0.944155415	1.188035079
1424	0.964489528	0.807222023	0.944158954	1.188023161
1425	0.964486457	0.807230057	0.944162502	1.188011216
1426	0.964482878	0.807237827	0.944166014	1.187999389
1427	0.964479057	0.807245259	0.944169531	1.187987549
1428	0.964475799	0.807253426	0.944173069	1.187975636
1429	0.964472971	0.807261989	0.944176615	1.187963695
1430	0.964470358	0.807270341	0.944180196	1.187951638
1431	0.964468491	0.807279148	0.944183782	1.187939564
1432	0.964466659	0.807288021	0.94418735	1.187927548
1433	0.964464184	0.807296293	0.944190907	1.187915572
1434	0.964462347	0.807304817	0.944194466	1.18790359
1435	0.964460867	0.807313601	0.944198014	1.187891644
1436	0.964459844	0.80732292	0.944201561	1.187879698
1437	0.96445817	0.807331912	0.944205107	1.187867758
1438	0.964455747	0.807339893	0.944208662	1.18785579
1439	0.964452931	0.807347542	0.944212199	1.187843882
1440	0.964449584	0.807355133	0.944215715	1.187832041
1441	0.964446725	0.807362983	0.944219248	1.187820144
1442	0.964444109	0.807370961	0.944222773	1.187808278
1443	0.964441149	0.80737874	0.94422628	1.187796467
1444	0.964437416	0.807386126	0.9442298	1.187784615
1445	0.964433549	0.807393167	0.944233317	1.187772772
1446	0.964429404	0.807400006	0.944236803	1.187761037
1447	0.964424936	0.807406645	0.944240306	1.187749241
1448	0.964420869	0.807413544	0.944243827	1.187737384
1449	0.964416689	0.807420305	0.944247351	1.187725518
1450	0.964411851	0.807426598	0.944250883	1.187713625
1451	0.964407298	0.807433223	0.944254428	1.187701691
1452	0.964403318	0.807440105	0.944257965	1.18768978
1453	0.964399468	0.807446982	0.944261512	1.187677837
1454	0.964394803	0.807453262	0.944265086	1.187665805
1455	0.964390531	0.807459869	0.944268634	1.187653857
1456	0.964385788	0.807466077	0.944272174	1.187641936
1457	0.964380486	0.80747209	0.944275702	1.187630059
1458	0.964376285	0.807479029	0.944279223	1.187618204
1459	0.964372049	0.807485899	0.944282734	1.187606381
1460	0.964367369	0.807492506	0.944286232	1.187594602
1461	0.964362125	0.807498784	0.944289729	1.187582828
1462	0.964357345	0.807505525	0.944293234	1.187571026
1463	0.964353029	0.807512727	0.94429672	1.187559287
1464	0.964349885	0.807520783	0.944300206	1.187547549
1465	0.964346369	0.80752871	0.944303689	1.187535823
1466	0.964342753	0.807536564	0.944307172	1.187524096
1467	0.964338386	0.807544023	0.944310651	1.187512382
1468	0.964333864	0.80755114	0.944314139	1.187500636
1469	0.964329805	0.807558719	0.944317597	1.187488994
1470	0.964326026	0.807566289	0.944321081	1.187477264
1471	0.964322268	0.80757406	0.94432458	1.18746548
1472	0.964318654	0.807581891	0.944328101	1.187453626
1473	0.964314689	0.807589389	0.944331609	1.187441813
1474	0.964310747	0.807596884	0.94433514	1.187429924
1475	0.964307183	0.80760464	0.944338671	1.187418035
1476	0.964303828	0.807612456	0.944342192	1.18740618
1477	0.96429923	0.807619071	0.944345711	1.187394332
1478	0.964295419	0.807626347	0.944349221	1.187382511
1479	0.964291951	0.807633813	0.944352751	1.187370626
1480	0.964288161	0.807641076	0.944356284	1.18735873
1481	0.964285444	0.807648924	0.944359839	1.187346758
1482	0.964282755	0.807656905	0.944363383	1.187334828
1483	0.96427978	0.807664754	0.944366945	1.187322834
1484	0.964276378	0.807671998	0.944370492	1.18731089
1485	0.964273049	0.807679167	0.944374043	1.187298932
1486	0.964269397	0.807686341	0.944377574	1.187287045
1487	0.964265517	0.807693243	0.94438112	1.187275102
1488	0.964262594	0.807700802	0.944384648	1.187263224
1489	0.964259264	0.807708165	0.944388172	1.187251359
1490	0.964256113	0.807715656	0.944391708	1.187239454
1491	0.964252519	0.807722883	0.944395242	1.187227554
1492	0.964248953	0.807730244	0.944398759	1.18721571
1493	0.964244772	0.807737344	0.94440229	1.187203821
1494	0.964240864	0.807744505	0.944405848	1.187191842
1495	0.964236291	0.80775127	0.944409409	1.187179851
1496	0.964231575	0.807757962	0.944412965	1.187167879
1497	0.96422636	0.807764324	0.944416522	1.187155902
1498	0.96422148	0.807770946	0.944420076	1.187143936
1499	0.96421625	0.807777438	0.94442363	1.187131966
1500	0.964210677	0.807783938	0.944427136	1.187120163
1501	0.964204689	0.807790311	0.944430646	1.187108343
1502	0.964198737	0.807796538	0.944434164	1.187096499
1503	0.964193707	0.807803558	0.944437678	1.187084667
1504	0.964187569	0.807809921	0.944441183	1.187072866
1505	0.964182132	0.807816538	0.944444719	1.18706096
1506	0.964177032	0.807823212	0.944448259	1.187049039
1507	0.96417174	0.807829683	0.944451809	1.187037086
1508	0.964166606	0.807836282	0.944455356	1.187025142
1509	0.96416187	0.807843345	0.944458895	1.187013228
1510	0.964156965	0.807849998	0.944462476	1.187001169
1511	0.964153323	0.807857435	0.944466041	1.186989165
1512	0.964150897	0.807865522	0.944469641	1.186977045
1513	0.964148798	0.807873938	0.944473237	1.186964936
1514	0.96414645	0.807882085	0.944476842	1.186952798
1515	0.964144273	0.80789043	0.944480424	1.186940736
1516	0.964142638	0.807899303	0.944483998	1.186928703
1517	0.964141573	0.807908638	0.944487578	1.186916648
1518	0.964140515	0.807918105	0.944491154	1.186904607
1519	0.964138965	0.807927173	0.944494737	1.186892543
1520	0.964137637	0.807936163	0.944498343	1.186880399
1521	0.964135333	0.807944288	0.944501942	1.186868281
1522	0.964132972	0.807952342	0.944505567	1.186856078
1523	0.964131103	0.807960788	0.94450917	1.186843946
1524	0.964128984	0.807969163	0.944512777	1.186831799
1525	0.96412672	0.807977676	0.944516362	1.186819729
1526	0.964125106	0.807986716	0.944519944	1.186807666
1527	0.96412392	0.807996151	0.944523504	1.186795679
1528	0.964121985	0.808004981	0.944527067	1.186783683
1529	0.964119793	0.808013609	0.944530621	1.186771718
1530	0.964117523	0.808022167	0.944534177	1.186759743
1531	0.964114504	0.808030127	0.944537723	1.186747802
1532	0.964111621	0.80803822	0.944541274	1.186735846
1533	0.964109545	0.808046768	0.944544817	1.186723918
1534	0.964107083	0.80805512	0.944548361	1.186711986
1535	0.9641046	0.808063469	0.944551903	1.186700056
1536	0.964101782	0.808071551	0.944555466	1.18668806
1537	0.964098835	0.808079634	0.944559001	1.186676159
1538	0.964096337	0.808088113	0.944562537	1.186664251
1539	0.964093795	0.808096795	0.944566076	1.186652335
1540	0.964091225	0.808105338	0.944569627	1.18664038
1541	0.964088799	0.808113944	0.944573198	1.186628357
1542	0.964086329	0.808122545	0.944576719	1.186616499
1543	0.964083645	0.808131146	0.944580236	1.186604657
1544	0.96408129	0.808139872	0.944583756	1.186592807
1545	0.964078899	0.808148528	0.944587278	1.186580946
1546	0.964075851	0.808156923	0.944590803	1.186569078
1547	0.964073004	0.808165243	0.944594321	1.186557232
1548	0.964069944	0.808173361	0.944597837	1.186545392
1549	0.964066541	0.808181282	0.94460139	1.18653343
1550	0.964063231	0.808189335	0.944604914	1.186521564
1551	0.964059221	0.808197129	0.944608404	1.186509813
1552	0.964055504	0.80820498	0.944611898	1.186498048
1553	0.964051489	0.808212426	0.944615402	1.18648625
1554	0.964046997	0.808219538	0.944618893	1.186474495
1555	0.964042662	0.808226776	0.944622369	1.18646279
1556	0.964039117	0.808234604	0.944625859	1.186451041
1557	0.964034953	0.808242036	0.944629354	1.186439273
1558	0.964030547	0.80824913	0.944632861	1.186427464
1559	0.964027005	0.808256745	0.944636349	1.186415718
1560	0.964023599	0.808264284	0.944639846	1.186403945
1561	0.964020421	0.808272087	0.944643337	1.186392188
1562	0.964016257	0.808279503	0.94464682	1.186380462
1563	0.964011916	0.808286781	0.944650297	1.186368756
1564	0.964007667	0.808294189	0.944653767	1.186357069
1565	0.964004338	0.808302184	0.944657234	1.186345395
1566	0.963999697	0.808309459	0.944660696	1.186333741
1567	0.963995477	0.808316992	0.944664153	1.1863221
1568	0.9639915	0.808324443	0.944667609	1.186310463
1569	0.963987638	0.808332021	0.944671092	1.186298734
1570	0.963983719	0.808339325	0.944674571	1.186287019
1571	0.963979596	0.808346359	0.944678053	1.186275298
1572	0.963975579	0.808353387	0.944681525	1.186263607
1573	0.963972147	0.808360941	0.944684999	1.18625191
1574	0.963969391	0.808368953	0.944688478	1.186240195
1575	0.963967321	0.808377353	0.94469197	1.186228436
1576	0.963965741	0.808386149	0.944695445	1.186216736
1577	0.963964233	0.808395064	0.944698914	1.186205055
1578	0.963962804	0.808403832	0.944702381	1.186193382
1579	0.963961189	0.808412526	0.944705852	1.186181693
1580	0.963959348	0.808420948	0.944709312	1.186170045
1581	0.963958389	0.808430094	0.944712789	1.186158338
1582	0.963958391	0.80844003	0.944716278	1.186146587
1583	0.963958762	0.8084505	0.944719781	1.186134795
1584	0.963959048	0.808460764	0.944723274	1.186123032
1585	0.96395801	0.808470038	0.944726764	1.186111281
1586	0.963956266	0.808478919	0.944730251	1.18609954
1587	0.963954423	0.808487733	0.944733736	1.186087804
1588	0.963952602	0.808496339	0.94473722	1.186076076
1589	0.963950744	0.808505077	0.944740686	1.186064404
1590	0.963949072	0.808513875	0.944744173	1.186052662
1591	0.963947444	0.808522669	0.944747672	1.18604088
1592	0.963945536	0.808531467	0.944751164	1.186029123
1593	0.963943557	0.808540335	0.944754661	1.186017347
1594	0.963941576	0.808549401	0.944758137	1.186005645
1595	0.96393959	0.808558326	0.94476161	1.18599395
1596	0.963938487	0.808567771	0.944765106	1.18598218
1597	0.963938481	0.808577935	0.944768596	1.185970429
1598	0.963938104	0.808587971	0.944772114	1.185958582
1599	0.963937691	0.808597938	0.944775618	1.185946784
1600	0.963937598	0.808608303	0.944779113	1.185935016
1601	0.963937156	0.808618538	0.94478261	1.18592324
1602	0.963936108	0.808628447	0.944786127	1.185911399
1603	0.963935295	0.808638344	0.94478963	1.185899604
1604	0.963935643	0.808649163	0.944793139	1.185887789
1605	0.963935969	0.80865998	0.944796641	1.185875997
1606	0.963934979	0.808669735	0.944800131	1.185864246
1607	0.963934374	0.808679684	0.944803639	1.185852435
1608	0.963934289	0.808689955	0.944807148	1.185840618
1609	0.963934752	0.808700482	0.944810667	1.185828769
1610	0.963934783	0.808710473	0.944814184	1.185816927
1611	0.963934302	0.80871986	0.944817699	1.185805094
1612	0.963934576	0.808729767	0.944821221	1.185793234
1613	0.963933604	0.808738747	0.944824728	1.185781426
1614	0.963932576	0.808747656	0.944828227	1.185769643
1615	0.963931697	0.808756759	0.944831746	1.185757796
1616	0.963931059	0.808766195	0.944835249	1.185746
1617	0.963930187	0.808775225	0.944838754	1.185734197
1618	0.963929308	0.808784321	0.944842287	1.185722303
1619	0.963927896	0.808792812	0.94484583	1.185710373
1620	0.963926007	0.808800969	0.944849351	1.185698516
1621	0.963924432	0.808809388	0.944852863	1.185686693
1622	0.963922898	0.808818009	0.944856384	1.185674837
1623	0.963922033	0.808827155	0.944859887	1.185663041
1624	0.963921673	0.80883676	0.944863416	1.185651159
1625	0.963921676	0.808846557	0.944866907	1.185639405
1626	0.963920959	0.808856099	0.9448704	1.185627642
1627	0.963920648	0.808865833	0.944873909	1.185615829
1628	0.963920465	0.80887556	0.944877415	1.185604021
1629	0.963918952	0.808884361	0.944880899	1.185592291
1630	0.963917118	0.808893166	0.94488438	1.185580571
1631	0.963915262	0.808901968	0.94488786	1.185568852
1632	0.963913705	0.808910963	0.94489134	1.185557134
1633	0.963912432	0.808920287	0.944894808	1.185545457
1634	0.963912312	0.808930398	0.944898304	1.185533686
1635	0.963910697	0.80893952	0.944901798	1.185521923
1636	0.963909254	0.808948635	0.944905281	1.185510193
1637	0.963907241	0.80895749	0.944908753	1.185498505
1638	0.9639054	0.80896634	0.944912231	1.185486793
1639	0.963903573	0.80897505	0.944915698	1.18547512
1640	0.963901825	0.808983822	0.944919184	1.185463382
1641	0.963900511	0.808992919	0.944922662	1.185451672
1642	0.963898563	0.809001749	0.944926129	1.185439997
1643	0.963896494	0.809010509	0.944929576	1.185428391
1644	0.963894211	0.809019068	0.944933034	1.185416746
1645	0.96389234	0.809028159	0.94493649	1.185405111
1646	0.96389084	0.809037375	0.944939941	1.185393491
1647	0.963889098	0.80904646	0.944943403	1.185381833
1648	0.963887306	0.809055609	0.944946864	1.18537018
1649	0.963887013	0.809065874	0.944950316	1.185358557
1650	0.963886245	0.809075805	0.944953783	1.185346883
1651	0.963885732	0.809085927	0.94495724	1.185335241
1652	0.963884807	0.809095713	0.944960682	1.185323654
1653	0.963884302	0.809105758	0.944964124	1.185312061
1654	0.963883705	0.809115667	0.94496759	1.185300391
1655	0.963883107	0.809125775	0.944971043	1.185288765
1656	0.963882608	0.809135941	0.944974489	1.185277165
1657	0.963881853	0.80914611	0.944977907	1.185265654
1658	0.96388072	0.809156014	0.944981342	1.185254088
1659	0.963879496	0.809165783	0.944984801	1.185242443
1660	0.963879323	0.809176477	0.944988253	1.185230818
1661	0.963879421	0.809187229	0.944991694	1.18521923
1662	0.963879342	0.809197642	0.944995159	1.185207566
1663	0.963878949	0.809207992	0.944998633	1.185195866
1664	0.963878742	0.809218403	0.945002109	1.185184162
1665	0.963878443	0.809228677	0.94500559	1.185172443
1666	0.963878093	0.809239017	0.945009068	1.18516073
1667	0.963877715	0.809249424	0.945012551	1.185149002
1668	0.963876121	0.809258838	0.945016039	1.185137259
1669	0.963875082	0.809268645	0.945019524	1.185125526
1670	0.963874249	0.809278715	0.945022955	1.185113971
1671	0.963873651	0.809288777	0.945026392	1.185102399
1672	0.963872663	0.809298507	0.945029835	1.185090808
1673	0.963871155	0.809307906	0.94503329	1.185079173
1674	0.963870373	0.809317691	0.945036729	1.185067593
1675	0.963869449	0.809327408	0.945040193	1.185055931
1676	0.963868682	0.809337049	0.945043679	1.185044191
1677	0.963868783	0.809347345	0.945047165	1.185032455
1678	0.963867774	0.809356847	0.945050655	1.185020703
1679	0.963866587	0.809366415	0.945054153	1.185008924
1680	0.963865632	0.809376587	0.94505763	1.184997219
1681	0.963864891	0.809386748	0.945061111	1.184985497
1682	0.963863732	0.809396442	0.945064591	1.18497378
1683	0.963861692	0.809405402	0.945068087	1.184962008
1684	0.963859353	0.809414158	0.945071561	1.18495031
1685	0.96385688	0.809422775	0.945075024	1.184938649
1686	0.963854037	0.809431258	0.945078497	1.184926957
1687	0.963850889	0.809439404	0.945081946	1.184915341
1688	0.963847492	0.809447486	0.945085394	1.184903733
1689	0.963844102	0.809455497	0.94508883	1.184892165
1690	0.963840478	0.809463305	0.94509228	1.184880547
1691	0.963837325	0.809471302	0.945095742	1.184868892
1692	0.963833503	0.809478767	0.945099202	1.18485724
1693	0.963829902	0.809486563	0.945102648	1.184845637
1694	0.963826194	0.809494157	0.945106109	1.184833984
1695	0.963823169	0.809502138	0.945109558	1.184822369
1696	0.963820849	0.809510507	0.945113017	1.184810725
1697	0.963818273	0.809518672	0.94511646	1.184799129
1698	0.963815234	0.809526573	0.945119883	1.184787605
1699	0.963812856	0.809535063	0.945123307	1.184776077
1700	0.963810549	0.809543686	0.945126768	1.184764421
1701	0.96380837	0.809552304	0.945130224	1.184752786
1702	0.963806595	0.809561318	0.945133648	1.184741257
1703	0.963805808	0.809571052	0.945137059	1.18472977
1704	0.963805959	0.809581372	0.94514049	1.184718219
1705	0.963806039	0.809591553	0.945143932	1.18470663
1706	0.963806959	0.809602047	0.945147388	1.184694992
1707	0.963807162	0.809611873	0.945150861	1.184683298
1708	0.963807466	0.809621555	0.945154324	1.184671639
1709	0.963808174	0.809631632	0.94515779	1.184659968
1710	0.963808058	0.80964125	0.945161244	1.184648338
1711	0.963807075	0.809650206	0.945164681	1.184636764
1712	0.963805872	0.809659026	0.945168116	1.184625199
1713	0.963803959	0.809667314	0.94517153	1.184613703
1714	0.963801968	0.809675532	0.945174961	1.184602151
1715	0.963799531	0.80968335	0.94517836	1.184590704
1716	0.963796155	0.809690576	0.945181776	1.184579204
1717	0.963793179	0.809697857	0.945185193	1.184567699
1718	0.963790132	0.809705001	0.945188607	1.184556203
1719	0.963787391	0.809712473	0.945192019	1.184544713
1720	0.963785466	0.809720467	0.945195431	1.184533226
1721	0.963782887	0.809728201	0.945198818	1.184521822
1722	0.963780329	0.809735931	0.94520222	1.184510365
1723	0.963777033	0.809743198	0.945205611	1.18449895
1724	0.963773722	0.809750601	0.945209002	1.184487531
1725	0.963769631	0.809757342	0.945212377	1.184476165
1726	0.963766037	0.809764409	0.945215738	1.18446485
1727	0.963762926	0.809771733	0.945219104	1.184453516
1728	0.96376022	0.809779453	0.945222485	1.184442131
1729	0.963757278	0.809787177	0.945225867	1.184430744
1730	0.963754727	0.809795225	0.945229248	1.184419359
1731	0.963752508	0.809803739	0.945232606	1.184408053
1732	0.963751198	0.809812908	0.94523597	1.184396727
1733	0.963750194	0.809821999	0.945239354	1.184385334
1734	0.963749113	0.809831022	0.945242744	1.184373918
1735	0.963748464	0.809840371	0.945246139	1.184362487
1736	0.963747667	0.809849516	0.945249511	1.184351132
1737	0.963746707	0.809858592	0.945252893	1.184339746
1738	0.963745802	0.809867935	0.945256284	1.184328327
1739	0.963744492	0.809877081	0.945259666	1.184316941
1740	0.963743523	0.809886422	0.94526305	1.184305544
1741	0.963742071	0.809895499	0.945266401	1.184294262
1742	0.963741344	0.80990496	0.945269768	1.184282924
1743	0.963741028	0.809914748	0.945273138	1.184271576
1744	0.963740322	0.809924202	0.945276485	1.184260306
1745	0.963740127	0.809934049	0.945279831	1.184249042
1746	0.963739598	0.809943629	0.945283193	1.18423772
1747	0.963738609	0.809952741	0.945286559	1.184226388
1748	0.963737279	0.809961654	0.945289935	1.184215022
1749	0.963736049	0.809970624	0.9452933	1.184203689
1750	0.963734551	0.809979119	0.945296669	1.184192345
1751	0.963732669	0.809987416	0.94530004	1.184180996
1752	0.963731093	0.809995836	0.94530342	1.184169615
1753	0.963729594	0.810004525	0.945306804	1.184158222
1754	0.963727087	0.810012487	0.945310181	1.18414685
1755	0.96372453	0.810020516	0.94531355	1.184135508
1756	0.96372357	0.810029728	0.945316906	1.184124206
1757	0.963722602	0.810039004	0.94532026	1.184112914
1758	0.96372135	0.810047945	0.94532361	1.184101632
1759	0.963719483	0.810056283	0.945326974	1.184090306
1760	0.963717581	0.810064548	0.945330367	1.184078882
1761	0.963716296	0.810073202	0.945333764	1.184067444
1762	0.96371509	0.810081717	0.94533716	1.184056009
1763	0.963713643	0.810090099	0.945340565	1.184044542
1764	0.963712188	0.810098547	0.945343963	1.184033101
1765	0.963711281	0.810107249	0.945347366	1.184021645
1766	0.963710309	0.81011595	0.945350754	1.184010235
1767	0.963708954	0.810124453	0.945354137	1.183998846
1768	0.963708507	0.810133608	0.945357518	1.183987462
1769	0.963707896	0.810142696	0.945360911	1.183976036
1770	0.963706612	0.81015132	0.945364284	1.18396468
1771	0.963705469	0.810160004	0.945367678	1.183953251
1772	0.963704857	0.810169285	0.945371076	1.183941809
1773	0.96370387	0.8101783	0.94537445	1.18393045
1774	0.963702442	0.81018705	0.945377856	1.183918979
1775	0.963700824	0.810195597	0.945381234	1.183907605
1776	0.963698283	0.810203619	0.945384593	1.183896296
1777	0.963696005	0.810211766	0.945387958	1.183884965
1778	0.963693689	0.81022025	0.945391311	1.183873675
1779	0.963692076	0.810229122	0.945394693	1.183862287
1780	0.963690166	0.810237797	0.945398068	1.183850925
1781	0.963687547	0.810245737	0.945401466	1.183839481
1782	0.963685368	0.810254139	0.945404834	1.183828141
1783	0.963683103	0.810262541	0.945408202	1.183816803
1784	0.963680426	0.810270813	0.945411566	1.183805475
1785	0.963678819	0.810280008	0.94541493	1.183794148
1786	0.963676552	0.810288809	0.945418281	1.183782863
1787	0.963675023	0.810298066	0.945421633	1.183771577
1788	0.963673209	0.810307193	0.945425	1.183760242
1789	0.963671489	0.810316245	0.945428348	1.183748969
1790	0.963670046	0.810325489	0.945431683	1.183737737
1791	0.963668205	0.810334468	0.945435016	1.183726517
1792	0.963666485	0.810343509	0.945438358	1.183715262
1793	0.963664617	0.810352348	0.945441707	1.183703988
1794	0.963662763	0.810361247	0.94544507	1.183692661
1795	0.963661405	0.810370469	0.945448431	1.183681345
1796	0.96366031	0.810379815	0.945451809	1.183669971
1797	0.963659208	0.810389023	0.94545521	1.18365852
1798	0.963658405	0.810398424	0.9454586	1.183647106
1799	0.963656474	0.810407033	0.945461989	1.183635695
1800	0.963655174	0.810416101	0.945465381	1.183624272
1801	0.963653102	0.810424641	0.945468752	1.183612923
1802	0.963650584	0.810432781	0.945472128	1.183601556
1803	0.963648379	0.810440979	0.945475504	1.183590188
1804	0.96364599	0.810448905	0.94547889	1.183578786
1805	0.963643403	0.810456697	0.945482262	1.183567434
1806	0.963641277	0.810464746	0.94548563	1.183556094
1807	0.963638753	0.810472733	0.945489	1.183544744
1808	0.96363679	0.810481043	0.945492375	1.183533383
1809	0.963635548	0.810489944	0.945495751	1.183522014
1810	0.963634527	0.810498972	0.945499139	1.183510608
1811	0.963633108	0.810507735	0.945502528	1.183499197
1812	0.963631896	0.810516558	0.945505927	1.183487749
1813	0.963629862	0.810524719	0.94550931	1.18347636
1814	0.963628099	0.810532936	0.945512695	1.183464963
1815	0.963626638	0.810541687	0.945516075	1.183453582
1816	0.963625354	0.810550569	0.94551944	1.183442251
1817	0.963623892	0.810559521	0.945522774	1.183431025
1818	0.963621886	0.810568008	0.945526119	1.183419762
1819	0.963619546	0.810576229	0.945529467	1.183408488
1820	0.963617193	0.810584379	0.945532833	1.183397155
1821	0.963614486	0.810592264	0.94553621	1.183385784
1822	0.963611633	0.810599539	0.945539581	1.183374432
1823	0.963609065	0.810606939	0.945542975	1.183363006
1824	0.963606248	0.810614073	0.94554637	1.183351573
1825	0.963603821	0.810621738	0.945549766	1.183340141
1826	0.96360162	0.810629461	0.945553164	1.183328699
1827	0.963599334	0.810637183	0.945556553	1.183317289
1828	0.963596891	0.810644972	0.94555993	1.183305917
1829	0.963593522	0.810651898	0.94556331	1.183294534
1830	0.963590265	0.810659157	0.945566716	1.183283066
1831	0.963587332	0.810666948	0.945570126	1.183271586
1832	0.96358447	0.810674872	0.945573538	1.183260096
1833	0.963581643	0.81068286	0.945576913	1.183248733
1834	0.963578986	0.810690842	0.945580261	1.183237459
1835	0.963576174	0.81069869	0.945583622	1.183226143
1836	0.963574126	0.810707332	0.945586999	1.183214773
1837	0.963571702	0.810715707	0.945590366	1.183203435
1838	0.963569662	0.810724071	0.945593753	1.183192031
1839	0.963567339	0.810732302	0.945597125	1.183180677
1840	0.963565547	0.810740927	0.945600504	1.183169298
1841	0.963564003	0.810749609	0.945603882	1.183157924
1842	0.963563018	0.810758819	0.945607259	1.183146556
1843	0.963562754	0.810768618	0.945610635	1.183135186
1844	0.963562153	0.810777813	0.945614032	1.183123747
1845	0.963561199	0.810786539	0.945617423	1.18311233
1846	0.963560492	0.810795528	0.945620791	1.183100991
1847	0.963559536	0.810804658	0.945624172	1.183089606
1848	0.963558969	0.810814112	0.945627554	1.183078219
1849	0.963558168	0.810823363	0.945630958	1.183066757
1850	0.963556759	0.810832148	0.945634346	1.183055351
1851	0.963555152	0.810840798	0.945637725	1.183043973
1852	0.963553891	0.810849776	0.945641114	1.183032561
1853	0.963552616	0.810858684	0.945644504	1.183021146
1854	0.963550343	0.810867001	0.945647883	1.183009769
1855	0.963547887	0.810875048	0.945651274	1.18299835
1856	0.963545813	0.810883286	0.945654651	1.182986979
1857	0.963543682	0.81089166	0.945658029	1.182975606
1858	0.963541699	0.810900232	0.945661403	1.182964247
1859	0.963539554	0.810908737	0.945664777	1.182952886
1860	0.963537548	0.810917507	0.945668158	1.1829415
1861	0.963535522	0.810926273	0.945671526	1.182930161
1862	0.963533856	0.810935231	0.945674896	1.182918811
1863	0.963531505	0.810943657	0.945678237	1.182907562
1864	0.963528885	0.81095202	0.945681594	1.18289626
1865	0.963526808	0.81096084	0.945684951	1.182884957
1866	0.963524534	0.810969523	0.945688305	1.182873664
1867	0.963523421	0.810978854	0.945691673	1.182862321
1868	0.963522139	0.810987981	0.945695042	1.18285098
1869	0.963520872	0.81099697	0.945698396	1.182839687
1870	0.963518545	0.811004965	0.945701747	1.182828401
1871	0.963515849	0.81101283	0.945705108	1.182817086
1872	0.963513657	0.811020949	0.945708463	1.182805789
1873	0.963510821	0.811028538	0.94571183	1.18279445
1874	0.963507696	0.811035857	0.945715212	1.182783064
1875	0.963504727	0.811043306	0.945718587	1.1827717
1876	0.963501921	0.811050819	0.945721936	1.182760422
1877	0.963498119	0.811057335	0.945725305	1.18274908
1878	0.963494183	0.811063714	0.945728688	1.182737688
1879	0.963489781	0.811069697	0.945732052	1.182726361
1880	0.963486064	0.811076407	0.945735442	1.182714949
1881	0.963482737	0.811083235	0.945738833	1.18270353
1882	0.963479607	0.811090395	0.945742214	1.182692146
1883	0.963476619	0.811097612	0.945745628	1.182680649
1884	0.963473609	0.811104825	0.945749043	1.182669152
1885	0.963470803	0.811112505	0.945752459	1.18265765
1886	0.96346823	0.811120381	0.945755848	1.182646239
1887	0.96346526	0.811128196	0.945759221	1.182634879
1888	0.963462819	0.811136605	0.94576259	1.182623538
1889	0.963461062	0.811145741	0.945765959	1.182612192
1890	0.963458917	0.811154542	0.945769331	1.18260084
1891	0.96345678	0.811163271	0.94577269	1.182589529
1892	0.963454912	0.811172057	0.945776055	1.182578199
1893	0.963453299	0.811181036	0.945779431	1.182566831
1894	0.963451714	0.811189943	0.945782814	1.18255544
1895	0.96345088	0.81119937	0.945786186	1.182544085
1896	0.963450503	0.811209253	0.945789534	1.182532815
1897	0.963451026	0.811219653	0.945792898	1.182521488
1898	0.963451512	0.811230183	0.945796253	1.182510189
1899	0.963451163	0.811240185	0.945799618	1.182498859
1900	0.963451577	0.811250773	0.945802992	1.182487498
1901	0.963451625	0.811261029	0.945806369	1.182476127
1902	0.963451524	0.811271083	0.945809739	1.182464782
1903	0.963451127	0.811280936	0.945813098	1.182453472
1904	0.963450828	0.811290851	0.945816463	1.182442139
1905	0.963450601	0.811300693	0.945819844	1.182430755
1906	0.963450374	0.811310532	0.9458232	1.182419455
1907	0.963449561	0.811319908	0.945826563	1.182408132
1908	0.963448591	0.811329354	0.945829935	1.182396777
1909	0.963447282	0.811338399	0.945833298	1.182385456
1910	0.963447106	0.81134816	0.945836666	1.182374114
1911	0.963446929	0.811357917	0.945840039	1.182362757
1912	0.963447238	0.811368265	0.945843385	1.182351492
1913	0.963447604	0.811378675	0.945846739	1.182340199
1914	0.963448223	0.811389278	0.945850109	1.182328849
1915	0.963449711	0.811400671	0.945853482	1.182317492
1916	0.963451688	0.811412254	0.945856831	1.182306217
1917	0.963453177	0.811423439	0.945860184	1.182294927
1918	0.963453457	0.811433839	0.945863543	1.182283617
1919	0.963453696	0.811444032	0.945866896	1.182272327
1920	0.963453632	0.811453889	0.945870258	1.182261008
1921	0.963453878	0.811464008	0.945873624	1.182249673
1922	0.963454733	0.81147438	0.945876981	1.182238369
1923	0.963454288	0.811483829	0.945880322	1.182227119
1924	0.963453249	0.811493084	0.945883663	1.18221587
1925	0.963451835	0.81150187	0.945887019	1.182204572
1926	0.963451235	0.811511174	0.945890351	1.182193352
1927	0.963449866	0.81151975	0.945893665	1.182182192
1928	0.963448772	0.81152852	0.945897004	1.18217095
1929	0.963448604	0.811537942	0.945900339	1.182159721
1930	0.963447483	0.811546569	0.945903683	1.182148462
1931	0.963447175	0.811555717	0.945907015	1.182137242
1932	0.96344681	0.811564796	0.945910349	1.182126016
1933	0.963447123	0.811574463	0.945913714	1.182114684
1934	0.963447555	0.811584396	0.94591708	1.182103353
1935	0.96344694	0.81159381	0.94592042	1.182092104
1936	0.96344662	0.811603621	0.945923751	1.182080889
1937	0.963445108	0.81161251	0.94592708	1.182069682
1938	0.963443199	0.811621136	0.945930413	1.182058459
1939	0.963441262	0.811629829	0.945933769	1.182047156
1940	0.963439771	0.811638711	0.945937115	1.182035891
1941	0.963438251	0.811647657	0.945940439	1.1820247
1942	0.963436971	0.81165673	0.945943783	1.18201344
1943	0.963434893	0.811665344	0.945947129	1.182002172
1944	0.963433323	0.81167435	0.945950482	1.181990883
1945	0.963431247	0.811682752	0.945953824	1.181979631
1946	0.963429818	0.811691812	0.945957163	1.181968387
1947	0.963428623	0.811701068	0.945960506	1.18195713
1948	0.963426891	0.811709993	0.945963836	1.181945918
1949	0.963425476	0.811719113	0.945967159	1.18193473
1950	0.963423864	0.811728098	0.945970488	1.181923522
1951	0.96342214	0.811736945	0.945973831	1.181912263
1952	0.963420507	0.811745917	0.945977166	1.181901037
1953	0.963418394	0.811754423	0.945980481	1.181889874
1954	0.963416876	0.811763114	0.945983796	1.18187871
1955	0.963415003	0.811771949	0.945987109	1.181867557
1956	0.963413208	0.811780846	0.945990421	1.181856403
1957	0.963410685	0.811789214	0.945993736	1.181845243
1958	0.963408199	0.811797444	0.945997066	1.18183403
1959	0.96340543	0.811805539	0.946000357	1.181822947
1960	0.963402809	0.811813828	0.946003645	1.181811878
1961	0.963400013	0.81182178	0.946006905	1.1818009
1962	0.963398155	0.811830452	0.946010173	1.181789897
1963	0.963395585	0.811838662	0.946013457	1.18177884
1964	0.963392584	0.811846542	0.94601674	1.181767787
1965	0.963389335	0.81185436	0.946020001	1.181756806
1966	0.963385409	0.81186158	0.946023268	1.181745806
1967	0.96338195	0.811869194	0.946026531	1.181734817
1968	0.963378384	0.811876809	0.946029792	1.181723838
1969	0.963374903	0.811884418	0.946033072	1.181712794
1970	0.963371713	0.811892086	0.946036344	1.181701777
1971	0.963368402	0.811899686	0.946039588	1.181690854
1972	0.963365092	0.811907283	0.946042823	1.181679961
1973	0.963362602	0.811915331	0.946046085	1.181668977
1974	0.963360866	0.811924038	0.946049343	1.181658007
1975	0.963360506	0.811933727	0.946052628	1.181646946
1976	0.963360525	0.811944017	0.946055945	1.181635777
1977	0.963360883	0.811954498	0.946059253	1.18162464
1978	0.963361933	0.811965435	0.946062587	1.181613414
1979	0.96336325	0.811976633	0.946065911	1.18160222
1980	0.963363961	0.81198737	0.946069223	1.181591069
1981	0.963364114	0.811997778	0.946072522	1.181579959
1982	0.963364373	0.812008177	0.946075831	1.181568819
1983	0.963365374	0.81201896	0.94607917	1.181557577
1984	0.963365795	0.812029415	0.946082511	1.181546325
1985	0.963366831	0.812040259	0.946085879	1.181534987
1986	0.963368524	0.812051493	0.946089239	1.181523672
1987	0.963370175	0.812062524	0.946092614	1.181512307
1988	0.963371473	0.812073288	0.946095967	1.181501017
1989	0.963371657	0.812083193	0.946099324	1.181489714
1990	0.963372504	0.812093623	0.946102692	1.181478374
1991	0.963373195	0.812103919	0.946106062	1.181467028
1992	0.96337345	0.812113748	0.946109441	1.181455651
1993	0.963373593	0.812123441	0.946112809	1.181444311
1994	0.963374096	0.812133327	0.946116183	1.181432949
1995	0.963374111	0.812143019	0.946119579	1.181421513
1996	0.963373638	0.812152519	0.946122948	1.181410169
1997	0.963373745	0.812162341	0.946126326	1.181398797
1998	0.963373047	0.812171569	0.946129699	1.181387439
[truncated: 98,001 more rows]
