# Supplementary material for: Identification and characterization of constrained non-exonic bases lacking predictive epigenomic and transcription factor binding annotations
Source: Nat Commun. 2020 Dec 2;11:6168. doi: 10.1038/s41467-020-19962-9 (PMC7710766; doi:10.1038/s41467-020-19962-9)
Supplement: Supplementary file 11 — Source Data [file 41467_2020_19962_MOESM11_ESM.zip › SourceData/SupFig9f.txt]

Distance to Nearest Gene (bp)	Low_CNE	High_CNE	Low_notCNE	High_notCNE
0	0.610302048	0.588126015	0.461243858	0.588019403
1	0.610462634	0.588220708	0.461262224	0.588046079
2	0.610613004	0.588314487	0.461280665	0.58807282
3	0.610753681	0.588407062	0.461299175	0.588099712
4	0.610887652	0.588498073	0.461317722	0.588126792
5	0.611012611	0.588587977	0.461336323	0.588154039
6	0.611131964	0.588677202	0.461354949	0.588181401
7	0.611247963	0.588765459	0.461373585	0.588208905
8	0.611361186	0.588853093	0.46139225	0.588236413
9	0.611471161	0.588939939	0.461410944	0.588263962
10	0.611577887	0.589026161	0.461429658	0.588291565
11	0.611683722	0.58911212	0.461448373	0.588319173
12	0.611787828	0.589197914	0.461467084	0.588346834
13	0.611890153	0.589283652	0.461485798	0.588374508
14	0.611992216	0.589369141	0.461504512	0.588402184
15	0.612093021	0.589454021	0.461523232	0.588429906
16	0.612191626	0.589538776	0.461541956	0.588457656
17	0.612289341	0.589623698	0.46156067	0.588485404
18	0.612385745	0.589708315	0.461579402	0.588513131
19	0.61248063	0.589792281	0.46159815	0.588540888
20	0.612573891	0.589875417	0.461616909	0.588568714
21	0.612665213	0.589958042	0.461635671	0.588596597
22	0.612753496	0.590039392	0.461654452	0.588624586
23	0.612840051	0.590120203	0.461673216	0.588652703
24	0.612923828	0.590199783	0.46169199	0.588680935
25	0.613004619	0.590278296	0.461710812	0.588709166
26	0.613082476	0.590355952	0.461729639	0.588737514
27	0.613157085	0.590432791	0.461748512	0.588765846
28	0.61323007	0.590507983	0.461767395	0.588794298
29	0.613299701	0.590582109	0.461786301	0.588822813
30	0.613367131	0.590655295	0.461805224	0.588851384
31	0.61343189	0.590727899	0.461824159	0.588880012
32	0.613494972	0.590799561	0.461843093	0.58890873
33	0.613556116	0.590871017	0.461862029	0.588937448
34	0.613615635	0.590941697	0.461880987	0.58896618
35	0.613674944	0.591011921	0.46189994	0.588994925
36	0.61373394	0.591081217	0.461918868	0.589023773
37	0.613790577	0.591150416	0.461937826	0.58905254
38	0.613846272	0.591219713	0.461956767	0.589081325
39	0.613902019	0.591288787	0.461975719	0.589110024
40	0.613957661	0.591357599	0.461994693	0.589138625
41	0.614013041	0.591426217	0.462013663	0.589167204
42	0.61406905	0.591495168	0.462032609	0.589195725
43	0.614125216	0.591563855	0.462051547	0.589224228
44	0.614181068	0.591632238	0.462070464	0.589252764
45	0.614235871	0.591700496	0.46208939	0.589281256
46	0.614291933	0.591768741	0.462108298	0.589309719
47	0.614347627	0.591836722	0.462127221	0.589338109
48	0.614403322	0.59190379	0.462146134	0.589366587
49	0.614459907	0.591970498	0.462165017	0.589395137
50	0.614515863	0.592036722	0.462183884	0.589423774
51	0.6145703	0.592102918	0.46220276	0.589452362
52	0.614623847	0.592169017	0.462221651	0.589480872
53	0.61467666	0.592234702	0.462240536	0.589509384
54	0.614728896	0.592300109	0.46225942	0.589537898
55	0.614779666	0.592365018	0.46227831	0.589566424
56	0.614830959	0.592429705	0.462297211	0.589594868
57	0.614882357	0.592494185	0.46231611	0.589623282
58	0.614932446	0.592557793	0.462335015	0.589651765
59	0.614981853	0.592620986	0.462353924	0.589680252
60	0.615029898	0.592683501	0.462372835	0.589708786
61	0.615076843	0.592745338	0.46239174	0.589737401
62	0.615122478	0.592806953	0.462410665	0.589765975
63	0.615168374	0.592868513	0.462429592	0.589794467
64	0.615214376	0.592929989	0.46244852	0.589822914
65	0.615260483	0.592991286	0.462467453	0.589851326
66	0.615305594	0.593052251	0.462486379	0.589879778
67	0.615351019	0.593112759	0.462505312	0.589908219
68	0.615396444	0.593172948	0.462524235	0.589936685
69	0.615440874	0.593232695	0.46254317	0.589965116
70	0.615484623	0.593291266	0.462562099	0.58999366
71	0.615528634	0.593349462	0.462581032	0.590022162
72	0.615571544	0.593407341	0.462599977	0.590050622
73	0.615614088	0.593464569	0.462618934	0.590079069
74	0.615656527	0.593521367	0.462637901	0.590107478
75	0.615698861	0.593578402	0.462656864	0.590135828
76	0.615740933	0.593635422	0.462675834	0.590164133
77	0.615782586	0.593692235	0.462694812	0.590192405
78	0.61582382	0.59374913	0.462713809	0.590220568
79	0.615865263	0.5938055	0.462732814	0.590248715
80	0.615906183	0.59386115	0.46275181	0.59027696
81	0.615947993	0.593916496	0.462770809	0.590305166
82	0.615989331	0.593971357	0.462789807	0.590333399
83	0.616031351	0.594025969	0.462808807	0.5903616
84	0.616072795	0.594080125	0.462827816	0.590389792
85	0.616114395	0.594134322	0.462846805	0.590417995
86	0.616155262	0.594188034	0.462865816	0.590446152
87	0.616196025	0.594241539	0.462884804	0.590474375
88	0.616236944	0.594294311	0.4629038	0.590502615
89	0.616276816	0.594346446	0.462922815	0.590530855
90	0.616316478	0.594397916	0.462941825	0.59055916
91	0.616355721	0.594448625	0.462960863	0.590587445
92	0.616395278	0.594499238	0.462979912	0.590615665
93	0.616434206	0.59454985	0.462998968	0.59064384
94	0.616473292	0.594600103	0.463018031	0.590671989
95	0.616512063	0.594650189	0.463037107	0.590700072
96	0.616551359	0.594699598	0.463056176	0.590728176
97	0.61658992	0.594749228	0.463075264	0.590756161
98	0.616628325	0.594798733	0.463094349	0.590784132
99	0.61666631	0.594847767	0.463113448	0.590812095
100	0.616704034	0.594896235	0.463132561	0.590840057
101	0.616740657	0.594944494	0.463151674	0.590868048
102	0.616777123	0.59499238	0.463170782	0.590896056
103	0.616814323	0.595040211	0.463189902	0.590923974
104	0.616850631	0.595087917	0.463209059	0.590951781
105	0.616886993	0.595135416	0.463228232	0.590979526
106	0.616923144	0.595182526	0.463247413	0.591007259
107	0.616959715	0.595229444	0.463266612	0.591034901
108	0.616995448	0.595276056	0.463285822	0.591062536
109	0.617030499	0.595322711	0.463305043	0.591090117
110	0.617065498	0.595368963	0.463324286	0.591117624
111	0.617100811	0.595414663	0.463343544	0.591145099
112	0.617135444	0.595460334	0.463362797	0.591172581
113	0.617170443	0.595505951	0.463382068	0.591199955
114	0.617205599	0.595551581	0.463401342	0.591227283
115	0.61724086	0.595596713	0.463420625	0.591254604
116	0.617276854	0.595641305	0.46343991	0.591281935
117	0.617312744	0.595685537	0.46345919	0.591309301
118	0.617348319	0.595729894	0.46347847	0.591336646
119	0.617383475	0.595774389	0.463497756	0.591363927
120	0.61741837	0.595818358	0.463517071	0.591391159
121	0.617453107	0.595861954	0.463536386	0.591418395
122	0.617487424	0.595905273	0.463555702	0.591445624
123	0.61752169	0.595948425	0.463575023	0.591472834
124	0.61755627	0.595991315	0.463594346	0.591500019
125	0.617590797	0.596034191	0.463613674	0.591527169
126	0.617625534	0.596076569	0.463633029	0.59155425
127	0.6176609	0.596118351	0.463652392	0.591581326
128	0.617696056	0.596159926	0.463671764	0.591608361
129	0.617730636	0.596201681	0.463691125	0.591635395
130	0.617765425	0.596243367	0.463710481	0.59166241
131	0.617799953	0.596284596	0.463729861	0.591689377
132	0.617834638	0.596325493	0.463749274	0.591716236
133	0.617869741	0.59636639	0.463768692	0.591743047
134	0.617904321	0.596407245	0.463788115	0.591769823
135	0.617939268	0.596447824	0.463807535	0.591796595
136	0.617973324	0.596488084	0.463826976	0.591823327
137	0.61800717	0.59652815	0.463846421	0.591850052
138	0.618041697	0.596567926	0.463865863	0.591876765
139	0.618075125	0.596607646	0.463885321	0.591903443
140	0.618108866	0.59664745	0.463904786	0.591930059
141	0.618142817	0.596687101	0.463924245	0.591956694
142	0.618176611	0.596726586	0.463943719	0.59198329
143	0.618210038	0.596766155	0.463963201	0.59200984
144	0.618243151	0.596805806	0.463982698	0.592036315
145	0.618276421	0.596845125	0.464002212	0.592062752
146	0.618309377	0.596884306	0.464021738	0.592089159
147	0.618343014	0.59692296	0.464041265	0.592115584
148	0.61837686	0.596961504	0.464060814	0.592141921
149	0.618410182	0.596999952	0.46408037	0.592168238
150	0.618443871	0.597038067	0.464099922	0.59219458
151	0.61847777	0.597076237	0.46411948	0.592220874
152	0.618512402	0.597113812	0.464139048	0.592247133
153	0.618546039	0.59715118	0.46415862	0.592273395
154	0.618579519	0.59718834	0.464178208	0.592299589
155	0.618612736	0.597225403	0.464197813	0.592325701
156	0.618645273	0.597262328	0.464217437	0.592351762
157	0.61867739	0.597299142	0.464237067	0.592377789
158	0.618710451	0.597335721	0.464256698	0.592403789
159	0.61874283	0.597372023	0.46427632	0.592429856
160	0.618774423	0.597408159	0.464295986	0.5924558
161	0.618806069	0.597444433	0.464315657	0.592481694
162	0.618837401	0.597480984	0.464335352	0.592507462
163	0.618868051	0.597517605	0.464355087	0.592533084
164	0.61889802	0.597553976	0.464374824	0.592558723
165	0.618927203	0.597590333	0.464394579	0.592584299
166	0.618956125	0.59762658	0.464414349	0.592609828
167	0.618985518	0.59766291	0.464434122	0.592635306
168	0.619016063	0.597698755	0.464453897	0.59266077
169	0.619045875	0.597734559	0.464473659	0.592686291
170	0.619075268	0.597769532	0.464493452	0.592711787
171	0.619104713	0.597804325	0.464513248	0.592737278
172	0.619133425	0.597839036	0.464533042	0.592762779
173	0.619163761	0.597873386	0.464552828	0.592788278
174	0.619194778	0.597907571	0.464572622	0.59281371
175	0.619225481	0.597941852	0.464592432	0.592839076
176	0.619255921	0.597975926	0.46461225	0.592864425
177	0.619285943	0.598009861	0.46463206	0.5928898
178	0.619315807	0.598043589	0.464651889	0.592915112
179	0.619346196	0.598076943	0.464671713	0.592940447
180	0.619376479	0.598109979	0.464691562	0.59296572
181	0.619407234	0.59814278	0.464711424	0.59299095
182	0.619438513	0.59817576	0.46473128	0.593016142
183	0.619468902	0.598208671	0.464751142	0.593041329
184	0.619499657	0.598241472	0.464771011	0.593066485
185	0.61952994	0.598273926	0.4647909	0.593091612
186	0.619559386	0.598306492	0.464810768	0.593116809
187	0.619588412	0.598338877	0.46483067	0.593141908
188	0.619617438	0.598371276	0.46485059	0.593166924
189	0.619645416	0.598403855	0.464870503	0.593191953
190	0.619673185	0.598436448	0.464890445	0.593216862
191	0.619700796	0.598469041	0.464910374	0.593241798
192	0.619727989	0.598501606	0.464930304	0.593266732
193	0.619755076	0.598534351	0.464950246	0.593291595
194	0.619781954	0.59856664	0.464970214	0.593316413
195	0.619809094	0.598598762	0.46499018	0.593341238
196	0.619836601	0.59863058	0.465010144	0.593366066
197	0.619863688	0.598662675	0.465030109	0.593390848
198	0.619890985	0.598694423	0.465050078	0.59341563
199	0.619918021	0.598726006	0.465070044	0.59344043
200	0.619945789	0.598757561	0.465090018	0.593465172
201	0.619973558	0.598788908	0.465110004	0.59348987
202	0.620001012	0.598820325	0.465129991	0.593514536
203	0.620028571	0.598851631	0.465149968	0.593539216
204	0.620055868	0.598882964	0.46516994	0.593563892
205	0.620083218	0.598914048	0.465189926	0.593588532
206	0.620111196	0.59894505	0.465209919	0.593613119
207	0.620138965	0.598976203	0.465229918	0.593637645
208	0.62016621	0.599007426	0.465249939	0.593662093
209	0.620193821	0.599038483	0.465269969	0.593686499
210	0.620221328	0.599069401	0.465290003	0.593710887
211	0.620249149	0.599100056	0.465310047	0.593735242
212	0.620276551	0.599130712	0.465330104	0.593759547
213	0.62030411	0.599161242	0.46535016	0.593783857
214	0.62033125	0.599191663	0.465370216	0.593808158
215	0.620358756	0.599222013	0.465390257	0.59383248
216	0.620387049	0.599252115	0.465410315	0.593856733
217	0.620415813	0.599281788	0.465430367	0.59388102
218	0.620443844	0.599311461	0.465450423	0.593905302
219	0.620470669	0.599341175	0.465470491	0.593929565
220	0.620497285	0.599371	0.465490574	0.593953756
221	0.620524059	0.599400368	0.465510641	0.593978018
222	0.620549993	0.599429473	0.46553073	0.594002246
223	0.620575562	0.599458661	0.465550819	0.594026459
224	0.62060202	0.599487794	0.465570919	0.594050595
225	0.62062806	0.599516747	0.465591014	0.594074765
226	0.620653681	0.599545507	0.465611124	0.594098902
227	0.620679615	0.599574045	0.465631211	0.594123116
228	0.620705026	0.599602984	0.465651324	0.594147189
229	0.620730228	0.59963184	0.465671425	0.5941713
230	0.620756267	0.599660696	0.465691534	0.594195342
231	0.62078215	0.599689372	0.465711637	0.594219402
232	0.620807718	0.599717799	0.465731757	0.594243437
233	0.620833129	0.599746406	0.465751864	0.59426747
234	0.620858854	0.599774889	0.465771978	0.594291463
235	0.620884632	0.599803482	0.465792082	0.594315465
236	0.620910148	0.599831868	0.465812203	0.594339437
237	0.620935454	0.599860156	0.465832327	0.594363402
238	0.620961179	0.599888251	0.465852433	0.594387411
239	0.620987166	0.599916236	0.465872545	0.594411385
240	0.621013835	0.599944289	0.465892659	0.59443531
241	0.621040975	0.599972218	0.465912786	0.594459179
242	0.62106822	0.599999925	0.465932917	0.594483042
243	0.621094731	0.600027647	0.465953072	0.594506831
244	0.621121032	0.600055326	0.465973236	0.594530577
245	0.62114681	0.600082881	0.465993404	0.594554315
246	0.621172483	0.600110423	0.466013575	0.594578034
247	0.621197894	0.600137895	0.466033731	0.594601809
248	0.621222833	0.600165215	0.466053887	0.59462559
249	0.621247458	0.600192479	0.466074069	0.594649288
250	0.621273027	0.600219412	0.466094246	0.594672992
251	0.621298123	0.600246247	0.466114434	0.59469666
252	0.621323062	0.600273028	0.466134621	0.594720327
253	0.62134774	0.600299849	0.466154822	0.594743931
254	0.621372313	0.600326629	0.466175027	0.594767515
255	0.621397304	0.600353188	0.46619523	0.594791098
256	0.621420724	0.600379678	0.466215445	0.594814672
257	0.621444249	0.600405932	0.466235662	0.594838249
258	0.621467879	0.600432048	0.466255873	0.594861838
259	0.62149198	0.600458288	0.466276089	0.594885355
260	0.621516133	0.600484584	0.466296313	0.594908822
261	0.621540077	0.600510907	0.466316554	0.594932213
262	0.621563969	0.600537286	0.466336775	0.594955651
263	0.621588227	0.600563305	0.466356998	0.594979093
264	0.621612538	0.600589172	0.466377245	0.595002457
265	0.621637215	0.600615329	0.466397478	0.59502579
266	0.621661578	0.600641556	0.466417703	0.595049133
267	0.621685679	0.600667478	0.466437922	0.595072537
268	0.6217102	0.600693497	0.466458146	0.595095885
269	0.621734825	0.600719211	0.466478368	0.595119259
270	0.621759816	0.600744995	0.466498573	0.595142665
271	0.621784494	0.60077089	0.466518792	0.595166007
272	0.621809381	0.600796798	0.466539016	0.59518931
273	0.621833639	0.600822748	0.466559243	0.595212594
274	0.621858264	0.600848476	0.466579482	0.595235844
275	0.621882156	0.600874094	0.46659972	0.595259124
276	0.621906204	0.600899476	0.466619973	0.595282351
277	0.621930463	0.600924858	0.466640233	0.595305532
278	0.621954983	0.600950351	0.46666049	0.595328695
279	0.621979608	0.600975747	0.46668076	0.595351795
280	0.622004076	0.60100124	0.466701009	0.595374944
281	0.62202891	0.601026443	0.466721262	0.595398099
282	0.622053797	0.60105159	0.466741523	0.595421216
283	0.622078894	0.601076516	0.466761797	0.595444298
284	0.622103624	0.60110133	0.46678207	0.59546739
285	0.622128616	0.60112627	0.466802349	0.595490422
286	0.622152979	0.601151265	0.46682263	0.595513447
287	0.62217687	0.601176329	0.466842931	0.595536407
288	0.62220139	0.601201296	0.46686322	0.595559387
289	0.622226068	0.601226291	0.466883518	0.595582321
290	0.622250745	0.601251161	0.466903793	0.595605328
291	0.622274689	0.601276087	0.466924068	0.595628335
292	0.622299052	0.601300915	0.466944371	0.595651225
293	0.622323468	0.601325703	0.466964662	0.595674135
294	0.62234804	0.601350462	0.466984959	0.595697015
295	0.622372875	0.601374959	0.467005231	0.595719989
296	0.62239771	0.601399192	0.467025523	0.59574291
297	0.622422544	0.601423315	0.467045803	0.59576587
298	0.622447903	0.601447383	0.467066093	0.595788768
299	0.622473419	0.60147163	0.467086402	0.595811567
300	0.622498253	0.601496141	0.467106725	0.595834302
301	0.622523297	0.601520319	0.467127057	0.595857021
302	0.622548446	0.601544553	0.467147389	0.595879702
303	0.622573805	0.601568565	0.467167728	0.595902356
304	0.62259822	0.601592632	0.467188073	0.595925
305	0.622623107	0.601616714	0.467208405	0.595947653
306	0.622647104	0.601640726	0.467228748	0.595970295
307	0.622670733	0.601664641	0.467249095	0.595992932
308	0.622694258	0.601688681	0.467269432	0.596015587
309	0.622717311	0.601712472	0.467289775	0.596038255
310	0.62274026	0.601736263	0.46731012	0.59606091
311	0.622763365	0.601759818	0.467330474	0.596083548
312	0.622786419	0.601783124	0.467350832	0.596106189
313	0.622809577	0.60180632	0.467371191	0.596128809
314	0.622832263	0.60182953	0.467391541	0.596151455
315	0.622855421	0.60185249	0.467411896	0.596174079
316	0.622879103	0.601875201	0.467432226	0.596196789
317	0.622902942	0.601898037	0.467452565	0.596219431
318	0.622926729	0.601921025	0.467472911	0.596242026
319	0.622950568	0.601944221	0.467493242	0.596264621
320	0.622974564	0.601967776	0.467513581	0.596287134
321	0.622998927	0.60199111	0.467533934	0.596309599
322	0.623023605	0.602014154	0.467554301	0.596332024
323	0.623048073	0.60203728	0.467574656	0.596354469
324	0.623072855	0.602060406	0.467595012	0.596376879
325	0.62309748	0.602083699	0.467615386	0.596399201
326	0.623121476	0.602106825	0.467635787	0.596421452
327	0.623145839	0.602129938	0.467656183	0.596443694
328	0.623170884	0.602153175	0.467676567	0.596465927
329	0.623196399	0.602176149	0.467696945	0.596488174
330	0.623221129	0.602199193	0.467717336	0.596510378
331	0.623246435	0.602222042	0.467737748	0.596532506
332	0.623271532	0.602244837	0.467758138	0.596554705
333	0.623296471	0.602267728	0.467778527	0.596576873
334	0.623322092	0.602290757	0.46779891	0.59659902
335	0.623347188	0.602313745	0.467819313	0.596621105
336	0.623372599	0.602336595	0.467839712	0.596643186
337	0.623397853	0.602359458	0.467860108	0.596665277
338	0.623423788	0.602382114	0.467880524	0.596687292
339	0.623449408	0.602404881	0.467900927	0.596709342
340	0.623474767	0.602427495	0.467921334	0.596731396
341	0.623499706	0.602450151	0.467941762	0.596753378
342	0.623525013	0.602472475	0.467962193	0.596775361
343	0.623549795	0.602494591	0.467982635	0.596797321
344	0.62357442	0.60251668	0.468003078	0.596819273
345	0.623598835	0.602538948	0.468023507	0.596841238
346	0.623622727	0.602561258	0.46804395	0.596863154
347	0.623646566	0.602583485	0.468064384	0.596885086
348	0.623670457	0.602605753	0.468084817	0.596907001
349	0.623693511	0.602627897	0.468105243	0.596928958
350	0.623716669	0.602650013	0.468125673	0.596950892
351	0.623739512	0.60267206	0.468146114	0.596972797
352	0.623762618	0.602693996	0.468166547	0.596994732
353	0.623785671	0.602715905	0.46818696	0.597016726
354	0.623807939	0.602738076	0.468207386	0.597038662
355	0.623830101	0.602760261	0.468227815	0.597060577
356	0.623852106	0.602782142	0.468248255	0.597082488
357	0.623874374	0.602804134	0.4682687	0.597104339
358	0.623896903	0.602826084	0.468289159	0.597126142
359	0.623920113	0.602847882	0.468309599	0.597147998
360	0.6239428	0.602869583	0.468330072	0.597169765
361	0.623965434	0.602891477	0.468350544	0.597191497
362	0.623988278	0.602913275	0.468371004	0.59721327
363	0.62401175	0.60293528	0.468391452	0.597235027
364	0.624035694	0.602957092	0.468411897	0.597256804
365	0.624059114	0.602978807	0.468432354	0.597278553
366	0.624082743	0.603000605	0.468452796	0.597300314
367	0.624106425	0.603022306	0.468473255	0.597322009
368	0.624130003	0.603043827	0.468493711	0.597343716
369	0.624152899	0.603065251	0.468514182	0.597365383
370	0.624176109	0.603086537	0.468534675	0.597386969
371	0.624199581	0.603107891	0.468555166	0.597408531
372	0.62422253	0.603129233	0.468575652	0.597430105
373	0.624245269	0.603150629	0.46859614	0.597451667
374	0.62426806	0.603171846	0.468616638	0.597473191
375	0.624290694	0.603192716	0.468637152	0.597494693
376	0.624313223	0.603213365	0.468657656	0.597516243
377	0.624334862	0.603234014	0.468678169	0.597537782
378	0.624356448	0.60325476	0.46869868	0.597559307
379	0.624378558	0.60327534	0.468719196	0.597580808
380	0.62440004	0.603296072	0.468739707	0.59760232
381	0.62442194	0.603316458	0.468760235	0.597623789
382	0.624443579	0.603336997	0.468780751	0.597645274
383	0.624465008	0.603357549	0.468801285	0.597666691
384	0.624486123	0.603378212	0.468821816	0.597688103
385	0.62450687	0.603398792	0.468842361	0.59770947
386	0.624527618	0.603419496	0.468862897	0.597730849
387	0.624547947	0.603440298	0.468883429	0.597752231
388	0.62456859	0.603461044	0.468903983	0.597773524
389	0.624589024	0.60348179	0.468924518	0.597794875
390	0.624609353	0.603502812	0.468945055	0.597816176
391	0.624629472	0.603523807	0.468965594	0.597837459
392	0.624649853	0.603544872	0.468986139	0.597858687
393	0.624670391	0.603565839	0.469006689	0.597879899
394	0.624691139	0.603586544	0.469027245	0.597901096
395	0.624712201	0.603607207	0.469047813	0.597922218
396	0.624733788	0.603627925	0.469068363	0.597943356
397	0.624755741	0.603648782	0.469088919	0.597964431
398	0.624777379	0.603669514	0.469109483	0.597985488
399	0.624798651	0.60369044	0.469130041	0.598006538
400	0.62481987	0.603711089	0.469150607	0.598027585
401	0.624840985	0.603731779	0.469171169	0.598048628
402	0.62486189	0.60375229	0.469191755	0.598069611
403	0.624882795	0.603772718	0.469212317	0.598090669
404	0.624903543	0.603792813	0.469232878	0.598111759
405	0.624924186	0.603812964	0.469253441	0.598132821
406	0.624945091	0.603832963	0.469274007	0.598153865
407	0.624965944	0.603852906	0.469294591	0.598174845
408	0.624987111	0.603872877	0.469315194	0.598195738
409	0.625008173	0.603892834	0.4693358	0.598216609
410	0.625029655	0.603912597	0.469356406	0.598237475
411	0.625050822	0.603932319	0.469377017	0.598258336
412	0.625072251	0.603952221	0.469397608	0.598279212
413	0.625093051	0.603972081	0.469418217	0.598300021
414	0.625114009	0.603992177	0.469438818	0.598320817
415	0.625135176	0.604012355	0.4694594	0.598341649
416	0.62515629	0.604032644	0.469479963	0.598362513
417	0.62517751	0.604052906	0.469500536	0.598383324
418	0.625198572	0.604073126	0.469521101	0.598404145
419	0.625219844	0.604093125	0.469541672	0.598424948
420	0.625240854	0.60411322	0.469562216	0.598445818
421	0.625261811	0.604133413	0.469582768	0.598466642
422	0.62528214	0.604153619	0.46960333	0.598487433
423	0.625302731	0.604173645	0.46962389	0.59850823
424	0.625323898	0.60419363	0.469644446	0.598529016
425	0.625345013	0.604213559	0.469665012	0.598549762
426	0.625365708	0.604233475	0.469685583	0.598570493
427	0.625386351	0.604253377	0.469706166	0.598591184
428	0.625407256	0.604273126	0.469726753	0.598611853
429	0.625428738	0.604292834	0.469747328	0.598632532
430	0.625450062	0.60431257	0.469767902	0.59865321
431	0.62547081	0.604332555	0.469788491	0.598673816
432	0.62549182	0.60435247	0.469809073	0.598694436
433	0.625512987	0.604372303	0.469829654	0.598715049
434	0.625533892	0.604392108	0.469850227	0.598735685
435	0.625554745	0.604411885	0.469870791	0.598756343
436	0.625575545	0.604431593	0.469891364	0.598776968
437	0.62559645	0.604451342	0.469911952	0.598797512
438	0.625617093	0.604471064	0.469932525	0.598818104
439	0.625638365	0.604490772	0.469953121	0.598838595
440	0.625659689	0.604510383	0.469973703	0.598859125
441	0.625680542	0.604529911	0.46999429	0.59887966
442	0.625700818	0.604549647	0.470014872	0.598900195
443	0.625721356	0.604569327	0.470035473	0.598920649
444	0.625742157	0.604589021	0.47005607	0.598941099
445	0.625762538	0.604608591	0.470076678	0.598961521
446	0.625782552	0.604627981	0.470097276	0.598981987
447	0.625802567	0.60464719	0.470117868	0.599002482
448	0.625822581	0.6046664	0.47013847	0.599022935
449	0.625843172	0.604685624	0.470159079	0.599043333
450	0.625863553	0.604705	0.470179689	0.599063699
451	0.625883672	0.604724265	0.470200285	0.599084118
452	0.625903634	0.604743488	0.47022087	0.599104565
453	0.625923282	0.604762684	0.470241455	0.599125004
454	0.625942667	0.604782046	0.470262035	0.599145435
455	0.625962891	0.604801381	0.470282594	0.599165898
456	0.625982329	0.604820673	0.470303151	0.599186384
457	0.626001244	0.604840021	0.470323704	0.599206869
458	0.626020263	0.604859356	0.470344269	0.599227308
459	0.626039072	0.604878455	0.470364831	0.599247778
460	0.626058196	0.60489754	0.470385382	0.599268257
461	0.62607711	0.604916514	0.470405934	0.599288734
462	0.626096181	0.604935641	0.470426498	0.599309139
463	0.626116038	0.604954574	0.470447067	0.599329514
464	0.626135581	0.604973729	0.470467623	0.599349905
465	0.626155124	0.604992897	0.470488195	0.599370242
466	0.626174719	0.60501194	0.47050877	0.599390553
467	0.626194052	0.605030943	0.470529343	0.599410865
468	0.626213543	0.605049959	0.470549927	0.599431113
469	0.626232929	0.605069044	0.470570496	0.599451405
470	0.626252786	0.605088018	0.47059107	0.599471671
471	0.62627301	0.605107007	0.470611647	0.599491901
472	0.626292972	0.605125829	0.47063223	0.59951212
473	0.626313039	0.605144526	0.470652811	0.599532333
474	0.626332686	0.605163196	0.470673395	0.599552542
475	0.626351286	0.605181825	0.470693985	0.599572755
476	0.62637041	0.605200495	0.470714568	0.59959296
477	0.626389691	0.605219082	0.470735152	0.59961315
478	0.626409181	0.605237489	0.470755718	0.599633383
479	0.626428147	0.605255993	0.47077627	0.599653653
480	0.626446747	0.605274358	0.470796839	0.599673886
481	0.62646519	0.605292724	0.47081741	0.599694107
482	0.626484314	0.605310868	0.470837961	0.599714374
483	0.626503752	0.605328929	0.470858516	0.599734604
484	0.626523242	0.605346921	0.470879072	0.599754825
485	0.626542418	0.605365134	0.470899624	0.599775043
486	0.626562223	0.60538332	0.470920174	0.599795242
487	0.626582028	0.605401408	0.470940737	0.599815406
488	0.626601571	0.605419456	0.470961294	0.599835589
489	0.62662148	0.605437544	0.47098184	0.599855782
490	0.626641075	0.605455467	0.471002382	0.599876001
491	0.626660671	0.605473348	0.471022918	0.599896239
492	0.62667969	0.60549134	0.471043463	0.599916438
493	0.626698394	0.605509401	0.471064031	0.599936554
494	0.626717099	0.605527753	0.4710846	0.599956612
495	0.626736065	0.605545994	0.47110515	0.599976725
496	0.626754875	0.605564221	0.471125698	0.59999682
497	0.626772479	0.605582476	0.471146255	0.6000169
498	0.626790398	0.605600772	0.47116684	0.600036861
499	0.626808788	0.605618999	0.471187413	0.600056849
500	0.626827649	0.605637337	0.471207999	0.600076757
501	0.626846092	0.605655633	0.471228601	0.600096605
502	0.626865373	0.60567386	0.471249194	0.600116455
503	0.626884811	0.605692295	0.471269781	0.600136283
504	0.626903987	0.605710744	0.471290365	0.600156109
505	0.626922692	0.605729178	0.471310951	0.600175938
506	0.626941868	0.60574753	0.471331526	0.600195797
507	0.626961358	0.605765882	0.471352085	0.600215693
508	0.626980587	0.605784164	0.471372647	0.600235577
509	0.626999868	0.605802364	0.471393196	0.600255498
510	0.627019358	0.605820508	0.471413743	0.600275406
511	0.627038848	0.605838832	0.471434281	0.600295313
512	0.627058339	0.605857142	0.471454831	0.600315172
513	0.627077829	0.605875314	0.471475385	0.600335017
514	0.627097267	0.605893361	0.471495934	0.60035488
515	0.627116234	0.605911311	0.471516492	0.600374727
516	0.627135672	0.6059294	0.471537056	0.600394502
517	0.62715511	0.605947405	0.471557614	0.600414302
518	0.627173605	0.6059653	0.471578175	0.600434119
519	0.627192572	0.605983306	0.47159874	0.600453878
520	0.627211381	0.606001256	0.471619323	0.600473579
521	0.627229876	0.606018972	0.471639904	0.600493315
522	0.627248895	0.606036576	0.471660483	0.60051304
523	0.627267809	0.606054277	0.471681052	0.600532773
524	0.627287195	0.606071964	0.471701612	0.600552504
525	0.627306318	0.606089624	0.471722169	0.600572244
526	0.627324656	0.606107242	0.471742743	0.600591945
527	0.627342837	0.606124819	0.471763311	0.600611652
528	0.627361175	0.606142354	0.471783872	0.60063137
529	0.627379198	0.606159723	0.471804429	0.600651113
530	0.627397012	0.606177203	0.471824971	0.60067089
531	0.627414773	0.6061946	0.471845522	0.600690639
532	0.627433216	0.60621165	0.471866076	0.600710386
533	0.627452025	0.606228812	0.471886625	0.600730115
534	0.627470835	0.606246153	0.47190718	0.600749796
535	0.62749022	0.606263494	0.471927736	0.600769453
536	0.627509291	0.606281002	0.471948293	0.600789089
537	0.627528677	0.606298592	0.471968863	0.600808652
538	0.627547853	0.606316224	0.471989436	0.600828183
539	0.627566977	0.606333787	0.472010007	0.600847719
540	0.627586205	0.606351405	0.472030582	0.600867225
541	0.627604753	0.606368954	0.472051144	0.600886795
542	0.627622986	0.606386296	0.472071706	0.600906391
543	0.627641324	0.606403568	0.472092277	0.600925959
544	0.62765919	0.606420937	0.472112848	0.600945518
545	0.627677004	0.606438251	0.472133426	0.600965044
546	0.627694608	0.606455703	0.472153996	0.600984573
547	0.627712108	0.606473155	0.472174576	0.601004069
548	0.627730079	0.606490745	0.472195166	0.601023488
549	0.627748364	0.606508363	0.472215735	0.60104295
550	0.627766387	0.606526023	0.472236333	0.601062309
551	0.627784463	0.60654378	0.472256904	0.601081733
552	0.627802591	0.606561453	0.472277466	0.601101185
553	0.627820248	0.606579251	0.472298029	0.601120621
554	0.627837486	0.606597049	0.472318592	0.601140051
555	0.627855404	0.606614737	0.47233916	0.601159443
556	0.62787348	0.606632424	0.472359721	0.601178835
557	0.627891137	0.606650056	0.472380284	0.601198226
558	0.627908846	0.606667674	0.472400832	0.601217655
559	0.627925874	0.606685237	0.472421387	0.601237075
560	0.627943007	0.606702814	0.472441929	0.601256524
561	0.627960401	0.606720321	0.472462474	0.601275951
562	0.627977482	0.606737732	0.472483018	0.601295374
563	0.627995086	0.606755087	0.472503563	0.601314773
564	0.62801269	0.606772664	0.4725241	0.601334156
565	0.628030294	0.606790185	0.472544656	0.601353461
566	0.628047899	0.606807831	0.4725652	0.60137278
567	0.62806566	0.606825324	0.472585743	0.601392112
568	0.628083893	0.606842763	0.472606278	0.601411451
569	0.628102755	0.606860201	0.472626788	0.601430841
570	0.628121407	0.606877625	0.472647298	0.601450224
571	0.62813985	0.606895188	0.472667828	0.601469518
572	0.628157926	0.606912682	0.472688364	0.601488792
573	0.628176054	0.606930106	0.472708877	0.601508128
574	0.628194234	0.606947517	0.472729393	0.60152744
575	0.628212048	0.606965121	0.472749925	0.601546669
576	0.628229338	0.60698267	0.472770454	0.601565919
577	0.628246995	0.60699997	0.472790976	0.601585193
578	0.628264651	0.607017436	0.47281149	0.601604467
579	0.628282465	0.607035012	0.472831994	0.601623749
580	0.628300751	0.607052312	0.472852502	0.601643023
581	0.628319141	0.607069446	0.472873001	0.601662327
582	0.62833685	0.607086566	0.472893514	0.601681596
583	0.628354454	0.607103478	0.472914021	0.601700899
584	0.628372373	0.607120404	0.472934519	0.601720202
585	0.628390134	0.607137234	0.472955011	0.601739523
586	0.628408105	0.607153952	0.472975507	0.60175883
587	0.628426653	0.607170574	0.472995994	0.601778146
588	0.628445672	0.607187279	0.473016468	0.60179748
589	0.628464114	0.607204177	0.473036961	0.601816731
590	0.628482295	0.607221269	0.47305745	0.601835965
591	0.628500633	0.607238348	0.473077926	0.601855225
592	0.628519337	0.607255274	0.473098401	0.60187448
593	0.628537937	0.607272159	0.473118866	0.601893763
594	0.628556537	0.607289002	0.473139352	0.601912966
595	0.628575713	0.607305748	0.473159815	0.601932236
596	0.628594889	0.607322439	0.47318028	0.601951496
597	0.628613855	0.607339116	0.473200753	0.601970712
598	0.628633032	0.607355641	0.473221218	0.60198995
599	0.628651893	0.607372041	0.473241695	0.602009164
600	0.628670545	0.607388538	0.473262177	0.602028353
601	0.628688831	0.607404814	0.47328266	0.60204756
602	0.628707535	0.607421283	0.473303133	0.602066758
603	0.628725978	0.607437891	0.473323609	0.602085933
604	0.628744368	0.607454499	0.473344077	0.602105126
605	0.628762863	0.607470955	0.473364557	0.602124278
606	0.628781568	0.607487618	0.473385032	0.602143411
607	0.628799906	0.607504336	0.473405521	0.602162497
608	0.628818662	0.607520875	0.473426004	0.602181602
609	0.628837262	0.607537525	0.473446483	0.602200711
610	0.62885539	0.607554063	0.473466963	0.602219831
611	0.628874095	0.607570477	0.473487443	0.602238927
612	0.6288928	0.607586711	0.473507914	0.602258059
613	0.628911556	0.607603098	0.473528394	0.602277126
614	0.628930366	0.607619429	0.473548861	0.602296238
615	0.62894818	0.607635677	0.473569325	0.602315385
616	0.628965836	0.60765198	0.473589803	0.60233448
617	0.628983283	0.607668436	0.473610268	0.602353597
618	0.629000731	0.607685002	0.473630719	0.602372735
619	0.629018911	0.607701486	0.473651181	0.602391808
620	0.629037197	0.607717872	0.473671635	0.602410915
621	0.629055534	0.607734078	0.473692086	0.602430039
622	0.629074239	0.607750216	0.473712511	0.602449224
623	0.629092629	0.607766215	0.473732939	0.602468413
624	0.629110757	0.6077822	0.473753364	0.602487602
625	0.629128676	0.607798143	0.473773798	0.602506756
626	0.629146595	0.607813879	0.473794248	0.602525877
627	0.629164618	0.607829601	0.473814689	0.602545013
628	0.629182118	0.607845476	0.473835137	0.602564114
629	0.629199827	0.607861322	0.473855573	0.602583242
630	0.629217169	0.607877114	0.473876009	0.602602377
631	0.629234197	0.607892946	0.473896453	0.602621473
632	0.62925133	0.60790889	0.473916898	0.602640543
633	0.629268777	0.607924695	0.473937331	0.602659641
634	0.629286591	0.607940431	0.473957776	0.602678685
635	0.629304404	0.607956499	0.473978217	0.602697692
636	0.629322271	0.607972581	0.473998654	0.6027167
637	0.62933998	0.607988705	0.474019085	0.602735724
638	0.629358265	0.608004703	0.47403952	0.602754719
639	0.629377075	0.608020426	0.47405996	0.602773712
640	0.629395831	0.608036203	0.474080404	0.602792683
641	0.629414379	0.608051953	0.474100864	0.602811603
642	0.629433293	0.608067716	0.474121306	0.602830554
643	0.629451945	0.608083757	0.47414174	0.602849499
644	0.629470126	0.608099894	0.474162187	0.602868399
645	0.629488044	0.608116004	0.474182628	0.602887324
646	0.629505334	0.608132127	0.474203074	0.602906248
647	0.629522729	0.608148403	0.474223512	0.602925173
648	0.629540752	0.608164443	0.474243961	0.602944061
649	0.629558723	0.608180484	0.474264398	0.602962981
650	0.629577166	0.608196496	0.47428485	0.602981825
651	0.629595556	0.608212689	0.474305299	0.603000657
652	0.629613161	0.608228854	0.47432574	0.603019528
653	0.629631236	0.608245019	0.474346186	0.603038347
654	0.629649155	0.608261295	0.474366621	0.603057187
655	0.629666969	0.608277349	0.474387053	0.603076053
656	0.629685097	0.608293306	0.474407482	0.603094914
657	0.629703278	0.608309361	0.47442791	0.603113761
658	0.629721458	0.608325526	0.474448339	0.603132578
659	0.629739587	0.608341538	0.474468766	0.6031514
660	0.6297574	0.608358008	0.474489206	0.603170124
661	0.629775791	0.60837463	0.47450965	0.603188787
662	0.629793709	0.608391376	0.474530083	0.603207471
663	0.629811104	0.60840815	0.47455051	0.603226177
664	0.629828761	0.608424827	0.474570934	0.603244882
665	0.629846941	0.60844149	0.474591341	0.603263614
666	0.629865122	0.608458001	0.474611767	0.603282285
667	0.629883302	0.60847447	0.474632175	0.603301013
668	0.629901483	0.608491064	0.474652588	0.603319712
669	0.629919611	0.608507575	0.474672995	0.603338432
670	0.629937216	0.608523934	0.474693389	0.60335721
671	0.629955239	0.608540168	0.474713791	0.603375952
672	0.629973315	0.608556444	0.474734176	0.603394736
673	0.629991181	0.608572706	0.474754566	0.603413505
674	0.630009414	0.608588899	0.474774959	0.60343225
675	0.63002728	0.608604939	0.474795353	0.603451009
676	0.630045723	0.608620744	0.474815747	0.603469775
677	0.630064375	0.608636522	0.474836123	0.603488583
678	0.630083446	0.608652396	0.474856484	0.603507414
679	0.630102256	0.608668298	0.47487686	0.603526178
680	0.630121117	0.608684186	0.474897222	0.603544976
681	0.630140136	0.608699977	0.474917595	0.60356373
682	0.630159417	0.608715893	0.474937966	0.60358246
683	0.630178279	0.608731809	0.47495834	0.60360118
684	0.630196669	0.608747919	0.474978716	0.603619872
685	0.630215164	0.608764056	0.474999093	0.603638552
686	0.630233345	0.608780318	0.475019461	0.603657252
687	0.630251997	0.608796455	0.475039823	0.603675967
688	0.630270282	0.608812689	0.475060174	0.603694706
689	0.630288463	0.608828813	0.475080523	0.603713454
690	0.630307115	0.608844909	0.475100875	0.603732162
691	0.630324981	0.608860949	0.475121246	0.603750826
692	0.630342533	0.608877045	0.475141619	0.603769477
693	0.630360033	0.608893251	0.475161997	0.603788086
694	0.630377113	0.608909679	0.475182371	0.603806686
695	0.630394717	0.608925775	0.475202739	0.603825323
696	0.630411641	0.608942092	0.475223099	0.603843971
697	0.630428302	0.60895834	0.475243477	0.60386256
698	0.630445434	0.608974616	0.475263842	0.603881163
699	0.630462672	0.608990726	0.475284207	0.603899772
700	0.630480014	0.609006904	0.475304568	0.603918383
701	0.630497304	0.60902318	0.475324934	0.603936952
702	0.630514699	0.60903965	0.475345304	0.603955463
703	0.630531936	0.609056271	0.475365676	0.603973947
704	0.630549226	0.609072782	0.47538606	0.603992389
705	0.630565783	0.609089307	0.475406438	0.604010862
706	0.630582654	0.60910579	0.475426821	0.6040293
707	0.630600153	0.609122357	0.475447195	0.604047719
708	0.630617495	0.609138923	0.475467563	0.604066149
709	0.630634104	0.609155517	0.475487926	0.604084595
710	0.630651185	0.609171917	0.475508304	0.604102996
711	0.630668212	0.609188359	0.475528687	0.604121359
712	0.630685502	0.609204939	0.475549041	0.604139789
713	0.630702792	0.60922145	0.475569407	0.60415818
714	0.630719925	0.60923803	0.475589768	0.604176576
715	0.63073711	0.609254818	0.475610127	0.604194944
716	0.630754819	0.609271564	0.47563048	0.60421331
717	0.630771847	0.609288228	0.47565083	0.604231701
718	0.630789085	0.609304794	0.475671173	0.604250117
719	0.630806113	0.609321402	0.475691511	0.604268544
720	0.630823036	0.609338079	0.475711838	0.604286992
721	0.63084085	0.609354618	0.475732171	0.604305399
722	0.630858611	0.609370921	0.475752493	0.604323844
723	0.630876163	0.609387224	0.475772825	0.604342255
724	0.630893925	0.609403555	0.475793159	0.604360628
725	0.630912	0.609419997	0.475813495	0.604378951
726	0.630929552	0.609436536	0.475833833	0.604397268
727	0.630947261	0.609453047	0.475854174	0.604415563
728	0.630965075	0.609469447	0.475874497	0.604433917
729	0.630982784	0.609485889	0.475894826	0.604452232
730	0.631000493	0.609502594	0.475915148	0.604470521
731	0.631018464	0.609519423	0.475935474	0.604488771
732	0.631036435	0.609536141	0.475955799	0.604507026
733	0.631053463	0.609552749	0.475976113	0.604525348
734	0.631070387	0.609569177	0.475996428	0.604543663
735	0.631086786	0.609585647	0.476016759	0.604561934
736	0.631102661	0.609602033	0.476037107	0.604580162
737	0.631118432	0.609618309	0.47605746	0.604598385
738	0.631134202	0.609634584	0.476077796	0.604616657
739	0.631150287	0.609650722	0.476098132	0.604634923
740	0.631166005	0.609666873	0.476118456	0.604653224
741	0.631181409	0.609682886	0.476138787	0.604671512
742	0.631196498	0.609698926	0.476159117	0.604689778
743	0.631212216	0.609714773	0.476179453	0.604708016
744	0.631228249	0.609730744	0.476199795	0.604726199
745	0.631244805	0.609746826	0.476220126	0.604744389
746	0.631261571	0.609763005	0.476240447	0.604762584
747	0.631278232	0.609779377	0.476260751	0.604780813
748	0.631295208	0.609795625	0.476281066	0.604798992
749	0.631312183	0.609811915	0.47630138	0.604817157
750	0.63132874	0.609828246	0.476321697	0.604835321
751	0.631345349	0.609844466	0.476342027	0.604853446
752	0.631362167	0.609860617	0.476362361	0.60487155
753	0.631379509	0.609876685	0.476382694	0.604889633
754	0.631396275	0.60989303	0.476403024	0.604907701
755	0.631412832	0.609909334	0.476423343	0.604925795
756	0.631429021	0.609925609	0.476443653	0.604943925
757	0.63144474	0.609942051	0.476463982	0.604961976
758	0.631460772	0.609958562	0.47648432	0.604979966
759	0.631476543	0.609975004	0.476504658	0.60499797
760	0.63149247	0.609991598	0.476524983	0.605015972
761	0.631508241	0.61000815	0.4765453	0.605033999
762	0.631523802	0.610024827	0.47656561	0.60505203
763	0.631539415	0.610041408	0.476585927	0.605070033
764	0.631555081	0.610057946	0.47660626	0.60508798
765	0.631571113	0.610074527	0.476626583	0.605105926
766	0.63158725	0.61009101	0.476646928	0.605123794
767	0.631603754	0.610107355	0.476667253	0.605141728
768	0.631620782	0.610123949	0.476687559	0.60515967
769	0.631637653	0.61014046	0.476707879	0.605177562
770	0.6316551	0.610156832	0.476728201	0.605195438
771	0.631672652	0.610173302	0.476748533	0.605213249
772	0.631690204	0.610189605	0.476768847	0.605231125
773	0.631707442	0.610206005	0.476789154	0.605249012
774	0.631724365	0.61022235	0.476809448	0.605266944
775	0.631740554	0.610238695	0.47682974	0.605284892
776	0.631757216	0.61025486	0.476850029	0.605302851
777	0.631773929	0.610271108	0.476870312	0.605320809
778	0.631790433	0.610287522	0.476890613	0.605338697
779	0.631806518	0.610303867	0.476910904	0.605356635
780	0.631822079	0.610320281	0.47693119	0.605374584
781	0.631837954	0.610336598	0.476951475	0.605392523
782	0.631854144	0.610352929	0.476971765	0.605410416
783	0.631870229	0.61036915	0.476992042	0.60542836
784	0.631886733	0.610385301	0.477012313	0.605446309
785	0.631903342	0.610401549	0.477032588	0.60546421
786	0.631919322	0.6104177	0.477052855	0.605482163
787	0.631934883	0.610433948	0.47707312	0.605500115
788	0.631950653	0.610450141	0.477093384	0.605518063
789	0.631967	0.610466403	0.47711365	0.605535974
790	0.631984028	0.610482568	0.477133918	0.605553855
791	0.632000637	0.610498857	0.477154175	0.605571765
792	0.632017403	0.61051505	0.477174415	0.605589728
793	0.632034326	0.610531173	0.477194653	0.605607686
794	0.632051459	0.610547283	0.477214882	0.605625662
795	0.632068172	0.610563545	0.477235123	0.605643593
796	0.632085043	0.610579834	0.477255348	0.605661554
797	0.632102018	0.610596096	0.477275569	0.605679515
798	0.632118837	0.610612441	0.477295786	0.605697474
799	0.632135865	0.610628689	0.477315996	0.605715451
800	0.632153207	0.610644785	0.477336201	0.605733435
801	0.632169659	0.610661116	0.477356387	0.605751469
802	0.632185901	0.610677585	0.477376583	0.605769452
803	0.63220209	0.610694152	0.477396787	0.605787384
804	0.632218542	0.610710677	0.477416999	0.605805263
805	0.632235675	0.610727146	0.477437207	0.605823122
806	0.632253017	0.610743283	0.477457412	0.605841007
807	0.632270307	0.610759448	0.477477589	0.605858964
808	0.63228744	0.610775336	0.477497781	0.605876906
809	0.632304782	0.610791349	0.477517975	0.605894803
810	0.632321967	0.610807293	0.47753818	0.605912662
811	0.632338786	0.610823139	0.477558393	0.605930493
812	0.632355709	0.610839	0.477578593	0.605948352
813	0.632372842	0.610854833	0.477598786	0.60596622
814	0.632390027	0.610870693	0.477618972	0.605984092
815	0.63240695	0.610886637	0.477639159	0.606001952
816	0.632423506	0.610902649	0.477659356	0.606019774
817	0.632439539	0.610918455	0.477679576	0.606037558
818	0.632455362	0.610934329	0.477699789	0.60605535
819	0.632471499	0.610949954	0.477720015	0.606073113
820	0.632487636	0.610965566	0.477740237	0.606090875
821	0.632503721	0.610981357	0.477760474	0.606108561
822	0.632519806	0.610997148	0.477780712	0.606126236
823	0.632535943	0.611012787	0.477800939	0.606143948
824	0.632551399	0.611028371	0.477821163	0.606161683
825	0.632566908	0.61104401	0.477841375	0.606179439
826	0.632581892	0.611059552	0.477861585	0.606197216
827	0.632597506	0.611074901	0.477881808	0.606214942
828	0.632613067	0.611090291	0.477902033	0.606232655
829	0.632628837	0.61110568	0.477922261	0.606250343
830	0.632644346	0.611120946	0.477942484	0.606268066
831	0.632660326	0.611136239	0.477962709	0.606285755
832	0.632676201	0.611151546	0.47798294	0.606303407
833	0.632692705	0.611166784	0.478003146	0.606321109
834	0.632709261	0.611181938	0.478023348	0.606338817
835	0.632725242	0.611197093	0.478043547	0.606356532
836	0.632741169	0.611212261	0.47806375	0.60637422
837	0.632757464	0.611227679	0.478083936	0.60639191
838	0.632773915	0.611243097	0.478104123	0.606409587
839	0.632790053	0.611258404	0.47812432	0.606427246
840	0.632806085	0.611273752	0.478144519	0.606444878
841	0.632822065	0.6112891	0.478164714	0.60646251
842	0.632838988	0.611304463	0.478184912	0.606480087
843	0.632856069	0.611319687	0.478205111	0.606497668
844	0.632872939	0.611334966	0.478225299	0.60651527
845	0.632889653	0.611350231	0.478245468	0.606532936
846	0.632906105	0.611365621	0.478265641	0.606550566
847	0.632922975	0.611380983	0.478285819	0.606568157
848	0.632940056	0.611396415	0.478305985	0.606585769
849	0.632956927	0.611411832	0.478326151	0.606603374
850	0.632973745	0.611427361	0.478346343	0.606620876
851	0.632990773	0.611442889	0.478366526	0.606638389
852	0.633008063	0.611458376	0.478386707	0.606655897
853	0.633025667	0.611473752	0.478406895	0.60667338
854	0.633042852	0.611489128	0.47842708	0.606690877
855	0.63306009	0.611504587	0.478447258	0.606708379
856	0.633077275	0.611520088	0.478467434	0.60672587
857	0.633094146	0.611535575	0.478487626	0.606743307
858	0.633110492	0.611551145	0.478507823	0.60676072
859	0.633126944	0.611566576	0.478528019	0.606778137
860	0.63314371	0.611581994	0.47854821	0.606795555
861	0.633160214	0.611597425	0.478568395	0.606812998
862	0.633176509	0.611612981	0.478588581	0.60683042
863	0.633192384	0.611628468	0.478608784	0.606847793
864	0.633208154	0.611643955	0.478628985	0.606865164
865	0.633223977	0.611659566	0.478649182	0.606882534
866	0.633239591	0.611675178	0.478669367	0.606899938
867	0.633255309	0.6116909	0.478689542	0.606917355
868	0.633271551	0.61170658	0.478709731	0.606934711
869	0.633287845	0.611722247	0.478729928	0.606952035
870	0.633304506	0.611737762	0.478750105	0.606969424
871	0.633321168	0.611753304	0.478770281	0.606986801
872	0.633337881	0.611768998	0.478790442	0.607004199
873	0.633354595	0.611784471	0.478810626	0.607021537
874	0.633370994	0.611799944	0.47883081	0.607038875
875	0.633387393	0.611815403	0.478850991	0.607056211
876	0.633404159	0.611830683	0.47887114	0.60707364
877	0.633420506	0.611846003	0.478891287	0.607091061
878	0.633436538	0.611861366	0.478911441	0.607108446
879	0.633452728	0.61187688	0.478931578	0.607125856
880	0.633468394	0.611892325	0.478951734	0.607143209
881	0.633484793	0.611907646	0.478971883	0.607160569
882	0.633501087	0.611923161	0.478992022	0.607177925
883	0.63351733	0.611938717	0.479012174	0.607195229
884	0.633533519	0.611954203	0.479032328	0.607212525
885	0.633549971	0.611969593	0.479052481	0.607229823
886	0.633566056	0.611985163	0.479072615	0.607247175
887	0.633581983	0.612000692	0.479092761	0.607264482
888	0.633598383	0.612016303	0.479112888	0.607281812
889	0.633614572	0.612031762	0.479133022	0.607299125
890	0.633630552	0.61204729	0.479153161	0.607316418
891	0.633646952	0.61206275	0.479173285	0.607333754
892	0.633663089	0.612078292	0.479193418	0.607351052
893	0.633678755	0.612093889	0.479213549	0.607368357
894	0.633694106	0.612109432	0.479233677	0.607385682
895	0.633709772	0.612124988	0.479253802	0.607403002
896	0.633725594	0.61214053	0.479273924	0.607420312
897	0.633741627	0.61215628	0.479294045	0.60743758
898	0.633758341	0.612172043	0.479314141	0.607454907
899	0.633774897	0.612187696	0.479334243	0.607472215
900	0.633791139	0.612203363	0.479354339	0.607489549
901	0.633807329	0.612219196	0.479374446	0.607506808
902	0.633823414	0.612235167	0.479394541	0.607524077
903	0.633839656	0.612251041	0.479414642	0.607541315
904	0.633855793	0.612266957	0.479434738	0.607558549
905	0.633872559	0.612282887	0.479454813	0.607575819
906	0.633890006	0.612298913	0.479474895	0.607593027
907	0.633907348	0.612315023	0.479494974	0.607610221
908	0.633925162	0.6123308	0.479515044	0.607627464
909	0.633942295	0.612346578	0.479535115	0.607644714
910	0.63395969	0.612362272	0.479555198	0.607661917
911	0.63397677	0.612377911	0.479575272	0.607679151
912	0.633993431	0.612393481	0.479595349	0.607696392
913	0.634010616	0.612409148	0.47961541	0.607713649
914	0.63402843	0.612424621	0.479635463	0.607730924
915	0.634045406	0.612440094	0.479655522	0.607748192
916	0.634062119	0.612455678	0.479675568	0.607765493
917	0.634079409	0.612471095	0.479695619	0.607782762
918	0.63409628	0.612486582	0.479715668	0.607800035
919	0.634113255	0.612502097	0.479735715	0.6078173
920	0.634128869	0.61251768	0.47975576	0.607834592
921	0.634144744	0.612533278	0.479775802	0.60785188
922	0.63416041	0.612548972	0.479795837	0.607869169
923	0.634176023	0.612564625	0.479815869	0.607886457
924	0.634191165	0.612580389	0.479835926	0.607903654
925	0.634206411	0.612596014	0.479855975	0.607920874
926	0.634221239	0.612611681	0.479876032	0.607938059
927	0.634236538	0.612627264	0.479896086	0.607955241
928	0.634251575	0.612642779	0.47991614	0.60797243
929	0.634266559	0.612658418	0.479936188	0.607989612
930	0.634281073	0.61267414	0.479956231	0.60800681
931	0.6342959	0.612689959	0.479976272	0.60802398
932	0.634311199	0.612705654	0.479996303	0.608041174
933	0.634326603	0.612721237	0.480016342	0.608058329
934	0.63434164	0.61273671	0.480036371	0.608075537
935	0.63435741	0.612752003	0.480056406	0.608092711
936	0.634373285	0.612767213	0.480076432	0.608109911
937	0.634389056	0.612782396	0.480096473	0.608127048
938	0.634404984	0.612797592	0.4801165	0.608144216
939	0.634420649	0.612812691	0.480136525	0.608161403
940	0.634436629	0.612827915	0.480156552	0.608178557
941	0.6344524	0.61284325	0.480176584	0.60819568
942	0.634468328	0.612858598	0.480196607	0.608212812
943	0.634483836	0.612874057	0.480216619	0.608229972
944	0.634499607	0.612889198	0.480236658	0.608247056
945	0.63451543	0.612904214	0.480256693	0.608264151
946	0.634531095	0.612919327	0.480276715	0.608281273
947	0.634547285	0.61293462	0.48029673	0.608298372
948	0.634563684	0.612949886	0.480316747	0.60831545
949	0.634580764	0.612965276	0.480336757	0.608332508
950	0.634597688	0.612980721	0.480356752	0.608349599
951	0.634614978	0.612996166	0.480376743	0.60836667
952	0.63463232	0.613011432	0.480396742	0.608383725
953	0.634649715	0.613026628	0.480416737	0.608400786
954	0.634666952	0.613041866	0.480436719	0.608417878
955	0.634684294	0.613057173	0.480456716	0.608434902
956	0.634701689	0.613072341	0.480476716	0.608451917
957	0.634719136	0.613087565	0.480496707	0.608468939
958	0.634736741	0.613102692	0.48051669	0.608485989
959	0.63475403	0.613117888	0.480536684	0.608502999
960	0.63477132	0.613133237	0.480556692	0.608519933
961	0.634788977	0.613148405	0.480576693	0.608536898
962	0.634806057	0.613163532	0.480596692	0.60855388
963	0.634823295	0.613178714	0.480616684	0.608570855
964	0.634840428	0.613193814	0.480636671	0.608587854
965	0.634857822	0.613208802	0.480656642	0.608604906
966	0.634875374	0.613223749	0.480676617	0.608621939
967	0.634892926	0.613238696	0.480696606	0.608638912
968	0.634910006	0.613253768	0.480716573	0.608655937
969	0.63492693	0.613268757	0.480736537	0.608672983
970	0.634943905	0.613283662	0.480756503	0.608690007
971	0.634960986	0.61329854	0.480776472	0.608707009
972	0.634977699	0.613313266	0.480796438	0.608724028
973	0.634994203	0.613327991	0.480816389	0.608741094
974	0.635011022	0.613342842	0.480836344	0.608758119
975	0.635027788	0.613357733	0.480856301	0.608775131
976	0.635044606	0.613372625	0.480876259	0.608792122
977	0.635061215	0.613387475	0.480896219	0.608809095
978	0.635077404	0.613402353	0.480916179	0.608826065
979	0.635093227	0.613417259	0.480936155	0.608842985
980	0.635108683	0.613432178	0.480956114	0.608859958
981	0.63512393	0.613446862	0.480976087	0.608876906
982	0.635138862	0.613461518	0.480996059	0.60889386
983	0.63515348	0.613476189	0.481016048	0.608910743
984	0.63516815	0.613490817	0.481036025	0.608927659
985	0.635182663	0.613505405	0.481055976	0.608944658
986	0.635197596	0.61351995	0.481075914	0.608961688
987	0.635212999	0.613534316	0.48109585	0.608978721
988	0.635228351	0.613548654	0.481115778	0.608995771
989	0.635244383	0.613562951	0.481135692	0.609012838
990	0.635260416	0.613577289	0.481155603	0.609029903
991	0.635276448	0.613591752	0.481175506	0.609046967
992	0.635292638	0.613606104	0.481195422	0.609063995
993	0.635309142	0.613620456	0.481215348	0.609080963
994	0.63532575	0.613634669	0.481235261	0.609097979
995	0.635342307	0.613648772	0.481255189	0.609114955
996	0.635358916	0.613662792	0.481275114	0.609131936
997	0.635375682	0.613676867	0.481295038	0.6091489
998	0.635392972	0.613690901	0.481314949	0.609165889
999	0.635409633	0.61370517	0.481334864	0.609182853
1000	0.635426713	0.613719203	0.481354773	0.609199847
1001	0.635443165	0.613733278	0.481374677	0.609216868
1002	0.635459616	0.613747312	0.481394591	0.609233858
1003	0.63547633	0.613761235	0.481414508	0.609250837
1004	0.635492834	0.613775338	0.481434438	0.609267747
1005	0.63550981	0.613789524	0.481454358	0.609284654
1006	0.635526366	0.613803709	0.481474292	0.609301517
1007	0.635543446	0.613818144	0.481494209	0.609318384
1008	0.635560579	0.613832413	0.481514124	0.609335264
1009	0.635577817	0.613846876	0.481534033	0.609352137
1010	0.635595054	0.613861159	0.481553945	0.609369011
1011	0.635611925	0.613875372	0.481573872	0.60938585
1012	0.635628743	0.613889655	0.481593801	0.609402669
1013	0.635645457	0.613904007	0.481613745	0.609419427
1014	0.635662066	0.613918442	0.48163368	0.609436197
1015	0.635679094	0.613932808	0.481653618	0.609452947
1016	0.63569586	0.613947063	0.481673556	0.609469713
1017	0.63571273	0.613961443	0.481693495	0.609486449
1018	0.635729287	0.613975795	0.481713431	0.609503196
1019	0.635745319	0.613990022	0.481733367	0.609519965
1020	0.635761823	0.614003973	0.481753269	0.609536851
1021	0.635777699	0.614017854	0.481773173	0.609553747
1022	0.635793312	0.614031763	0.481793067	0.609570675
1023	0.635808978	0.614045727	0.481812945	0.609587629
1024	0.635824696	0.614059637	0.481832835	0.609604545
1025	0.635840728	0.614073629	0.481852718	0.609621456
1026	0.635856603	0.614087635	0.481872603	0.609638359
1027	0.635872479	0.614101641	0.481892488	0.609655254
1028	0.635889088	0.61411548	0.481912373	0.609672134
1029	0.635905644	0.614129334	0.481932247	0.609689047
1030	0.635922515	0.614143188	0.481952136	0.609705894
1031	0.635939438	0.614157138	0.481972009	0.60972277
1032	0.635955837	0.614171089	0.481991898	0.609739597
1033	0.635973022	0.614184929	0.482011782	0.609756415
1034	0.635989736	0.614198686	0.482031674	0.609773226
1035	0.636006711	0.61421236	0.482051562	0.609790036
1036	0.636023897	0.614225978	0.482071437	0.609806881
1037	0.636040977	0.61423979	0.482091306	0.609823711
1038	0.636058791	0.614253478	0.482111165	0.609840554
1039	0.636076238	0.61426711	0.482131031	0.609857386
1040	0.636093737	0.614280839	0.482150887	0.609874229
1041	0.636111394	0.614294735	0.482170759	0.609890998
1042	0.636128736	0.614308491	0.482190626	0.609907791
1043	0.63614566	0.614322248	0.4822105	0.609924563
1044	0.636162845	0.614335964	0.482230356	0.609941377
1045	0.636180344	0.614349762	0.48225022	0.609958128
1046	0.636198001	0.614363768	0.482270063	0.609974917
1047	0.636215291	0.614377912	0.48228991	0.609991675
1048	0.636232319	0.614392181	0.482309757	0.61000841
1049	0.636248928	0.614406436	0.482329606	0.610025137
1050	0.636265327	0.614420677	0.482349444	0.610041888
1051	0.636281516	0.614435057	0.482369275	0.610058634
1052	0.636297654	0.614449464	0.482389101	0.610075388
1053	0.636313581	0.614463789	0.482408934	0.610092131
1054	0.636329509	0.614478279	0.482428759	0.610108864
1055	0.636345803	0.614492894	0.48244856	0.610125634
1056	0.636362098	0.614507467	0.48246836	0.610142409
1057	0.636377973	0.614522013	0.482488178	0.610159133
1058	0.636393848	0.614536642	0.482507993	0.610175841
1059	0.636409724	0.614551409	0.482527794	0.610192579
1060	0.636425809	0.614565913	0.482547602	0.610209311
1061	0.63644226	0.614580348	0.482567404	0.610226059
1062	0.636458921	0.6145947	0.482587208	0.610242792
1063	0.636474797	0.614608914	0.482607021	0.610259524
1064	0.636490882	0.614623293	0.482626836	0.610276212
1065	0.636507438	0.614637479	0.482646637	0.610292948
1066	0.636524047	0.614651693	0.482666443	0.610309654
1067	0.636540708	0.614665657	0.482686256	0.610326356
1068	0.636557212	0.614679552	0.482706061	0.610343086
1069	0.636573978	0.614693503	0.482725846	0.610359856
1070	0.636590692	0.614707509	0.482745633	0.610376605
1071	0.636607824	0.614721473	0.482765393	0.610393421
1072	0.636624957	0.61473559	0.482785165	0.610410174
1073	0.636641933	0.61474979	0.482804921	0.610426963
1074	0.636658856	0.614763906	0.482824671	0.610443775
1075	0.636675465	0.61477794	0.482844415	0.610460621
1076	0.636692126	0.61479196	0.482864166	0.610477435
1077	0.636708944	0.614805938	0.482883927	0.610494219
1078	0.636726129	0.614819806	0.482903679	0.610511022
1079	0.636743314	0.614833576	0.482923431	0.610527817
1080	0.636760866	0.614847236	0.482943191	0.610544576
1081	0.636778313	0.614860952	0.482962942	0.610561346
1082	0.636795813	0.614874432	0.482982686	0.61057816
1083	0.636812736	0.614887801	0.483002431	0.610594989
1084	0.63682924	0.614901115	0.483022166	0.610611855
1085	0.636846111	0.614914567	0.483041906	0.61062867
1086	0.636862563	0.614928047	0.48306165	0.610645468
1087	0.636879171	0.614941417	0.483081391	0.610662275
1088	0.636895256	0.614954661	0.483101121	0.610679141
1089	0.636911446	0.614967934	0.483120863	0.61069595
1090	0.636928055	0.614981206	0.48314061	0.610712719
1091	0.636944454	0.614994756	0.483160331	0.61072954
1092	0.63696122	0.615008457	0.483180048	0.610746329
1093	0.636978195	0.615022103	0.483199768	0.610763092
1094	0.636994699	0.615036026	0.483219483	0.610779845
1095	0.637011203	0.615050032	0.483239201	0.610796561
1096	0.637027393	0.615064024	0.483258907	0.610813319
1097	0.637043635	0.615078044	0.483278629	0.610830009
1098	0.637060034	0.615092064	0.483298352	0.610846683
1099	0.63707701	0.615105987	0.483318076	0.610863337
1100	0.637094405	0.61511973	0.483337796	0.610879999
1101	0.637111275	0.615133487	0.483357511	0.610896686
1102	0.63712757	0.61514716	0.483377222	0.610913397
1103	0.637143812	0.615160737	0.483396927	0.610930129
1104	0.637159687	0.6151743	0.483416621	0.610946888
1105	0.637174881	0.615187808	0.483436308	0.610963683
1106	0.637190652	0.615201219	0.483455994	0.610980469
1107	0.63720658	0.615214713	0.483475677	0.610997244
1108	0.637222926	0.6152284	0.483495334	0.611014057
1109	0.637239221	0.615242199	0.483514988	0.61103086
1110	0.63725562	0.615256052	0.483534632	0.611047683
1111	0.637272176	0.615270017	0.483554273	0.611064489
1112	0.637288838	0.615283898	0.483573913	0.611081293
1113	0.637305027	0.615297932	0.483593561	0.61109806
1114	0.637321322	0.615311813	0.483613217	0.611114796
1115	0.637338245	0.615325695	0.483632859	0.611131532
1116	0.637354906	0.615339438	0.483652488	0.611148326
1117	0.637371358	0.615353098	0.483672131	0.611165079
1118	0.637387862	0.615366702	0.483691761	0.611181866
1119	0.637404051	0.615380141	0.48371138	0.611198703
1120	0.637420241	0.615393579	0.483731019	0.611215461
1121	0.637436116	0.61540717	0.483750681	0.61123212
1122	0.637451677	0.615420761	0.483770337	0.611248788
1123	0.637467553	0.615434158	0.48378999	0.611265475
1124	0.637483637	0.615447638	0.483809623	0.611282194
1125	0.637499775	0.615461159	0.483829256	0.611298897
1126	0.637515598	0.615474681	0.483848889	0.61131561
1127	0.637531421	0.615488009	0.48386852	0.611332347
1128	0.637547558	0.615501198	0.483888168	0.611349024
1129	0.637563538	0.615514402	0.483907804	0.611365737
1130	0.637578784	0.615527771	0.483927447	0.611382425
1131	0.637594188	0.615541126	0.483947078	0.611399129
1132	0.637610273	0.615554537	0.483966712	0.611415791
1133	0.63762662	0.615568142	0.483986365	0.611432349
1134	0.637643176	0.615581788	0.484006009	0.611448914
1135	0.637659942	0.615595268	0.484025626	0.611465577
1136	0.637677075	0.615608706	0.484045234	0.61148225
1137	0.63769447	0.615622242	0.484064822	0.611498942
1138	0.637711864	0.615635667	0.484084416	0.611515613
1139	0.637729259	0.615649105	0.484104005	0.61153229
1140	0.637746654	0.615662447	0.484123598	0.611548958
1141	0.637763944	0.615675871	0.484143185	0.611565634
1142	0.637781391	0.615689185	0.484162775	0.611582299
1143	0.637798943	0.615702804	0.484182373	0.611598885
1144	0.637816442	0.615716505	0.48420196	0.611615493
1145	0.63783347	0.615730373	0.484221556	0.611632062
1146	0.637850341	0.615744351	0.484241152	0.611648616
1147	0.637867683	0.615758371	0.48426075	0.611665134
1148	0.637884921	0.61577228	0.484280341	0.611681683
1149	0.637902054	0.615786383	0.484299943	0.611698164
1150	0.637919081	0.615800389	0.484319545	0.611714648
1151	0.637935743	0.615814367	0.484339134	0.611731181
1152	0.637952037	0.615828567	0.484358732	0.611747651
1153	0.637968122	0.615842988	0.484378331	0.61176409
1154	0.637984364	0.615857561	0.484397934	0.611780487
1155	0.638000816	0.615872093	0.484417524	0.611796914
1156	0.638017529	0.615886736	0.484437113	0.611813303
1157	0.638034138	0.615901365	0.484456684	0.611829726
1158	0.638051061	0.615915938	0.484476233	0.611846215
1159	0.63806788	0.615930567	0.484495798	0.611862637
1160	0.638084541	0.615944946	0.484515375	0.611879029
1161	0.638101097	0.615959174	0.484534958	0.611895412
1162	0.638117811	0.615973387	0.484554533	0.61191181
1163	0.63813442	0.615987573	0.484574116	0.611928185
1164	0.638150662	0.616001745	0.484593694	0.611944583
1165	0.638167008	0.616015696	0.484613275	0.611960985
1166	0.638183565	0.616029605	0.484632841	0.611977427
1167	0.638200226	0.616043611	0.484652404	0.611993853
1168	0.63821694	0.616057589	0.484671968	0.612010261
1169	0.638233758	0.616071443	0.484691534	0.612026665
1170	0.638250891	0.616085144	0.484711085	0.612043113
1171	0.63826839	0.61609886	0.48473064	0.612059522
1172	0.63828568	0.616112437	0.484750192	0.612075933
1173	0.638303284	0.616126041	0.484769742	0.612092317
1174	0.638320889	0.616139535	0.484789281	0.612108723
1175	0.638338807	0.616153057	0.484808817	0.612125122
1176	0.638356621	0.61616655	0.484828351	0.612141526
1177	0.638374016	0.616180086	0.484847864	0.612158005
1178	0.63839162	0.616193746	0.484867386	0.612174418
1179	0.63840912	0.616207378	0.484886918	0.612190802
1180	0.638426672	0.616220844	0.48490642	0.612207295
1181	0.638443857	0.616234477	0.484925937	0.612223727
1182	0.638461461	0.616247957	0.484945447	0.612240172
1183	0.638479013	0.616261257	0.484964956	0.612256632
1184	0.63849646	0.616274557	0.484984448	0.612273139
1185	0.638514169	0.616287871	0.485003961	0.612289564
1186	0.638531354	0.616301392	0.485023454	0.612306041
1187	0.638548435	0.616314886	0.485042969	0.612322441
1188	0.638565515	0.616328574	0.48506248	0.612338826
1189	0.638582386	0.616342248	0.485081985	0.612355221
1190	0.638599728	0.616355866	0.485101493	0.612371583
1191	0.638616913	0.616369664	0.485121003	0.612387918
1192	0.638633784	0.616383366	0.485140515	0.612404251
1193	0.638651021	0.616396846	0.485160027	0.612420585
1194	0.638668259	0.616410437	0.485179542	0.612436883
1195	0.638685392	0.616424097	0.48519905	0.612453196
1196	0.638701948	0.616437771	0.48521857	0.612469474
1197	0.638718767	0.61645132	0.485238101	0.612485715
1198	0.638734956	0.616464911	0.485257636	0.612501952
1199	0.638751093	0.61647857	0.485277159	0.612518206
1200	0.638767388	0.616492217	0.485296682	0.612534444
1201	0.638783263	0.616506112	0.485316206	0.612550659
1202	0.638799296	0.616520145	0.485335729	0.61256684
1203	0.638816009	0.616534055	0.485355234	0.612583058
1204	0.638832356	0.616547964	0.485374742	0.612599273
1205	0.638847865	0.616561983	0.485394259	0.612615463
1206	0.638863426	0.616575837	0.485413781	0.612631649
1207	0.638879301	0.616589594	0.485433286	0.612647887
1208	0.638895019	0.616603462	0.485452778	0.612664153
1209	0.638911051	0.616617371	0.485472272	0.612680382
1210	0.638927241	0.616631224	0.485491784	0.61269655
1211	0.638943274	0.61664505	0.485511285	0.612712752
1212	0.638959673	0.616658807	0.485530773	0.612728984
1213	0.63897602	0.616672578	0.485550266	0.612745178
1214	0.638991947	0.616686321	0.485569754	0.612761398
1215	0.639007403	0.616700175	0.48558925	0.612777585
1216	0.639022755	0.616714015	0.485608753	0.612793748
1217	0.639038421	0.616727868	0.485628248	0.612809924
1218	0.63905461	0.616741625	0.485647741	0.612826097
1219	0.639070433	0.616755534	0.485667232	0.612842266
1220	0.639086832	0.616769512	0.485686722	0.612858405
1221	0.639103179	0.61678338	0.485706204	0.612874573
1222	0.639119474	0.616797151	0.4857257	0.612890703
1223	0.639135925	0.616810907	0.485745185	0.612906864
1224	0.639153058	0.616824817	0.485764668	0.61292298
1225	0.639170715	0.616838795	0.485784138	0.612939112
1226	0.639188319	0.61685305	0.485803601	0.612955231
1227	0.639206709	0.616867333	0.485823043	0.612971389
1228	0.639225623	0.61688156	0.485842493	0.612987508
1229	0.639244537	0.616895718	0.485861941	0.613003638
1230	0.639263347	0.616909863	0.485881389	0.61301976
1231	0.639282313	0.616924145	0.485900842	0.613035845
1232	0.639300808	0.61693847	0.485920281	0.613051982
1233	0.639319565	0.616952642	0.485939699	0.613068184
1234	0.639338794	0.616966661	0.485959138	0.613084307
1235	0.639357813	0.616980557	0.485978576	0.613100437
1236	0.639376307	0.616994355	0.485998022	0.613116558
1237	0.639394855	0.617008223	0.486017469	0.613132654
1238	0.639413035	0.617021979	0.486036924	0.61314874
1239	0.639431164	0.617035626	0.486056397	0.613164771
1240	0.639449135	0.617049175	0.486075872	0.613180805
1241	0.639466582	0.617062835	0.486095324	0.613196907
1242	0.639484867	0.617076273	0.486114781	0.613212988
1243	0.639503257	0.61708974	0.486134242	0.613229031
1244	0.639521962	0.617103344	0.486153696	0.61324506
1245	0.639540667	0.617116935	0.48617315	0.613261078
1246	0.639559161	0.617130498	0.486192606	0.613277076
1247	0.639577918	0.617144186	0.48621206	0.613293051
1248	0.639596623	0.617158012	0.486231513	0.613309
1249	0.639615328	0.617171796	0.486250953	0.613324991
1250	0.639633875	0.617185539	0.486270386	0.613341008
1251	0.639652003	0.617199324	0.486289827	0.613356992
1252	0.639670655	0.617213136	0.486309235	0.613373062
1253	0.639689674	0.617227059	0.486328656	0.613389057
1254	0.639708326	0.617241162	0.486348069	0.613405059
1255	0.639727764	0.617255278	0.486367473	0.613421057
1256	0.639747098	0.61726945	0.486386895	0.613436996
1257	0.639765697	0.617283733	0.486406305	0.613452975
1258	0.639783878	0.617298057	0.486425715	0.613468949
1259	0.639802111	0.617312188	0.486445122	0.613484941
1260	0.639819977	0.617326443	0.486464534	0.6135009
1261	0.639838106	0.617340615	0.486483936	0.613516887
1262	0.63985571	0.617354746	0.486503338	0.61353289
1263	0.639873262	0.617368959	0.486522739	0.613548883
1264	0.639890394	0.617383214	0.486542129	0.613564901
1265	0.639907475	0.61739776	0.486561516	0.613580893
1266	0.639924503	0.617412472	0.486580907	0.613596853
1267	0.639941321	0.617426934	0.48660031	0.613612802
1268	0.639957878	0.617441466	0.486619713	0.613628743
1269	0.639974382	0.617455638	0.486639108	0.613644739
1270	0.639990781	0.617469852	0.486658505	0.613660714
1271	0.640007337	0.617484038	0.486677912	0.613676654
1272	0.640023632	0.617498099	0.486697299	0.613692678
1273	0.640039926	0.617512313	0.486716694	0.613708655
1274	0.640055697	0.617526581	0.48673609	0.61372464
1275	0.640071362	0.617540767	0.486755488	0.613740629
1276	0.640086871	0.617554552	0.486774869	0.613756711
1277	0.640102065	0.617568489	0.486794263	0.613772733
1278	0.640117102	0.617582328	0.486813664	0.613788728
1279	0.640132506	0.617596265	0.486833067	0.613804696
1280	0.64014791	0.617610327	0.486852462	0.613820674
1281	0.640163156	0.617624388	0.486871853	0.61383666
1282	0.640178979	0.617638449	0.486891235	0.613852657
1283	0.640195535	0.617652441	0.486910616	0.613868641
1284	0.640212406	0.617666406	0.486930008	0.613884581
1285	0.640228963	0.617680343	0.48694939	0.61390055
1286	0.640245781	0.617694265	0.486968783	0.613916467
1287	0.640262704	0.617708022	0.486988163	0.613932425
1288	0.640279522	0.617721793	0.487007554	0.613948334
1289	0.640296917	0.617735564	0.487026927	0.613964272
1290	0.640314102	0.61774939	0.487046314	0.613980156
1291	0.640331654	0.617763243	0.487065697	0.613996032
1292	0.640348682	0.617777236	0.487085085	0.614011888
1293	0.640366129	0.617791075	0.487104469	0.614027758
1294	0.640383419	0.617804874	0.487123831	0.614043698
1295	0.640400552	0.617818644	0.487143194	0.614059636
1296	0.640417527	0.617832484	0.487162553	0.614075576
1297	0.640434032	0.617846393	0.487181924	0.614091477
1298	0.640450378	0.617860012	0.487201292	0.614107415
1299	0.640466096	0.617873796	0.48722068	0.614123277
1300	0.640482181	0.617887664	0.487240066	0.614139116
1301	0.640498109	0.617901531	0.487259463	0.61415492
1302	0.640514194	0.617915164	0.487278873	0.614170691
1303	0.64052965	0.617928851	0.48729828	0.614186475
1304	0.640544739	0.617942733	0.487317692	0.614202222
1305	0.640560143	0.617956766	0.487337098	0.614217961
1306	0.640575285	0.617970869	0.48735649	0.614233735
1307	0.640590636	0.61798518	0.487375872	0.614249508
1308	0.640605988	0.617999615	0.487395244	0.614265294
1309	0.640621549	0.618014022	0.487414609	0.6142811
1310	0.640637319	0.618028568	0.487433974	0.614296874
1311	0.640653509	0.618043044	0.487453322	0.614312691
1312	0.640669908	0.618057604	0.48747267	0.614328481
1313	0.640686726	0.618071956	0.487492013	0.614344289
1314	0.640703492	0.618086322	0.487511354	0.614360088
1315	0.640720415	0.618100673	0.487530696	0.614375873
1316	0.640736972	0.618114901	0.487550017	0.614391749
1317	0.640752742	0.618129087	0.487569345	0.614407615
1318	0.64076867	0.618143314	0.48758869	0.614423395
1319	0.640784336	0.618157445	0.487608031	0.614439199
1320	0.640800159	0.618171506	0.487627369	0.614455002
1321	0.640815615	0.618185581	0.487646708	0.614470806
1322	0.640830809	0.618199905	0.487666043	0.614486597
1323	0.640845794	0.618214147	0.48768536	0.614502453
1324	0.640860883	0.618228263	0.487704676	0.614518313
1325	0.64087613	0.618242408	0.487723992	0.614534156
1326	0.640891219	0.618256732	0.487743303	0.614549983
1327	0.640906623	0.618271181	0.487762603	0.614565819
1328	0.640921974	0.618285533	0.487781917	0.614581618
1329	0.64093764	0.618299899	0.487801221	0.614597431
1330	0.640953515	0.61831425	0.487820517	0.614613256
1331	0.640969548	0.618328575	0.487839821	0.614629047
1332	0.640985685	0.618342885	0.487859125	0.614644822
1333	0.641001612	0.618357376	0.487878429	0.614660568
1334	0.641017488	0.618371852	0.487897735	0.614676294
1335	0.641033625	0.618386398	0.48791705	0.614691972
1336	0.6410495	0.618400833	0.487936357	0.614707688
1337	0.641065061	0.618415323	0.487955669	0.614723389
1338	0.64108057	0.618429869	0.487974961	0.614739139
1339	0.641096707	0.618444276	0.487994256	0.614754867
1340	0.641112897	0.618458711	0.488013542	0.61477061
1341	0.641129139	0.618472911	0.488032831	0.614786362
1342	0.641144857	0.61848718	0.4880521	0.614802188
1343	0.641160418	0.618501449	0.488071375	0.614817988
1344	0.641175507	0.618515731	0.488090659	0.614833767
1345	0.641190963	0.618529834	0.488109933	0.614849581
1346	0.641206472	0.618543771	0.488129211	0.614865394
1347	0.641221771	0.618557846	0.488148491	0.614881176
1348	0.64123686	0.618571977	0.488167775	0.614896932
1349	0.641251845	0.618586149	0.488187047	0.614912708
1350	0.641266515	0.618600404	0.488206307	0.614928519
1351	0.641281709	0.618614396	0.488225574	0.61494431
1352	0.641297008	0.618628208	0.488244835	0.614960128
1353	0.641311521	0.618642228	0.488264107	0.614975896
1354	0.641326453	0.618656165	0.488283385	0.614991634
1355	0.641341543	0.618669755	0.488302658	0.615007413
1356	0.641356789	0.618683554	0.488321919	0.615023203
1357	0.641372927	0.618697214	0.488341159	0.615039039
1358	0.641389378	0.618710735	0.488360388	0.61505491
1359	0.641405673	0.618724326	0.488379624	0.615070748
1360	0.641422543	0.61873782	0.488398849	0.615086607
1361	0.641439781	0.618751411	0.488418076	0.615102417
1362	0.641456652	0.618765043	0.488437314	0.615118177
1363	0.641473156	0.618778398	0.488456543	0.615133998
1364	0.641489398	0.618791809	0.488475779	0.615149792
1365	0.641506007	0.618805262	0.488495013	0.615165576
1366	0.641522039	0.618818603	0.488514247	0.615181375
1367	0.641538072	0.618832028	0.48853348	0.615197163
1368	0.641554052	0.618845563	0.488552702	0.615212979
1369	0.641569875	0.618859043	0.48857193	0.615228771
1370	0.641585383	0.61887251	0.488591144	0.615244614
1371	0.641601206	0.618886128	0.488610339	0.615260491
1372	0.641616662	0.618899899	0.488629542	0.615276324
1373	0.641632223	0.618913462	0.488648743	0.615292181
1374	0.641647889	0.618927039	0.488667946	0.615308012
1375	0.641663397	0.618940796	0.48868716	0.615323785
1376	0.641678696	0.618954539	0.488706377	0.615339543
1377	0.641693576	0.618968226	0.488725603	0.615355276
1378	0.64170898	0.618981831	0.488744821	0.615371007
1379	0.641725117	0.618995574	0.488764038	0.615386702
1380	0.641741726	0.6190094	0.488783239	0.615402414
1381	0.641758492	0.619023157	0.488802427	0.615418173
1382	0.641775467	0.619036914	0.488821628	0.615433871
1383	0.641792495	0.61905067	0.488840828	0.615449568
1384	0.641808842	0.619064552	0.488860021	0.615465294
1385	0.641824508	0.619078502	0.488879211	0.615481038
1386	0.641840383	0.619092411	0.488898418	0.61549671
1387	0.64185673	0.619106321	0.488917622	0.615512376
1388	0.641872867	0.619120465	0.488936822	0.615528029
1389	0.641889005	0.619134637	0.488956022	0.615543671
1390	0.641905247	0.619148726	0.488975222	0.615559315
1391	0.641921174	0.619162787	0.488994432	0.615574927
1392	0.641936997	0.619176752	0.489013634	0.615590574
1393	0.641952611	0.619190744	0.489032829	0.615606238
1394	0.641968067	0.619204847	0.489052027	0.615621873
1395	0.641982842	0.619218991	0.489071218	0.615637535
1396	0.641997983	0.619233038	0.489090411	0.615653176
1397	0.64201323	0.619246961	0.489109603	0.615668817
1398	0.642028843	0.619260829	0.489128796	0.615684446
1399	0.642043985	0.61927471	0.48914798	0.615700095
1400	0.642059651	0.619288426	0.489167158	0.615715753
1401	0.642075736	0.619301975	0.489186324	0.61573145
1402	0.642091401	0.619315732	0.48920548	0.615747161
1403	0.642107382	0.619329502	0.489224631	0.615762874
1404	0.642123152	0.619343176	0.489243781	0.615778596
1405	0.642138818	0.619356822	0.489262932	0.61579431
1406	0.642154536	0.619370468	0.489282069	0.615810052
1407	0.642169311	0.61938417	0.489301216	0.615825779
1408	0.642184191	0.619397664	0.489320367	0.61584151
1409	0.642199175	0.619411102	0.489339528	0.615857206
1410	0.642214265	0.61942461	0.489358702	0.615872839
1411	0.642229249	0.619438325	0.489377871	0.615888462
1412	0.642244129	0.619452096	0.48939704	0.615904073
1413	0.642259376	0.619465908	0.489416213	0.61591965
1414	0.642274622	0.619479707	0.48943538	0.615935244
1415	0.642290078	0.619493547	0.489454538	0.615950852
1416	0.642305377	0.619507428	0.489473683	0.615966491
1417	0.642320519	0.619521143	0.489492834	0.615982131
1418	0.642335504	0.619534914	0.489511976	0.615997787
1419	0.642351222	0.619548809	0.489531108	0.616013427
1420	0.642367254	0.619562829	0.489550254	0.616028979
1421	0.642383025	0.619576946	0.489569388	0.616044553
1422	0.642398952	0.619590938	0.489588536	0.616060075
1423	0.642415299	0.61960493	0.489607681	0.616075585
1424	0.642431856	0.619618797	0.489626805	0.61609116
1425	0.64244815	0.61963254	0.489645937	0.616106724
1426	0.642464654	0.619646159	0.489665051	0.616122348
1427	0.64248142	0.619659874	0.489684161	0.616137958
1428	0.64249761	0.619673396	0.48970329	0.616153539
1429	0.642513485	0.61968689	0.489722424	0.616169106
1430	0.642529518	0.619700674	0.489741568	0.616184602
1431	0.642545183	0.619714583	0.489760712	0.616200085
1432	0.642560797	0.619728465	0.489779847	0.616215598
1433	0.642576881	0.619742388	0.489798971	0.616231125
1434	0.642592757	0.619756518	0.48981809	0.61624664
1435	0.642608422	0.619770676	0.489837202	0.616262172
1436	0.642623669	0.619784724	0.489856318	0.616277709
1437	0.642639178	0.619798605	0.489875436	0.616293252
1438	0.642655472	0.619812763	0.489894544	0.616308761
1439	0.642672028	0.619826922	0.489913641	0.616324299
1440	0.642688637	0.619840789	0.489932734	0.616339878
1441	0.642705036	0.619854767	0.489951832	0.616355425
1442	0.642721331	0.619868801	0.489970924	0.616370984
1443	0.642737783	0.619882765	0.489990007	0.616386571
1444	0.642754549	0.619896536	0.490009098	0.616402138
1445	0.642771576	0.619910473	0.490028178	0.616417697
1446	0.642788762	0.619924382	0.490047239	0.616433309
1447	0.642806104	0.619938236	0.490066308	0.616448887
1448	0.642823237	0.619952145	0.490085385	0.616464431
1449	0.642840474	0.619966082	0.490104461	0.616479965
1450	0.642858078	0.619979949	0.490123535	0.61649548
1451	0.642875421	0.619993747	0.490142619	0.616510974
1452	0.642892554	0.620007712	0.490161695	0.616526476
1453	0.642909686	0.620021759	0.490180774	0.616541958
1454	0.642927291	0.620035738	0.490199863	0.616557388
1455	0.642944633	0.620049716	0.49021894	0.616572863
1456	0.64296229	0.620063694	0.490238009	0.616588346
1457	0.642980103	0.620077465	0.490257073	0.616603854
1458	0.642997184	0.620091236	0.490276138	0.616619378
1459	0.643014316	0.620105034	0.490295196	0.616634915
1460	0.643031659	0.620118749	0.490314248	0.616650476
1461	0.643049263	0.620132354	0.490333299	0.616666038
1462	0.643066501	0.620145903	0.490352357	0.616681588
1463	0.643083371	0.620159397	0.490371405	0.616697171
1464	0.643099561	0.620172988	0.490390453	0.616712753
1465	0.643115855	0.62018644	0.4904095	0.616728343
1466	0.643132202	0.620199879	0.490428544	0.616743927
1467	0.643148863	0.620213137	0.490447586	0.616759517
1468	0.643165787	0.620226548	0.490466626	0.616775081
1469	0.643182343	0.620239904	0.490485651	0.616790701
1470	0.643198899	0.620253439	0.490504684	0.616806266
1471	0.643215299	0.620266836	0.490523728	0.616821807
1472	0.643231646	0.620280274	0.49054278	0.616837307
1473	0.643248254	0.620293741	0.490561823	0.616852825
1474	0.643264863	0.620307221	0.490580876	0.6168683
1475	0.643281262	0.620320742	0.490599929	0.616883775
1476	0.643297609	0.620334347	0.490618974	0.616899263
1477	0.643314899	0.620348062	0.490638007	0.61691474
1478	0.643331665	0.620361777	0.490657038	0.616930234
1479	0.643348274	0.620375562	0.490676075	0.61694569
1480	0.64336504	0.620389291	0.490695111	0.616961134
1481	0.643381334	0.620403256	0.490714155	0.616976534
1482	0.643397524	0.620417137	0.490733194	0.616991957
1483	0.643413818	0.620430935	0.490752242	0.617007347
1484	0.643430584	0.620444914	0.490771274	0.617022751
1485	0.643447403	0.620458989	0.490790305	0.617038142
1486	0.643464221	0.620472856	0.490809327	0.617053573
1487	0.643481249	0.620486779	0.490828353	0.617068968
1488	0.643497753	0.620500813	0.490847369	0.617084396
1489	0.643514414	0.620514736	0.490866384	0.617099831
1490	0.643530971	0.620528673	0.490885404	0.617115243
1491	0.643547737	0.620542526	0.490904422	0.617130657
1492	0.643564398	0.620556297	0.490923434	0.617146102
1493	0.643581269	0.620569874	0.490942454	0.617161525
1494	0.643598087	0.620583575	0.490961486	0.617176897
1495	0.64361522	0.620597152	0.490980519	0.617192261
1496	0.643632405	0.620610688	0.490999545	0.61720763
1497	0.643649852	0.620624154	0.491018571	0.617222995
1498	0.64366709	0.620637634	0.491037594	0.617238364
1499	0.643684432	0.620650989	0.491056619	0.617253731
1500	0.643701774	0.620664123	0.491075624	0.617269191
1501	0.643719221	0.620677091	0.491094633	0.617284645
1502	0.643736773	0.620690184	0.491113639	0.617300076
1503	0.643753696	0.620703263	0.491132645	0.617315516
1504	0.643771143	0.620716134	0.491151647	0.617330972
1505	0.643788381	0.620729254	0.49117066	0.617346367
1506	0.643805566	0.62074254	0.491189671	0.617361747
1507	0.643822908	0.620755854	0.491208683	0.617377105
1508	0.643840146	0.620769168	0.491227693	0.617392466
1509	0.643857017	0.620782385	0.4912467	0.617407845
1510	0.643874202	0.620795796	0.49126572	0.617423136
1511	0.643890758	0.620809415	0.491284729	0.617438453
1512	0.643906791	0.62082331	0.491303752	0.617453702
1513	0.643922561	0.620837163	0.491322775	0.617468959
1514	0.643938541	0.620851059	0.491341798	0.617484194
1515	0.643954364	0.620864912	0.49136081	0.617499471
1516	0.643969768	0.620878711	0.49137982	0.617514764
1517	0.643984805	0.620892523	0.491398834	0.617530046
1518	0.643999737	0.620906238	0.491417848	0.617545336
1519	0.644014984	0.62091994	0.491436862	0.617560611
1520	0.644030283	0.620933835	0.491455881	0.617575835
1521	0.644046263	0.620947758	0.491474891	0.617591063
1522	0.644062295	0.620961695	0.49149391	0.617606243
1523	0.644078013	0.620975645	0.491512918	0.617621459
1524	0.644093784	0.620989485	0.491531926	0.617636662
1525	0.64410945	0.621003131	0.491550925	0.617651911
1526	0.644124696	0.621016791	0.491569925	0.617667164
1527	0.644139628	0.621030424	0.491588914	0.617682457
1528	0.644155032	0.621044028	0.491607896	0.617697735
1529	0.644170593	0.621057619	0.491626871	0.617713025
1530	0.644186206	0.62107121	0.491645845	0.617728305
1531	0.644202291	0.621084773	0.491664811	0.6177436
1532	0.644218271	0.621098322	0.49168378	0.617758887
1533	0.644233885	0.621112037	0.491702742	0.617774185
1534	0.644249655	0.621125656	0.491721706	0.617789481
1535	0.644265426	0.62113926	0.491740668	0.617804778
1536	0.644281406	0.621152851	0.491759638	0.617820035
1537	0.644297386	0.621166359	0.491778595	0.617835342
1538	0.644313052	0.621179853	0.491797553	0.617850648
1539	0.64432856	0.621193167	0.491816518	0.617865953
1540	0.644344173	0.621206564	0.491835484	0.617881233
1541	0.644359734	0.621220002	0.491854458	0.617896473
1542	0.644375295	0.621233413	0.491873406	0.617911797
1543	0.644390856	0.621246685	0.49189235	0.617927129
1544	0.644406312	0.621260069	0.491911293	0.617942452
1545	0.644421821	0.621273479	0.491930235	0.617957765
1546	0.644437539	0.621286669	0.49194918	0.617973077
1547	0.644453309	0.621300038	0.491968115	0.617988392
1548	0.644469237	0.621313421	0.491987048	0.618003707
1549	0.644485322	0.621326735	0.492006	0.618018958
1550	0.644501302	0.621340008	0.492024937	0.618034259
1551	0.644517492	0.621353031	0.49204386	0.618049623
1552	0.644533629	0.621366193	0.49206278	0.618064974
1553	0.644550081	0.621379465	0.492081699	0.618080298
1554	0.644566794	0.621392682	0.492100607	0.61809564
1555	0.644583403	0.621405899	0.492119506	0.618111005
1556	0.64459954	0.621419172	0.49213841	0.618126344
1557	0.644615992	0.621432347	0.492157317	0.618141673
1558	0.644632705	0.62144562	0.492176225	0.618156974
1559	0.644649	0.621459045	0.49219512	0.618172303
1560	0.644665347	0.621472608	0.492214014	0.61818761
1561	0.644681484	0.621486115	0.492232907	0.618202926
1562	0.644697936	0.621499291	0.492251799	0.618218264
1563	0.644714492	0.621512453	0.492270685	0.618233607
1564	0.644730944	0.621525573	0.492289567	0.618248959
1565	0.644746924	0.621538831	0.492308445	0.618264314
1566	0.64476348	0.621551799	0.492327322	0.618279681
1567	0.644779827	0.621564837	0.492346195	0.618295052
1568	0.644796226	0.621578081	0.492365056	0.618310412
1569	0.644812521	0.621591298	0.49238393	0.61832572
1570	0.644829025	0.621604682	0.492402796	0.618341027
1571	0.644845738	0.621618134	0.492421658	0.618356325
1572	0.644862452	0.621631656	0.492440512	0.618371634
1573	0.644878746	0.621645149	0.492459368	0.618386941
1574	0.644894674	0.621658726	0.492478226	0.618402236
1575	0.644910287	0.621672442	0.492497088	0.618417504
1576	0.644925586	0.621686171	0.492515941	0.618432804
1577	0.64494078	0.621699845	0.492534786	0.618448104
1578	0.644956079	0.621713671	0.492553619	0.618463396
1579	0.644971431	0.621727427	0.49257245	0.618478674
1580	0.644986992	0.62174124	0.49259127	0.618493965
1581	0.645001976	0.621755066	0.4926101	0.618509228
1582	0.645016332	0.621768906	0.492628938	0.618524468
1583	0.645030269	0.621782579	0.492647789	0.618539693
1584	0.645044363	0.62179635	0.49266663	0.618554928
1585	0.645059243	0.621810024	0.492685466	0.618570164
1586	0.645074437	0.621823545	0.492704302	0.618585406
1587	0.645089683	0.621837053	0.492723136	0.61860065
1588	0.645105087	0.621850727	0.492741964	0.618615889
1589	0.645120386	0.621864276	0.492760783	0.618631157
1590	0.645135633	0.621877895	0.49277961	0.618646385
1591	0.645150879	0.621891541	0.492798441	0.618661589
1592	0.645166126	0.621905007	0.492817271	0.618676809
1593	0.64518132	0.621918376	0.492836107	0.618692022
1594	0.645196357	0.621931593	0.492854933	0.618707275
1595	0.645211499	0.621944907	0.492873752	0.618722523
1596	0.645226221	0.621958387	0.492892579	0.618737728
1597	0.645240368	0.62197202	0.492911403	0.618752941
1598	0.645254619	0.621985514	0.492930243	0.618768106
1599	0.645268922	0.621999035	0.492949074	0.618783294
1600	0.645282911	0.62201246	0.492967903	0.618798501
1601	0.645297005	0.62202576	0.492986735	0.618813704
1602	0.645311361	0.622038922	0.493005579	0.618828875
1603	0.645325717	0.622052236	0.493024409	0.618844062
1604	0.645339339	0.622065591	0.493043244	0.618859239
1605	0.645352962	0.622078933	0.493062075	0.618874427
1606	0.645367422	0.622092233	0.493080893	0.618889627
1607	0.645381726	0.62210563	0.493099718	0.618904793
1608	0.645395767	0.62211911	0.493118541	0.618919952
1609	0.645409599	0.622132742	0.493137365	0.618935089
1610	0.64542385	0.622146499	0.493156182	0.618950221
1611	0.645438573	0.62216038	0.49317499	0.618965348
1612	0.645452876	0.622174345	0.4931938	0.618980457
1613	0.645467913	0.622188212	0.493212597	0.618995586
1614	0.645483003	0.622202094	0.493231387	0.619010724
1615	0.645497935	0.62221592	0.493250186	0.619025827
1616	0.645512605	0.622229649	0.49326898	0.61904096
1617	0.64552759	0.62224353	0.493287768	0.61905608
1618	0.645542522	0.622257356	0.493306571	0.619071152
1619	0.645557926	0.622271293	0.493325371	0.619086194
1620	0.645573592	0.622285175	0.493344157	0.619101271
1621	0.645589048	0.622299056	0.493362937	0.619116365
1622	0.645604347	0.622312813	0.493381726	0.619131444
1623	0.645619226	0.622326597	0.493400506	0.619146555
1624	0.64563374	0.622340354	0.493419299	0.619161621
1625	0.645648095	0.622354194	0.49343807	0.61917675
1626	0.645662661	0.622367771	0.493456848	0.619191879
1627	0.645677069	0.622381459	0.493475631	0.619206979
1628	0.645691477	0.622395229	0.493494408	0.619222076
1629	0.645706619	0.622408848	0.49351317	0.619237208
1630	0.645721761	0.622422259	0.493531933	0.619252348
1631	0.645736903	0.622435656	0.493550695	0.619267487
1632	0.645751887	0.622449094	0.493569454	0.619282622
1633	0.64576661	0.622462463	0.493588208	0.619297781
1634	0.645780704	0.622475971	0.493606977	0.619312889
1635	0.645795584	0.622489271	0.493625741	0.619327998
1636	0.645810463	0.622502682	0.493644497	0.619343118
1637	0.645825553	0.622515927	0.493663249	0.619358262
1638	0.645840642	0.622529282	0.493682001	0.61937339
1639	0.645855836	0.622542749	0.493700742	0.619388532
1640	0.645870978	0.622556215	0.493719492	0.619403636
1641	0.645885858	0.622569709	0.493738235	0.619418753
1642	0.645900947	0.622582995	0.493756971	0.619433884
1643	0.645916089	0.622596254	0.493775694	0.619449049
1644	0.645931388	0.622609526	0.493794421	0.619464189
1645	0.645946268	0.62262266	0.493813151	0.61947934
1646	0.645961043	0.622635932	0.493831875	0.619494494
1647	0.645975923	0.62264915	0.493850605	0.619509628
1648	0.64599075	0.622662284	0.493869334	0.619524763
1649	0.646004687	0.622675528	0.493888059	0.619539914
1650	0.646018886	0.622688718	0.493906789	0.619555034
1651	0.646032927	0.622701921	0.493925511	0.619570166
1652	0.646047231	0.62271511	0.49394422	0.619585322
1653	0.646061325	0.622728369	0.493962928	0.619600471
1654	0.646075523	0.622741669	0.493981645	0.619615575
1655	0.646089565	0.622754817	0.494000358	0.619630705
1656	0.646103554	0.622767979	0.494019061	0.619645842
1657	0.646117543	0.622780974	0.494037754	0.619661028
1658	0.646131742	0.622793929	0.494056454	0.619676184
1659	0.646146045	0.622806924	0.494075164	0.619691294
1660	0.646159615	0.622819892	0.494093875	0.619706421
1661	0.646173133	0.622832985	0.494112577	0.619721561
1662	0.646186912	0.622846216	0.494131283	0.619736651
1663	0.646200744	0.622859294	0.494149998	0.619751726
1664	0.646214524	0.622872442	0.49416871	0.619766795
1665	0.646228408	0.622885632	0.494187422	0.619781852
1666	0.64624224	0.622898738	0.494206133	0.619796911
1667	0.64625602	0.622911775	0.494224849	0.619811965
1668	0.646270585	0.622924785	0.494243561	0.619827003
1669	0.646284836	0.622937849	0.494262272	0.619842045
1670	0.646298878	0.622950845	0.494280956	0.619857182
1671	0.646312919	0.622963993	0.494299638	0.619872304
1672	0.646327223	0.622977141	0.494318321	0.619887412
1673	0.646341788	0.622990206	0.494337009	0.619902494
1674	0.646356039	0.623003437	0.494355685	0.6199176
1675	0.646370343	0.623016626	0.494374372	0.619932662
1676	0.646384698	0.623029968	0.494393065	0.619947673
1677	0.64639853	0.623043365	0.494411758	0.619962687
1678	0.646412991	0.623056651	0.494430449	0.619977686
1679	0.646427399	0.623069771	0.494449145	0.619992671
1680	0.646441336	0.623082587	0.494467838	0.620007706
1681	0.646455273	0.623095541	0.494486528	0.620022724
1682	0.646469576	0.623108578	0.494505212	0.620037737
1683	0.646484456	0.623121602	0.494523898	0.620052713
1684	0.646499493	0.623134583	0.494542569	0.620067722
1685	0.646514635	0.623147579	0.494561228	0.620082743
1686	0.646529881	0.623160436	0.494579892	0.620097747
1687	0.64654539	0.623173349	0.494598539	0.620112783
1688	0.646560951	0.623186151	0.494617186	0.620127825
1689	0.646576564	0.623199008	0.494635823	0.620142883
1690	0.646592335	0.623211865	0.494654465	0.62015791
1691	0.646607948	0.623224875	0.494673108	0.620172911
1692	0.64662398	0.623237856	0.494691747	0.620187908
1693	0.646639751	0.623250728	0.49471038	0.620202934
1694	0.646655679	0.623263682	0.494729018	0.620217929
1695	0.646671292	0.623276774	0.494747647	0.620232939
1696	0.646686591	0.623290019	0.494766277	0.620247929
1697	0.646702047	0.62330325	0.494784896	0.620262939
1698	0.646717713	0.623316384	0.494803502	0.620277985
1699	0.646732907	0.62332949	0.494822109	0.620293027
1700	0.646747996	0.623342541	0.494840738	0.620308005
1701	0.646763086	0.623355675	0.49485936	0.620322989
1702	0.646777861	0.623368768	0.494877967	0.62033803
1703	0.646792059	0.623381943	0.494896568	0.620353093
1704	0.646805787	0.623395271	0.494915177	0.620368118
1705	0.646819619	0.623408654	0.494933787	0.620383118
1706	0.646833189	0.623422328	0.494952396	0.62039808
1707	0.646847282	0.623436044	0.494971007	0.620413003
1708	0.646861481	0.623449925	0.494989605	0.620427936
1709	0.646875365	0.623463765	0.495008206	0.620442863
1710	0.646889617	0.623477425	0.495026801	0.620457811
1711	0.646904392	0.623491029	0.495045383	0.620472784
1712	0.646919271	0.623504592	0.495063962	0.620487757
1713	0.64693457	0.6235181	0.495082526	0.620502761
1714	0.646949922	0.623531608	0.495101097	0.620517733
1715	0.646965587	0.623545129	0.495119646	0.620532754
1716	0.646981725	0.623558499	0.495138204	0.620547745
1717	0.64699781	0.623572076	0.495156757	0.620562726
1718	0.647013999	0.623585708	0.495175304	0.620577707
1719	0.647029927	0.623599285	0.495193851	0.620592691
1720	0.647045435	0.623612986	0.495212397	0.620607675
1721	0.647061154	0.623626466	0.495230932	0.620622703
1722	0.647076872	0.62363996	0.495249472	0.620637701
1723	0.647092956	0.62365333	0.495268004	0.620652717
1724	0.647108937	0.623666588	0.49528654	0.620667735
1725	0.647125441	0.623679847	0.495305064	0.620682776
1726	0.647141683	0.623693175	0.495323579	0.620697842
1727	0.647157715	0.623706613	0.495342095	0.620712894
1728	0.647173433	0.62372001	0.49536062	0.620727921
1729	0.647189151	0.623733255	0.495379148	0.62074295
1730	0.647204607	0.6237465	0.495397675	0.620757977
1731	0.647219697	0.623759606	0.495416193	0.620773051
1732	0.647234262	0.623772795	0.495434715	0.620788113
1733	0.64724888	0.623786234	0.49545324	0.620803131
1734	0.64726355	0.623799673	0.495471767	0.620818135
1735	0.647277959	0.623813139	0.495490296	0.62083313
1736	0.647292524	0.62382666	0.495508809	0.620848159
1737	0.647307142	0.623840126	0.495527325	0.620863169
1738	0.64732155	0.623853427	0.495545849	0.620878165
1739	0.647336116	0.623866616	0.495564369	0.620893178
1740	0.647350524	0.623879875	0.49558289	0.620908184
1741	0.647365142	0.623893022	0.495601392	0.620923248
1742	0.647379445	0.623906336	0.495619897	0.620938277
1743	0.647393487	0.623919664	0.495638404	0.620953299
1744	0.64740779	0.623932992	0.495656895	0.620968357
1745	0.647421779	0.623946348	0.495675386	0.620983419
1746	0.647435978	0.623959689	0.495693883	0.620998446
1747	0.647450543	0.623973086	0.495712377	0.621013461
1748	0.647465266	0.623986414	0.495730874	0.621028455
1749	0.647479936	0.623999756	0.495749362	0.621043461
1750	0.647494973	0.624013277	0.495767841	0.621058448
1751	0.647510168	0.624026702	0.495786321	0.621073432
1752	0.647525257	0.624040223	0.495804802	0.621088392
1753	0.647540137	0.624053593	0.495823289	0.621103351
1754	0.647555593	0.624066865	0.495841769	0.621118317
1755	0.647570997	0.624080055	0.495860246	0.621133299
1756	0.647585457	0.624093369	0.495878718	0.621148304
1757	0.647599866	0.624106627	0.495897189	0.621163315
1758	0.647614536	0.624119955	0.495915654	0.621178323
1759	0.647629678	0.624133338	0.495934118	0.621193299
1760	0.647644872	0.624146749	0.495952593	0.621208218
1761	0.647659752	0.624160257	0.495971069	0.621223126
1762	0.647674736	0.624173917	0.495989539	0.62123803
1763	0.647689826	0.624187521	0.496008014	0.621252915
1764	0.647704863	0.624201071	0.496026485	0.621267813
1765	0.64771969	0.624214772	0.496044954	0.621282698
1766	0.647734517	0.624228432	0.496063415	0.621297606
1767	0.647749502	0.624241995	0.496081873	0.621312524
1768	0.647763963	0.624255641	0.496100328	0.621327443
1769	0.647778476	0.624269232	0.496118789	0.621342337
1770	0.647793355	0.62428274	0.496137236	0.621357263
1771	0.647808183	0.624296289	0.496155692	0.621372148
1772	0.647822539	0.624309727	0.496174155	0.621387032
1773	0.647837104	0.624323124	0.496192603	0.621401955
1774	0.647851879	0.624336438	0.496211067	0.621416818
1775	0.647866811	0.62434978	0.496229511	0.621431726
1776	0.647882163	0.624362928	0.496247946	0.621446668
1777	0.647897409	0.624376145	0.496266381	0.621461594
1778	0.647912394	0.624389085	0.496284816	0.621476548
1779	0.647927064	0.624402178	0.496303263	0.621491447
1780	0.647941892	0.624415229	0.496321705	0.621506358
1781	0.647957295	0.624428377	0.496340153	0.621521217
1782	0.647972332	0.624441455	0.496358587	0.621536131
1783	0.647987369	0.624454479	0.49637702	0.621551047
1784	0.648002511	0.624467336	0.496395454	0.621565969
1785	0.648016919	0.624480179	0.49641389	0.621580895
1786	0.648031642	0.624492898	0.496432321	0.621595844
1787	0.648045998	0.624505742	0.49645075	0.621610789
1788	0.648060459	0.624518502	0.496469188	0.621625709
1789	0.648074972	0.624531373	0.49648761	0.621640654
1790	0.648089327	0.624544272	0.496506024	0.621655618
1791	0.648103893	0.624557115	0.496524434	0.621670585
1792	0.648118406	0.624569986	0.496542849	0.621685532
1793	0.648133076	0.624582913	0.496561263	0.621700463
1794	0.648147694	0.624595798	0.496579682	0.621715363
1795	0.64816205	0.624608752	0.496598097	0.621730265
1796	0.648176301	0.624621775	0.496616518	0.621745131
1797	0.648190657	0.624634895	0.496634946	0.621759951
1798	0.648204856	0.624648057	0.496653367	0.621774788
1799	0.648219683	0.624661094	0.496671785	0.621789622
1800	0.648234144	0.624674187	0.496690204	0.62180445
1801	0.648249023	0.624687182	0.49670861	0.621819313
1802	0.648264218	0.624700192	0.496727015	0.621834162
1803	0.648279359	0.624713354	0.496745416	0.621849004
1804	0.648294711	0.624726598	0.496763817	0.621863821
1805	0.648310167	0.624739815	0.496782208	0.621878661
1806	0.648325414	0.624753129	0.496800594	0.621893504
1807	0.648340712	0.624766236	0.496818985	0.621908344
1808	0.648355749	0.624779453	0.496837375	0.621923175
1809	0.648370315	0.624792684	0.496855767	0.621938002
1810	0.648384776	0.624805956	0.496874163	0.621952807
1811	0.648399446	0.624819173	0.496892559	0.621967606
1812	0.648414064	0.624832473	0.496910957	0.621982383
1813	0.648429205	0.624845746	0.496929342	0.621997184
1814	0.648444295	0.624859143	0.496947723	0.622011975
1815	0.648458965	0.624872332	0.496966108	0.622026781
1816	0.64847353	0.624885536	0.496984485	0.622041613
1817	0.648488044	0.624898573	0.497002849	0.622056504
1818	0.648502923	0.62491161	0.497021215	0.622071371
1819	0.648518013	0.624924633	0.497039581	0.622086228
1820	0.648533155	0.624937698	0.497057953	0.622101049
1821	0.648548506	0.624950735	0.497076329	0.622115849
1822	0.648564329	0.624964132	0.497094691	0.622130643
1823	0.648580047	0.624977612	0.49711306	0.622145393
1824	0.648595975	0.624991134	0.497131428	0.622160135
1825	0.648611483	0.625004503	0.497149801	0.622174884
1826	0.648626939	0.625017969	0.497168172	0.622189622
1827	0.648642395	0.62503138	0.497186536	0.622204376
1828	0.648657799	0.625044639	0.497204897	0.622219151
1829	0.648673884	0.625057953	0.497223252	0.62223391
1830	0.648689707	0.625071087	0.497241624	0.62224863
1831	0.648705111	0.625084027	0.497260004	0.622263349
1832	0.64872041	0.625096912	0.497278386	0.622278064
1833	0.648735656	0.625109769	0.497296748	0.622292845
1834	0.648750903	0.625122737	0.497315093	0.622307668
1835	0.648766254	0.625135705	0.497333443	0.622322466
1836	0.648780977	0.625148562	0.497351807	0.622337243
1837	0.648795909	0.625161378	0.497370163	0.622352032
1838	0.648810841	0.625174443	0.497388523	0.622366778
1839	0.648825878	0.625187425	0.497406875	0.622381548
1840	0.648840601	0.625200448	0.497425231	0.622396306
1841	0.648855271	0.625213582	0.497443582	0.622411061
1842	0.648869522	0.625226675	0.497461934	0.622425821
1843	0.648883302	0.625239781	0.497480288	0.62244058
1844	0.648897553	0.625253123	0.497498643	0.622455292
1845	0.648912171	0.625266589	0.497516989	0.622470007
1846	0.648926579	0.625280014	0.497535323	0.622484763
1847	0.648940882	0.625293175	0.497553671	0.622499502
1848	0.648954924	0.625306337	0.497572018	0.622514239
1849	0.648969123	0.625319499	0.497590373	0.62252893
1850	0.648983688	0.625332619	0.497608715	0.622543645
1851	0.648998358	0.625345712	0.49762705	0.622558372
1852	0.649012766	0.625358776	0.497645391	0.622573081
1853	0.649027227	0.625371883	0.497663731	0.622587785
1854	0.649042159	0.625384795	0.497682064	0.622602507
1855	0.649057301	0.625397791	0.497700398	0.622617202
1856	0.649072286	0.625410884	0.497718723	0.622631917
1857	0.649087166	0.625423838	0.49773705	0.622646634
1858	0.649101888	0.625436736	0.497755377	0.62266136
1859	0.649116663	0.62544958	0.497773704	0.622676084
1860	0.649131229	0.625462312	0.497792037	0.622690797
1861	0.649145794	0.625475031	0.497810361	0.622705532
1862	0.649160202	0.625487833	0.497828684	0.622720258
1863	0.64917503	0.625500594	0.497846987	0.62273503
1864	0.64918991	0.625513229	0.497865299	0.622749775
1865	0.649204423	0.625525865	0.497883611	0.622764519
1866	0.64921904	0.625538473	0.497901919	0.622779265
1867	0.649233134	0.625551331	0.49792023	0.622793978
1868	0.649247385	0.625564229	0.497938538	0.622808687
1869	0.649261741	0.625577239	0.497956833	0.622823416
1870	0.649276883	0.625590318	0.49797512	0.622838138
1871	0.64929213	0.625603258	0.497993412	0.622852845
1872	0.649307167	0.625616323	0.498011698	0.622867557
1873	0.649322623	0.625629374	0.498029986	0.62288224
1874	0.649338289	0.625642439	0.498048278	0.622896893
1875	0.649353849	0.625655503	0.498066565	0.622911557
1876	0.649369358	0.625668624	0.498084838	0.622926264
1877	0.649385652	0.625681854	0.498103112	0.622940926
1878	0.649402052	0.625695099	0.498121391	0.622955557
1879	0.649418765	0.625708344	0.498139657	0.62297022
1880	0.649434903	0.625721478	0.498157942	0.622984842
1881	0.649450935	0.625734764	0.49817622	0.622999451
1882	0.649466705	0.625747926	0.498194496	0.623014082
1883	0.649482424	0.625761129	0.498212785	0.623028647
1884	0.649498142	0.625774319	0.498231071	0.623043209
1885	0.649513493	0.625787287	0.498249365	0.623057775
1886	0.649528687	0.625800255	0.498267644	0.623072389
1887	0.649543934	0.625813015	0.498285918	0.623087033
1888	0.649558709	0.625825665	0.498304193	0.62310169
1889	0.649572908	0.625838204	0.498322474	0.623116351
1890	0.649587368	0.625850743	0.498340751	0.623131002
1891	0.649601881	0.625863337	0.498359017	0.623145669
1892	0.649616342	0.625876056	0.498377283	0.62316032
1893	0.649630645	0.625888788	0.498395552	0.623174948
1894	0.649645001	0.62590159	0.498413821	0.62318956
1895	0.649658938	0.625914475	0.498432083	0.623204188
1896	0.649672508	0.625927305	0.498450331	0.623218858
1897	0.649685659	0.625940314	0.498468584	0.623233493
1898	0.649698705	0.625953199	0.498486833	0.623248143
1899	0.64971217	0.625965946	0.498505083	0.623262773
1900	0.649725164	0.625978734	0.498523338	0.623277384
1901	0.649738419	0.625991536	0.498541592	0.623291986
1902	0.649751832	0.626004393	0.498559838	0.623306597
1903	0.649765402	0.626017209	0.498578076	0.623321224
1904	0.64977892	0.626030038	0.498596316	0.623335835
1905	0.64979249	0.626042965	0.49861456	0.623350413
1906	0.649806059	0.626055891	0.498632789	0.623365034
1907	0.649819996	0.62606879	0.498651019	0.623379637
1908	0.649833881	0.626081536	0.498669257	0.623394228
1909	0.649848079	0.626094366	0.498687485	0.62340883
1910	0.649861702	0.626107375	0.498705715	0.623423418
1911	0.649875324	0.626120385	0.498723944	0.623437995
1912	0.649888475	0.626133256	0.498742162	0.623452623
1913	0.649901573	0.626146113	0.498760381	0.623467233
1914	0.649914514	0.626158984	0.498778608	0.62348181
1915	0.649926827	0.626171814	0.49879684	0.623496387
1916	0.649938982	0.62618481	0.498815055	0.623511003
1917	0.649951452	0.626197791	0.49883327	0.623525606
1918	0.64996455	0.626210593	0.498851488	0.623540199
1919	0.649977806	0.62622352	0.498869697	0.623554794
1920	0.649991324	0.626236501	0.498887905	0.623569367
1921	0.650004632	0.626249483	0.498906117	0.623583931
1922	0.65001773	0.626262659	0.498924318	0.623598505
1923	0.650031562	0.626275696	0.498942507	0.623613103
1924	0.650045551	0.626288498	0.498960697	0.623627701
1925	0.650059907	0.62630141	0.498978889	0.623642266
1926	0.650073844	0.626314448	0.498997065	0.623656868
1927	0.650088357	0.62632754	0.499015228	0.623671494
1928	0.650102713	0.62634066	0.499033402	0.623686076
1929	0.650116545	0.626353877	0.499051573	0.623700663
1930	0.650131005	0.626367081	0.499069743	0.623715226
1931	0.650145047	0.626380409	0.499087906	0.623729807
1932	0.650159141	0.62639375	0.499106067	0.623744383
1933	0.650172763	0.626407078	0.499124246	0.623758903
1934	0.650186176	0.626420281	0.499142428	0.623773426
1935	0.650200008	0.626433208	0.499160599	0.623787995
1936	0.650213525	0.626446023	0.499178769	0.623802586
1937	0.650227776	0.62645877	0.499196934	0.623817177
1938	0.650242237	0.626471461	0.4992151	0.623831757
1939	0.650256645	0.626484083	0.49923328	0.623846297
1940	0.650270896	0.626496843	0.499251451	0.623860851
1941	0.650285095	0.626509535	0.499269609	0.623875442
1942	0.650299189	0.626522281	0.499287776	0.623889995
1943	0.65031365	0.626534862	0.499305944	0.623904542
1944	0.650327796	0.62654747	0.499324116	0.623919078
1945	0.650342414	0.626560202	0.499342272	0.623933621
1946	0.650356508	0.626572852	0.49936043	0.623948171
1947	0.650370444	0.626585502	0.49937859	0.623962715
1948	0.650384643	0.626598054	0.499396742	0.623977279
1949	0.650398685	0.626610663	0.499414889	0.623991855
1950	0.650412831	0.626623243	0.499433037	0.624006416
1951	0.650427082	0.626635851	0.499451189	0.624020946
1952	0.650441228	0.626648418	0.499469332	0.624035487
1953	0.650455741	0.626661026	0.499487461	0.624050056
1954	0.650470097	0.626673869	0.499505584	0.624064617
1955	0.650484348	0.626686381	0.499523713	0.624079192
1956	0.650498547	0.626698892	0.499541841	0.624093765
1957	0.650513165	0.626711334	0.499559966	0.624108329
1958	0.650527887	0.6267239	0.499578096	0.62412286
1959	0.650542715	0.626736384	0.499596202	0.624137456
1960	0.650557385	0.626748812	0.499614306	0.624152057
1961	0.650572317	0.626761379	0.49963239	0.624166699
1962	0.650586673	0.626774001	0.499650478	0.624181329
1963	0.650601396	0.626786512	0.499668573	0.624195926
1964	0.65061638	0.626798996	0.499686665	0.624210524
1965	0.650631417	0.626811369	0.499704748	0.624225161
1966	0.650646926	0.626823755	0.499722829	0.624239781
1967	0.65066212	0.626836142	0.49974091	0.624254408
1968	0.650677314	0.626848459	0.499758989	0.624269041
1969	0.650692508	0.626860832	0.499777076	0.624283635
1970	0.65070765	0.626873343	0.499795155	0.624298238
1971	0.650722844	0.626885827	0.499813218	0.624312889
1972	0.650738039	0.626898311	0.499831274	0.624327553
1973	0.650752866	0.626910974	0.499849342	0.624342164
1974	0.65076717	0.626923624	0.49986741	0.624356786
1975	0.650780687	0.626936412	0.499885494	0.624371362
1976	0.650793733	0.626948992	0.499903603	0.624385889
1977	0.650806622	0.626961642	0.499921705	0.624400431
1978	0.650819144	0.626974388	0.49993982	0.624414923
1979	0.650831457	0.626987107	0.49995793	0.624429432
1980	0.650844136	0.626999785	0.499976031	0.624443961
1981	0.650857077	0.627012351	0.499994125	0.62445851
1982	0.650870018	0.627024987	0.500012219	0.624473036
1983	0.650882645	0.627037803	0.500030323	0.624487502
1984	0.650895534	0.627050494	0.50004843	0.624501962
1985	0.650908109	0.627063282	0.500066548	0.624516373
1986	0.650920369	0.627076195	0.500084661	0.624530796
1987	0.650932786	0.627089232	0.500102778	0.624545186
1988	0.650945413	0.627102241	0.500120881	0.624559611
1989	0.650958721	0.627115182	0.500138981	0.624574023
1990	0.65097161	0.627128149	0.500157087	0.624588416
1991	0.650984603	0.627141117	0.500175193	0.624602804
1992	0.650997964	0.627154155	0.500193299	0.624617168
1993	0.651011429	0.627167219	0.500211396	0.624631547
1994	0.651024737	0.627180367	0.500229494	0.624645912
1995	0.651038202	0.627193349	0.500247606	0.62466024
1996	0.651051824	0.627206165	0.500265706	0.624674619
1997	0.651065185	0.627219105	0.500283808	0.62468898
1998	0.651079017	0.627231976	0.500301905	0.624703344
[truncated: 98,002 more rows]
