# Supplementary material for: Identification and characterization of constrained non-exonic bases lacking predictive epigenomic and transcription factor binding annotations
Source: Nat Commun. 2020 Dec 2;11:6168. doi: 10.1038/s41467-020-19962-9 (PMC7710766; doi:10.1038/s41467-020-19962-9)
Supplement: Supplementary file 11 — Source Data [file 41467_2020_19962_MOESM11_ESM.zip › SourceData/SupFig9g.txt]

Distance to Nearest Gene (bp)	Low_CNE | CNE	High_CNE | CNE	Low_notCNE | notCNE	High_notCNE | notCNE
0	0.956966557	0.774894226	0.94252903	1.200353962
1	0.956934911	0.774785735	0.942528314	1.200356459
2	0.956908753	0.774682227	0.942527618	1.200358886
3	0.956886236	0.77458236	0.942526899	1.200361393
4	0.956867054	0.77448629	0.942526135	1.200364057
5	0.956853564	0.774395159	0.942525359	1.200366763
6	0.956844108	0.774307837	0.942524554	1.200369568
7	0.956837896	0.774223511	0.942523728	1.200372449
8	0.956832589	0.774141147	0.942522885	1.200375385
9	0.956830145	0.774061211	0.942522078	1.200378198
10	0.956829943	0.773984143	0.942521241	1.200381116
11	0.956831579	0.77390881	0.942520413	1.200384002
12	0.956834872	0.773835069	0.942519558	1.200386984
13	0.956840101	0.773763518	0.942518679	1.20039005
14	0.956847062	0.773693286	0.942517824	1.200393029
15	0.956853705	0.773623337	0.942516952	1.200396071
16	0.956861791	0.773554867	0.94251606	1.200399179
17	0.956870929	0.773487925	0.942515128	1.200402427
18	0.956881864	0.773423251	0.942514201	1.20040566
19	0.956893751	0.773359994	0.942513271	1.200408901
20	0.956906963	0.773298904	0.942512312	1.200412246
21	0.956922679	0.773241038	0.942511308	1.200415746
22	0.956939848	0.773185169	0.942510289	1.200419299
23	0.956958734	0.773131368	0.942509203	1.200423085
24	0.956979461	0.773080346	0.942508073	1.200427023
25	0.957001768	0.773031814	0.942506967	1.20043088
26	0.957026372	0.772986123	0.94250581	1.200434913
27	0.957051283	0.772942011	0.942504655	1.20043894
28	0.957077007	0.772899868	0.942503473	1.200443061
29	0.957104922	0.772860329	0.942502288	1.200447189
30	0.957132212	0.772821559	0.942501065	1.200451454
31	0.957161606	0.772785483	0.942499809	1.200455835
32	0.957192432	0.772751239	0.942498529	1.200460296
33	0.957224212	0.77271831	0.942497233	1.200464813
34	0.957256684	0.772686941	0.942495934	1.200469341
35	0.957289745	0.772656522	0.942494631	1.200473885
36	0.957322903	0.77262668	0.94249329	1.200478558
37	0.957356845	0.772597933	0.94249198	1.200483125
38	0.957390533	0.772569596	0.942490615	1.200487887
39	0.957425922	0.772542773	0.942489308	1.20049244
40	0.957460893	0.772515911	0.942488055	1.20049681
41	0.957496325	0.772489658	0.942486809	1.200501152
42	0.957532168	0.772464049	0.942485551	1.200505538
43	0.957567902	0.772438496	0.942484302	1.200509892
44	0.95760382	0.772413444	0.942483027	1.200514339
45	0.957640191	0.772388927	0.942481771	1.200518716
46	0.957674417	0.772363558	0.942480473	1.20052324
47	0.957708326	0.772338598	0.942479196	1.200527694
48	0.957743362	0.772314649	0.942477922	1.200532136
49	0.957777905	0.772291121	0.942476582	1.200536807
50	0.957812702	0.772267878	0.942475213	1.200541579
51	0.957847338	0.772244582	0.942473861	1.200546294
52	0.957883917	0.772222941	0.94247256	1.200550829
53	0.957921102	0.772202389	0.942471248	1.200555403
54	0.957957991	0.772182212	0.942469916	1.200560044
55	0.957993807	0.772161824	0.942468565	1.200564755
56	0.95802926	0.772141506	0.942467251	1.200569338
57	0.958064611	0.772121516	0.942465941	1.200573902
58	0.958099196	0.772101462	0.942464611	1.200578538
59	0.958133765	0.772082191	0.942463264	1.200583234
60	0.958168386	0.772063314	0.942461909	1.20058796
61	0.958203623	0.77204478	0.942460553	1.200592686
62	0.958239429	0.772027086	0.942459217	1.200597343
63	0.958275277	0.772009707	0.94245791	1.200601899
64	0.958310752	0.771992175	0.94245662	1.200606397
65	0.958346123	0.771975167	0.942455331	1.200610893
66	0.958381809	0.771958661	0.942454021	1.200615458
67	0.958416476	0.77194207	0.942452706	1.200620043
68	0.95845116	0.771925918	0.942451371	1.200624695
69	0.958485616	0.77191009	0.942450052	1.200629296
70	0.958519289	0.771894726	0.94244868	1.200634079
71	0.958553013	0.771879604	0.94244734	1.200638749
72	0.958586294	0.771864549	0.942446014	1.200643372
73	0.958619872	0.771850337	0.942444706	1.200647933
74	0.958652447	0.771835724	0.942443416	1.200652429
75	0.958685784	0.77182175	0.942442142	1.200656871
76	0.958718553	0.771808014	0.942440856	1.200661352
77	0.958752323	0.771795101	0.942439604	1.200665719
78	0.958786332	0.771782807	0.942438387	1.200669961
79	0.958819492	0.771770338	0.94243718	1.200674169
80	0.958853804	0.771758957	0.942435958	1.200678428
81	0.958886713	0.771746856	0.942434748	1.200682646
82	0.958919164	0.771734831	0.942433525	1.200686912
83	0.958950656	0.771722792	0.942432292	1.200691208
84	0.95898228	0.771711489	0.942431061	1.2006955
85	0.959013492	0.77170064	0.942429776	1.200699981
86	0.959044728	0.771690152	0.942428529	1.200704328
87	0.959074735	0.771679126	0.942427221	1.200708889
88	0.959103683	0.771667635	0.942425923	1.200713412
89	0.959132566	0.771656285	0.942424654	1.200717837
90	0.959161894	0.771645742	0.942423368	1.200722321
91	0.959191101	0.771635612	0.942422119	1.200726675
92	0.959219161	0.771625096	0.94242088	1.200730994
93	0.959247318	0.771615207	0.942419638	1.200735324
94	0.959275438	0.771605834	0.942418405	1.200739621
95	0.959303193	0.771596573	0.942417197	1.200743834
96	0.959330619	0.771587715	0.942415977	1.200748085
97	0.959358115	0.771578914	0.942414808	1.200752161
98	0.959384771	0.771569862	0.942413624	1.200756289
99	0.959411972	0.771561237	0.942412476	1.200760291
100	0.959438513	0.771552816	0.942411328	1.200764295
101	0.959465805	0.771545191	0.942410166	1.200768343
102	0.959492887	0.771537897	0.942408989	1.200772448
103	0.959518901	0.771530063	0.942407844	1.20077644
104	0.959545884	0.771523244	0.942406766	1.200780198
105	0.959571353	0.771515713	0.942405703	1.200783902
106	0.959596608	0.771508403	0.94240465	1.200787575
107	0.959622151	0.771501373	0.942403658	1.200791031
108	0.959647422	0.771494492	0.942402668	1.200794484
109	0.959672705	0.771487791	0.942401695	1.200797875
110	0.959697382	0.771481055	0.942400763	1.200801124
111	0.959721245	0.771474148	0.942399856	1.200804287
112	0.959745853	0.771467922	0.942398942	1.200807473
113	0.959770078	0.771461656	0.942398076	1.200810493
114	0.959793303	0.771454998	0.942397207	1.200813522
115	0.959815979	0.771448388	0.942396346	1.200816523
116	0.959837807	0.771441461	0.942395491	1.200819504
117	0.959860073	0.771434926	0.942394636	1.200822484
118	0.959882566	0.77142883	0.942393772	1.200825495
119	0.959906208	0.77142385	0.94239293	1.200828432
120	0.959929176	0.771418738	0.942392128	1.200831227
121	0.959952091	0.77141399	0.942391324	1.200834032
122	0.959975523	0.771410152	0.942390516	1.200836849
123	0.95999798	0.77140581	0.942389708	1.200839666
124	0.960019948	0.771401397	0.942388909	1.20084245
125	0.960041069	0.771396667	0.942388108	1.200845242
126	0.960060994	0.771391252	0.942387358	1.200847857
127	0.960079874	0.771385411	0.942386623	1.200850421
128	0.960097411	0.771378774	0.942385899	1.200852945
129	0.960115783	0.771373039	0.942385152	1.200855548
130	0.960134252	0.771367778	0.942384398	1.200858177
131	0.960152361	0.771362596	0.942383681	1.200860676
132	0.960170269	0.771357675	0.942383028	1.200862953
133	0.96018862	0.771353261	0.942382397	1.200865153
134	0.960206482	0.771348435	0.942381781	1.200867299
135	0.960223494	0.771343665	0.942381142	1.200869527
136	0.960240011	0.771338713	0.942380532	1.200871655
137	0.960257258	0.771334444	0.942379935	1.200873734
138	0.960274848	0.771330907	0.942379342	1.200875803
139	0.960293198	0.771328241	0.942378763	1.20087782
140	0.960311174	0.771325468	0.942378202	1.200879775
141	0.960329292	0.771323026	0.94237763	1.200881771
142	0.960346664	0.77132004	0.942377084	1.200883676
143	0.960363288	0.771316696	0.94237654	1.200885569
144	0.960379697	0.771313426	0.94237602	1.200887382
145	0.960395821	0.771310124	0.942375534	1.200889078
146	0.960412215	0.771307147	0.942375069	1.200890698
147	0.960429013	0.771304412	0.942374633	1.20089222
148	0.960445859	0.77130201	0.942374241	1.200893587
149	0.960462515	0.771299908	0.942373843	1.200894971
150	0.960479741	0.771298157	0.942373458	1.200896314
151	0.960497206	0.771296544	0.9423731	1.200897563
152	0.960513896	0.771294526	0.942372781	1.200898675
153	0.960531126	0.771293154	0.942372462	1.200899788
154	0.960546758	0.771290844	0.942372166	1.200900821
155	0.96056211	0.771288603	0.942371904	1.200901734
156	0.960578074	0.771286935	0.942371678	1.20090252
157	0.960592525	0.771284441	0.942371448	1.200903324
158	0.960606627	0.771281914	0.942371233	1.200904073
159	0.960620564	0.771279612	0.942370976	1.200904968
160	0.960633607	0.771276998	0.942370779	1.200905653
161	0.960646972	0.771274668	0.942370602	1.200906271
162	0.960659303	0.77127165	0.942370465	1.200906749
163	0.960671943	0.771268876	0.942370411	1.200906939
164	0.960684222	0.771266031	0.942370347	1.200907162
165	0.960696662	0.771263322	0.942370317	1.200907264
166	0.960709261	0.771260753	0.942370323	1.200907245
167	0.960721111	0.771257863	0.942370333	1.200907211
168	0.960732027	0.771254583	0.942370357	1.200907124
169	0.960743591	0.77125184	0.942370351	1.200907146
170	0.960754886	0.771249062	0.942370403	1.200906966
171	0.96076551	0.771246149	0.942370445	1.200906819
172	0.960777551	0.771244195	0.942370499	1.200906631
173	0.96078863	0.771241816	0.942370553	1.200906443
174	0.960799264	0.77123925	0.942370643	1.200906129
175	0.960810442	0.77123749	0.94237075	1.200905755
176	0.960821478	0.771235878	0.942370866	1.20090535
177	0.960831786	0.771234055	0.94237095	1.200905058
178	0.960842137	0.77123226	0.942371082	1.200904597
179	0.960851852	0.77123029	0.942371203	1.200904177
180	0.96086148	0.771228394	0.942371374	1.200903581
181	0.960869651	0.771225602	0.942371563	1.200902923
182	0.960878242	0.771223053	0.942371766	1.200902214
183	0.96088721	0.771221047	0.942371965	1.200901521
184	0.960896234	0.771219113	0.942372188	1.200900743
185	0.960904263	0.771216606	0.942372434	1.200899886
186	0.960912542	0.771214462	0.942372621	1.200899234
187	0.960920467	0.771212024	0.942372875	1.200898346
188	0.96092853	0.771209799	0.942373172	1.20089731
189	0.960937645	0.771208357	0.942373454	1.200896328
190	0.96094645	0.771206993	0.942373788	1.200895166
191	0.960956293	0.771206223	0.942374117	1.200894018
192	0.960967342	0.771206461	0.942374454	1.200892844
193	0.960978409	0.771206844	0.942374813	1.200891593
194	0.960989842	0.771207884	0.942375214	1.200890195
195	0.961001021	0.771208742	0.942375617	1.200888789
196	0.961011482	0.771209466	0.942376011	1.200887416
197	0.961021849	0.771210145	0.942376407	1.200886035
198	0.961031751	0.771210533	0.942376817	1.200884605
199	0.961042451	0.771211188	0.942377246	1.20088311
200	0.961051412	0.77121092	0.942377677	1.200881606
201	0.961060845	0.771211191	0.942378141	1.20087999
202	0.961070531	0.771211442	0.942378626	1.200878299
203	0.96108026	0.771211906	0.942379096	1.20087666
204	0.96108931	0.771211971	0.942379552	1.200875072
205	0.961097936	0.77121182	0.942380036	1.200873384
206	0.961105968	0.771211382	0.942380542	1.20087162
207	0.961114246	0.771211188	0.942381069	1.200869783
208	0.961122211	0.771210586	0.942381641	1.200867788
209	0.961130437	0.77121042	0.942382238	1.200865705
210	0.961139626	0.771210963	0.942382861	1.200863536
211	0.961147819	0.77121112	0.942383492	1.200861333
212	0.961155928	0.771211313	0.942384147	1.200859051
213	0.961164018	0.771211539	0.942384802	1.200856767
214	0.961171766	0.771211503	0.942385463	1.200854464
215	0.961178344	0.771211084	0.942386078	1.20085232
216	0.961184426	0.771210527	0.942386734	1.200850031
217	0.961190363	0.771209818	0.942387397	1.200847722
218	0.961196706	0.77120969	0.942388051	1.200845443
219	0.96120361	0.771209991	0.942388717	1.200843121
220	0.961211322	0.771210971	0.942389419	1.200840673
221	0.961218341	0.771211365	0.942390101	1.200838293
222	0.961224082	0.771211195	0.942390791	1.20083589
223	0.961230495	0.771211449	0.942391491	1.20083345
224	0.961236772	0.771211962	0.942392219	1.20083091
225	0.961243402	0.771212947	0.942392932	1.200828426
226	0.961249669	0.7712139	0.94239366	1.200825886
227	0.961256084	0.771214955	0.942394355	1.200823463
228	0.961262669	0.771216221	0.942395103	1.200820858
229	0.961269159	0.771217295	0.942395834	1.20081831
230	0.961275587	0.771218516	0.942396594	1.200815657
231	0.961282444	0.77122005	0.942397356	1.200813003
232	0.961289665	0.771221756	0.942398156	1.200810215
233	0.961296678	0.771223459	0.94239893	1.200807514
234	0.96130386	0.771225562	0.942399724	1.200804748
235	0.961311697	0.771228277	0.942400502	1.200802033
236	0.961319568	0.771231138	0.942401307	1.200799227
237	0.961327141	0.771233779	0.942402118	1.200796401
238	0.961334161	0.771236392	0.942402889	1.200793715
239	0.961340622	0.771238719	0.942403674	1.200790978
240	0.961346911	0.771241008	0.942404476	1.200788182
241	0.961352125	0.771242579	0.942405305	1.200785292
242	0.961357531	0.771244288	0.942406152	1.20078234
243	0.961362826	0.771245996	0.942407036	1.200779257
244	0.961367932	0.771247515	0.942407945	1.200776086
245	0.961373012	0.771248949	0.942408866	1.200772878
246	0.961378221	0.771250526	0.942409796	1.200769635
247	0.961384008	0.77125234	0.942410708	1.200766456
248	0.961389692	0.771254411	0.942411606	1.200763323
249	0.961396276	0.771257348	0.942412557	1.20076001
250	0.96140172	0.771259606	0.942413505	1.200756704
251	0.961406372	0.771261506	0.942414459	1.200753377
252	0.961411215	0.771263393	0.942415424	1.200750013
253	0.961416216	0.771265268	0.942416428	1.200746516
254	0.961421693	0.771267459	0.94241745	1.200742951
255	0.961426581	0.771269513	0.942418465	1.200739412
256	0.961432424	0.771272351	0.942419492	1.200735831
257	0.961438468	0.771275402	0.942420529	1.200732216
258	0.961444091	0.771278197	0.942421559	1.200728628
259	0.96144946	0.771280653	0.942422623	1.200724917
260	0.961454643	0.771283223	0.942423698	1.200721171
261	0.961459286	0.771285465	0.942424804	1.200717312
262	0.961463663	0.771287674	0.942425867	1.200713608
263	0.961468313	0.771290167	0.942426947	1.200709843
264	0.961472422	0.771292523	0.942428065	1.200705944
265	0.961476345	0.771294648	0.942429179	1.200702062
266	0.961480009	0.771296475	0.942430281	1.20069822
267	0.961483165	0.771297982	0.942431359	1.200694461
268	0.961484786	0.771298636	0.942432436	1.200690708
269	0.961485952	0.771299078	0.942433505	1.20068698
270	0.961487897	0.771299976	0.942434562	1.200683297
271	0.961489252	0.77130059	0.942435635	1.200679555
272	0.961490559	0.771301202	0.942436726	1.200675751
273	0.961493211	0.77130247	0.942437849	1.200671836
274	0.961495623	0.771303592	0.942439003	1.200667815
275	0.961498239	0.771305081	0.942440136	1.200663862
276	0.961500484	0.771306462	0.942441303	1.200659795
277	0.961502797	0.771308134	0.942442485	1.200655676
278	0.961505097	0.771309954	0.942443661	1.200651575
279	0.961507597	0.771311981	0.942444876	1.200647339
280	0.96151029	0.771314147	0.942446055	1.20064323
281	0.961512587	0.771316137	0.94244724	1.200639099
282	0.961514939	0.771318046	0.942448454	1.200634865
283	0.96151612	0.771319278	0.942449684	1.200630577
284	0.961517865	0.771320896	0.942450919	1.200626273
285	0.961519754	0.771322843	0.94245217	1.200621911
286	0.961521348	0.771324719	0.94245341	1.200617588
287	0.96152325	0.771327032	0.942454677	1.20061317
288	0.961525473	0.771329629	0.942455938	1.200608777
289	0.961527791	0.771332219	0.942457226	1.200604283
290	0.961529793	0.771334627	0.942458471	1.200599945
291	0.96153271	0.771337559	0.942459724	1.200595576
292	0.961535006	0.771340355	0.942461031	1.200591021
293	0.961537353	0.771343291	0.94246232	1.200586528
294	0.961539348	0.771346086	0.942463619	1.200581998
295	0.96154186	0.771349457	0.942464873	1.200577627
296	0.961543484	0.77135233	0.942466159	1.200573144
297	0.961545412	0.771355336	0.942467432	1.200568705
298	0.961547087	0.771358157	0.942468742	1.20056414
299	0.961547982	0.771360702	0.942470076	1.200559486
300	0.961549611	0.771363668	0.942471442	1.200554724
301	0.961550565	0.771366427	0.942472819	1.200549925
302	0.961550805	0.771368862	0.942474193	1.200545134
303	0.961550955	0.771371068	0.942475602	1.200540222
304	0.961551568	0.771373553	0.942477018	1.200535287
305	0.96155342	0.771376812	0.942478441	1.200530324
306	0.96155468	0.771379637	0.942479868	1.200525351
307	0.96155565	0.77138217	0.942481304	1.200520346
308	0.96155696	0.77138495	0.942482722	1.200515402
309	0.961559203	0.771388406	0.942484157	1.2005104
310	0.961561255	0.771391865	0.942485589	1.200505406
311	0.961563147	0.771395177	0.942487046	1.200500326
312	0.961564395	0.771398094	0.942488507	1.200495236
313	0.961565644	0.771401002	0.942489983	1.200490089
314	0.961567535	0.771404291	0.942491449	1.200484979
315	0.961568994	0.771407478	0.942492928	1.200479822
316	0.961570033	0.771410412	0.942494364	1.200474816
317	0.961571124	0.771413638	0.942495818	1.200469747
318	0.961572342	0.771416855	0.942497294	1.200464601
319	0.961574341	0.771420486	0.942498766	1.200459468
320	0.961576124	0.771423895	0.942500262	1.200454253
321	0.961577875	0.771427112	0.942501807	1.200448867
322	0.961579227	0.771430037	0.942503388	1.200443354
323	0.961580463	0.771433185	0.942504935	1.200437965
324	0.961580617	0.771435914	0.942506471	1.20043261
325	0.961581367	0.771439029	0.942508055	1.200427087
326	0.961581601	0.771441555	0.942509693	1.200421374
327	0.961582323	0.771444433	0.94251134	1.200415633
328	0.96158285	0.771447199	0.942512979	1.200409922
329	0.961583714	0.771450058	0.942514632	1.200404158
330	0.961585184	0.771453189	0.942516317	1.200398282
331	0.961586614	0.771456581	0.942518046	1.200392254
332	0.961587023	0.771459403	0.942519716	1.200386433
333	0.961587882	0.771462461	0.942521401	1.20038056
334	0.961588514	0.7714656	0.942523075	1.200374725
335	0.961588713	0.771468637	0.942524773	1.200368803
336	0.961588965	0.771471774	0.942526476	1.200362867
337	0.961589654	0.771475307	0.942528172	1.200356953
338	0.961589257	0.771478126	0.942529913	1.200350885
339	0.961589368	0.771481597	0.942531616	1.20034495
340	0.961589759	0.771485093	0.942533335	1.200338954
341	0.961590312	0.77148873	0.942535095	1.200332821
342	0.961590366	0.771492117	0.942536864	1.200326654
343	0.961590044	0.771495133	0.942538655	1.200320408
344	0.961589556	0.771498225	0.942540442	1.200314179
345	0.961588788	0.771501283	0.942542195	1.200308069
346	0.961588202	0.771504592	0.942543969	1.200301885
347	0.961587876	0.771508143	0.942545734	1.200295731
348	0.961588336	0.771512222	0.942547512	1.200289531
349	0.961588482	0.771516119	0.942549267	1.200283415
350	0.961588769	0.771520194	0.942551032	1.200277261
351	0.961589412	0.771524514	0.942552822	1.200271022
352	0.961589947	0.771528799	0.942554597	1.200264832
353	0.961590795	0.771533444	0.942556334	1.200258777
354	0.961592324	0.771538397	0.942558101	1.200252617
355	0.961593692	0.771543389	0.942559869	1.200246452
356	0.961594305	0.771547843	0.942561651	1.20024024
357	0.961594351	0.771551936	0.942563451	1.200233967
358	0.961594035	0.771555854	0.942565274	1.20022761
359	0.96159423	0.771559863	0.942567092	1.200221272
360	0.96159402	0.77156366	0.942568961	1.200214757
361	0.96159409	0.771567478	0.942570846	1.200208185
362	0.961594421	0.77157136	0.94257272	1.200201654
363	0.961595461	0.771575585	0.942574601	1.200195094
364	0.961595828	0.771579422	0.942576472	1.200188571
365	0.961597273	0.77158404	0.942578375	1.200181937
366	0.961598599	0.771588916	0.942580245	1.20017542
367	0.961599575	0.771593646	0.942582149	1.200168782
368	0.961600301	0.771598526	0.942584036	1.200162202
369	0.96160109	0.771603586	0.942585946	1.200155543
370	0.961601599	0.77160876	0.942587894	1.200148753
371	0.961601753	0.77161368	0.942589846	1.200141948
372	0.961602072	0.771618512	0.942591799	1.200135141
373	0.961603151	0.771623987	0.942593756	1.200128317
374	0.961604477	0.771629857	0.942595738	1.200121408
375	0.961605217	0.771635405	0.942597744	1.200114416
376	0.961606279	0.77164105	0.942599741	1.200107451
377	0.961607846	0.771647197	0.942601744	1.20010047
378	0.961609969	0.771653619	0.942603757	1.200093451
379	0.961611725	0.771659751	0.942605792	1.200086359
380	0.961613869	0.771666277	0.942607806	1.200079336
381	0.961615255	0.771672489	0.94260985	1.200072211
382	0.961616439	0.771678665	0.942611865	1.200065188
383	0.961617337	0.771684696	0.94261391	1.200058055
384	0.961618529	0.771691123	0.942615945	1.200050964
385	0.961620283	0.771697936	0.942618015	1.200043745
386	0.961622051	0.771704932	0.942620061	1.200036612
387	0.961624304	0.77171213	0.942622108	1.200029478
388	0.961626353	0.771719145	0.942624209	1.200022152
389	0.961626883	0.771725386	0.942626244	1.200015057
390	0.961627511	0.771731579	0.942628294	1.200007911
391	0.961627984	0.771737733	0.942630348	1.200000752
392	0.961628719	0.771743946	0.942632435	1.199993475
393	0.961629285	0.771749938	0.94263454	1.199986137
394	0.96163011	0.771756361	0.94263666	1.199978747
395	0.961630821	0.771762816	0.942638816	1.19997123
396	0.961631102	0.77176879	0.942640958	1.199963763
397	0.961631374	0.771774872	0.942643121	1.199956223
398	0.961631591	0.771781024	0.942645294	1.199948646
399	0.96163212	0.771787383	0.94264746	1.199941097
400	0.961632828	0.771793657	0.942649655	1.199933443
401	0.961633893	0.771799987	0.942651859	1.19992576
402	0.96163529	0.771806452	0.942654118	1.199917884
403	0.961636477	0.771812808	0.942656331	1.199910168
404	0.961637284	0.771819022	0.942658536	1.199902484
405	0.961637716	0.771825017	0.942660743	1.19989479
406	0.96163843	0.77183137	0.942662965	1.199887044
407	0.961639221	0.771837902	0.942665221	1.199879177
408	0.961639415	0.771844266	0.942667509	1.1998712
409	0.961639785	0.771850578	0.942669818	1.199863153
410	0.961639229	0.771856357	0.942672125	1.19985511
411	0.961638642	0.771861951	0.942674444	1.199847025
412	0.961638251	0.771867975	0.942676726	1.199839069
413	0.961638127	0.771874166	0.94267905	1.199830967
414	0.961638381	0.771880339	0.94268138	1.199822844
415	0.961639177	0.771886601	0.9426837	1.199814757
416	0.961640635	0.771893355	0.942685995	1.199806756
417	0.961641646	0.771900005	0.942688305	1.199798701
418	0.961642016	0.771906256	0.942690599	1.199790705
419	0.961642545	0.771912831	0.942692908	1.199782657
420	0.961643429	0.771919462	0.942695178	1.199774742
421	0.96164427	0.771926052	0.942697468	1.19976676
422	0.96164464	0.77193228	0.942699769	1.199758736
423	0.96164479	0.771938322	0.942702076	1.199750694
424	0.96164515	0.771944652	0.942704386	1.199742643
425	0.961645394	0.771950867	0.942706721	1.199734501
426	0.9616462	0.771957283	0.942709078	1.199726283
427	0.961647343	0.77196432	0.942711447	1.199718027
428	0.961648037	0.771971105	0.942713827	1.199709728
429	0.961648147	0.771977567	0.942716192	1.199701485
430	0.961648278	0.771984139	0.942718549	1.199693267
431	0.961649223	0.771991087	0.942720948	1.199684903
432	0.961650303	0.771998101	0.942723344	1.199676549
433	0.961650751	0.772004797	0.942725735	1.199668214
434	0.961651384	0.772011703	0.94272811	1.199659935
435	0.961652293	0.772018856	0.942730471	1.199651704
436	0.961652209	0.772025517	0.942732835	1.199643463
437	0.961651802	0.77203192	0.942735239	1.199635082
438	0.961652003	0.772038893	0.942737613	1.199626806
439	0.961651257	0.772045224	0.942740036	1.199618361
440	0.961650879	0.772051985	0.942742436	1.199609994
441	0.961650967	0.772058988	0.942744846	1.199601593
442	0.961651377	0.772066238	0.942747242	1.199593237
443	0.96165139	0.77207301	0.942749693	1.199584693
444	0.961651469	0.772079739	0.942752148	1.199576134
445	0.961651106	0.772086141	0.942754621	1.199567512
446	0.961651079	0.772092822	0.942757077	1.19955895
447	0.961650552	0.772099292	0.942759515	1.199550451
448	0.961649916	0.772105576	0.94276198	1.199541858
449	0.961648738	0.772111427	0.942764471	1.199533175
450	0.961647313	0.772117055	0.942766967	1.199524474
451	0.961646226	0.772122927	0.942769439	1.199515855
452	0.961645208	0.772128901	0.942771892	1.199507303
453	0.961644338	0.772134975	0.94277435	1.199498735
454	0.961643786	0.77214133	0.942776799	1.199490196
455	0.961643147	0.772147608	0.942779228	1.199481729
456	0.961642305	0.7721537	0.942781643	1.19947331
457	0.961641785	0.772160035	0.942784053	1.199464907
458	0.961641231	0.772166405	0.942786488	1.199456419
459	0.961641053	0.772172944	0.942788926	1.19944792
460	0.961640112	0.772179242	0.942791335	1.199439522
461	0.961640052	0.772186025	0.942793764	1.199431053
462	0.961640995	0.772193513	0.942796235	1.199422439
463	0.961641464	0.772200864	0.942798721	1.199413774
464	0.961642007	0.772208433	0.942801174	1.199405222
465	0.961642461	0.772216116	0.942803649	1.199396593
466	0.961642945	0.772223974	0.942806137	1.199387918
467	0.961643708	0.772232039	0.942808626	1.199379241
468	0.961644442	0.772240247	0.942811141	1.199370473
469	0.961644659	0.772248098	0.942813619	1.199361836
470	0.961644854	0.772255835	0.942816122	1.199353108
471	0.961644821	0.772263313	0.942818646	1.199344312
472	0.961645047	0.772271223	0.942821175	1.199335495
473	0.961645429	0.772279306	0.942823711	1.199326653
474	0.961645681	0.772287425	0.942826242	1.199317829
475	0.961646514	0.772295894	0.942828781	1.19930898
476	0.961647351	0.772304656	0.942831306	1.199300176
477	0.961647495	0.772312914	0.942833836	1.199291355
478	0.961647405	0.772320982	0.942836345	1.199282607
479	0.961648096	0.772329426	0.942838838	1.199273916
480	0.961648251	0.772337551	0.942841354	1.199265147
481	0.961647892	0.77234528	0.942843871	1.199256372
482	0.961647221	0.772352638	0.942846374	1.199247647
483	0.961646703	0.772360205	0.942848897	1.199238851
484	0.961646533	0.772367904	0.942851437	1.199229996
485	0.961646654	0.772375852	0.942853964	1.199221186
486	0.961646618	0.772383802	0.942856496	1.199212359
487	0.961646829	0.772391965	0.942859055	1.199203436
488	0.961646786	0.772399984	0.942861599	1.199194567
489	0.961646137	0.772407422	0.942864133	1.199185735
490	0.961645418	0.772414932	0.942866653	1.199176949
491	0.961644955	0.772422728	0.942869161	1.199168205
492	0.961644967	0.772430987	0.942871682	1.199159417
493	0.961644401	0.772438704	0.942874247	1.199150476
494	0.961644314	0.772446656	0.942876832	1.199141464
495	0.961643764	0.772454359	0.942879381	1.199132578
496	0.961643076	0.772462018	0.942881932	1.199123685
497	0.961642402	0.772469855	0.942884479	1.199114804
498	0.961641651	0.772477504	0.942887098	1.199105674
499	0.961640346	0.772484685	0.942889702	1.199096596
500	0.9616387	0.772491652	0.94289234	1.199087402
501	0.96163821	0.772499164	0.942895036	1.199078002
502	0.961636885	0.772506031	0.942897727	1.199068619
503	0.961634245	0.772512192	0.942900391	1.199059335
504	0.961631924	0.772518635	0.942903052	1.199050056
505	0.96162979	0.772525255	0.942905712	1.199040785
506	0.961628041	0.772532119	0.942908363	1.199031542
507	0.961627285	0.772539617	0.942911004	1.199022335
508	0.961626606	0.772547292	0.942913649	1.199013112
509	0.96162563	0.772554785	0.942916271	1.199003974
510	0.961624761	0.772562304	0.942918903	1.198994798
511	0.961624892	0.772570529	0.942921532	1.198985632
512	0.961624586	0.772578393	0.942924187	1.198976375
513	0.96162408	0.77258622	0.94292685	1.198967093
514	0.961624132	0.772594618	0.942929505	1.198957836
515	0.961624579	0.772603147	0.942932186	1.198948492
516	0.96162601	0.772612565	0.942934898	1.198939037
517	0.961627134	0.772621917	0.942937589	1.198929654
518	0.961627582	0.772630766	0.942940269	1.19892031
519	0.96162833	0.772639932	0.942942972	1.198910888
520	0.961629055	0.77264917	0.942945707	1.198901352
521	0.961629941	0.772658362	0.942948444	1.198891812
522	0.961630193	0.772667458	0.942951171	1.198882306
523	0.961629844	0.772676085	0.942953878	1.198872869
524	0.961629037	0.772684758	0.942956562	1.19886351
525	0.961628151	0.772693428	0.942959238	1.198854183
526	0.961627253	0.772702058	0.942961939	1.198844768
527	0.961626668	0.772710854	0.94296464	1.19883535
528	0.961626195	0.772719789	0.942967333	1.198825961
529	0.961624865	0.772728153	0.94297001	1.198816631
530	0.961624711	0.772737365	0.942972667	1.198807365
531	0.961624275	0.772746397	0.942975342	1.198798041
532	0.961623457	0.772755327	0.942978027	1.19878868
533	0.961622285	0.772764004	0.94298071	1.198779326
534	0.961621073	0.772772605	0.942983411	1.198769912
535	0.96161898	0.772780563	0.942986116	1.198760482
536	0.961617588	0.772788904	0.942988833	1.198751009
537	0.961616089	0.772797207	0.942991583	1.198741423
538	0.961614599	0.772805575	0.942994343	1.198731801
539	0.961613671	0.772814141	0.942997117	1.198722131
540	0.961612456	0.772822753	0.942999889	1.198712464
541	0.961611722	0.772831754	0.94300263	1.198702911
542	0.961610992	0.772840715	0.943005369	1.19869336
543	0.96161018	0.772849715	0.943008124	1.198683757
544	0.961609502	0.772858443	0.943010893	1.198674105
545	0.961607975	0.772866675	0.943013668	1.198664428
546	0.961606914	0.772874958	0.943016447	1.198654741
547	0.961605839	0.772883203	0.943019246	1.198644983
548	0.961604807	0.772891329	0.943022086	1.198635082
549	0.961605132	0.772900184	0.943024921	1.1986252
550	0.961604571	0.772908619	0.943027793	1.198615186
551	0.961604055	0.772917085	0.943030619	1.198605337
552	0.961603632	0.772925544	0.943033435	1.198595518
553	0.961603335	0.772933992	0.943036256	1.198585683
554	0.961603485	0.772942679	0.943039085	1.198575821
555	0.961603197	0.772951188	0.943041931	1.1985659
556	0.96160295	0.772959765	0.943044773	1.198555993
557	0.961602696	0.772968225	0.94304762	1.198546066
558	0.961602709	0.772976857	0.943050448	1.198536209
559	0.961603274	0.772985948	0.943053285	1.198526319
560	0.961604995	0.772995739	0.943056118	1.19851644
561	0.961606519	0.773005457	0.943058962	1.198506526
562	0.961607896	0.773015245	0.943061801	1.198496628
563	0.961608893	0.773024892	0.943064646	1.198486712
564	0.961610173	0.773034522	0.943067495	1.19847678
565	0.961611067	0.773044085	0.943070377	1.198466731
566	0.961611566	0.773053507	0.94307323	1.198456786
567	0.96161205	0.773062927	0.943076084	1.198446836
568	0.961612146	0.773072133	0.943078928	1.198436921
569	0.961610883	0.773080452	0.943081722	1.198427181
570	0.961609465	0.773088583	0.94308452	1.198417427
571	0.961607938	0.773096528	0.943087363	1.198407517
572	0.961606791	0.773104749	0.943090222	1.198397549
573	0.961605926	0.773113139	0.94309305	1.198387691
574	0.961606078	0.773122045	0.94309591	1.198377721
575	0.96160585	0.773130809	0.943098793	1.19836767
576	0.96160575	0.773139712	0.943101664	1.198357658
577	0.961605106	0.773148405	0.943104521	1.198347699
578	0.961604104	0.773156735	0.943107367	1.19833778
579	0.961602819	0.773165072	0.943110186	1.19832795
580	0.9616019	0.773173689	0.943113029	1.198318038
581	0.961601155	0.773182442	0.943115864	1.198308155
582	0.961600751	0.773191403	0.943118724	1.198298186
583	0.961600377	0.773200543	0.943121568	1.19828827
584	0.961600019	0.773209677	0.943124409	1.198278368
585	0.961600032	0.773219012	0.943127248	1.19826847
586	0.961599898	0.773228424	0.943130092	1.198258555
587	0.961599632	0.773237911	0.943132926	1.198248674
588	0.961598609	0.773246937	0.943135731	1.198238897
589	0.961598303	0.773256343	0.943138583	1.198228952
590	0.961598849	0.773266158	0.943141447	1.198218969
591	0.961599487	0.773276003	0.943144297	1.198209036
592	0.961600014	0.773285845	0.943147152	1.198199082
593	0.961600034	0.773295253	0.943149988	1.198189195
594	0.961599615	0.773304485	0.943152861	1.198179177
595	0.961598119	0.773313008	0.943155687	1.198169327
596	0.961596381	0.773321275	0.943158521	1.198159447
597	0.961594736	0.773329717	0.943161375	1.198149498
598	0.96159365	0.773338356	0.943164236	1.198139522
599	0.961592568	0.773346954	0.943167121	1.198129465
600	0.961591866	0.773355834	0.943170017	1.198119369
601	0.961590908	0.773364606	0.943172909	1.198109289
602	0.961590619	0.773373761	0.943175802	1.198099204
603	0.961589687	0.773382415	0.943178693	1.198089123
604	0.961588291	0.773390671	0.94318157	1.198079093
605	0.961587041	0.773399029	0.943184481	1.198068946
606	0.961586009	0.773407562	0.943187389	1.198058809
607	0.961585234	0.773416196	0.943190326	1.198048567
608	0.961584484	0.773424899	0.943193261	1.198038338
609	0.961583399	0.773433501	0.943196175	1.198028178
610	0.961582365	0.77344206	0.943199092	1.198018008
611	0.961581422	0.773450459	0.943202039	1.198007736
612	0.961579433	0.77345833	0.943204952	1.197997578
613	0.961577744	0.773466334	0.943207899	1.197987307
614	0.961577093	0.773475117	0.94321083	1.19797709
615	0.961576214	0.773484016	0.943213728	1.197966984
616	0.961574685	0.773492489	0.943216645	1.197956817
617	0.961573358	0.773501322	0.943219529	1.197946762
618	0.961571919	0.773510004	0.943222391	1.197936783
619	0.961570044	0.773518326	0.943225294	1.197926665
620	0.961567298	0.773526081	0.943228171	1.197916636
621	0.961564568	0.77353383	0.943231047	1.197906608
622	0.961561434	0.773541215	0.943233888	1.197896704
623	0.961558189	0.773548784	0.94323672	1.197886832
624	0.961555079	0.77355623	0.94323956	1.197876929
625	0.96155204	0.773563927	0.943242414	1.197866982
626	0.961549202	0.773571652	0.943245306	1.197856898
627	0.961545849	0.77357902	0.943248183	1.19784687
628	0.961542725	0.773586448	0.943251075	1.197836788
629	0.961539845	0.773594275	0.943253944	1.197826785
630	0.9615369	0.773602135	0.943256806	1.197816809
631	0.961534491	0.773610455	0.943259687	1.197806764
632	0.96153188	0.773618405	0.943262582	1.19779667
633	0.961529234	0.773626574	0.943265456	1.197786651
634	0.961526566	0.773634813	0.943268361	1.197776526
635	0.961524291	0.773643369	0.943271265	1.1977664
636	0.961521705	0.773651893	0.943274154	1.19775633
637	0.96151966	0.773660657	0.943277042	1.197746262
638	0.961517328	0.773669315	0.943279945	1.19773614
639	0.961514838	0.773677642	0.943282876	1.197725922
640	0.961512125	0.773685679	0.943285819	1.197715662
641	0.961509639	0.773693965	0.943288792	1.197705301
642	0.961507615	0.773702489	0.94329175	1.197694985
643	0.961504831	0.773710439	0.943294685	1.197684753
644	0.961501906	0.773718393	0.943297634	1.197674475
645	0.961499498	0.773726661	0.943300576	1.197664218
646	0.961497699	0.773735279	0.943303527	1.197653931
647	0.961495953	0.773744003	0.943306463	1.197643694
648	0.961493838	0.773752663	0.943309424	1.197633373
649	0.961492219	0.773761523	0.943312374	1.197623087
650	0.961491607	0.773770975	0.943315385	1.19761259
651	0.961491489	0.773780668	0.943318401	1.197602078
652	0.9614915	0.773790648	0.943321385	1.197591675
653	0.961491041	0.773800116	0.943324398	1.197581169
654	0.961490534	0.773809432	0.943327395	1.197570722
655	0.961490587	0.773819097	0.943330397	1.197560256
656	0.961489808	0.773828302	0.943333391	1.197549819
657	0.961489669	0.773837852	0.943336396	1.197539342
658	0.961489224	0.773847148	0.943339409	1.19752884
659	0.961489277	0.773856791	0.94334243	1.197518309
660	0.961488726	0.77386604	0.943345468	1.197507715
661	0.961488313	0.773875317	0.943348535	1.197497024
662	0.961488171	0.773884689	0.943351585	1.197486391
663	0.961488733	0.773894552	0.943354625	1.197475793
664	0.961488832	0.773904353	0.943357654	1.197465235
665	0.961488445	0.773913828	0.943360658	1.197454762
666	0.961488292	0.773923476	0.943363708	1.197444129
667	0.961487981	0.773932979	0.943366725	1.19743361
668	0.96148794	0.773942582	0.943369758	1.197423038
669	0.961487333	0.773951904	0.94337277	1.197412537
670	0.961487674	0.77396193	0.943375764	1.1974021
671	0.961487053	0.77397139	0.943378769	1.197391622
672	0.961486463	0.773980844	0.943381747	1.197381243
673	0.961485717	0.773990302	0.943384726	1.197370855
674	0.961485006	0.773999717	0.943387726	1.197360398
675	0.961484354	0.774008978	0.943390734	1.19734991
676	0.961483061	0.774017924	0.943393741	1.197339428
677	0.961481566	0.774026688	0.943396721	1.197329039
678	0.961479858	0.774035381	0.943399674	1.197318743
679	0.961477347	0.774043649	0.943402647	1.197308381
680	0.961475192	0.77405227	0.943405596	1.197298098
681	0.96147256	0.774060495	0.943408574	1.197287718
682	0.961469192	0.774068222	0.943411547	1.197277354
683	0.961465771	0.774076021	0.943414518	1.197266996
684	0.961462528	0.774083919	0.943417494	1.197256622
685	0.961459469	0.774091846	0.94342048	1.197246212
686	0.961456671	0.774099985	0.943423446	1.197235871
687	0.961453199	0.774107661	0.943426403	1.197225564
688	0.96145043	0.774115828	0.943429344	1.197215309
689	0.961447413	0.774123627	0.94343229	1.197205038
690	0.961444611	0.774131635	0.943435259	1.197194689
691	0.961442368	0.774140176	0.943438255	1.197184244
692	0.961440411	0.774149	0.943441253	1.197173792
693	0.961438553	0.774157927	0.943444266	1.197163291
694	0.96143692	0.774166953	0.943447272	1.197152811
695	0.961434926	0.774175841	0.943450268	1.197142367
696	0.961433691	0.774185105	0.943453255	1.197131953
697	0.961432741	0.774194503	0.943456285	1.197121389
698	0.961431266	0.774203655	0.943459292	1.197110905
699	0.961430334	0.774213192	0.94346231	1.197100384
700	0.961428987	0.774222482	0.943465315	1.197089908
701	0.961427951	0.774231942	0.943468341	1.197079358
702	0.961427177	0.774241608	0.943471388	1.197068738
703	0.961426404	0.774251084	0.943474447	1.197058074
704	0.961425971	0.774260766	0.94347754	1.197047289
705	0.961425692	0.774270625	0.943480611	1.197036583
706	0.961425469	0.774280549	0.943483703	1.197025805
707	0.961424541	0.774289823	0.943486796	1.197015023
708	0.961423965	0.774299339	0.943489883	1.197004259
709	0.961423702	0.774309171	0.943492955	1.196993552
710	0.961422242	0.774318114	0.943496055	1.196982745
711	0.961421085	0.774327152	0.943499179	1.196971852
712	0.961420562	0.774336573	0.943502263	1.196961101
713	0.961419582	0.77434571	0.943505366	1.196950282
714	0.961418444	0.7743547	0.94350846	1.196939496
715	0.961416767	0.774363259	0.943511552	1.196928719
716	0.961414924	0.774371597	0.943514647	1.196917927
717	0.961413782	0.774380277	0.943517745	1.196907127
718	0.961412698	0.774388989	0.943520835	1.196896356
719	0.961411773	0.774397841	0.943523914	1.196885621
720	0.961410854	0.774406801	0.94352697	1.196874969
721	0.961409535	0.774415695	0.943530043	1.196864255
722	0.961408788	0.774425153	0.943533103	1.196853587
723	0.961407609	0.774434216	0.943536182	1.196842855
724	0.961406534	0.774443489	0.943539272	1.196832081
725	0.961405719	0.774452819	0.943542389	1.196821215
726	0.961405446	0.77446235	0.943545516	1.196810315
727	0.961404964	0.774471774	0.943548651	1.196799384
728	0.9614045	0.774481341	0.943551751	1.196788576
729	0.961404173	0.774490934	0.943554873	1.196777692
730	0.961403335	0.774500314	0.943557978	1.19676687
731	0.961402509	0.774509914	0.943561086	1.196756034
732	0.961401988	0.774519573	0.943564207	1.196745152
733	0.961401823	0.774529253	0.943567308	1.196734342
734	0.961401399	0.774538858	0.943570413	1.19672352
735	0.961401177	0.77454864	0.943573541	1.196712614
736	0.961401291	0.774558667	0.943576701	1.196701598
737	0.961401136	0.774568738	0.943579858	1.196690593
738	0.961400781	0.774578774	0.943582976	1.196679721
739	0.96140084	0.774589052	0.943586112	1.196668789
740	0.961401501	0.774599896	0.943589223	1.196657943
741	0.961401963	0.774610706	0.943592343	1.196647068
742	0.961403138	0.7746217	0.943595488	1.196636101
743	0.961403369	0.774632277	0.94359864	1.196625113
744	0.96140347	0.774642744	0.943601814	1.196614049
745	0.961403305	0.774652884	0.943604979	1.196603016
746	0.961402805	0.774662773	0.94360813	1.196592032
747	0.961402935	0.774673081	0.943611253	1.196581142
748	0.961403096	0.774683381	0.943614413	1.196570125
749	0.961402497	0.774693148	0.943617569	1.196559125
750	0.961402005	0.774703095	0.943620718	1.196548147
751	0.961401482	0.774713041	0.943623895	1.19653707
752	0.961400444	0.774722481	0.943627089	1.196525937
753	0.961398882	0.774731526	0.943630292	1.196514768
754	0.961397817	0.774740919	0.94363349	1.196503622
755	0.961397035	0.774750256	0.943636684	1.196492486
756	0.961396588	0.77475969	0.943639867	1.196481389
757	0.96139623	0.774769154	0.943643087	1.196470164
758	0.961395879	0.774778538	0.943646339	1.196458828
759	0.961395323	0.774787779	0.943649584	1.196447514
760	0.961395386	0.774797397	0.943652826	1.196436213
761	0.961395478	0.774807196	0.943656046	1.196424988
762	0.961395963	0.774817124	0.943659264	1.196413769
763	0.961396392	0.774826975	0.943662503	1.196402475
764	0.961396663	0.77483668	0.943665777	1.196391062
765	0.961397276	0.774846552	0.943669053	1.196379642
766	0.961398513	0.774856916	0.943672383	1.196368034
767	0.961399519	0.774867247	0.943675673	1.196356563
768	0.961400289	0.774877436	0.943678937	1.196345186
769	0.96140085	0.774887512	0.943682228	1.196333711
770	0.961401917	0.774898013	0.943685539	1.19632217
771	0.961403015	0.774908506	0.94368888	1.196310521
772	0.961403765	0.774918894	0.943692181	1.196299013
773	0.961404884	0.774929489	0.943695474	1.196287534
774	0.9614061	0.774940036	0.943698747	1.196276125
775	0.961407612	0.774950754	0.943702012	1.196264742
776	0.961408505	0.774961082	0.943705273	1.196253373
777	0.961409391	0.774971482	0.943708524	1.196242039
778	0.96141041	0.774982136	0.943711799	1.196230621
779	0.961410841	0.774992401	0.943715041	1.196219318
780	0.96141206	0.775003079	0.943718285	1.19620801
781	0.961413178	0.775013642	0.943721538	1.196196668
782	0.961413636	0.775023778	0.943724806	1.196185275
783	0.961414733	0.77503422	0.943728063	1.196173924
784	0.961416262	0.775045051	0.943731319	1.196162571
785	0.961418082	0.775056087	0.943734598	1.196151141
786	0.961419763	0.77506694	0.943737852	1.196139795
787	0.961421751	0.775078	0.943741103	1.196128463
788	0.961424111	0.775089415	0.943744359	1.196117113
789	0.96142549	0.775100157	0.943747618	1.19610575
790	0.961426132	0.775110439	0.94375089	1.196094345
791	0.961426902	0.77512086	0.943754133	1.196083039
792	0.96142783	0.775131421	0.94375735	1.196071823
793	0.961428549	0.775141871	0.943760568	1.196060606
794	0.961429515	0.775152348	0.943763783	1.196049397
795	0.961429773	0.775162217	0.943767012	1.19603814
796	0.961430237	0.775172221	0.943770221	1.196026953
797	0.961430912	0.775182287	0.943773435	1.196015748
798	0.961431477	0.775192353	0.943776638	1.196004583
799	0.961432441	0.77520266	0.943779841	1.195993416
800	0.961433168	0.77521282	0.943783043	1.195982254
801	0.961434907	0.775223643	0.94378621	1.195971212
802	0.961436205	0.775234181	0.94378939	1.195960124
803	0.961437785	0.775244852	0.943792598	1.195948942
804	0.961438701	0.77525513	0.943795825	1.195937693
805	0.961439421	0.775265334	0.943799059	1.195926417
806	0.961439914	0.775275465	0.94380229	1.195915152
807	0.961440851	0.775285833	0.943805482	1.195904026
808	0.961441657	0.775296278	0.943808691	1.19589284
809	0.961442409	0.775306793	0.94381191	1.195881616
810	0.96144368	0.77531758	0.943815163	1.195870276
811	0.961444708	0.775328294	0.943818428	1.195858893
812	0.961445115	0.775338654	0.943821663	1.195847615
813	0.961444982	0.775348806	0.943824879	1.195836405
814	0.961444985	0.775358985	0.943828093	1.195825201
815	0.961444837	0.775368943	0.943831309	1.195813989
816	0.961444961	0.775379148	0.943834543	1.195802714
817	0.961444585	0.775389221	0.943837798	1.195791368
818	0.961444436	0.775399356	0.943841047	1.195780041
819	0.961444196	0.775409455	0.943844327	1.195768606
820	0.96144464	0.775419895	0.943847619	1.195757128
821	0.961444972	0.775430186	0.943850944	1.195745536
822	0.961444818	0.775440196	0.943854267	1.195733952
823	0.961445305	0.775450659	0.943857582	1.195722397
824	0.961445099	0.775460881	0.943860865	1.19571095
825	0.961444672	0.775470957	0.943864128	1.195699577
826	0.96144429	0.775481065	0.943867382	1.195688231
827	0.961443159	0.775490677	0.943870669	1.195676774
828	0.961441918	0.775500142	0.943873961	1.195665298
829	0.961439929	0.77550911	0.943877257	1.195653807
830	0.961438309	0.775518286	0.943880545	1.195642344
831	0.961437122	0.775527665	0.943883859	1.19563079
832	0.961436376	0.775537467	0.943887191	1.195619175
833	0.961435269	0.775546977	0.94389049	1.195607672
834	0.961434024	0.775556446	0.943893785	1.195596187
835	0.961431758	0.77556502	0.943897069	1.195584738
836	0.961429818	0.775573759	0.943900371	1.195573226
837	0.961427642	0.775582354	0.943903649	1.195561798
838	0.961426184	0.775591589	0.943906936	1.195550339
839	0.9614248	0.77560104	0.943910233	1.195538847
840	0.9614233	0.775610562	0.943913531	1.195527348
841	0.961422495	0.775620463	0.94391684	1.195515814
842	0.961421475	0.775629993	0.943920183	1.195504158
843	0.961419748	0.775639102	0.943923522	1.195492518
844	0.961418203	0.775648421	0.94392684	1.19548095
845	0.961416004	0.775657241	0.943930115	1.195469535
846	0.961414442	0.775666403	0.94393341	1.195458045
847	0.961413684	0.775676274	0.943936731	1.195446468
848	0.961412826	0.775686219	0.943940026	1.195434981
849	0.961411811	0.775696015	0.943943323	1.195423487
850	0.961410631	0.775705741	0.943946669	1.195411823
851	0.961409038	0.775715217	0.94395	1.19540021
852	0.961407193	0.775724403	0.943953337	1.195388576
853	0.961405137	0.775733333	0.943956697	1.195376863
854	0.961402772	0.775742087	0.943960043	1.195365201
855	0.961400786	0.775751267	0.943963375	1.195353584
856	0.961398302	0.775760127	0.943966701	1.195341987
857	0.961396295	0.775769373	0.943970062	1.195330272
858	0.961395012	0.775779182	0.943973433	1.195318519
859	0.961392928	0.775788235	0.943976809	1.19530675
860	0.961391	0.77579728	0.943980191	1.195294961
861	0.961389118	0.775806507	0.94398355	1.195283251
862	0.961387202	0.775815582	0.943986916	1.195271515
863	0.961385413	0.775824797	0.943990313	1.195259674
864	0.961384157	0.775834286	0.943993719	1.195247798
865	0.961383571	0.775844268	0.943997123	1.195235931
866	0.961383279	0.775854421	0.94400051	1.195224126
867	0.961383235	0.775864749	0.944003883	1.195212366
868	0.961382775	0.775874866	0.944007285	1.195200504
869	0.961382074	0.775884731	0.944010708	1.195188571
870	0.961381484	0.775894736	0.944014099	1.195176751
871	0.961380978	0.775904844	0.944017492	1.195164922
872	0.961380562	0.775914982	0.944020862	1.195153172
873	0.96137964	0.775924876	0.944024271	1.195141288
874	0.961378415	0.775934517	0.944027677	1.195129416
875	0.961377398	0.775944256	0.944031086	1.195117532
876	0.961376656	0.775954199	0.94403445	1.195105804
877	0.961375949	0.775964095	0.944037815	1.195094073
878	0.961374811	0.775973777	0.944041187	1.195082315
879	0.961373655	0.775983309	0.944044539	1.195070633
880	0.961372971	0.775992928	0.944047941	1.195058773
881	0.961371938	0.776002295	0.944051342	1.195046916
882	0.961370842	0.776011659	0.944054726	1.195035118
883	0.961369635	0.776020875	0.944058139	1.19502322
884	0.961367971	0.776029659	0.944061559	1.195011296
885	0.961367383	0.776039403	0.944064986	1.194999349
886	0.961367663	0.77604967	0.944068382	1.194987511
887	0.961367351	0.776059435	0.944071802	1.194975588
888	0.961367078	0.776069118	0.944075205	1.194963726
889	0.961367042	0.776079083	0.944078622	1.194951812
890	0.961367092	0.776089116	0.944082046	1.194939875
891	0.961367297	0.776099328	0.944085447	1.194928017
892	0.961367819	0.776109637	0.944088873	1.194916074
893	0.96136823	0.776120133	0.944092277	1.194904207
894	0.961368642	0.776130627	0.944095672	1.194892374
895	0.961369187	0.776141001	0.944099078	1.194880499
896	0.961368885	0.776150807	0.944102478	1.194868647
897	0.961368989	0.776160741	0.944105897	1.194856727
898	0.961368988	0.776170453	0.944109284	1.194844919
899	0.961369712	0.776180728	0.944112693	1.194833036
900	0.961370464	0.776190851	0.944116092	1.194821184
901	0.961370072	0.776200081	0.944119513	1.194809259
902	0.961369875	0.776209371	0.94412292	1.194797381
903	0.961369988	0.776218829	0.944126355	1.194785406
904	0.961370367	0.776228419	0.944129791	1.194773428
905	0.961370648	0.776237896	0.944133203	1.194761533
906	0.961370162	0.776247099	0.944136623	1.194749609
907	0.961369227	0.776256127	0.944140032	1.194737724
908	0.961368147	0.776265046	0.944143431	1.194725874
909	0.961367156	0.776273995	0.944146828	1.194714035
910	0.961365687	0.776282588	0.94415025	1.194702102
911	0.961364183	0.776291214	0.944153653	1.194690239
912	0.961363343	0.776300369	0.944157061	1.194678361
913	0.961362219	0.77630942	0.944160442	1.194666573
914	0.961360771	0.776318439	0.944163811	1.194654828
915	0.961359222	0.776327384	0.944167181	1.194643079
916	0.961358053	0.776336572	0.944170529	1.194631409
917	0.961356172	0.776345408	0.944173888	1.194619698
918	0.961354326	0.776354203	0.944177242	1.194608005
919	0.961353476	0.776363625	0.944180611	1.194596259
920	0.961352811	0.776373222	0.944183958	1.19458459
921	0.961351724	0.776382349	0.944187308	1.194572914
922	0.961350996	0.776391606	0.944190657	1.194561237
923	0.961350168	0.776400933	0.944193999	1.194549588
924	0.961350005	0.776410788	0.944197389	1.194537768
925	0.961350147	0.776421034	0.944200768	1.194525988
926	0.961350713	0.776431555	0.944204168	1.194514137
927	0.96135118	0.776441965	0.944207574	1.194502264
928	0.961351417	0.776452341	0.944210969	1.194490426
929	0.96135193	0.776462741	0.944214369	1.194478572
930	0.961352172	0.776472887	0.944217752	1.19446678
931	0.961352408	0.776482916	0.944221148	1.194454941
932	0.96135137	0.776492136	0.944224518	1.194443192
933	0.961350659	0.77650167	0.944227915	1.194431351
934	0.961350939	0.776511721	0.944231304	1.194419534
935	0.961349975	0.776520961	0.944234708	1.194407668
936	0.961349189	0.776530449	0.944238096	1.194395858
937	0.96134806	0.776539793	0.944241511	1.194383951
938	0.961346953	0.776549245	0.944244902	1.19437213
939	0.961346438	0.776559154	0.944248291	1.194360317
940	0.961346077	0.776569241	0.944251689	1.194348471
941	0.961346011	0.776579499	0.944255101	1.194336576
942	0.96134519	0.776589185	0.944258497	1.194324736
943	0.961344329	0.776598981	0.944261861	1.194313007
944	0.961342938	0.776608456	0.944265281	1.194301086
945	0.961341636	0.776618145	0.944268694	1.194289188
946	0.961340305	0.776627645	0.94427209	1.19427735
947	0.96133855	0.776636861	0.944275479	1.194265532
948	0.961336976	0.776645954	0.944278894	1.194253629
949	0.961334966	0.776654726	0.944282307	1.194241731
950	0.961333059	0.776663377	0.944285703	1.194229892
951	0.961330511	0.776671414	0.944289106	1.194218027
952	0.961328117	0.776679625	0.944292528	1.194206098
953	0.961325263	0.776687442	0.944295947	1.194194179
954	0.961322686	0.77669528	0.944299353	1.194182306
955	0.961320257	0.776703184	0.944302796	1.194170302
956	0.961317623	0.776711128	0.944306241	1.194158293
957	0.961315248	0.776719279	0.944309676	1.194146315
958	0.961313272	0.77672782	0.9443131	1.194134379
959	0.961311862	0.776736598	0.944316555	1.194122335
960	0.961310621	0.776745552	0.944320042	1.194110178
961	0.961309592	0.776754569	0.944323528	1.194098026
962	0.961308194	0.776763373	0.944326998	1.19408593
963	0.96130645	0.776772072	0.944330456	1.194073875
964	0.961304498	0.776780664	0.944333899	1.194061871
965	0.96130249	0.776789367	0.94433731	1.194049979
966	0.961300259	0.776797964	0.944340729	1.19403806
967	0.961297822	0.776806452	0.944344177	1.194026039
968	0.961296107	0.776815315	0.944347596	1.194014119
969	0.961294013	0.776823928	0.944351003	1.194002245
970	0.961292024	0.776832753	0.944354418	1.193990337
971	0.961289836	0.776841542	0.944357839	1.193978411
972	0.961288086	0.776850604	0.944361263	1.193966475
973	0.961285921	0.776859308	0.944364656	1.193954646
974	0.961284574	0.776868534	0.944368074	1.19394273
975	0.961282877	0.776877698	0.944371485	1.193930839
976	0.961281619	0.776887136	0.944374912	1.193918893
977	0.961280465	0.776896784	0.944378343	1.193906933
978	0.961279058	0.776906325	0.944381765	1.193895002
979	0.961278009	0.776915999	0.944385223	1.193882947
980	0.961277625	0.776926015	0.944388659	1.193870966
981	0.961277639	0.776936419	0.944392123	1.193858891
982	0.961277354	0.776946534	0.944395583	1.193846828
983	0.961277099	0.776956639	0.944399082	1.19383463
984	0.961276063	0.776966324	0.944402549	1.193822546
985	0.961275012	0.776976005	0.944405966	1.193810634
986	0.961273923	0.776985573	0.944409369	1.19379877
987	0.961272125	0.776994607	0.944412774	1.193786898
988	0.961270352	0.77700371	0.944416167	1.19377507
989	0.961268274	0.77701241	0.944419554	1.193763262
990	0.961265599	0.777020868	0.944422925	1.193751512
991	0.96126213	0.777028538	0.944426286	1.193739793
992	0.961258222	0.777035925	0.94442967	1.193727998
993	0.961253708	0.777042995	0.944433074	1.19371613
994	0.961249021	0.777050105	0.944436449	1.193704364
995	0.961244258	0.77705703	0.944439858	1.193692478
996	0.961239384	0.777063992	0.944443262	1.193680613
997	0.961234985	0.777071155	0.944446681	1.193668694
998	0.961229542	0.777077908	0.94445006	1.193656913
999	0.961224231	0.777084913	0.944453433	1.193645156
1000	0.961218576	0.777091781	0.944456794	1.193633439
1001	0.961213889	0.777099242	0.944460149	1.19362174
1002	0.961209338	0.777106733	0.94446353	1.193609956
1003	0.961204891	0.777114441	0.944466918	1.193598144
1004	0.961201154	0.777122672	0.944470338	1.193586219
1005	0.961198004	0.777131249	0.944473762	1.193574284
1006	0.961195484	0.777140206	0.944477219	1.193562231
1007	0.961193219	0.777149409	0.944480656	1.193550249
1008	0.961190776	0.777158539	0.94448409	1.19353828
1009	0.961188367	0.77716763	0.944487516	1.193526335
1010	0.961185235	0.777176337	0.94449094	1.193514398
1011	0.961182232	0.777185332	0.94449438	1.193502405
1012	0.96117986	0.777194858	0.944497829	1.193490381
1013	0.961177218	0.777204131	0.944501308	1.193478253
1014	0.961175134	0.777213898	0.944504774	1.193466171
1015	0.961173179	0.777223769	0.944508256	1.193454033
1016	0.961171455	0.777233814	0.944511736	1.193441898
1017	0.961169554	0.777243936	0.944515214	1.193429776
1018	0.961167956	0.777254301	0.944518686	1.193417672
1019	0.961166401	0.777264698	0.944522152	1.193405588
1020	0.961164188	0.77727467	0.944525557	1.193393719
1021	0.961162655	0.777284983	0.944528971	1.193381815
1022	0.96116169	0.77729568	0.94453237	1.193369965
1023	0.961159409	0.777305713	0.944535721	1.193358284
1024	0.961156056	0.777314969	0.944539086	1.193346551
1025	0.961152574	0.777323931	0.944542455	1.193334808
1026	0.961149123	0.77733289	0.944545828	1.19332305
1027	0.961146442	0.777342225	0.944549219	1.193311227
1028	0.961143248	0.77735124	0.944552621	1.193299369
1029	0.961140092	0.777360179	0.944556006	1.193287567
1030	0.96113689	0.777369115	0.944559426	1.193275644
1031	0.961133359	0.777377764	0.94456282	1.193263811
1032	0.96113051	0.777386716	0.944566255	1.193251836
1033	0.961127308	0.777395639	0.944569688	1.19323987
1034	0.961124657	0.777404798	0.944573141	1.193227832
1035	0.961121607	0.777413745	0.944576589	1.19321581
1036	0.961119135	0.777422962	0.944580032	1.193203808
1037	0.961117163	0.777432452	0.944583476	1.193191802
1038	0.961114947	0.777441722	0.944586917	1.193179805
1039	0.961113017	0.777451092	0.944590375	1.19316775
1040	0.961111096	0.777460347	0.944593824	1.193155726
1041	0.96110921	0.777469378	0.944597317	1.19314355
1042	0.961106846	0.777478237	0.944600789	1.193131445
1043	0.961103928	0.777486739	0.944604264	1.193119332
1044	0.961101221	0.777495452	0.944607714	1.193107305
1045	0.961098509	0.777504047	0.944611197	1.193095163
1046	0.961095687	0.777512495	0.944614644	1.193083144
1047	0.961092896	0.777520938	0.9446181	1.193071096
1048	0.96109078	0.777529756	0.94462157	1.193058999
1049	0.961088434	0.777538392	0.944625041	1.1930469
1050	0.961085872	0.777546843	0.944628493	1.193034865
1051	0.961083629	0.777555349	0.944631947	1.193022823
1052	0.96108106	0.777563532	0.944635393	1.193010808
1053	0.961078333	0.777571755	0.944638842	1.192998784
1054	0.961075662	0.777579858	0.944642291	1.192986763
1055	0.961072361	0.777587424	0.944645703	1.192974866
1056	0.961068882	0.777594734	0.944649118	1.192962962
1057	0.961065707	0.777602438	0.944652559	1.192950967
1058	0.961063054	0.777610672	0.944655999	1.192938972
1059	0.96106136	0.777619572	0.944659423	1.192927037
1060	0.961059809	0.777628944	0.944662851	1.192915085
1061	0.961057727	0.777638039	0.944666264	1.192903188
1062	0.961055703	0.777647166	0.94466969	1.192891243
1063	0.961052814	0.777655801	0.94467311	1.192879321
1064	0.961049606	0.777664369	0.944676532	1.192867392
1065	0.961046248	0.777672718	0.94467994	1.192855511
1066	0.961043235	0.777681346	0.944683364	1.192843573
1067	0.961040343	0.777690004	0.94468681	1.192831562
1068	0.961036991	0.777698453	0.944690231	1.192819635
1069	0.961033892	0.777706998	0.944693629	1.192807789
1070	0.9610315	0.77771592	0.944697046	1.192795876
1071	0.961029292	0.777725016	0.944700424	1.1927841
1072	0.961027156	0.777733994	0.944703836	1.192772207
1073	0.961024583	0.777742688	0.944707213	1.192760434
1074	0.961021988	0.777751453	0.944710576	1.192748709
1075	0.961019752	0.777760683	0.944713918	1.192737058
1076	0.961017065	0.777769779	0.944717266	1.192725387
1077	0.96101449	0.777778833	0.94472064	1.192713625
1078	0.961011822	0.777787887	0.944724004	1.192701895
1079	0.961009055	0.777797011	0.944727369	1.192690165
1080	0.961005704	0.777805596	0.944730759	1.192678348
1081	0.961002094	0.777813964	0.944734134	1.192666579
1082	0.960998533	0.777822475	0.944737495	1.192654865
1083	0.960995007	0.777830944	0.944740855	1.192643152
1084	0.960991194	0.777839344	0.944744184	1.192631544
1085	0.96098799	0.777848161	0.94474754	1.192619844
1086	0.960984753	0.777857012	0.944750899	1.192608135
1087	0.960980954	0.777865583	0.944754247	1.192596465
1088	0.960977254	0.777874259	0.944757566	1.192584892
1089	0.960973351	0.77788279	0.944760913	1.192573223
1090	0.960969335	0.777891211	0.944764282	1.192561479
1091	0.960966033	0.777900082	0.94476761	1.192549878
1092	0.960962512	0.777908806	0.944770941	1.192538267
1093	0.960958937	0.777917451	0.944774288	1.192526597
1094	0.960956375	0.777926648	0.944777639	1.192514914
1095	0.960953451	0.777935593	0.944780999	1.1925032
1096	0.960950328	0.777944503	0.944784327	1.192491599
1097	0.960946949	0.777953014	0.944787698	1.192479846
1098	0.960943468	0.777961635	0.944791068	1.192468101
1099	0.960939676	0.77796993	0.944794454	1.192456294
1100	0.960935579	0.777978195	0.944797835	1.19244451
1101	0.960931721	0.777986707	0.944801197	1.192432787
1102	0.960927762	0.777995143	0.944804547	1.19242111
1103	0.960924074	0.778003823	0.944807889	1.192409457
1104	0.960920242	0.778012205	0.944811219	1.192397847
1105	0.960916475	0.778020726	0.944814526	1.19238632
1106	0.960911883	0.778028646	0.944817835	1.192374783
1107	0.960907749	0.778036953	0.944821146	1.192363242
1108	0.960903384	0.778044932	0.944824424	1.192351815
1109	0.960899037	0.778052868	0.944827701	1.19234039
1110	0.96089474	0.778060762	0.944830965	1.192329012
1111	0.960890565	0.778068834	0.944834228	1.192317637
1112	0.960886606	0.778077078	0.944837496	1.192306244
1113	0.960882864	0.778085312	0.944840784	1.192294781
1114	0.960879423	0.778093786	0.944844098	1.192283226
1115	0.960876058	0.778102432	0.944847404	1.192271702
1116	0.960872971	0.778111249	0.944850687	1.192260258
1117	0.960870213	0.77812016	0.944854006	1.192248687
1118	0.960867625	0.778129245	0.944857306	1.192237182
1119	0.960864522	0.778138048	0.944860576	1.192225781
1120	0.960861062	0.778146711	0.944863881	1.192214259
1121	0.960858454	0.778156002	0.94486724	1.192202551
1122	0.960855809	0.778165177	0.944870593	1.192190862
1123	0.960852941	0.778174099	0.944873948	1.192179164
1124	0.960850495	0.778183295	0.944877281	1.192167544
1125	0.960847611	0.778192206	0.944880613	1.192155928
1126	0.960844426	0.778201054	0.944883929	1.192144368
1127	0.960841628	0.778210218	0.944887246	1.192132807
1128	0.960838218	0.778218995	0.944890596	1.192121128
1129	0.960834752	0.778227696	0.944893923	1.192109527
1130	0.960831645	0.778236531	0.944897262	1.192097887
1131	0.960829459	0.778246063	0.944900598	1.19208626
1132	0.960826468	0.778255142	0.944903938	1.192074613
1133	0.960822922	0.778263535	0.944907332	1.192062781
1134	0.960819546	0.778271916	0.944910725	1.192050955
1135	0.960816853	0.778280751	0.944914077	1.192039267
1136	0.96081393	0.778289404	0.944917423	1.192027603
1137	0.960811424	0.778298363	0.94492075	1.192016005
1138	0.960808773	0.778307397	0.944924085	1.19200438
1139	0.96080607	0.778316502	0.944927407	1.191992796
1140	0.960802956	0.778325545	0.944930726	1.191981227
1141	0.960799637	0.778334298	0.944934037	1.191969682
1142	0.960795907	0.778342655	0.944937361	1.191958096
1143	0.960792537	0.77835129	0.944940711	1.191946417
1144	0.960790099	0.778360516	0.944944054	1.191934762
1145	0.960788018	0.778369875	0.944947417	1.191923039
1146	0.960786355	0.778379548	0.944950784	1.1919113
1147	0.960784267	0.778388974	0.94495416	1.191899531
1148	0.960781956	0.778398146	0.944957526	1.191887798
1149	0.960780051	0.778407593	0.94496092	1.191875964
1150	0.960777731	0.778416683	0.944964316	1.191864124
1151	0.960775341	0.778425696	0.944967684	1.191852384
1152	0.960773352	0.778434874	0.94497108	1.191840545
1153	0.960771206	0.778443907	0.944974478	1.1918287
1154	0.960768512	0.778452697	0.944977876	1.191816853
1155	0.960765087	0.778460881	0.944981254	1.191805079
1156	0.960761882	0.778469196	0.944984646	1.191793253
1157	0.960758881	0.778477789	0.944988009	1.191781526
1158	0.960755325	0.778486214	0.944991321	1.191769981
1159	0.960752133	0.778494881	0.944994671	1.191758302
1160	0.960749073	0.778503609	0.944998054	1.191746508
1161	0.960745468	0.778512057	0.94500144	1.191734706
1162	0.960742357	0.778520669	0.94500483	1.191722888
1163	0.96073971	0.778529595	0.945008239	1.191711004
1164	0.96073698	0.77853841	0.945011636	1.19169916
1165	0.960734324	0.778547257	0.945015045	1.191687275
1166	0.96073188	0.778556313	0.945018431	1.19167547
1167	0.960729713	0.778565355	0.945021831	1.191663619
1168	0.96072753	0.778574576	0.945025231	1.191651766
1169	0.960724671	0.778583449	0.945028627	1.191639926
1170	0.960721999	0.778592458	0.945032006	1.191628146
1171	0.96071936	0.778601607	0.945035401	1.191616313
1172	0.960716946	0.778610812	0.945038804	1.191604448
1173	0.960714599	0.778619784	0.94504223	1.191592503
1174	0.960712128	0.778628752	0.945045641	1.191580611
1175	0.960709489	0.778637538	0.945049054	1.191568714
1176	0.960706647	0.778646181	0.945052463	1.191556831
1177	0.960704178	0.778654956	0.945055832	1.191545084
1178	0.960701218	0.778663375	0.945059226	1.191533253
1179	0.960698584	0.778671927	0.945062645	1.191521335
1180	0.960694846	0.778679926	0.945065988	1.191509681
1181	0.960691849	0.778688744	0.945069349	1.191497962
1182	0.960688101	0.778697031	0.945072702	1.191486273
1183	0.960684051	0.778705251	0.945076047	1.191474611
1184	0.960680052	0.778713575	0.94507936	1.191463064
1185	0.960676106	0.778722006	0.945082716	1.191451364
1186	0.960672247	0.77873032	0.945086035	1.191439792
1187	0.960668431	0.778738666	0.9450894	1.191428063
1188	0.960665029	0.778747363	0.945092761	1.191416345
1189	0.960661772	0.778756158	0.945096115	1.19140465
1190	0.960658861	0.778765194	0.945099494	1.19139287
1191	0.960655705	0.778774052	0.945102873	1.191381092
1192	0.960652433	0.778782834	0.945106255	1.191369301
1193	0.960649039	0.778791432	0.945109652	1.191357459
1194	0.960645224	0.778799744	0.945113055	1.191345597
1195	0.960641523	0.77880816	0.945116443	1.191333783
1196	0.960638041	0.778816529	0.945119861	1.19132187
1197	0.960634934	0.778825176	0.94512331	1.191309846
1198	0.960632429	0.778834132	0.945126769	1.191297786
1199	0.960630473	0.778843651	0.945130209	1.191285793
1200	0.960628255	0.778852992	0.945133654	1.191273783
1201	0.960626257	0.778862284	0.945137106	1.19126175
1202	0.960624866	0.778871991	0.945140573	1.191249664
1203	0.960623282	0.778881626	0.945144018	1.191237653
1204	0.960621695	0.778891295	0.945147462	1.191225645
1205	0.960619922	0.778900968	0.945150905	1.191213644
1206	0.960618435	0.778910886	0.945154361	1.191201597
1207	0.960616858	0.778920768	0.945157789	1.191189646
1208	0.960615355	0.778930865	0.945161185	1.191177806
1209	0.960613816	0.778940995	0.945164595	1.191165918
1210	0.960611712	0.778950589	0.945168042	1.1911539
1211	0.96060981	0.778960321	0.945171473	1.191141939
1212	0.960607285	0.778969627	0.945174881	1.191130059
1213	0.960604558	0.778978786	0.945178304	1.191118125
1214	0.960602222	0.778988038	0.945181725	1.1911062
1215	0.960599759	0.778997329	0.945185149	1.191094263
1216	0.960596962	0.779006408	0.945188583	1.191082292
1217	0.960594565	0.779015655	0.945192016	1.191070324
1218	0.960592208	0.779024789	0.945195463	1.191058307
1219	0.960589707	0.779033999	0.945198892	1.191046353
1220	0.960587097	0.77904321	0.945202328	1.191034375
1221	0.960584488	0.779052415	0.945205751	1.191022441
1222	0.960581335	0.779061345	0.945209192	1.191010444
1223	0.960577769	0.779069918	0.945212614	1.190998516
1224	0.960573811	0.779078057	0.945216051	1.190986532
1225	0.960570324	0.779086436	0.945219484	1.190974566
1226	0.960567077	0.779094876	0.945222911	1.19096262
1227	0.960563413	0.779102997	0.945226309	1.190950773
1228	0.960559277	0.779110729	0.94522973	1.190938847
1229	0.960555241	0.779118382	0.945233156	1.190926904
1230	0.960551291	0.779126101	0.945236586	1.190914946
1231	0.960547583	0.779134031	0.945240028	1.190902945
1232	0.960543765	0.779141816	0.945243438	1.190891057
1233	0.960539757	0.779149492	0.945246815	1.190879283
1234	0.960535021	0.779156894	0.945250227	1.19086739
1235	0.960529874	0.779164084	0.945253633	1.190855517
1236	0.960525502	0.779171868	0.945257054	1.190843591
1237	0.960521305	0.779179937	0.945260478	1.190831654
1238	0.960516659	0.779187687	0.945263908	1.190819694
1239	0.960511809	0.779195332	0.945267373	1.190807615
1240	0.960507845	0.779203531	0.945270853	1.190795482
1241	0.960504102	0.779211829	0.94527429	1.190783503
1242	0.96049982	0.779219811	0.945277743	1.190771465
1243	0.960495616	0.779227932	0.94528121	1.190759377
1244	0.960491553	0.779236375	0.945284666	1.190747329
1245	0.960487652	0.77924488	0.945288131	1.190735249
1246	0.960483748	0.779253415	0.945291604	1.190723143
1247	0.960479735	0.779261802	0.945295082	1.190711019
1248	0.960475627	0.779270039	0.945298565	1.190698874
1249	0.960471053	0.779277995	0.945302019	1.190686832
1250	0.960466685	0.779286052	0.945305463	1.190674826
1251	0.960462071	0.779293781	0.945308925	1.190662757
1252	0.960457375	0.779301215	0.945312344	1.19065084
1253	0.960452463	0.779308506	0.945315793	1.190638813
1254	0.960447563	0.779315645	0.945319233	1.190626822
1255	0.960442882	0.779322922	0.945322675	1.190614821
1256	0.960437481	0.779329671	0.945326142	1.190602736
1257	0.960432694	0.779336763	0.945329586	1.190590729
1258	0.960428207	0.779344097	0.945333031	1.190578722
1259	0.960424195	0.779351779	0.945336479	1.1905667
1260	0.960420404	0.779359558	0.945339942	1.190554628
1261	0.960417438	0.779367894	0.945343401	1.190542568
1262	0.960413959	0.779375952	0.945346844	1.190530566
1263	0.960410385	0.779384047	0.945350281	1.190518585
1264	0.960407245	0.779392599	0.945353694	1.190506685
1265	0.960404932	0.779401672	0.945357115	1.19049476
1266	0.960402736	0.779410813	0.945360544	1.190482804
1267	0.960400096	0.779419599	0.945363993	1.190470783
1268	0.960397533	0.77942838	0.945367443	1.190458755
1269	0.960395452	0.779437432	0.94537089	1.190446737
1270	0.96039285	0.779446131	0.945374338	1.190434716
1271	0.960390398	0.779455044	0.945377805	1.19042263
1272	0.960387678	0.779463854	0.945381223	1.190410715
1273	0.960385685	0.779473116	0.945384669	1.190398702
1274	0.960383795	0.779482594	0.945388101	1.190386737
1275	0.960382153	0.779492211	0.945391539	1.190374749
1276	0.960379919	0.779501586	0.945394934	1.190362916
1277	0.960377463	0.779510706	0.945398353	1.190350995
1278	0.960374467	0.779519509	0.945401783	1.190339039
1279	0.960371507	0.77952842	0.945405219	1.190327061
1280	0.960368409	0.779537335	0.945408634	1.190315156
1281	0.96036609	0.779546623	0.945412058	1.190303219
1282	0.960363946	0.779556013	0.945415478	1.190291296
1283	0.960361518	0.779565156	0.945418908	1.190279337
1284	0.960358779	0.779573828	0.945422373	1.190267258
1285	0.960356676	0.779582768	0.945425835	1.190255189
1286	0.960354312	0.779591528	0.945429323	1.190243029
1287	0.960352209	0.779600457	0.945432798	1.190230916
1288	0.960350228	0.779609376	0.945436303	1.190218694
1289	0.960347594	0.779617724	0.945439787	1.190206549
1290	0.960344292	0.779625651	0.945443288	1.190194345
1291	0.960341097	0.779633755	0.945446787	1.190182148
1292	0.960338479	0.779642093	0.9454503	1.190169899
1293	0.960335184	0.77964994	0.945453809	1.190157668
1294	0.960332205	0.779658028	0.94545728	1.190145568
1295	0.960329758	0.7796665	0.945460757	1.190133445
1296	0.960328272	0.779675706	0.945464235	1.190121321
1297	0.960327177	0.779685154	0.945467735	1.190109118
1298	0.960325951	0.779694529	0.945471229	1.190096938
1299	0.960324905	0.779704116	0.945474752	1.190084654
1300	0.960323522	0.779713527	0.945478276	1.19007237
1301	0.960321528	0.779722736	0.945481802	1.190060077
1302	0.960318797	0.779731453	0.945485352	1.190047701
1303	0.960316378	0.779740449	0.94548889	1.190035367
1304	0.960314181	0.779749692	0.945492433	1.190023016
1305	0.960312103	0.779758817	0.94549598	1.190010651
1306	0.960310157	0.779767824	0.945499511	1.189998342
1307	0.960308004	0.779776577	0.94550303	1.189986074
1308	0.960305549	0.779785119	0.945506528	1.189973877
1309	0.960303396	0.779793869	0.945510021	1.189961703
1310	0.96030063	0.779802122	0.945513516	1.189949517
1311	0.960298007	0.779810477	0.945516991	1.189937403
1312	0.960294797	0.779818369	0.94552047	1.189925276
1313	0.960291423	0.779826042	0.945523952	1.189913136
1314	0.960288027	0.779833783	0.945527432	1.189901005
1315	0.960284279	0.779841352	0.945530913	1.18988887
1316	0.96028003	0.779848529	0.945534343	1.189876911
1317	0.9602762	0.779855981	0.945537785	1.189864911
1318	0.960272489	0.779863643	0.945541266	1.189852775
1319	0.960269171	0.779871692	0.945544739	1.18984067
1320	0.96026621	0.779879872	0.945548222	1.189828527
1321	0.960263447	0.779888225	0.945551703	1.18981639
1322	0.960261181	0.779896668	0.945555191	1.189804231
1323	0.960259266	0.779905463	0.945558644	1.189792195
1324	0.960257109	0.779914225	0.945562092	1.189780174
1325	0.960254875	0.779922987	0.945565542	1.189768144
1326	0.960252612	0.779931559	0.945568995	1.189756108
1327	0.960250655	0.779940301	0.945572438	1.189744105
1328	0.960249281	0.779949206	0.945575925	1.189731947
1329	0.960247939	0.779957923	0.945579412	1.189719793
1330	0.960246101	0.779966358	0.945582881	1.189707698
1331	0.960243794	0.779974219	0.945586377	1.189695511
1332	0.960240684	0.779981478	0.945589874	1.189683321
1333	0.960238274	0.779989295	0.945593377	1.189671109
1334	0.960235817	0.779997108	0.945596887	1.18965887
1335	0.960233363	0.780005065	0.945600414	1.189646575
1336	0.960230583	0.780012885	0.945603918	1.18963436
1337	0.960227891	0.780020589	0.945607434	1.189622103
1338	0.960225473	0.780028647	0.945610912	1.189609976
1339	0.960222647	0.78003631	0.945614411	1.189597782
1340	0.960219668	0.780044122	0.945617883	1.189585677
1341	0.960216952	0.780052254	0.945621361	1.189573551
1342	0.960214609	0.780060666	0.945624795	1.189561579
1343	0.960212397	0.780069143	0.945628245	1.189549553
1344	0.960211091	0.780078432	0.945631707	1.189537484
1345	0.960209812	0.780087937	0.94563515	1.189525479
1346	0.960208738	0.780097544	0.945638608	1.189513424
1347	0.960207612	0.780107037	0.945642076	1.189501336
1348	0.960206692	0.780116628	0.945645556	1.189489202
1349	0.960205322	0.780125933	0.945649013	1.189477151
1350	0.960204863	0.780135829	0.945652454	1.189465154
1351	0.960204102	0.780145511	0.945655919	1.189453075
1352	0.960202702	0.780154807	0.945659369	1.189441048
1353	0.96020147	0.780164092	0.945662839	1.189428952
1354	0.960200892	0.780173939	0.945666333	1.189416772
1355	0.960200105	0.780183717	0.945669818	1.189404621
1356	0.960199013	0.780193319	0.945673277	1.189392561
1357	0.960197582	0.780202599	0.945676717	1.189380571
1358	0.960195632	0.780211525	0.945680137	1.189368648
1359	0.960194018	0.780220621	0.945683577	1.189356654
1360	0.960192883	0.780230173	0.945687009	1.18934469
1361	0.960190944	0.780239306	0.945690445	1.189332712
1362	0.960189242	0.78024868	0.945693902	1.189320659
1363	0.960187602	0.780258048	0.945697344	1.189308662
1364	0.960186292	0.780267658	0.945700798	1.189296618
1365	0.960184476	0.780277102	0.945704242	1.189284613
1366	0.960182733	0.780286759	0.945707676	1.189272643
1367	0.960180996	0.78029634	0.945711113	1.18926066
1368	0.960179102	0.780305963	0.945714518	1.18924879
1369	0.960177516	0.780315901	0.945717937	1.189236871
1370	0.960176254	0.780326156	0.945721326	1.189225057
1371	0.960174603	0.780336128	0.945724679	1.189213365
1372	0.960173379	0.780346117	0.945728064	1.189201566
1373	0.960172357	0.780356244	0.94573145	1.189189762
1374	0.960171356	0.780366477	0.945734844	1.189177931
1375	0.960170154	0.780376383	0.945738264	1.189166006
1376	0.96016864	0.780385854	0.945741697	1.189154037
1377	0.960167523	0.780395488	0.945745155	1.189141982
1378	0.96016652	0.780405222	0.945748617	1.189129914
1379	0.960165366	0.780414922	0.945752084	1.189117827
1380	0.960163748	0.78042434	0.945755527	1.189105824
1381	0.96016183	0.78043351	0.945758945	1.189093908
1382	0.960159951	0.7804426	0.945762401	1.189081859
1383	0.960157337	0.780451018	0.945765857	1.189069813
1384	0.960155377	0.780459816	0.945769297	1.189057819
1385	0.96015377	0.780468599	0.945772737	1.189045827
1386	0.960151849	0.780477131	0.945776217	1.189033697
1387	0.960149545	0.780485491	0.945779691	1.189021586
1388	0.960147239	0.780493886	0.945783154	1.189009512
1389	0.960144871	0.780502279	0.945786618	1.188997436
1390	0.960141755	0.780510145	0.945790076	1.188985379
1391	0.960139242	0.780518281	0.945793567	1.18897321
1392	0.960136721	0.78052634	0.945797045	1.188961085
1393	0.960133704	0.78053412	0.945800501	1.188949036
1394	0.960130893	0.780541998	0.945803969	1.188936946
1395	0.96012933	0.780550782	0.945807429	1.188924884
1396	0.960127284	0.780559321	0.945810895	1.188912801
1397	0.960125554	0.780568248	0.945814363	1.188900712
1398	0.960123061	0.780576649	0.945817832	1.18888862
1399	0.960121072	0.780585391	0.94582129	1.188876564
1400	0.960118555	0.780594037	0.945824733	1.18886456
1401	0.960116379	0.780602814	0.945828171	1.188852574
1402	0.960114727	0.780612046	0.945831588	1.188840662
1403	0.960113023	0.780621169	0.945835004	1.188828752
1404	0.960111501	0.780630317	0.945838426	1.188816823
1405	0.960109876	0.780639244	0.945841858	1.18880486
1406	0.960108204	0.780648167	0.945845269	1.18879297
1407	0.960106368	0.780657057	0.945848677	1.188781087
1408	0.960103883	0.780665674	0.945852082	1.188769218
1409	0.960101399	0.780674289	0.945855509	1.188757268
1410	0.960099237	0.780683221	0.945858967	1.188745215
1411	0.960097176	0.780692219	0.945862417	1.188733187
1412	0.9600955	0.780701531	0.94586587	1.188721149
1413	0.96009376	0.780710696	0.945869344	1.188709039
1414	0.960092233	0.780720036	0.945872808	1.188696962
1415	0.96009014	0.780728878	0.945876259	1.188684932
1416	0.960088508	0.780738031	0.945879692	1.188672963
1417	0.960086176	0.780746801	0.945883122	1.188661005
1418	0.960084339	0.780755845	0.945886546	1.18864907
1419	0.960082801	0.780765128	0.94588997	1.188637132
1420	0.960081196	0.780774299	0.945893437	1.188625047
1421	0.960079948	0.780783743	0.945896883	1.188613032
1422	0.960078457	0.780793008	0.945900364	1.188600898
1423	0.960076884	0.780801977	0.945903858	1.188588715
1424	0.960075356	0.780810794	0.94590733	1.188576612
1425	0.960074002	0.780819711	0.945910817	1.188564455
1426	0.960072286	0.780828234	0.945914278	1.18855239
1427	0.960070923	0.780837072	0.94591774	1.188540321
1428	0.96006881	0.780845419	0.945921221	1.188528187
1429	0.960066752	0.780853835	0.945924709	1.188516027
1430	0.96006484	0.780862318	0.945928222	1.188503779
1431	0.960063374	0.780871113	0.945931737	1.188491524
1432	0.96006186	0.78087976	0.945935241	1.188479311
1433	0.96005987	0.780888091	0.945938726	1.188467159
1434	0.960058566	0.780896945	0.945942208	1.18845502
1435	0.960057165	0.780905687	0.945945678	1.188442924
1436	0.960055735	0.780914576	0.945949144	1.188430843
1437	0.960054295	0.780923575	0.945952611	1.188418755
1438	0.960052882	0.780932605	0.945956077	1.188406671
1439	0.960051451	0.780941672	0.945959524	1.188394654
1440	0.960049743	0.780950415	0.945962967	1.188382651
1441	0.960048319	0.780959403	0.945966422	1.188370606
1442	0.96004675	0.780968467	0.945969856	1.188358637
1443	0.960044504	0.780977075	0.945973268	1.188346742
1444	0.960041769	0.780985184	0.945976704	1.188334762
1445	0.960039426	0.780993676	0.945980131	1.188322816
1446	0.960036595	0.781001814	0.945983522	1.188310994
1447	0.960033561	0.781009846	0.945986931	1.188299109
1448	0.960030847	0.781018047	0.94599036	1.188287154
1449	0.960027601	0.781026043	0.945993779	1.188275237
1450	0.960023505	0.781033475	0.945997199	1.188263314
1451	0.960019513	0.781040936	0.946000636	1.188251329
1452	0.960015667	0.781048464	0.946004061	1.18823939
1453	0.960011817	0.781055882	0.946007497	1.188227414
1454	0.960007991	0.781063368	0.946010962	1.188215332
1455	0.960004196	0.78107085	0.946014402	1.18820334
1456	0.960000949	0.781078677	0.946017844	1.188191343
1457	0.959997945	0.781086859	0.946021277	1.188179375
1458	0.959994984	0.781095074	0.9460247	1.18816744
1459	0.959991594	0.781102972	0.946028108	1.188155558
1460	0.959987696	0.781110741	0.946031493	1.188143758
1461	0.959983902	0.781118539	0.946034886	1.18813193
1462	0.959980407	0.781126582	0.946038289	1.188120065
1463	0.959976775	0.781134439	0.946041677	1.188108254
1464	0.959973699	0.781142567	0.946045068	1.188096433
1465	0.95997015	0.781150526	0.94604845	1.188084642
1466	0.95996725	0.781158895	0.946051842	1.188072817
1467	0.959963957	0.781167054	0.946055233	1.188060996
1468	0.959960484	0.781174994	0.94605863	1.188049155
1469	0.959956716	0.781182831	0.946061987	1.188037449
1470	0.959953038	0.781190515	0.946065374	1.188025643
1471	0.959949799	0.781198401	0.946068792	1.188013728
1472	0.959945973	0.781205863	0.946072222	1.18800177
1473	0.959941658	0.781213158	0.946075627	1.187989899
1474	0.959937998	0.781220977	0.946079059	1.187977936
1475	0.95993481	0.781229145	0.946082492	1.187965968
1476	0.959932052	0.781237626	0.946085914	1.187954036
1477	0.959928533	0.781245726	0.946089319	1.187942166
1478	0.959925077	0.781253822	0.946092716	1.187930325
1479	0.95992131	0.78126163	0.946096127	1.187918432
1480	0.959917358	0.78126929	0.946099544	1.187906521
1481	0.9599135	0.781276761	0.946102982	1.187894534
1482	0.959909991	0.781284585	0.94610641	1.187882583
1483	0.959906116	0.781292235	0.946109854	1.187870576
1484	0.959902306	0.781299844	0.946113282	1.187858629
1485	0.959898368	0.781307344	0.946116708	1.187846684
1486	0.959894661	0.781314832	0.946120133	1.187834744
1487	0.959890379	0.781322079	0.946123559	1.187822799
1488	0.959886591	0.781329784	0.946126959	1.187810946
1489	0.959882358	0.781337173	0.946130356	1.187799104
1490	0.959878908	0.781345007	0.946133777	1.187787177
1491	0.959875399	0.781352658	0.946137207	1.187775221
1492	0.959871992	0.781360524	0.946140618	1.187763329
1493	0.959868332	0.781368322	0.946144045	1.187751381
1494	0.959864484	0.781376017	0.94614749	1.187739372
1495	0.959859632	0.781383155	0.946150928	1.187727386
1496	0.959855139	0.781390384	0.946154374	1.187715375
1497	0.959850748	0.781397827	0.94615782	1.187703361
1498	0.959846884	0.781405505	0.946161272	1.187691324
1499	0.959842938	0.781413256	0.946164726	1.187679285
1500	0.959838461	0.781420805	0.946168127	1.18766743
1501	0.959834135	0.781428201	0.946171553	1.187655483
1502	0.959830142	0.781435797	0.946174987	1.187643513
1503	0.959825996	0.781443395	0.946178408	1.187631586
1504	0.959821618	0.781450852	0.946181829	1.187619662
1505	0.959816748	0.781457849	0.946185267	1.187607674
1506	0.95981271	0.781465437	0.946188711	1.187595667
1507	0.959808969	0.781473268	0.946192166	1.187583623
1508	0.959805176	0.781480841	0.946195627	1.187571559
1509	0.959801359	0.781488336	0.946199083	1.187559509
1510	0.959797109	0.781495732	0.946202562	1.187547383
1511	0.959793406	0.781503473	0.946206019	1.18753533
1512	0.959790277	0.781511448	0.946209509	1.187523164
1513	0.959787749	0.781519692	0.94621301	1.187510959
1514	0.95978507	0.781527755	0.946216519	1.187498724
1515	0.959782201	0.781535713	0.946220004	1.187486575
1516	0.959779565	0.781543805	0.946223484	1.187474443
1517	0.95977693	0.781552041	0.946226963	1.187462316
1518	0.959773875	0.781560032	0.946230434	1.187450214
1519	0.959770992	0.781567979	0.946233924	1.187438049
1520	0.959767611	0.781575535	0.946237424	1.187425845
1521	0.959763995	0.781582986	0.946240914	1.18741368
1522	0.959760949	0.781590708	0.94624444	1.187401386
1523	0.959758051	0.781598639	0.94624794	1.187389185
1524	0.959755249	0.781606852	0.946251442	1.187376979
1525	0.959751664	0.781614613	0.946254915	1.187364868
1526	0.959748565	0.781622574	0.946258396	1.187352735
1527	0.959745124	0.781630435	0.946261843	1.187340716
1528	0.959741583	0.781638215	0.946265296	1.187328678
1529	0.959737536	0.78164568	0.946268734	1.187316695
1530	0.959734635	0.781653797	0.946272194	1.187304632
1531	0.959731749	0.781661911	0.946275647	1.187292593
1532	0.959728967	0.781670058	0.946279109	1.187280526
1533	0.959726117	0.781678279	0.946282546	1.187268543
1534	0.959723274	0.781686425	0.946285994	1.187256524
1535	0.959720381	0.781694607	0.946289437	1.18724452
1536	0.959717148	0.781702687	0.946292892	1.187232474
1537	0.959713958	0.781710947	0.946296317	1.187220535
1538	0.959711016	0.781719343	0.946299747	1.187208578
1539	0.959707987	0.78172785	0.946303179	1.187196614
1540	0.959705178	0.781736455	0.946306624	1.187184604
1541	0.959702718	0.781745229	0.946310094	1.187172506
1542	0.95970055	0.781754318	0.946313514	1.187160583
1543	0.959697859	0.781763127	0.946316926	1.187148687
1544	0.959695664	0.781772171	0.946320345	1.187136767
1545	0.959693528	0.781781063	0.946323776	1.187124809
1546	0.959690806	0.781789533	0.946327213	1.187112825
1547	0.959688405	0.781797988	0.94633065	1.187100844
1548	0.95968565	0.781806308	0.946334076	1.1870889
1549	0.959682731	0.781814595	0.946337537	1.187076833
1550	0.959680195	0.781823196	0.946340974	1.187064854
1551	0.959677541	0.781831578	0.946344392	1.187052936
1552	0.959675286	0.781840273	0.946347811	1.187041016
1553	0.959672585	0.781848833	0.946351224	1.187029119
1554	0.959669398	0.781857038	0.946354622	1.187017272
1555	0.959666509	0.781865484	0.946358007	1.187005472
1556	0.959664089	0.781874128	0.946361411	1.186993606
1557	0.959661161	0.781882495	0.946364817	1.18698173
1558	0.959657864	0.781890727	0.946368223	1.186969857
1559	0.959655013	0.781899085	0.946371614	1.186958036
1560	0.959651703	0.781907125	0.946375001	1.186946228
1561	0.959648007	0.781914883	0.946378382	1.186934443
1562	0.959643823	0.781922325	0.946381763	1.186922656
1563	0.959639733	0.781929721	0.946385145	1.186910864
1564	0.95963565	0.78193704	0.946388527	1.186899076
1565	0.959631561	0.781944429	0.946391892	1.186887344
1566	0.959627581	0.781951957	0.946395266	1.186875581
1567	0.959623611	0.781959371	0.946398637	1.186863828
1568	0.959620431	0.7819673	0.946402008	1.186852078
1569	0.959617583	0.78197543	0.946405412	1.186840211
1570	0.959614725	0.781983668	0.9464088	1.186828401
1571	0.959610953	0.78199124	0.946412178	1.186816623
1572	0.959607776	0.7819993	0.946415547	1.186804877
1573	0.959605304	0.782007808	0.946418927	1.186793094
1574	0.959602552	0.782016213	0.9464223	1.186781335
1575	0.959600092	0.782024751	0.946425684	1.186769538
1576	0.959597908	0.782033607	0.946429046	1.186757817
1577	0.959595744	0.782042559	0.946432401	1.186746122
1578	0.9595933	0.782051071	0.946435754	1.186734433
1579	0.959591047	0.782059639	0.94643912	1.186722699
1580	0.959589064	0.782068597	0.946442467	1.186711032
1581	0.959587682	0.782077969	0.946445834	1.186699292
1582	0.959586023	0.782087201	0.946449206	1.186687538
1583	0.959584118	0.782096291	0.946452592	1.186675734
1584	0.959581705	0.782105104	0.946455956	1.186664006
1585	0.959579493	0.782114056	0.946459327	1.186652254
1586	0.959576158	0.782122458	0.946462681	1.186640562
1587	0.959573603	0.782131162	0.946466053	1.186628805
1588	0.959571794	0.782140534	0.946469418	1.186617074
1589	0.959569949	0.782149791	0.946472775	1.186605372
1590	0.959568293	0.782159148	0.946476152	1.186593598
1591	0.959565918	0.782167868	0.946479538	1.186581793
1592	0.95956352	0.782176513	0.946482928	1.186569977
1593	0.959561079	0.782185121	0.946486326	1.186558128
1594	0.959558963	0.782194006	0.946489711	1.18654633
1595	0.959556852	0.782202996	0.946493085	1.186534567
1596	0.959554198	0.782211597	0.946496466	1.186522781
1597	0.959551746	0.782220483	0.946499827	1.186511063
1598	0.959548447	0.782228811	0.946503213	1.186499258
1599	0.959545861	0.782237661	0.94650659	1.186487485
1600	0.959542712	0.782246346	0.946509946	1.186475788
1601	0.959539831	0.782255092	0.946513318	1.186464032
1602	0.959537061	0.782263796	0.946516723	1.186452159
1603	0.959534144	0.782272428	0.946520105	1.18644037
1604	0.9595315	0.782281082	0.946523498	1.186428543
1605	0.959528713	0.78228963	0.946526883	1.186416742
1606	0.959525534	0.782297967	0.946530254	1.186404989
1607	0.959522592	0.782306368	0.946533645	1.186393168
1608	0.959520084	0.782314858	0.946537047	1.186381309
1609	0.959517903	0.78232359	0.946540453	1.186369435
1610	0.959516215	0.782332597	0.946543861	1.186357552
1611	0.959513946	0.782341291	0.946547253	1.186345728
1612	0.959512084	0.782350185	0.946550655	1.186333869
1613	0.959511141	0.782359518	0.946554068	1.18632197
1614	0.95950994	0.782368673	0.94655747	1.18631011
1615	0.959507907	0.782377266	0.946560883	1.186298212
1616	0.959506202	0.7823861	0.946564287	1.186286345
1617	0.95950495	0.782395136	0.946567697	1.186274456
1618	0.959503879	0.782404345	0.946571137	1.186262465
1619	0.95950343	0.782413749	0.946574602	1.186250385
1620	0.959502668	0.782422902	0.946578046	1.186238378
1621	0.959502212	0.78243237	0.946581478	1.186226413
1622	0.959501466	0.782441518	0.946584927	1.186214389
1623	0.959500441	0.782450379	0.946588356	1.186202436
1624	0.959499343	0.7824592	0.946591808	1.186190401
1625	0.95949764	0.782467491	0.946595215	1.186178523
1626	0.959495248	0.782475329	0.94659863	1.186166619
1627	0.959493245	0.782483408	0.946602059	1.186154665
1628	0.959491862	0.78249201	0.946605485	1.18614272
1629	0.95949036	0.782500758	0.946608887	1.186130859
1630	0.9594889	0.782509537	0.946612297	1.186118974
1631	0.959487386	0.782518241	0.946615707	1.186107085
1632	0.959485837	0.782526978	0.946619111	1.186095216
1633	0.95948414	0.782535681	0.946622501	1.186083401
1634	0.959482753	0.78254448	0.946625918	1.186071488
1635	0.95948071	0.782552968	0.946629332	1.186059587
1636	0.959478367	0.782561245	0.946632727	1.186047749
1637	0.95947619	0.782569697	0.946636118	1.186035928
1638	0.959474081	0.782578073	0.946639517	1.186024079
1639	0.959471935	0.78258652	0.946642895	1.186012304
1640	0.959470276	0.782595459	0.946646291	1.186000465
1641	0.959469266	0.782604773	0.946649686	1.185988628
1642	0.959467925	0.782614051	0.946653069	1.185976833
1643	0.959466201	0.782623009	0.946656431	1.185965114
1644	0.959464768	0.782632284	0.946659803	1.185953359
1645	0.959463876	0.782642123	0.946663174	1.185941606
1646	0.959462633	0.782651644	0.946666533	1.185929895
1647	0.959461041	0.782660992	0.9466699	1.185918159
1648	0.959459503	0.782670406	0.946673268	1.185906418
1649	0.959458257	0.782679952	0.946676623	1.185894719
1650	0.959456565	0.782689545	0.946679978	1.185883025
1651	0.959454697	0.782699065	0.946683317	1.185871385
1652	0.959452529	0.782708371	0.946686638	1.185859808
1653	0.95945071	0.782717843	0.946689963	1.185848214
1654	0.959449228	0.782727631	0.946693311	1.185836544
1655	0.959447194	0.782736958	0.946696649	1.185824907
1656	0.959445284	0.782746418	0.946699977	1.185813305
1657	0.959443428	0.782755947	0.946703285	1.185801771
1658	0.959441413	0.782765224	0.946706617	1.185790156
1659	0.959439674	0.782774635	0.946709977	1.185778442
1660	0.959438612	0.78278446	0.946713339	1.185766723
1661	0.959437474	0.782794285	0.94671668	1.185755074
1662	0.959436713	0.782804459	0.94672004	1.185743362
1663	0.959435557	0.782814316	0.946723415	1.185731597
1664	0.959434989	0.782824368	0.946726803	1.185719785
1665	0.959433959	0.782833995	0.946730193	1.185707965
1666	0.95943318	0.782843865	0.946733586	1.185696139
1667	0.959432132	0.782853524	0.946736983	1.185684294
1668	0.959429975	0.782862671	0.946740367	1.185672499
1669	0.959427886	0.782871741	0.946743749	1.185660707
1670	0.959426055	0.78288098	0.946747083	1.185649084
1671	0.959424568	0.782890279	0.946750427	1.185637427
1672	0.959422583	0.782899374	0.946753766	1.185625786
1673	0.959419237	0.782907562	0.946757106	1.185614141
1674	0.959416613	0.782916159	0.946760433	1.185602545
1675	0.959414053	0.782924715	0.94676379	1.18559084
1676	0.959411621	0.782933371	0.946767165	1.185579075
1677	0.959408933	0.782941996	0.946770525	1.185567363
1678	0.959406045	0.782950477	0.946773895	1.185555615
1679	0.959403151	0.782959024	0.946777277	1.185543823
1680	0.959399889	0.782967435	0.94678064	1.1855321
1681	0.959396426	0.782975556	0.946784005	1.185520368
1682	0.959393078	0.782983744	0.946787369	1.185508641
1683	0.959389963	0.782992028	0.946790758	1.185496828
1684	0.959386311	0.782999884	0.946794123	1.185485096
1685	0.959382926	0.783007796	0.946797485	1.185473374
1686	0.959379295	0.783015566	0.946800859	1.185461611
1687	0.959375936	0.783023358	0.94680422	1.185449897
1688	0.959372373	0.783031045	0.946807579	1.185438185
1689	0.95936968	0.783039357	0.946810933	1.185426493
1690	0.959366506	0.783047279	0.946814299	1.185414757
1691	0.959363	0.783054843	0.946817671	1.185403004
1692	0.959358762	0.783061771	0.946821041	1.185391253
1693	0.959354838	0.783069087	0.946824397	1.185379553
1694	0.959350789	0.783076442	0.946827758	1.185367837
1695	0.95934729	0.783083921	0.946831117	1.185356127
1696	0.959343968	0.783091464	0.946834481	1.185344401
1697	0.959340969	0.783099282	0.946837833	1.185332716
1698	0.959337871	0.783107027	0.946841167	1.185321091
1699	0.959334781	0.783114838	0.946844499	1.185309474
1700	0.959332345	0.783123137	0.946847878	1.185297696
1701	0.959329941	0.78313158	0.946851242	1.185285969
1702	0.959328371	0.783140539	0.946854586	1.185274311
1703	0.959327635	0.78315016	0.946857917	1.185262699
1704	0.95932693	0.783159778	0.946861259	1.185251048
1705	0.959326498	0.783169563	0.946864614	1.18523935
1706	0.959326466	0.783179622	0.946867974	1.185227637
1707	0.959326467	0.783189638	0.946871354	1.185215853
1708	0.959326165	0.783199477	0.946874712	1.185204149
1709	0.959325868	0.783209422	0.946878069	1.185192445
1710	0.959324982	0.783218835	0.946881422	1.185180755
1711	0.959323629	0.783228043	0.946884753	1.185169143
1712	0.959322548	0.783237418	0.946888088	1.185157518
1713	0.959321295	0.783246685	0.946891403	1.185145959
1714	0.959320028	0.783255765	0.946894743	1.185134315
1715	0.959318608	0.783264702	0.946898052	1.185122779
1716	0.95931719	0.783273598	0.946901388	1.185111149
1717	0.959315507	0.783282246	0.946904716	1.185099548
1718	0.959313795	0.783290709	0.946908045	1.185087942
1719	0.959311618	0.78329878	0.946911372	1.185076346
1720	0.959309937	0.783307235	0.946914693	1.185064767
1721	0.959308083	0.783315583	0.946917998	1.185053243
1722	0.959305823	0.783323721	0.946921311	1.185041695
1723	0.959303507	0.783331637	0.946924626	1.185030139
1724	0.959300919	0.783339378	0.946927943	1.185018576
1725	0.959298988	0.783347572	0.946931254	1.185007034
1726	0.959296539	0.783355452	0.946934537	1.184995587
1727	0.959293975	0.783363261	0.946937818	1.184984149
1728	0.959291969	0.783371596	0.946941115	1.184972655
1729	0.959289272	0.783379368	0.946944416	1.184961149
1730	0.959286637	0.783387278	0.946947711	1.184949661
1731	0.95928405	0.78339533	0.946950983	1.184938255
1732	0.959281011	0.783403177	0.946954245	1.184926883
1733	0.959278802	0.783411577	0.946957526	1.184915445
1734	0.959276987	0.783420145	0.946960823	1.184903951
1735	0.959275259	0.783428742	0.946964124	1.184892442
1736	0.959273977	0.783437613	0.946967407	1.184880997
1737	0.959272753	0.783446843	0.946970689	1.184869556
1738	0.959271218	0.783455824	0.946973985	1.184858064
1739	0.959269988	0.783464938	0.946977284	1.184846562
1740	0.959268265	0.783473812	0.946980573	1.184835097
1741	0.959266796	0.783482892	0.946983835	1.184823727
1742	0.959264763	0.783491657	0.946987094	1.184812366
1743	0.959262511	0.783500172	0.946990356	1.184800993
1744	0.959259959	0.783508474	0.946993592	1.18478971
1745	0.95925815	0.783517113	0.94699684	1.184778387
1746	0.959256743	0.783525991	0.947000114	1.184766975
1747	0.959255509	0.78353497	0.947003392	1.184755546
1748	0.959254089	0.783543988	0.947006675	1.184744102
1749	0.959253067	0.78355313	0.947009958	1.184732657
1750	0.959251964	0.783562159	0.947013238	1.18472122
1751	0.959250872	0.783571222	0.947016525	1.184709763
1752	0.959249696	0.783580209	0.947019815	1.184698292
1753	0.959248486	0.783589233	0.947023113	1.184686796
1754	0.959246679	0.783597981	0.947026398	1.184675342
1755	0.959245502	0.783607143	0.947029686	1.18466388
1756	0.959244783	0.783616763	0.947032951	1.184652497
1757	0.959244625	0.783626871	0.947036218	1.184641111
1758	0.959244599	0.783637192	0.947039475	1.184629754
1759	0.959244413	0.783647439	0.947042742	1.184618366
1760	0.959243906	0.783657217	0.947046044	1.184606855
1761	0.959242957	0.783666678	0.947049339	1.184595366
1762	0.959241806	0.783675852	0.947052631	1.18458389
1763	0.959240523	0.783684991	0.947055932	1.184572383
1764	0.959239188	0.78369402	0.947059229	1.184560887
1765	0.959237754	0.783702975	0.947062522	1.184549407
1766	0.95923703	0.783712451	0.94706581	1.184537945
1767	0.959235874	0.783721683	0.94706909	1.184526512
1768	0.959234886	0.78373105	0.947072362	1.184515104
1769	0.95923438	0.783740616	0.947075662	1.184503602
1770	0.959233264	0.783749723	0.94707894	1.184492172
1771	0.959231888	0.783758689	0.947082233	1.184480692
1772	0.959229756	0.783767132	0.947085525	1.184469217
1773	0.959228131	0.783775991	0.947088797	1.18445781
1774	0.959226571	0.783784809	0.947092112	1.184446254
1775	0.959224544	0.783793419	0.947095387	1.184434837
1776	0.959222135	0.783801893	0.947098643	1.184423485
1777	0.959219994	0.783810754	0.947101896	1.184412142
1778	0.959217834	0.78381965	0.947105147	1.184400811
1779	0.959216722	0.783829346	0.947108427	1.184389377
1780	0.95921509	0.783838768	0.947111692	1.184377993
1781	0.95921305	0.783847835	0.947114978	1.184366537
1782	0.959210864	0.783856684	0.947118238	1.184355173
1783	0.959208175	0.783865219	0.947121493	1.184343827
1784	0.959205504	0.783873897	0.947124747	1.184332482
1785	0.959203171	0.783882851	0.947128	1.184321142
1786	0.959200532	0.783891669	0.947131241	1.184309843
1787	0.959198385	0.783900906	0.947134477	1.184298562
1788	0.959196471	0.783910243	0.947137737	1.184287196
1789	0.959194579	0.783919502	0.947140978	1.184275898
1790	0.959192867	0.783928786	0.947144211	1.184264628
1791	0.959190506	0.78393787	0.947147425	1.184253422
1792	0.959188178	0.783946915	0.947150651	1.184242175
1793	0.959185951	0.783956026	0.947153883	1.184230909
1794	0.959184319	0.783965402	0.947157145	1.184219538
1795	0.959182815	0.783974879	0.9471604	1.18420819
1796	0.959181362	0.783984459	0.947163666	1.184196803
1797	0.959180315	0.783994057	0.947166967	1.184185294
1798	0.959179612	0.784004043	0.947170252	1.184173843
1799	0.959179272	0.784014195	0.947173553	1.184162336
1800	0.959178516	0.78402425	0.947176839	1.184150879
1801	0.95917806	0.78403451	0.947180114	1.184139464
1802	0.959177191	0.784044307	0.947183397	1.184128018
1803	0.959176773	0.784054305	0.947186683	1.184116561
1804	0.959176273	0.784064375	0.94718997	1.184105103
1805	0.959175798	0.78407466	0.947193235	1.184093719
1806	0.959175075	0.784084841	0.947196486	1.184082388
1807	0.959174541	0.784095267	0.947199746	1.184071022
1808	0.95917413	0.784105503	0.947203017	1.18405962
1809	0.959174498	0.78411633	0.947206293	1.184048197
1810	0.959175202	0.784127287	0.947209587	1.184036714
1811	0.959174857	0.784137621	0.947212869	1.184025272
1812	0.959174453	0.784147772	0.947216164	1.184013787
1813	0.959174032	0.784157774	0.94721945	1.184002331
1814	0.959173375	0.784167706	0.947222725	1.183990913
1815	0.959172434	0.784177427	0.947226001	1.183979492
1816	0.959171045	0.784186907	0.947229252	1.183968158
1817	0.959169817	0.784196452	0.947232483	1.183956893
1818	0.959168803	0.784206132	0.94723573	1.183945574
1819	0.959167445	0.784215603	0.947238977	1.183934256
1820	0.959166204	0.784224957	0.94724225	1.183922847
1821	0.959164836	0.784234204	0.947245535	1.183911395
1822	0.959163584	0.784243665	0.947248795	1.183900028
1823	0.959161919	0.784252844	0.947252069	1.183888616
1824	0.959160666	0.784262154	0.947255354	1.183877161
1825	0.959159501	0.784271495	0.947258648	1.18386568
1826	0.959158343	0.784280758	0.947261942	1.183854195
1827	0.959157154	0.784290018	0.947265229	1.183842737
1828	0.959155626	0.784298848	0.947268515	1.183831281
1829	0.959154481	0.784307953	0.947271809	1.183819798
1830	0.959152937	0.784316776	0.947275131	1.183808216
1831	0.959151536	0.784325701	0.947278465	1.183796592
1832	0.95914988	0.784334596	0.947281796	1.183784982
1833	0.959147952	0.784343315	0.947285085	1.183773516
1834	0.959146574	0.784352305	0.947288353	1.183762122
1835	0.959145383	0.784361579	0.94729163	1.183750697
1836	0.959144034	0.784370746	0.947294923	1.183739217
1837	0.959142436	0.784379663	0.947298211	1.183727756
1838	0.959140449	0.784388518	0.947301492	1.183716316
1839	0.95913879	0.784397431	0.947304775	1.183704873
1840	0.959137135	0.784406306	0.947308062	1.183693411
1841	0.95913571	0.784415462	0.947311341	1.183681983
1842	0.959134438	0.784424609	0.947314624	1.183670536
1843	0.959133535	0.78443385	0.947317916	1.183659059
1844	0.959132212	0.784442885	0.947321212	1.183647571
1845	0.959130557	0.784451747	0.94732449	1.183636141
1846	0.959128986	0.784460677	0.947327747	1.183624789
1847	0.959127513	0.784469528	0.947331036	1.183613321
1848	0.959126125	0.784478444	0.947334326	1.183601854
1849	0.959124222	0.78448719	0.947337624	1.183590355
1850	0.959122628	0.78449603	0.947340918	1.183578871
1851	0.959121051	0.784505011	0.947344199	1.183567432
1852	0.959119649	0.784514056	0.947347496	1.183555939
1853	0.959117623	0.784522646	0.947350785	1.183544472
1854	0.959115617	0.78453134	0.947354071	1.183533019
1855	0.959114435	0.784540624	0.947357374	1.183521502
1856	0.959113309	0.784549793	0.947360665	1.183510028
1857	0.959112453	0.784559315	0.947363959	1.183498548
1858	0.959110589	0.784568104	0.94736724	1.183487108
1859	0.959108647	0.784576929	0.947370519	1.183475676
1860	0.959106917	0.784586073	0.947373805	1.18346422
1861	0.959105018	0.784595072	0.947377077	1.183452813
1862	0.959103612	0.784604306	0.947380358	1.183441376
1863	0.959101887	0.784613218	0.947383613	1.183430029
1864	0.959099692	0.784621815	0.947386884	1.183418626
1865	0.959097687	0.784630473	0.947390158	1.183407211
1866	0.959095219	0.78463874	0.947393429	1.183395809
1867	0.959092934	0.784647145	0.947396702	1.183384397
1868	0.95909097	0.78465568	0.947399982	1.183372965
1869	0.959088989	0.784664068	0.947403247	1.183361581
1870	0.95908709	0.784672561	0.94740651	1.183350207
1871	0.959085221	0.784681049	0.947409789	1.183338774
1872	0.959082911	0.784689221	0.947413052	1.183327399
1873	0.959080518	0.784697318	0.94741633	1.183315973
1874	0.95907735	0.78470511	0.947419603	1.183304562
1875	0.959074717	0.784713172	0.947422879	1.183293141
1876	0.959072585	0.784721545	0.947426134	1.183281794
1877	0.959070056	0.784729638	0.947429402	1.1832704
1878	0.959067281	0.784737589	0.947432681	1.18325897
1879	0.959064614	0.784745536	0.947435946	1.183247586
1880	0.959062433	0.784753607	0.947439254	1.183236053
1881	0.959060349	0.784761779	0.947442556	1.183224541
1882	0.959057992	0.784769956	0.947445841	1.183213092
1883	0.959055561	0.784778275	0.947449148	1.183201563
1884	0.959052949	0.784786413	0.947452456	1.183190031
1885	0.959050018	0.784794414	0.947455766	1.18317849
1886	0.959047465	0.784802727	0.94745905	1.183167041
1887	0.959045112	0.784811176	0.947462332	1.183155601
1888	0.959043135	0.784819973	0.947465611	1.18314417
1889	0.959041067	0.784828771	0.94746889	1.183132738
1890	0.959039249	0.78483781	0.947472172	1.183121296
1891	0.959037363	0.78484692	0.947475434	1.183109926
1892	0.959035958	0.78485623	0.947478706	1.183098518
1893	0.959034684	0.784865748	0.947481984	1.183087089
1894	0.959033728	0.784875435	0.947485272	1.183075626
1895	0.959033336	0.784885391	0.947488556	1.18306418
1896	0.95903307	0.784895442	0.947491815	1.183052816
1897	0.959033046	0.784905665	0.947495084	1.183041421
1898	0.959033099	0.784916024	0.947498347	1.183030046
1899	0.959033318	0.784926554	0.947501626	1.183018613
1900	0.959033219	0.784936908	0.947504906	1.18300718
1901	0.959033159	0.78494733	0.947508187	1.18299574
1902	0.959032741	0.784957545	0.947511453	1.182984355
1903	0.959032047	0.784967619	0.947514706	1.182973016
1904	0.95903105	0.784977371	0.947517966	1.182961652
1905	0.959030355	0.784987292	0.947521241	1.182950232
1906	0.959029876	0.784997166	0.947524503	1.182938861
1907	0.959028623	0.785006407	0.94752777	1.182927473
1908	0.959026929	0.785015517	0.94753104	1.182916072
1909	0.959025398	0.785024654	0.947534303	1.182904695
1910	0.959024388	0.78503421	0.947537566	1.182893322
1911	0.959023218	0.785043694	0.947540829	1.182881947
1912	0.959022048	0.785053171	0.947544068	1.182870654
1913	0.959020537	0.785062399	0.947547313	1.182859341
1914	0.959018833	0.785071593	0.947550567	1.182847997
1915	0.959017072	0.78508075	0.947553822	1.182836652
1916	0.959015494	0.785090045	0.947557045	1.182825416
1917	0.959014195	0.785099437	0.947560281	1.182814132
1918	0.959012739	0.785108724	0.947563533	1.182802795
1919	0.959011375	0.785118151	0.947566772	1.182791505
1920	0.959010329	0.785127744	0.947570024	1.182780168
1921	0.959009575	0.785137435	0.947573287	1.182768791
1922	0.959009	0.785147152	0.947576537	1.18275746
1923	0.959007976	0.785156662	0.947579771	1.182746186
1924	0.959006205	0.785165572	0.947583012	1.18273489
1925	0.959004235	0.78517434	0.947586261	1.182723562
1926	0.959002318	0.785183028	0.947589484	1.182712325
1927	0.959000534	0.785191748	0.947592694	1.182701135
1928	0.958999687	0.785201126	0.947595937	1.182689831
1929	0.958998885	0.785210498	0.947599171	1.182678556
1930	0.958997923	0.785219799	0.947602413	1.182667252
1931	0.95899766	0.785229548	0.947605646	1.182655981
1932	0.958997506	0.785239254	0.947608887	1.182644684
1933	0.958996681	0.785248541	0.947612148	1.182633316
1934	0.958995783	0.78525779	0.947615412	1.182621937
1935	0.958994439	0.785266798	0.947618658	1.18261062
1936	0.958992989	0.785275806	0.947621893	1.182599342
1937	0.958990653	0.785284261	0.947625119	1.182588095
1938	0.958988763	0.785292953	0.947628362	1.182576789
1939	0.958986778	0.785301537	0.947631633	1.182565388
1940	0.958984759	0.785310156	0.947634882	1.182554061
1941	0.958982383	0.78531871	0.9476381	1.182542843
1942	0.958980352	0.785327286	0.947641348	1.182531518
1943	0.958978317	0.785335748	0.947644613	1.182520137
1944	0.958976567	0.78534438	0.947647886	1.182508726
1945	0.958975037	0.785353254	0.947651143	1.182497373
1946	0.958973706	0.785362264	0.947654401	1.182486015
1947	0.958972894	0.78537169	0.947657665	1.182474634
1948	0.958971982	0.785381225	0.947660913	1.182463312
1949	0.958971168	0.785390683	0.947664158	1.182452
1950	0.958970199	0.785400178	0.947667402	1.18244069
1951	0.958969305	0.785409666	0.947670664	1.182429318
1952	0.958968258	0.785419004	0.947673918	1.182417976
1953	0.958967693	0.785428688	0.947677157	1.182406683
1954	0.958967579	0.785438718	0.947680388	1.182395418
1955	0.958967211	0.785448719	0.947683622	1.182384144
1956	0.958967016	0.785458965	0.947686852	1.182372883
1957	0.958966162	0.78546883	0.947690079	1.182361635
1958	0.958965546	0.78547872	0.947693325	1.182350319
1959	0.958964949	0.785488567	0.947696538	1.182339116
1960	0.958964475	0.78549855	0.947699748	1.182327925
1961	0.958964267	0.785508595	0.947702934	1.182316819
1962	0.95896328	0.78551808	0.947706114	1.182305734
1963	0.958962639	0.785527731	0.947709324	1.182294542
1964	0.958962113	0.785537449	0.947712537	1.182283341
1965	0.958961365	0.785546955	0.947715734	1.182272197
1966	0.958960339	0.785556358	0.94771893	1.182261053
1967	0.95895849	0.785565351	0.947722106	1.182249981
1968	0.95895687	0.785574479	0.947725286	1.182238897
1969	0.958955203	0.785583459	0.947728486	1.182227739
1970	0.958953749	0.785592577	0.947731675	1.182216622
1971	0.958951623	0.785601131	0.947734834	1.182205612
1972	0.958949389	0.785609539	0.947737985	1.182194627
1973	0.958946792	0.78561763	0.947741152	1.182183586
1974	0.958944745	0.785626137	0.947744318	1.182172548
1975	0.958943255	0.785634989	0.947747509	1.182161423
1976	0.958941908	0.785644091	0.947750735	1.182150175
1977	0.958940018	0.785652698	0.947753947	1.182138979
1978	0.958938314	0.785661405	0.947757183	1.182127699
1979	0.958936592	0.785670146	0.947760406	1.18211646
1980	0.95893534	0.785679197	0.947763627	1.182105232
1981	0.958933459	0.785687867	0.947766832	1.182094059
1982	0.958931512	0.785696422	0.947770045	1.182082859
1983	0.958929968	0.785705178	0.947773286	1.182071559
1984	0.95892825	0.785713863	0.947776534	1.182060238
1985	0.958926818	0.785722719	0.947779805	1.182048833
1986	0.958925181	0.785731509	0.947783057	1.182037497
1987	0.95892382	0.785740579	0.947786318	1.182026128
1988	0.958922536	0.785749789	0.947789556	1.182014841
1989	0.958921294	0.78575903	0.947792804	1.182003516
1990	0.958920631	0.78576854	0.947796073	1.181992121
1991	0.958920468	0.785778359	0.947799351	1.181980694
1992	0.958920024	0.785788112	0.947802628	1.18196927
1993	0.958919532	0.785797718	0.947805897	1.181957871
1994	0.958918661	0.785806861	0.947809173	1.181946453
1995	0.958917332	0.785815726	0.947812472	1.181934952
1996	0.958916294	0.785824871	0.947815752	1.181923517
1997	0.958915024	0.785833913	0.947819028	1.181912096
1998	0.958913421	0.785842963	0.947822291	1.18190072
[truncated: 98,001 more rows]
