# Supplementary material for: Identification and characterization of constrained non-exonic bases lacking predictive epigenomic and transcription factor binding annotations
Source: Nat Commun. 2020 Dec 2;11:6168. doi: 10.1038/s41467-020-19962-9 (PMC7710766; doi:10.1038/s41467-020-19962-9)
Supplement: Supplementary file 11 — Source Data [file 41467_2020_19962_MOESM11_ESM.zip › SourceData/SupFig9h.txt]

Distance to Nearest Gene (bp)	Low_CNE	High_CNE	Low_notCNE	High_notCNE
0	0.629699094	0.602600974	0.459907221	0.585712946
1	0.629812565	0.602689631	0.459925345	0.58573769
2	0.62992207	0.602777943	0.459943517	0.58576245
3	0.630028697	0.602865788	0.459961718	0.585787301
4	0.630132327	0.602952863	0.459979944	0.585812288
5	0.630232022	0.603039756	0.459998207	0.58583735
6	0.63032869	0.603126294	0.460016493	0.585862509
7	0.63042298	0.603212598	0.460034797	0.58588774
8	0.630515742	0.60329801	0.46005313	0.585913045
9	0.630606566	0.603383372	0.460071495	0.585938308
10	0.630695128	0.603467983	0.460089885	0.585963674
11	0.630782309	0.603552432	0.460108292	0.585989041
12	0.630868227	0.603636719	0.460126698	0.58601447
13	0.630952412	0.60372057	0.46014512	0.586039975
14	0.63103554	0.603804502	0.460163555	0.58606544
15	0.631118462	0.603888038	0.460181989	0.586090945
16	0.631200209	0.603971362	0.460200425	0.586116498
17	0.631280752	0.604054199	0.460218864	0.586142147
18	0.631359502	0.604136458	0.460237336	0.58616783
19	0.631437137	0.60421825	0.460255829	0.586193543
20	0.631513068	0.604299252	0.460274345	0.586219356
21	0.631586444	0.604379392	0.460292888	0.586245306
22	0.631658233	0.604458934	0.460311448	0.586271314
23	0.631728378	0.604537989	0.460330001	0.586297469
24	0.631796319	0.604616101	0.460348575	0.586323751
25	0.631862292	0.604693331	0.460367202	0.586350048
26	0.631926004	0.604769851	0.460385843	0.58637648
27	0.631988482	0.604845388	0.460404521	0.586402956
28	0.632049403	0.604919951	0.46042322	0.58642952
29	0.632108239	0.604993906	0.460441945	0.586456123
30	0.632166487	0.605066908	0.460460677	0.586482827
31	0.632222591	0.60513919	0.460479431	0.586509636
32	0.632277226	0.605210975	0.460498193	0.586536509
33	0.632330803	0.605282355	0.460516956	0.586563421
34	0.632383147	0.605352995	0.460535746	0.586590376
35	0.632434728	0.605423279	0.460554541	0.586617347
36	0.632485838	0.605493179	0.460573317	0.586644379
37	0.632536067	0.605562733	0.460592115	0.58667137
38	0.632585973	0.605631821	0.460610893	0.586698465
39	0.632634645	0.605700808	0.460629702	0.586725462
40	0.632683347	0.605769562	0.460648531	0.586752362
41	0.632731549	0.605838133	0.460667362	0.586779245
42	0.632779223	0.605906461	0.460686184	0.586806147
43	0.632826837	0.605974667	0.460704998	0.586833018
44	0.632874041	0.606042599	0.460723796	0.58685993
45	0.632920804	0.6061104	0.4607426	0.586886804
46	0.632968272	0.606177521	0.460761387	0.586913754
47	0.633015417	0.606244135	0.460780189	0.586940678
48	0.633061739	0.606310679	0.460798996	0.586967599
49	0.633107738	0.606376603	0.460817784	0.58699465
50	0.633153503	0.606442467	0.460836556	0.587021747
51	0.633199296	0.60650826	0.460855322	0.5870488
52	0.633243739	0.606573992	0.460874117	0.587075769
53	0.6332873	0.606639268	0.460892912	0.587102766
54	0.633330567	0.606704078	0.460911707	0.587129806
55	0.633374011	0.60676838	0.460930492	0.587156881
56	0.633417396	0.606832399	0.460949293	0.587183891
57	0.633460517	0.606896103	0.460968098	0.587210894
58	0.633503696	0.606959382	0.460986895	0.587237936
59	0.633546259	0.607022062	0.461005702	0.587265029
60	0.633588498	0.607084469	0.461024502	0.587292135
61	0.633630444	0.607146987	0.461043292	0.587319228
62	0.633671714	0.607209221	0.461062101	0.587346299
63	0.633712719	0.607271232	0.461080918	0.587373313
64	0.633753843	0.607333121	0.461099736	0.587400291
65	0.633794555	0.607394554	0.461118566	0.587427282
66	0.633834855	0.607455795	0.461137387	0.587454308
67	0.633875244	0.607516478	0.461156216	0.587481358
68	0.633915281	0.607576836	0.46117504	0.587508448
69	0.633955053	0.607636799	0.461193872	0.587535512
70	0.633994472	0.607695931	0.461212697	0.587562691
71	0.634033686	0.6077549	0.461231533	0.587589807
72	0.634072841	0.607813535	0.461250371	0.587616895
73	0.634111321	0.607871713	0.461269229	0.587643968
74	0.634150124	0.607929567	0.46128809	0.587671001
75	0.634188397	0.607987401	0.461306956	0.587698004
76	0.634226495	0.608044708	0.461325828	0.587725043
77	0.634263917	0.608102004	0.461344716	0.587752025
78	0.63430084	0.608158976	0.461363628	0.587778954
79	0.63433791	0.608215552	0.461382546	0.587805868
80	0.634374098	0.608272017	0.461401465	0.587832818
81	0.634410874	0.608328158	0.461420386	0.587859744
82	0.634447591	0.608383954	0.461439302	0.587886695
83	0.634484338	0.608439172	0.461458225	0.587913677
84	0.634520497	0.608493913	0.461477162	0.587940672
85	0.634556303	0.608548056	0.461496086	0.587967778
86	0.634591816	0.608601936	0.461515031	0.587994821
87	0.63462777	0.60865546	0.461533943	0.588021966
88	0.634664105	0.608708681	0.461552859	0.588049092
89	0.634700323	0.608761749	0.461571788	0.588076168
90	0.634735894	0.608814483	0.461590719	0.588103287
91	0.634771143	0.608866831	0.461609681	0.588130357
92	0.634806714	0.608918764	0.461628651	0.588157415
93	0.634841787	0.608970281	0.46164763	0.588184492
94	0.634876448	0.609021382	0.461666624	0.588211566
95	0.63491102	0.609072169	0.46168563	0.588238602
96	0.63494527	0.609122439	0.461704638	0.588265663
97	0.634979461	0.609172699	0.46172366	0.588292627
98	0.635013858	0.609222624	0.461742675	0.588319616
99	0.635047902	0.60927256	0.461761705	0.58834654
100	0.635081799	0.609321937	0.46178075	0.588373485
101	0.63511505	0.609371173	0.461799795	0.588400459
102	0.635148037	0.609420024	0.461818837	0.588427468
103	0.635181464	0.609468621	0.461837892	0.588454418
104	0.635214069	0.609517045	0.461856988	0.588481264
105	0.635247261	0.609565074	0.461876092	0.588508085
106	0.635280277	0.609612799	0.461895205	0.588534896
107	0.635313059	0.609660484	0.461914344	0.588561596
108	0.635345722	0.609707884	0.461933487	0.588588299
109	0.635378239	0.609755153	0.461952639	0.588614972
110	0.635410785	0.609802067	0.461971812	0.588641577
111	0.635443478	0.609848606	0.461991	0.588668143
112	0.635475613	0.609895084	0.462010186	0.588694723
113	0.635507777	0.609941349	0.462029393	0.588721218
114	0.635540264	0.609987289	0.462048599	0.588747718
115	0.635572722	0.610032855	0.462067815	0.588774213
116	0.635605445	0.610078136	0.462087036	0.5888007
117	0.635637844	0.610123387	0.462106257	0.588827187
118	0.63566989	0.610168445	0.462125479	0.588853697
119	0.635701027	0.610213362	0.462144718	0.588880179
120	0.63573228	0.610257964	0.462163983	0.588906599
121	0.63576324	0.610302252	0.462183251	0.588933029
122	0.635793466	0.610346165	0.462202528	0.588959479
123	0.635824103	0.610389854	0.462221802	0.588985926
124	0.635854798	0.61043329	0.462241081	0.589012357
125	0.635885758	0.610476443	0.46226036	0.589038794
126	0.635917276	0.610519372	0.46227966	0.589065137
127	0.635949146	0.610561977	0.462298966	0.589091457
128	0.635981663	0.610604348	0.462318271	0.589117747
129	0.636013446	0.610646547	0.462337571	0.589144084
130	0.636044846	0.610688442	0.462356874	0.589170442
131	0.636076188	0.610730053	0.462376198	0.589196742
132	0.636107324	0.61077134	0.462395562	0.589222942
133	0.636138049	0.610812515	0.462414941	0.58924911
134	0.636169097	0.61085369	0.462434314	0.589275236
135	0.636200116	0.610894298	0.462453688	0.589301416
136	0.636231281	0.610934733	0.462473074	0.589327545
137	0.636261888	0.610975097	0.46249247	0.589353655
138	0.636291908	0.611015116	0.462511879	0.589379775
139	0.636321223	0.611054942	0.462531305	0.589405881
140	0.636350626	0.611094617	0.46255074	0.589431957
141	0.636379765	0.611134129	0.462570174	0.58945806
142	0.636409345	0.611173591	0.462589616	0.589484112
143	0.636439218	0.61121286	0.462609057	0.589510156
144	0.636469032	0.611251936	0.462628512	0.589536162
145	0.636498876	0.61129086	0.462647985	0.589562114
146	0.636528455	0.611329703	0.462667471	0.589588032
147	0.636557829	0.611368607	0.462686967	0.589613896
148	0.636586938	0.611407288	0.462706492	0.589639693
149	0.636615812	0.611445624	0.462726023	0.589665511
150	0.636644393	0.611484042	0.462745557	0.589691305
151	0.636672856	0.6115225	0.462765102	0.589717049
152	0.636701642	0.611560775	0.462784658	0.589742715
153	0.6367299	0.611598888	0.462804217	0.589768386
154	0.636758921	0.611636717	0.462823779	0.589794007
155	0.636787884	0.611674313	0.462843357	0.589819569
156	0.636816376	0.611711848	0.462862955	0.589845071
157	0.636845544	0.611749069	0.462882545	0.589870574
158	0.636874742	0.611786097	0.462902145	0.589896054
159	0.636903763	0.611822852	0.462921731	0.589921613
160	0.636933049	0.611859292	0.462941351	0.589947075
161	0.636962099	0.611895712	0.46296098	0.589972504
162	0.636991708	0.61193201	0.462980621	0.589997855
163	0.637021111	0.611968308	0.4630003	0.59002306
164	0.637050573	0.612004434	0.463019974	0.590048281
165	0.637079917	0.61204055	0.463039662	0.590073438
166	0.637109144	0.612076655	0.463059364	0.590098533
167	0.637138635	0.612112538	0.463079069	0.590123621
168	0.63716845	0.612148136	0.463098781	0.590148683
169	0.637197823	0.612183725	0.46311848	0.590173801
170	0.637227226	0.612219171	0.463138207	0.590198819
171	0.637256747	0.612254303	0.463157934	0.59022386
172	0.637285475	0.612289578	0.463177666	0.590248879
173	0.637314555	0.612324578	0.463197399	0.590273899
174	0.637343781	0.612359436	0.463217144	0.590298851
175	0.637372362	0.612394021	0.463236912	0.59032379
176	0.637400825	0.612428403	0.463256687	0.59034872
177	0.637429465	0.612462491	0.463276448	0.590373706
178	0.637458075	0.612496579	0.463296228	0.590398603
179	0.637486831	0.612530403	0.463316005	0.590423523
180	0.63751553	0.612564115	0.463335807	0.590448357
181	0.637544962	0.612597605	0.463355613	0.590473156
182	0.637574189	0.612631166	0.463375423	0.590497924
183	0.637602975	0.612664544	0.463395237	0.590522708
184	0.637631703	0.612697902	0.463415063	0.590547451
185	0.6376609	0.612731077	0.463434897	0.590572151
186	0.637689804	0.612764131	0.463454708	0.590596958
187	0.637718943	0.612797184	0.463474545	0.590621641
188	0.637747905	0.612830157	0.463494403	0.590646251
189	0.637776221	0.61286318	0.463514254	0.590670889
190	0.637804479	0.61289595	0.463534135	0.590695443
191	0.637832237	0.612928902	0.463554008	0.590719996
192	0.637859173	0.612961834	0.463573892	0.590744547
193	0.637885991	0.612994665	0.463593789	0.590769062
194	0.63791228	0.613027221	0.463613719	0.590793519
195	0.637938717	0.613059758	0.463633646	0.590817968
196	0.637965271	0.61309195	0.463653573	0.590842439
197	0.637991854	0.613124111	0.463673496	0.5908669
198	0.638018672	0.613156202	0.463693422	0.590891331
199	0.638045255	0.613188576	0.463713347	0.590915717
200	0.638072602	0.613220575	0.463733273	0.590940098
201	0.638099508	0.613252453	0.463753219	0.59096443
202	0.638126415	0.613284492	0.463773163	0.590988709
203	0.638153145	0.61331639	0.4637931	0.591013013
204	0.638180198	0.613348166	0.463813025	0.591037336
205	0.638207428	0.613379841	0.463832962	0.591061608
206	0.638234892	0.613411364	0.463852908	0.591085839
207	0.638262151	0.613442846	0.463872862	0.591110032
208	0.638289733	0.613474439	0.463892827	0.591134132
209	0.638316962	0.613505861	0.463912811	0.591158198
210	0.638343604	0.613537333	0.463932807	0.591182219
211	0.638370569	0.61356848	0.46395281	0.591206228
212	0.638397505	0.613599547	0.463972824	0.591230198
213	0.638424411	0.613630572	0.463992838	0.591254165
214	0.638451523	0.613661578	0.464012846	0.591278112
215	0.638478958	0.613692147	0.464032836	0.591302144
216	0.638506511	0.613722514	0.464052849	0.591326106
217	0.638534181	0.613752901	0.464072858	0.59135005
218	0.638561381	0.613783096	0.464092872	0.59137402
219	0.638588228	0.61381331	0.464112893	0.591397971
220	0.638614518	0.613843505	0.464132935	0.591421864
221	0.638641277	0.613873709	0.464152957	0.591445776
222	0.638668507	0.613903549	0.464172984	0.59146968
223	0.638695384	0.61393348	0.464193015	0.591493563
224	0.638722055	0.613963127	0.464213068	0.591517405
225	0.638748345	0.613992632	0.464233118	0.591541283
226	0.638774663	0.614021934	0.464253179	0.591565137
227	0.638800894	0.614051246	0.464273221	0.591589045
228	0.638826949	0.614080497	0.464293287	0.591612862
229	0.63885315	0.61410983	0.464313336	0.591636695
230	0.638879234	0.614139011	0.464333404	0.591660481
231	0.638905053	0.614168211	0.464353468	0.591684261
232	0.638930726	0.614197503	0.464373548	0.591707971
233	0.638956399	0.614226664	0.464393615	0.591731722
234	0.638981748	0.614255621	0.464413696	0.591755449
235	0.639006598	0.614284518	0.464433776	0.591779207
236	0.639031331	0.614313323	0.464453871	0.591802924
237	0.63905624	0.614342108	0.464473966	0.591826627
238	0.639081178	0.614370569	0.464494045	0.591850403
239	0.639106352	0.614398897	0.464514129	0.591874152
240	0.639131554	0.614427145	0.464534221	0.591897871
241	0.639157344	0.614455271	0.464554321	0.591921536
242	0.639183017	0.614483407	0.464574427	0.591945168
243	0.63920869	0.614511472	0.464594552	0.591968735
244	0.639234509	0.614539558	0.464614681	0.591992249
245	0.639260387	0.614567684	0.464634808	0.592015733
246	0.639286148	0.61459578	0.46465494	0.592039202
247	0.639311703	0.614624048	0.464675057	0.592062693
248	0.639337053	0.614652052	0.464695174	0.592086215
249	0.639361697	0.614679955	0.464715324	0.592109659
250	0.6393869	0.614707665	0.464735471	0.592133102
251	0.639412396	0.614735152	0.464755618	0.592156532
252	0.639437893	0.614762761	0.464775764	0.592179935
253	0.639463389	0.614790472	0.46479592	0.592203261
254	0.639488621	0.614818233	0.464816085	0.592226553
255	0.639513971	0.61484573	0.464836249	0.59224986
256	0.639538674	0.614873217	0.464856422	0.592273151
257	0.639563201	0.614900664	0.4648766	0.592296425
258	0.639587934	0.61492804	0.46489677	0.592319706
259	0.639612931	0.614955507	0.464916945	0.592342912
260	0.63963784	0.614982771	0.46493713	0.592366105
261	0.639663013	0.615009944	0.464957326	0.592389237
262	0.639688216	0.615036975	0.464977501	0.592412446
263	0.639713183	0.615063955	0.464997685	0.592435626
264	0.639738268	0.615090702	0.465017892	0.592458743
265	0.63976353	0.6151175	0.465038084	0.592481853
266	0.639789026	0.615144359	0.465058263	0.592504974
267	0.639814787	0.615171146	0.465078429	0.592528133
268	0.639841253	0.61519763	0.465098593	0.592551293
269	0.639867895	0.615223992	0.465118753	0.592574465
270	0.639894155	0.615250485	0.465138904	0.592597657
271	0.63992065	0.615276827	0.465159064	0.592620819
272	0.639947145	0.615303138	0.46517923	0.592643947
273	0.639973082	0.615329773	0.465199403	0.59266701
274	0.639999136	0.615356368	0.465219589	0.592690015
275	0.640024897	0.615382811	0.465239772	0.592713065
276	0.640050746	0.615409102	0.465259971	0.592736056
277	0.64007636	0.615435211	0.465280182	0.592759028
278	0.640101856	0.615461197	0.465300394	0.592782013
279	0.640127176	0.615487143	0.465320623	0.592804929
280	0.640152379	0.6155131	0.465340832	0.592827904
281	0.640177729	0.615538944	0.465361044	0.592850869
282	0.640203137	0.61556488	0.465381266	0.592873775
283	0.640229103	0.615590603	0.465401492	0.592896652
284	0.640254747	0.615616377	0.46542172	0.592919518
285	0.640280125	0.615641989	0.465441961	0.592942362
286	0.640305563	0.615667468	0.465462197	0.592965226
287	0.640330648	0.615692806	0.465482454	0.592988053
288	0.640355498	0.615718123	0.465502708	0.593010893
289	0.640380349	0.615743502	0.465522973	0.593033678
290	0.640405346	0.615768819	0.465543213	0.593056535
291	0.640429902	0.615794299	0.465563452	0.593079372
292	0.640454576	0.615819495	0.465583722	0.593102121
293	0.640479132	0.615844609	0.465603983	0.5931249
294	0.640503806	0.615869613	0.465624249	0.593147661
295	0.64052801	0.615894494	0.465644499	0.593170509
296	0.640552625	0.615919203	0.465664763	0.593193298
297	0.640577123	0.615943993	0.465685016	0.593216103
298	0.640601768	0.615968763	0.465705283	0.593238839
299	0.640626647	0.61599326	0.465725566	0.593261537
300	0.640651174	0.616017888	0.465745863	0.593284179
301	0.640675878	0.616042252	0.465766167	0.593306806
302	0.640700845	0.616066414	0.465786469	0.593329432
303	0.640725989	0.616090687	0.465806777	0.593351987
304	0.640750898	0.616115031	0.465827086	0.593374527
305	0.640775161	0.616139547	0.465847396	0.593397049
306	0.640799776	0.616164023	0.465867703	0.59341956
307	0.640824626	0.61618854	0.465888009	0.593442046
308	0.640849271	0.616213077	0.465908306	0.593464564
309	0.640873357	0.616237674	0.465928614	0.593487055
310	0.640897444	0.61626215	0.465948923	0.593509553
311	0.640921648	0.616286636	0.465969241	0.593532004
312	0.640946175	0.616311021	0.465989557	0.593554446
313	0.640970702	0.616335406	0.466009875	0.593576852
314	0.640994906	0.616359892	0.466030185	0.593599271
315	0.641019198	0.616384185	0.466050503	0.593621669
316	0.641043695	0.616408407	0.466070797	0.593644138
317	0.641067958	0.616432437	0.466091105	0.593666582
318	0.641092221	0.616456548	0.466111419	0.593688982
319	0.641116131	0.616480821	0.466131725	0.59371138
320	0.641140217	0.616505125	0.466152037	0.59373373
321	0.641164451	0.61652955	0.466172365	0.593755984
322	0.641188919	0.616553945	0.466192705	0.593778168
323	0.641213211	0.616578096	0.466213035	0.59380042
324	0.641237856	0.616601893	0.466233362	0.593822694
325	0.641262177	0.616625761	0.466253712	0.593844883
326	0.641286968	0.61664975	0.466274075	0.59386696
327	0.641311466	0.616673769	0.466294442	0.593889021
328	0.641336052	0.616697749	0.466314801	0.593911093
329	0.64136055	0.61672186	0.466335159	0.593933128
330	0.641384812	0.616746133	0.466355527	0.5939551
331	0.641408869	0.616770183	0.466375925	0.593977007
332	0.641433396	0.61679403	0.466396291	0.593999013
333	0.641457718	0.616817969	0.466416658	0.594020984
334	0.641481981	0.616841704	0.466437027	0.594042982
335	0.641506331	0.616865247	0.46645741	0.594064939
336	0.641530594	0.61688874	0.466477791	0.594086886
337	0.641554534	0.616912202	0.466498174	0.594108849
338	0.641579061	0.616935532	0.466518575	0.594130729
339	0.641603059	0.61695868	0.466538967	0.594152688
340	0.641627028	0.61698198	0.466559361	0.594174609
341	0.64165088	0.617005269	0.466579776	0.594196462
342	0.641674937	0.617028437	0.466600193	0.594218296
343	0.641699287	0.617051646	0.466620611	0.594240076
344	0.641723579	0.617074692	0.46664103	0.594261869
345	0.641747901	0.617097586	0.466661433	0.594283722
346	0.641772017	0.617120399	0.46668185	0.594305542
347	0.641795927	0.617143182	0.466702259	0.594327372
348	0.641819397	0.617166046	0.466722674	0.594349178
349	0.641843013	0.617188849	0.466743074	0.594371021
350	0.641866483	0.617211601	0.46676348	0.594392847
351	0.641889747	0.617234384	0.466783898	0.594414629
352	0.64191304	0.617257126	0.466804308	0.594436435
353	0.64193604	0.617279787	0.466824705	0.594458314
354	0.641958775	0.61730263	0.466845111	0.594480133
355	0.641981481	0.617325342	0.466865519	0.594501952
356	0.642004627	0.617347993	0.46688593	0.594523742
357	0.642028067	0.617370563	0.466906344	0.594545495
358	0.642051655	0.617393041	0.466926772	0.594567208
359	0.642075154	0.617415763	0.466947189	0.594588919
360	0.642098829	0.617438394	0.46696763	0.594610542
361	0.642122475	0.617461176	0.466988071	0.594632125
362	0.642146062	0.617484071	0.467008503	0.594653724
363	0.642169355	0.617507137	0.467028933	0.594675301
364	0.642192972	0.617530082	0.467049359	0.594696896
365	0.642215942	0.617553098	0.467069802	0.594718439
366	0.642238706	0.61757584	0.467090237	0.594740049
367	0.642261589	0.617598471	0.467110685	0.594761595
368	0.642284353	0.617620828	0.467131132	0.594783177
369	0.642306971	0.617643083	0.467151592	0.594804722
370	0.642329501	0.617665075	0.467172076	0.594826209
371	0.642352236	0.617687036	0.467192558	0.594847683
372	0.64237503	0.61770916	0.46721303	0.594869143
373	0.642397295	0.617731263	0.467233509	0.594890599
374	0.642419237	0.617753215	0.467254005	0.59491202
375	0.642441444	0.617775044	0.467274511	0.594933396
376	0.642463562	0.617796995	0.467295007	0.594954778
377	0.642485269	0.617818876	0.467315512	0.594976159
378	0.642506742	0.617840888	0.467336017	0.594997515
379	0.642528449	0.61786289	0.467356529	0.595018829
380	0.642549833	0.617884831	0.467377034	0.595040183
381	0.642571481	0.617906539	0.467397557	0.595061487
382	0.642593159	0.617928145	0.467418065	0.595082842
383	0.642614954	0.617949681	0.467438586	0.59510414
384	0.642636427	0.617971095	0.467459107	0.595125465
385	0.642657576	0.61799256	0.467479645	0.595146724
386	0.642678578	0.618013892	0.467500176	0.595168032
387	0.642699404	0.618035367	0.467520701	0.595189332
388	0.642720377	0.618056852	0.467541249	0.59521053
389	0.642741996	0.618077982	0.467561767	0.595231846
390	0.642763644	0.618099203	0.467582284	0.595253127
391	0.642785322	0.618120354	0.467602801	0.595274398
392	0.642806941	0.618141615	0.467623328	0.595295601
393	0.642828736	0.618162938	0.467643858	0.595316767
394	0.642850179	0.618184088	0.467664401	0.595337914
395	0.642871593	0.618205137	0.467684961	0.595358995
396	0.642893388	0.618226277	0.4677055	0.595380083
397	0.642915095	0.618247326	0.467726051	0.595401137
398	0.642936744	0.618268284	0.467746607	0.595422172
399	0.642958216	0.618289272	0.467767157	0.595443217
400	0.642979747	0.618310432	0.467787714	0.595464199
401	0.643001219	0.618331765	0.467808266	0.595485156
402	0.643022574	0.618353199	0.467828843	0.595506012
403	0.643044016	0.618374583	0.467849394	0.595526945
404	0.643065577	0.618395834	0.467869941	0.595547893
405	0.643087313	0.618417015	0.467890486	0.59556883
406	0.643108756	0.618438094	0.467911041	0.595589747
407	0.643130052	0.618459082	0.467931616	0.595610605
408	0.643151495	0.618479827	0.467952212	0.595631414
409	0.643172967	0.618500714	0.467972807	0.595652176
410	0.64319488	0.618521428	0.467993401	0.595672937
411	0.643216939	0.618542264	0.468013994	0.59569367
412	0.643238647	0.618562887	0.468034575	0.595714473
413	0.643260207	0.618583541	0.468055171	0.595735195
414	0.643281767	0.618604437	0.468075759	0.595755894
415	0.643303239	0.618625598	0.468096332	0.595776597
416	0.6433243	0.618646789	0.468116893	0.595797343
417	0.64334545	0.618667777	0.468137462	0.595818062
418	0.643366922	0.618688663	0.468158017	0.595838802
419	0.64338813	0.618709398	0.468178584	0.595859522
420	0.643409279	0.618730305	0.468199123	0.595880296
421	0.643430457	0.618751212	0.468219669	0.595901033
422	0.643451929	0.618772099	0.468240215	0.595921742
423	0.643473548	0.618792985	0.468260758	0.595942434
424	0.643494932	0.618813781	0.468281306	0.595963126
425	0.643516405	0.618834586	0.468301863	0.595983766
426	0.643537701	0.618855584	0.468322424	0.59600436
427	0.643558497	0.618876319	0.468343004	0.596024952
428	0.643579499	0.618896962	0.468363587	0.596045518
429	0.643600766	0.618917484	0.468384159	0.596066109
430	0.643621944	0.618937935	0.468404731	0.596086714
431	0.6436428	0.618958598	0.468425317	0.596107238
432	0.643663596	0.618979292	0.468445899	0.596127764
433	0.643684657	0.618999834	0.468466477	0.596148298
434	0.643705542	0.619020325	0.468487048	0.596168859
435	0.643726221	0.619040796	0.468507613	0.596189445
436	0.643747311	0.619061024	0.46852818	0.596210026
437	0.643768607	0.619081241	0.46854876	0.596230529
438	0.643789433	0.619101398	0.46856933	0.596251089
439	0.643810788	0.619121453	0.468589919	0.596271559
440	0.64383179	0.619141407	0.468610502	0.596292073
441	0.643852587	0.619161462	0.468631087	0.596312567
442	0.643873178	0.619181528	0.468651667	0.596333083
443	0.643894151	0.619201705	0.468672262	0.596353492
444	0.643915153	0.619221953	0.468692854	0.596373885
445	0.643936419	0.61924217	0.468713449	0.59639424
446	0.643957451	0.619262378	0.468734035	0.596414623
447	0.643978659	0.619282433	0.468754612	0.596435038
448	0.644000014	0.619302559	0.468775197	0.596455397
449	0.644021721	0.619322675	0.468795789	0.596475704
450	0.644043604	0.619342801	0.468816377	0.596495993
451	0.644065282	0.619362948	0.468836952	0.596516321
452	0.644086872	0.619383054	0.468857515	0.596536679
453	0.644108373	0.61940317	0.468878077	0.596557024
454	0.64412964	0.619423266	0.468898636	0.596577384
455	0.644150965	0.619443361	0.468919181	0.596597775
456	0.644172437	0.619463467	0.468939713	0.596618181
457	0.644193704	0.619483584	0.46896024	0.596638593
458	0.644214941	0.619503649	0.468980781	0.596658963
459	0.644236031	0.619523816	0.469001319	0.596679321
460	0.644257327	0.619543688	0.469021846	0.596699734
461	0.644278212	0.619563734	0.469042379	0.596720105
462	0.644298509	0.61958386	0.469062933	0.596740405
463	0.644318924	0.619603793	0.469083498	0.596760683
464	0.644339162	0.619623605	0.469104051	0.596781022
465	0.644359313	0.619643275	0.46912462	0.596801329
466	0.644379316	0.619662824	0.469145196	0.596821613
467	0.644399144	0.619682382	0.469165769	0.596841892
468	0.644418853	0.619701809	0.469186358	0.596862128
469	0.644438857	0.619721185	0.469206925	0.596882425
470	0.644458949	0.619740631	0.4692275	0.59690267
471	0.644479246	0.619760129	0.469248078	0.596922872
472	0.644499191	0.619779454	0.469268665	0.596943071
473	0.644518988	0.619798739	0.469289255	0.596963255
474	0.644538757	0.619817912	0.469309843	0.596983449
475	0.644558232	0.619837176	0.469330433	0.597003628
476	0.644577472	0.619856218	0.469351025	0.597023839
477	0.644597123	0.619875208	0.469371612	0.597044033
478	0.64461692	0.619894189	0.469392181	0.597064253
479	0.644636395	0.619913362	0.469412735	0.597084492
480	0.644656134	0.619932444	0.4694333	0.59710469
481	0.644676197	0.619951506	0.46945386	0.597124879
482	0.644696553	0.619970648	0.469474402	0.597145078
483	0.644716732	0.61998972	0.469494953	0.59716524
484	0.644736795	0.620008903	0.469515507	0.597185366
485	0.644756651	0.620028077	0.469536058	0.597205516
486	0.644776508	0.620047148	0.469556613	0.59722566
487	0.644796188	0.62006621	0.469577182	0.597245757
488	0.644815986	0.620085221	0.469597742	0.597265878
489	0.644836254	0.620104293	0.469618287	0.597286004
490	0.644856463	0.620123263	0.469638826	0.597306155
491	0.644876437	0.620142172	0.469659363	0.597326329
492	0.64489603	0.620161021	0.469679909	0.597346486
493	0.644916062	0.620179921	0.469700469	0.597366555
494	0.64493589	0.620198931	0.469721033	0.597386582
495	0.644955923	0.620217841	0.469741577	0.597406667
496	0.644975985	0.62023669	0.469762118	0.597426743
497	0.6449959	0.620255407	0.469782659	0.597446828
498	0.645015962	0.620274215	0.469803228	0.597466778
499	0.645036407	0.620293033	0.469823784	0.597486746
500	0.645057027	0.620311801	0.469844354	0.597506653
501	0.645077177	0.620330862	0.469864944	0.597526445
502	0.645097856	0.620349893	0.469885525	0.597546236
503	0.645119123	0.620368641	0.46990609	0.597566073
504	0.645140155	0.620387368	0.469926655	0.597585914
505	0.645161039	0.620406074	0.46994722	0.59760576
506	0.645181718	0.620424832	0.469967781	0.597625618
507	0.645201869	0.620443721	0.469988337	0.597645494
508	0.645221872	0.620462519	0.470008896	0.597665364
509	0.645242023	0.620481266	0.47002944	0.597685271
510	0.645262144	0.620500054	0.470049984	0.597705152
511	0.645281677	0.620518923	0.470070529	0.597725039
512	0.645301504	0.620537792	0.470091081	0.597744875
513	0.645321361	0.62055656	0.470111637	0.597764696
514	0.645340748	0.620575236	0.470132194	0.597784537
515	0.645360017	0.620594054	0.470152758	0.597804326
516	0.645378552	0.620612802	0.470173344	0.597824069
517	0.645397145	0.620631407	0.470193924	0.59784385
518	0.64541615	0.620649972	0.470214491	0.597863642
519	0.64543489	0.620668476	0.470235071	0.597883395
520	0.645453572	0.620686909	0.470255668	0.597903094
521	0.645472283	0.620705474	0.47027626	0.597922782
522	0.645491082	0.620723714	0.470296853	0.597942495
523	0.645510263	0.620741934	0.470317429	0.597962233
524	0.645529415	0.62075983	0.470338001	0.597982017
525	0.645548567	0.620777675	0.470358568	0.598001816
526	0.645567748	0.62079554	0.470379144	0.598021566
527	0.645586782	0.620813466	0.470399715	0.598041308
528	0.645605699	0.620831351	0.470420282	0.598061064
529	0.645625085	0.620849135	0.470440835	0.598080841
530	0.645643767	0.620867001	0.470461382	0.598100655
531	0.645662596	0.620884825	0.470481935	0.598120436
532	0.645681512	0.620902488	0.470502497	0.598140201
533	0.645700634	0.62092012	0.470523053	0.598159964
534	0.645719816	0.620937782	0.470543615	0.598179693
535	0.645739525	0.620955384	0.470564173	0.598199407
536	0.645758912	0.620973127	0.470584736	0.598219096
537	0.645778328	0.62099083	0.470605313	0.598238725
538	0.645797685	0.621008482	0.470625893	0.598258334
539	0.645816866	0.621026327	0.470646473	0.598277909
540	0.645836018	0.621043959	0.470667058	0.598297493
541	0.645854847	0.621061591	0.47068763	0.598317135
542	0.645873704	0.621079254	0.470708199	0.598336776
543	0.645892533	0.621096835	0.470728777	0.598356393
544	0.645911567	0.6211147	0.470749348	0.598375966
545	0.645931013	0.621132413	0.47076992	0.598395522
546	0.645950399	0.62115037	0.470790482	0.59841506
547	0.645969815	0.621168346	0.470811053	0.598434559
548	0.645989319	0.621186435	0.470831637	0.598453977
549	0.646008207	0.621204807	0.470852213	0.598473397
550	0.646027447	0.621222946	0.470872809	0.598492752
551	0.646046657	0.621241085	0.47089338	0.598512187
552	0.646065867	0.621259285	0.470913942	0.598531631
553	0.646085078	0.621277565	0.4709345	0.598551059
554	0.646104083	0.621295938	0.470955059	0.598570467
555	0.646123234	0.621314168	0.470975625	0.598589845
556	0.646142327	0.621332368	0.470996188	0.598609228
557	0.646161508	0.621350649	0.471016747	0.598628591
558	0.646180542	0.62136896	0.471037294	0.598647987
559	0.646199195	0.621387261	0.471057848	0.598667368
560	0.646217259	0.621405745	0.471078399	0.598686753
561	0.646235383	0.621424157	0.471098954	0.598706118
562	0.646253448	0.621442418	0.471119506	0.598725491
563	0.64627163	0.621460547	0.471140062	0.598744854
564	0.646289813	0.621478858	0.47116061	0.598764197
565	0.646308054	0.621496977	0.471181177	0.598783483
566	0.646326412	0.621514954	0.471201729	0.59880282
567	0.646344771	0.62153292	0.471222282	0.598822155
568	0.646363306	0.621550806	0.471242828	0.598841504
569	0.646382575	0.621568519	0.471263343	0.598860933
570	0.646401991	0.621586272	0.471283854	0.598880347
571	0.646421554	0.621604097	0.471304381	0.598899673
572	0.646440882	0.621621942	0.471324914	0.598918967
573	0.646460063	0.621639827	0.471345427	0.598938311
574	0.646478803	0.621657946	0.471365951	0.598957591
575	0.646497661	0.621675933	0.471386485	0.598976828
576	0.646516401	0.621693889	0.471407014	0.598996085
577	0.646535318	0.621711663	0.471427535	0.599015368
578	0.646554529	0.621729488	0.471448044	0.599034662
579	0.646573739	0.62174713	0.471468545	0.599054006
580	0.646592714	0.621764782	0.471489058	0.599073308
581	0.646611572	0.621782435	0.471509564	0.599092622
582	0.646630254	0.621800138	0.471530081	0.59911189
583	0.646648789	0.621817719	0.471550594	0.599131187
584	0.646667324	0.62183531	0.4715711	0.599150486
585	0.646685682	0.621852973	0.471591601	0.59916978
586	0.646703982	0.621870483	0.471612109	0.599189071
587	0.646722223	0.621887852	0.471632615	0.599208383
588	0.646740846	0.621905098	0.471653104	0.599227743
589	0.646759146	0.621922497	0.471673614	0.599247015
590	0.646777093	0.621940109	0.471694123	0.599266257
591	0.646795011	0.621957751	0.471714621	0.599285521
592	0.646812929	0.621975322	0.47173512	0.599304771
593	0.6468312	0.621992903	0.471755603	0.599324046
594	0.646849617	0.622010343	0.471776105	0.599343255
595	0.646868622	0.62202765	0.471796579	0.599362542
596	0.646887832	0.622044998	0.471817053	0.599381807
597	0.646906896	0.622062265	0.471837535	0.599401037
598	0.646925783	0.622079725	0.471858014	0.599420242
599	0.6469447	0.622097215	0.471878501	0.599439403
600	0.646963381	0.622114725	0.471898995	0.599458545
601	0.646982151	0.622132155	0.471919485	0.599477693
602	0.647000598	0.622149705	0.471939975	0.599496835
603	0.647019456	0.622167236	0.471960458	0.599515973
604	0.647038637	0.622184777	0.471980928	0.599535127
605	0.64705773	0.622202328	0.472001413	0.599554219
606	0.647076676	0.622219878	0.472021896	0.599573317
607	0.647095534	0.62223751	0.472042392	0.599592357
608	0.647114333	0.622255102	0.472062886	0.599611405
609	0.64713322	0.622272562	0.472083373	0.599630489
610	0.647152137	0.622290082	0.472103857	0.599649563
611	0.647171171	0.622307775	0.472124345	0.59966857
612	0.647190646	0.622325214	0.472144815	0.599687633
613	0.647210003	0.622342735	0.472165298	0.599706634
614	0.647228714	0.622360306	0.472185778	0.599725667
615	0.647247337	0.622377644	0.472206248	0.599744764
616	0.647266313	0.622394901	0.472226724	0.599763826
617	0.647284994	0.622412005	0.472247191	0.599782952
618	0.647303793	0.622429151	0.472267641	0.599802108
619	0.647322886	0.622446296	0.472288105	0.599821186
620	0.647342449	0.62246333	0.472308554	0.599840306
621	0.647362012	0.622480374	0.472328999	0.599859421
622	0.647381869	0.622497438	0.472349419	0.599878588
623	0.647401579	0.622514289	0.47236984	0.599897777
624	0.647421376	0.622531313	0.472390255	0.599916937
625	0.647440969	0.622548184	0.47241068	0.59993608
626	0.647460532	0.622565157	0.472431121	0.599955148
627	0.647480388	0.62258208	0.47245155	0.599974239
628	0.647500186	0.622599093	0.472471982	0.599993296
629	0.647519661	0.622615955	0.47249241	0.600012401
630	0.647539106	0.622632745	0.472512833	0.60003152
631	0.64755817	0.622649515	0.47253327	0.600050606
632	0.647577527	0.622666437	0.472553702	0.600069653
633	0.647596708	0.622683167	0.472574129	0.600088744
634	0.64761583	0.622699826	0.472594571	0.600107782
635	0.647634688	0.622716484	0.472615014	0.60012682
636	0.647653576	0.622732971	0.472635452	0.600145888
637	0.647672257	0.622749609	0.472655887	0.600164953
638	0.647691027	0.622766146	0.472676329	0.600183991
639	0.647710061	0.622782835	0.472696777	0.600202969
640	0.647729331	0.622799605	0.472717224	0.600221918
641	0.647748394	0.622816325	0.472737689	0.600240818
642	0.647767252	0.622833145	0.472758144	0.600259737
643	0.64778658	0.622849926	0.472778579	0.600278688
644	0.647805908	0.622866615	0.472799023	0.600297617
645	0.647824971	0.622883385	0.472819464	0.600316557
646	0.647843741	0.622900267	0.472839908	0.60033548
647	0.647862423	0.622917098	0.472860347	0.600354429
648	0.647881163	0.622933746	0.472880802	0.600373341
649	0.647899728	0.622950547	0.472901246	0.600392262
650	0.647917792	0.62296752	0.472921719	0.600411074
651	0.647935652	0.622984614	0.47294219	0.600429875
652	0.647953276	0.623001567	0.47296265	0.600448735
653	0.647971311	0.623018611	0.472983113	0.600467528
654	0.647989464	0.623035736	0.473003562	0.600486342
655	0.648007323	0.623052942	0.473024011	0.600505144
656	0.648025565	0.623069976	0.473044455	0.600523958
657	0.648043512	0.623087141	0.473064902	0.600542747
658	0.648061665	0.623104307	0.473085347	0.600561517
659	0.648079524	0.623121513	0.473105794	0.600580269
660	0.648097706	0.623138638	0.473126246	0.600598985
661	0.648115859	0.623155824	0.473146709	0.600617645
662	0.648133924	0.623173101	0.473167156	0.600636326
663	0.648151578	0.623190439	0.4731876	0.600655025
664	0.64816929	0.623207534	0.473208043	0.60067375
665	0.648187267	0.623224568	0.473228468	0.600692511
666	0.648205097	0.623241612	0.473248915	0.600711189
667	0.648223044	0.623258666	0.473269343	0.60072992
668	0.648240903	0.623275811	0.473289776	0.600748621
669	0.648258998	0.623292814	0.473310199	0.600767357
670	0.648276504	0.623309868	0.473330614	0.600786127
671	0.648294481	0.62332675	0.473351033	0.600804873
672	0.648312458	0.623343652	0.473371435	0.600823664
673	0.648330434	0.623360453	0.473391841	0.600842454
674	0.64834844	0.623377304	0.473412253	0.600861203
675	0.648366564	0.623394307	0.47343266	0.600879924
676	0.648384952	0.623411148	0.473453068	0.600898651
677	0.648403487	0.623428	0.473473459	0.600917418
678	0.64842208	0.62344477	0.473493836	0.600936231
679	0.648441026	0.623461358	0.473514221	0.600955008
680	0.648459679	0.623477894	0.473534596	0.600973826
681	0.648478654	0.623494431	0.473554979	0.600992588
682	0.648498041	0.623510887	0.473575356	0.601011352
683	0.648517369	0.623527252	0.473595733	0.60103012
684	0.648536609	0.623543647	0.47361611	0.601048876
685	0.648555819	0.623560133	0.473636488	0.601067609
686	0.648574853	0.623576619	0.473656858	0.601086377
687	0.648594269	0.623593035	0.473677219	0.601105157
688	0.648613274	0.623609511	0.473697574	0.601123964
689	0.648632572	0.623626109	0.47371792	0.601142749
690	0.648651695	0.623642676	0.473738276	0.601161493
691	0.648670376	0.623659183	0.473758652	0.601180194
692	0.648688823	0.623675649	0.47377903	0.601198894
693	0.648707182	0.623692094	0.473799415	0.601217568
694	0.648725452	0.623708601	0.473819793	0.601236247
695	0.64874384	0.623724986	0.473840168	0.601254947
696	0.648761905	0.623741553	0.473860533	0.601273654
697	0.648779852	0.623758191	0.473880917	0.60129228
698	0.648798005	0.623774688	0.473901288	0.601310947
699	0.648815835	0.623791225	0.473921666	0.601329595
700	0.648833871	0.623807691	0.473942036	0.601348263
701	0.648851759	0.623824218	0.473962414	0.60136689
702	0.648869472	0.623840744	0.4739828	0.601385479
703	0.648887331	0.623857413	0.474003184	0.601404035
704	0.648905014	0.623874133	0.474023583	0.601422526
705	0.64892255	0.623890812	0.474043972	0.601441057
706	0.648940027	0.62390747	0.474064369	0.60145955
707	0.648958033	0.62392418	0.474084755	0.601478025
708	0.648975834	0.623940919	0.474105137	0.601496506
709	0.64899337	0.623957608	0.474125512	0.601515017
710	0.64901164	0.623974227	0.474145894	0.601533468
711	0.649029823	0.623990956	0.474166282	0.601551867
712	0.649047682	0.624007787	0.474186648	0.601570335
713	0.649065776	0.624024547	0.474207023	0.601588767
714	0.649083988	0.624041317	0.474227389	0.60160721
715	0.649102552	0.624058077	0.474247748	0.601625649
716	0.649121292	0.624074898	0.474268103	0.601644072
717	0.649139739	0.624091891	0.474288454	0.601662485
718	0.649158156	0.624108895	0.4743088	0.60168091
719	0.649176456	0.624125888	0.474329141	0.601699352
720	0.649194668	0.6241428	0.474349472	0.601717839
721	0.649212938	0.624159509	0.474369814	0.601736297
722	0.649230739	0.624176138	0.474390153	0.601754782
723	0.649248863	0.624192796	0.474410496	0.601773226
724	0.64926681	0.624209354	0.474430845	0.60179165
725	0.649284698	0.624226022	0.474451199	0.601810017
726	0.649302411	0.624242874	0.474471554	0.60182836
727	0.649320211	0.624259674	0.474491911	0.601846685
728	0.649337894	0.624276373	0.474512254	0.601865074
729	0.649355548	0.624293133	0.474532603	0.601883419
730	0.649373378	0.624309731	0.474552941	0.601901792
731	0.649391031	0.624326167	0.474573287	0.601920165
732	0.649408626	0.624342744	0.474593635	0.601938508
733	0.649426192	0.624359525	0.474613963	0.601956875
734	0.649443816	0.624376193	0.47463429	0.601975232
735	0.649461293	0.624392852	0.474654632	0.601993549
736	0.649478565	0.624409531	0.474674989	0.60201181
737	0.649495807	0.624426007	0.47469535	0.602030083
738	0.649513079	0.624442382	0.474715694	0.602048424
739	0.649530145	0.624458828	0.474736044	0.602066732
740	0.649546741	0.624475212	0.474756386	0.602085087
741	0.649563367	0.624491496	0.474776732	0.602103429
742	0.649579816	0.624508073	0.474797077	0.602121704
743	0.649596618	0.624524377	0.474817427	0.602139971
744	0.649613508	0.624540681	0.474837786	0.602158196
745	0.649630662	0.624557066	0.474858134	0.602176427
746	0.649648022	0.62457343	0.47487847	0.602194678
747	0.649665029	0.624589866	0.474898794	0.602212976
748	0.649682037	0.624606322	0.474919131	0.602231204
749	0.649699485	0.624622707	0.474939461	0.602249434
750	0.649716786	0.624639021	0.474959792	0.602267678
751	0.649734087	0.624655314	0.474980137	0.602285873
752	0.649751799	0.624671669	0.475000481	0.602304027
753	0.649769835	0.624687993	0.475020824	0.602322155
754	0.649787577	0.624704357	0.475041163	0.602340293
755	0.649805348	0.624720935	0.475061489	0.60235842
756	0.649823031	0.624737644	0.475081804	0.602376559
757	0.649840684	0.624754384	0.475102135	0.602394631
758	0.649858397	0.624771185	0.475122476	0.602412639
759	0.649876226	0.624787965	0.475142813	0.602430656
760	0.649893733	0.624804836	0.475163144	0.602448673
761	0.649911093	0.624821586	0.475183467	0.602466732
762	0.649928335	0.624838478	0.475203783	0.602484786
763	0.649945637	0.62485539	0.475224106	0.602502797
764	0.649963055	0.624872313	0.475244444	0.602520743
765	0.649980327	0.624889316	0.475264778	0.602538679
766	0.649997187	0.624906329	0.47528514	0.602556522
767	0.650014077	0.624923221	0.475305485	0.602574436
768	0.650031085	0.624940073	0.475325815	0.602592395
769	0.65004818	0.624956873	0.475346155	0.602610299
770	0.650064923	0.624973664	0.475366507	0.602628173
771	0.650081666	0.624990474	0.475386872	0.602645987
772	0.650098497	0.625007143	0.475407216	0.602663871
773	0.650115152	0.625023883	0.475427554	0.602681768
774	0.650131837	0.625040714	0.475447875	0.602699689
775	0.650148374	0.625057595	0.47546819	0.602717621
776	0.650165235	0.625074386	0.4754885	0.602735556
777	0.650182036	0.625091116	0.475508807	0.60275351
778	0.650198632	0.625107734	0.475529132	0.602771429
779	0.650215552	0.625124281	0.475549439	0.602789402
780	0.650232118	0.625141	0.475569743	0.602807368
781	0.650248773	0.62515774	0.475590046	0.602825309
782	0.650265781	0.625174388	0.475610351	0.602843218
783	0.650282524	0.625191199	0.475630647	0.602861142
784	0.650298944	0.625207979	0.475650945	0.602879067
785	0.650315187	0.62522478	0.475671252	0.60289695
786	0.650331578	0.625241631	0.475691542	0.602914869
787	0.650347792	0.625258513	0.475711829	0.602932792
788	0.650363713	0.625275354	0.475732122	0.602950711
789	0.650380191	0.625292094	0.475752412	0.602968617
790	0.650397052	0.625308722	0.475772706	0.602986497
791	0.650413795	0.62532532	0.475792985	0.603004427
792	0.65043042	0.625341908	0.475813252	0.603022402
793	0.650447134	0.625358445	0.475833516	0.603040372
794	0.650463818	0.625375113	0.475853774	0.603058339
795	0.650481002	0.625391802	0.475874032	0.603076272
796	0.650498068	0.625408512	0.475894277	0.603094238
797	0.650515076	0.625425302	0.47591452	0.603112187
798	0.650532083	0.625442022	0.475934757	0.603130156
799	0.650548885	0.625458802	0.475954993	0.603148121
800	0.650565804	0.625475542	0.475975224	0.603166084
801	0.650582165	0.625492403	0.475995438	0.603184106
802	0.650598761	0.625509204	0.476015655	0.6032021
803	0.65061524	0.625526075	0.476035882	0.603220041
804	0.650632042	0.625542825	0.476056115	0.603237942
805	0.650648902	0.625559504	0.476076349	0.603255827
806	0.650665821	0.625576092	0.47609658	0.603273715
807	0.650682535	0.625592771	0.476116786	0.603291666
808	0.65069919	0.625609308	0.476137007	0.603309593
809	0.650715786	0.625625753	0.476157232	0.6033275
810	0.650732147	0.625642311	0.476177471	0.603345343
811	0.650748567	0.625658766	0.476197714	0.603363162
812	0.650765281	0.625675101	0.47621794	0.603381031
813	0.650782171	0.625691252	0.476238158	0.603398935
814	0.650799031	0.625707465	0.47625837	0.603416836
815	0.650816068	0.625723748	0.476278577	0.603434724
816	0.650832899	0.625740011	0.476298796	0.603452583
817	0.650849848	0.625756062	0.476319029	0.603470411
818	0.650866738	0.625772203	0.476339256	0.603488243
819	0.650883657	0.625788314	0.476359498	0.60350602
820	0.650900283	0.625804588	0.476379742	0.603523768
821	0.650917026	0.625820902	0.476399996	0.603541451
822	0.650934004	0.625837124	0.476420249	0.603559137
823	0.6509506	0.625853398	0.476440498	0.603576837
824	0.650967401	0.625869418	0.476460733	0.603594594
825	0.650984321	0.625885407	0.476480955	0.603612384
826	0.651001211	0.625901396	0.476501171	0.603630185
827	0.651018512	0.625917295	0.4765214	0.603647925
828	0.65103593	0.625933233	0.476541628	0.60366565
829	0.65105376	0.625949081	0.476561855	0.603683362
830	0.651071414	0.625964999	0.476582076	0.603701086
831	0.651088891	0.625981029	0.476602307	0.60371876
832	0.651106016	0.625997009	0.476622549	0.603736404
833	0.651123376	0.626012978	0.476642767	0.603754095
834	0.651140765	0.626028886	0.47666298	0.603771792
835	0.651158889	0.626044835	0.476683175	0.603789489
836	0.651176865	0.626060855	0.476703375	0.603807149
837	0.65119496	0.626076834	0.47672356	0.603824846
838	0.651212525	0.626092773	0.476743755	0.603842536
839	0.651229914	0.62610859	0.476763961	0.603860215
840	0.651247245	0.626124275	0.476784167	0.60387789
841	0.651264252	0.626140103	0.476804376	0.603895542
842	0.651281553	0.626156072	0.47682459	0.603913118
843	0.651299207	0.626171919	0.476844802	0.603930699
844	0.651316684	0.626187716	0.476865004	0.603948318
845	0.651334573	0.626203483	0.476885178	0.603966006
846	0.651352168	0.626219381	0.476905358	0.603983651
847	0.651369175	0.626235238	0.476925558	0.604001258
848	0.651386124	0.626250974	0.476945747	0.604018914
849	0.65140319	0.62626672	0.476965933	0.604036561
850	0.651420315	0.626282416	0.476986143	0.60405412
851	0.651437645	0.62629804	0.477006343	0.604071701
852	0.651455211	0.626313726	0.47702654	0.604089264
853	0.651472982	0.626329472	0.477046743	0.604106778
854	0.6514909	0.626345157	0.477066937	0.604124316
855	0.651508465	0.626360751	0.47708713	0.604141883
856	0.651526295	0.626376274	0.477107317	0.604159455
857	0.651543802	0.626391797	0.477127522	0.604176969
858	0.651560839	0.62640734	0.477147735	0.604194465
859	0.651578492	0.626422955	0.477167938	0.604211937
860	0.651596146	0.62643867	0.477188139	0.604229393
861	0.651613653	0.626454275	0.477208334	0.604246895
862	0.651631277	0.62646997	0.477228525	0.604264373
863	0.651648784	0.626485635	0.477248732	0.604281798
864	0.651666055	0.626501422	0.477268941	0.604299201
865	0.651682916	0.626517249	0.477289151	0.604316612
866	0.65169963	0.626533127	0.477309351	0.60433405
867	0.651716196	0.626549025	0.477329544	0.604351511
868	0.651732939	0.626564822	0.477349751	0.60436892
869	0.651749888	0.626580659	0.477369965	0.604386287
870	0.651766719	0.626596456	0.477390164	0.604403711
871	0.651783462	0.626612222	0.477410363	0.60442113
872	0.651800176	0.626628019	0.477430548	0.604438584
873	0.651817095	0.626643684	0.477450753	0.604455971
874	0.65183422	0.626659349	0.477470951	0.604473357
875	0.651851257	0.626675065	0.477491148	0.604490733
876	0.651868117	0.626690791	0.477511319	0.604508182
877	0.651885007	0.626706567	0.477531484	0.60452562
878	0.651902073	0.626722232	0.47755165	0.604543042
879	0.651919257	0.626737999	0.477571799	0.604560494
880	0.651936352	0.626753988	0.477591964	0.604577842
881	0.651953654	0.626769947	0.477612124	0.604595186
882	0.651970955	0.626785866	0.477632274	0.604612557
883	0.651988373	0.626801825	0.477652435	0.604629871
884	0.652006144	0.626817824	0.477672591	0.604647162
885	0.652023122	0.626833763	0.477692762	0.604664454
886	0.65203966	0.626849844	0.477712916	0.6046818
887	0.652056608	0.626865935	0.477733075	0.604699093
888	0.652073616	0.626882106	0.477753218	0.604716407
889	0.652090388	0.626898207	0.477773371	0.604733697
890	0.652107102	0.626914308	0.477793527	0.604750974
891	0.652123669	0.626930369	0.477813674	0.604768294
892	0.652140147	0.626946551	0.477833829	0.604785565
893	0.652156479	0.62696252	0.477853981	0.604802884
894	0.652172811	0.626978489	0.477874126	0.604820217
895	0.652189231	0.626994631	0.47789427	0.604837518
896	0.652206121	0.627010671	0.477914405	0.604854824
897	0.652222893	0.627026863	0.477934543	0.604872087
898	0.652239842	0.627043157	0.477954658	0.604889396
899	0.65225632	0.627059471	0.477974786	0.60490667
900	0.652272917	0.627075916	0.477994903	0.60492395
901	0.652290247	0.627092322	0.478015019	0.604941179
902	0.652307519	0.627108798	0.478035123	0.604958423
903	0.652324644	0.627125335	0.478055237	0.604975613
904	0.652341651	0.627141933	0.478075347	0.604992795
905	0.652358747	0.627158551	0.47809544	0.605010012
906	0.652376077	0.627174895	0.478115542	0.60502722
907	0.652393554	0.627191087	0.478135638	0.605044447
908	0.65241112	0.627207269	0.478155727	0.605061688
909	0.652428656	0.627223482	0.478175812	0.605078932
910	0.652446486	0.627239664	0.478195906	0.605096121
911	0.652464286	0.627255795	0.47821599	0.605113345
912	0.652481646	0.627271937	0.47823608	0.605130566
913	0.652499094	0.627287977	0.478256157	0.605147831
914	0.652516572	0.627303835	0.47827623	0.605165121
915	0.652534108	0.627319682	0.478296302	0.605182406
916	0.652551438	0.62733558	0.478316361	0.60519973
917	0.652569062	0.627351296	0.478336426	0.605217031
918	0.652586716	0.627367062	0.478356485	0.605234336
919	0.652603841	0.627382971	0.47837655	0.605251613
920	0.652620819	0.627398859	0.478396605	0.605268928
921	0.652638179	0.627414838	0.478416652	0.605286228
922	0.652655421	0.627430939	0.478436693	0.605303519
923	0.652672605	0.627446918	0.478456731	0.605320825
924	0.652689348	0.627462908	0.478476796	0.605338047
925	0.652705768	0.627478786	0.47849686	0.605355295
926	0.652721953	0.627494714	0.478516932	0.605372503
927	0.652738226	0.627510663	0.478537004	0.605389694
928	0.652754528	0.62752649	0.478557072	0.605406905
929	0.652770801	0.62754247	0.478577135	0.605424098
930	0.65278728	0.627558469	0.478597185	0.605441316
931	0.652803847	0.62757455	0.478617234	0.605458501
932	0.652821089	0.627590448	0.478637268	0.605475726
933	0.652838067	0.627606306	0.478657315	0.605492905
934	0.652854604	0.627622387	0.478677354	0.60551009
935	0.652871817	0.627638305	0.478697396	0.605527244
936	0.652888825	0.627654142	0.478717433	0.605544429
937	0.65290595	0.627669868	0.478737482	0.605561563
938	0.652922986	0.627685523	0.47875752	0.605578741
939	0.652939641	0.627701198	0.47877756	0.605595926
940	0.652956149	0.627716833	0.478797607	0.605613097
941	0.65297251	0.627732518	0.478817659	0.60563024
942	0.652989342	0.627748163	0.478837696	0.605647401
943	0.653006085	0.627763696	0.47885772	0.605664621
944	0.653023092	0.627779138	0.478877768	0.60568174
945	0.653039923	0.627794468	0.478897816	0.605698874
946	0.653056901	0.62780992	0.478917848	0.605716027
947	0.653074114	0.627825322	0.478937873	0.605733186
948	0.653091415	0.627840926	0.478957901	0.605750287
949	0.653108981	0.6278565	0.478977924	0.605767387
950	0.653126634	0.627872226	0.478997929	0.605784503
951	0.653144787	0.627888012	0.479017925	0.605801589
952	0.653162793	0.627903758	0.479037931	0.605818644
953	0.653181123	0.627919515	0.47905793	0.605835695
954	0.653199422	0.627935423	0.479077914	0.605852759
955	0.653217664	0.627951372	0.479097915	0.605869754
956	0.653235875	0.627967159	0.47911792	0.605886749
957	0.653253911	0.627982945	0.47913792	0.605903758
958	0.653271623	0.627998681	0.479157918	0.605920793
959	0.65328913	0.62801459	0.479177927	0.605937767
960	0.65330649	0.628030467	0.479197953	0.605954684
961	0.653323791	0.628046426	0.479217976	0.6059716
962	0.653341268	0.628062315	0.479237988	0.60598854
963	0.653358834	0.628078061	0.479257995	0.606005501
964	0.653376487	0.628093756	0.479277993	0.606022486
965	0.653394053	0.62810933	0.479297979	0.606039532
966	0.653411706	0.628124843	0.479317969	0.606056564
967	0.653429448	0.628140305	0.479337972	0.606073541
968	0.653446867	0.628155929	0.479357954	0.606090562
969	0.653464491	0.628171503	0.479377927	0.606107602
970	0.653481939	0.628186975	0.479397907	0.606124626
971	0.653499416	0.628202346	0.479417889	0.60614164
972	0.653516659	0.628217778	0.479437869	0.606158644
973	0.653534195	0.62823322	0.479457829	0.606175696
974	0.65355129	0.628248774	0.479477801	0.606192702
975	0.653568445	0.628264155	0.479497773	0.606209725
976	0.653585364	0.628279597	0.479517752	0.606226719
977	0.653602107	0.628294937	0.479537733	0.606243704
978	0.653618938	0.628310197	0.479557709	0.606260702
979	0.653635652	0.628325578	0.479577699	0.606277632
980	0.653652072	0.628341111	0.479597675	0.606294595
981	0.653668168	0.628356593	0.479617667	0.606311512
982	0.6536845	0.628372106	0.479637652	0.606328428
983	0.653700832	0.62838764	0.479657651	0.606345268
984	0.653717516	0.628403	0.479677633	0.606362164
985	0.6537342	0.628418351	0.479697588	0.606379145
986	0.653750973	0.628433763	0.479717531	0.606396143
987	0.653768186	0.628449134	0.47973747	0.606413129
988	0.65378534	0.628464464	0.479757402	0.606430137
989	0.653802817	0.628479906	0.479777319	0.60644714
990	0.6538205	0.628495155	0.479797231	0.606464175
991	0.65383883	0.628510506	0.479817125	0.606481208
992	0.653857394	0.628525796	0.479837029	0.606498202
993	0.653876222	0.628540944	0.479856942	0.606515154
994	0.653895022	0.62855595	0.479876844	0.606532164
995	0.653913968	0.628571047	0.479896757	0.606549104
996	0.653932884	0.628586043	0.479916669	0.606566055
997	0.653951625	0.62860118	0.479936584	0.606582972
998	0.653970718	0.628615973	0.479956484	0.606599967
999	0.653989605	0.628630655	0.479976387	0.60661698
1000	0.65400861	0.628645225	0.479996285	0.606634015
1001	0.654027115	0.628659947	0.480016181	0.606651058
1002	0.654045591	0.62867473	0.480036086	0.606668054
1003	0.654063891	0.628689411	0.480056001	0.606685043
1004	0.65408175	0.628704133	0.480075933	0.606701973
1005	0.654099316	0.628718957	0.480095865	0.606718895
1006	0.654116558	0.628733882	0.480115811	0.606735755
1007	0.654133595	0.628748776	0.480135749	0.606752651
1008	0.65415069	0.62876361	0.480155683	0.606769552
1009	0.654167815	0.628778494	0.480175612	0.606786462
1010	0.654185263	0.628793216	0.48019554	0.606803376
1011	0.654202476	0.628807796	0.480215482	0.606820267
1012	0.654219249	0.628822366	0.480235434	0.606837149
1013	0.654236227	0.628836956	0.480255395	0.606853972
1014	0.654252793	0.628851516	0.480275354	0.606870821
1015	0.654269272	0.628866076	0.480295321	0.606887642
1016	0.654285604	0.628880646	0.480315288	0.606904464
1017	0.654301877	0.628895044	0.480335258	0.606921298
1018	0.654317944	0.628909441	0.480355225	0.606938139
1019	0.654333982	0.628923839	0.480375187	0.606954989
1020	0.654350373	0.628938145	0.480395115	0.606971944
1021	0.65436647	0.628952614	0.480415043	0.606988874
1022	0.654382243	0.628967143	0.480434964	0.607005832
1023	0.654398575	0.628981348	0.480454861	0.607022875
1024	0.654415553	0.628995472	0.48047476	0.607039884
1025	0.654432766	0.629009738	0.480494651	0.607056876
1026	0.654449979	0.629024024	0.480514542	0.607073858
1027	0.654466869	0.629038502	0.480534439	0.607090801
1028	0.654484023	0.6290529	0.480554339	0.607107721
1029	0.654501236	0.629067379	0.480574225	0.607124665
1030	0.654518449	0.629081827	0.480594129	0.607141545
1031	0.654535897	0.629096286	0.480614015	0.607158464
1032	0.654553081	0.629110937	0.480633915	0.607175302
1033	0.654570294	0.629125385	0.480653818	0.60719215
1034	0.654587301	0.629139995	0.480673727	0.607208955
1035	0.654604485	0.629154515	0.480693632	0.607225764
1036	0.654621434	0.629169186	0.480713529	0.607242578
1037	0.654638147	0.629183959	0.480733424	0.607259385
1038	0.654655037	0.629198742	0.480753311	0.607276187
1039	0.654671839	0.629213626	0.480773204	0.607292957
1040	0.654688729	0.629228602	0.480793086	0.607309734
1041	0.654705795	0.62924377	0.480812982	0.607326422
1042	0.654723008	0.629258766	0.480832869	0.607343148
1043	0.654740515	0.62927368	0.480852754	0.607359863
1044	0.654757845	0.629288565	0.480872626	0.607376623
1045	0.654775264	0.62930353	0.480892508	0.607393315
1046	0.6547928	0.629318536	0.480912368	0.607410063
1047	0.654810336	0.629333562	0.480932229	0.607426791
1048	0.654827549	0.62934872	0.480952093	0.607443489
1049	0.654844909	0.629363868	0.480971952	0.60746018
1050	0.654862416	0.629379016	0.480991796	0.607476894
1051	0.654879864	0.629394316	0.481011633	0.607493593
1052	0.654897576	0.629409656	0.48103146	0.6075103
1053	0.654915259	0.629424865	0.481051292	0.607527004
1054	0.65493303	0.629440196	0.481071115	0.607543699
1055	0.654951242	0.629455536	0.48109091	0.607560446
1056	0.654969659	0.629470958	0.481110701	0.607577179
1057	0.654987753	0.629486268	0.481130511	0.607593874
1058	0.655005407	0.629501497	0.481150326	0.607610575
1059	0.655022502	0.629516817	0.481170134	0.607627309
1060	0.655039216	0.629531864	0.481189958	0.607644049
1061	0.655056165	0.629546789	0.481209775	0.607660818
1062	0.655073084	0.629561724	0.481229597	0.60767756
1063	0.655090415	0.629576486	0.481249415	0.607694311
1064	0.655107804	0.629591097	0.481269235	0.607711061
1065	0.655125369	0.629605778	0.481289042	0.607727827
1066	0.6551427	0.62962046	0.481308859	0.607744563
1067	0.655160001	0.629635192	0.481328684	0.60776126
1068	0.655177478	0.629649792	0.481348496	0.607777998
1069	0.655194867	0.629664474	0.481368293	0.607794772
1070	0.655211934	0.629679307	0.481388095	0.607811506
1071	0.655228853	0.629694121	0.481407877	0.607828309
1072	0.65524586	0.629709066	0.481427669	0.607845042
1073	0.655263103	0.62972395	0.48144744	0.607861832
1074	0.655280286	0.629738763	0.481467206	0.607878648
1075	0.655297088	0.629753445	0.481486968	0.607895511
1076	0.655314007	0.629767944	0.481506737	0.607912367
1077	0.655330956	0.629782544	0.481526515	0.607929171
1078	0.655347905	0.629797084	0.48154629	0.607945992
1079	0.655364794	0.629811502	0.481566064	0.607962813
1080	0.655382125	0.62982596	0.481585843	0.607979577
1081	0.655399632	0.629840419	0.481605609	0.607996359
1082	0.655417021	0.629854796	0.48162537	0.608013171
1083	0.65543444	0.629869224	0.481645127	0.608029979
1084	0.655451917	0.62988352	0.481664869	0.60804684
1085	0.655469042	0.629897877	0.481684625	0.608063654
1086	0.655486137	0.629912184	0.481704381	0.608080462
1087	0.655503468	0.629926348	0.481724132	0.608097289
1088	0.65552071	0.629940492	0.481743869	0.608114166
1089	0.65553807	0.629954616	0.481763617	0.60813099
1090	0.655555518	0.62996875	0.481783373	0.608147771
1091	0.655572584	0.629982985	0.481803107	0.608164622
1092	0.655589768	0.62999719	0.481822838	0.608181462
1093	0.65560701	0.630011415	0.481842572	0.608198265
1094	0.655623783	0.630025854	0.481862305	0.608215056
1095	0.655640761	0.630040251	0.481882038	0.608231825
1096	0.655657768	0.630054547	0.481901755	0.608248652
1097	0.655675098	0.630068986	0.481921484	0.608265389
1098	0.655692341	0.630083272	0.481941216	0.608282134
1099	0.655709848	0.630097608	0.481960951	0.608298839
1100	0.655727384	0.630111773	0.481980685	0.608315558
1101	0.655744714	0.630125897	0.482000413	0.608332311
1102	0.655762103	0.63014001	0.48202013	0.608349081
1103	0.655779287	0.630154104	0.482039844	0.608365865
1104	0.655796706	0.630168329	0.48205954	0.608382655
1105	0.655814007	0.630182483	0.482079225	0.608399487
1106	0.655831807	0.630196577	0.482098906	0.608416308
1107	0.655849285	0.63021066	0.48211859	0.608433128
1108	0.655867026	0.630224845	0.482138249	0.608449996
1109	0.655884797	0.63023907	0.482157903	0.608466858
1110	0.655902598	0.630253356	0.482177547	0.608483739
1111	0.655920252	0.630267581	0.482197192	0.608500624
1112	0.655937758	0.630281807	0.482216839	0.608517498
1113	0.655955265	0.630296174	0.482236491	0.608534328
1114	0.655972566	0.630310541	0.482256154	0.608551108
1115	0.65598972	0.630324817	0.482275812	0.608567903
1116	0.656006728	0.630339133	0.482295456	0.608584735
1117	0.656023647	0.630353582	0.482315113	0.608601494
1118	0.656040419	0.630368	0.48233476	0.608618288
1119	0.656057427	0.630382306	0.482354391	0.608635131
1120	0.656074552	0.630396491	0.482374039	0.608651911
1121	0.656091148	0.630410726	0.482393715	0.608668598
1122	0.656107832	0.630425022	0.482413382	0.608685285
1123	0.656124722	0.630439369	0.482433045	0.60870196
1124	0.656141377	0.630453767	0.482452694	0.608718671
1125	0.656158267	0.630468103	0.48247234	0.608735381
1126	0.656175215	0.630482298	0.482491981	0.608752122
1127	0.6561919	0.630496493	0.482511624	0.608768866
1128	0.656208907	0.630510597	0.482531283	0.608785546
1129	0.656225973	0.63052472	0.482550927	0.608802262
1130	0.656242922	0.630538966	0.482570574	0.608818952
1131	0.656259283	0.630553252	0.482590219	0.60883565
1132	0.656276026	0.630567376	0.482609868	0.608852337
1133	0.656293327	0.630581672	0.482629529	0.608868911
1134	0.656310628	0.63059608	0.482649182	0.608885478
1135	0.656327548	0.630610569	0.482668816	0.608902117
1136	0.656344614	0.630625047	0.482688442	0.608918762
1137	0.656361415	0.630639546	0.482708055	0.608935434
1138	0.656378158	0.630653893	0.482727675	0.608952097
1139	0.656394843	0.630668149	0.48274729	0.608968782
1140	0.656411586	0.630682192	0.482766908	0.60898548
1141	0.656428564	0.630696326	0.482786516	0.609002181
1142	0.656445865	0.6307105	0.482806123	0.609018852
1143	0.656462931	0.630724685	0.482825743	0.609035474
1144	0.656479498	0.630739001	0.482845359	0.609052108
1145	0.656495947	0.63075344	0.482864982	0.609068701
1146	0.656512132	0.630767898	0.482884608	0.609085288
1147	0.656528523	0.630782275	0.482904236	0.609101856
1148	0.656545119	0.630796703	0.482923854	0.609118434
1149	0.65656148	0.630811172	0.482943484	0.609134958
1150	0.656578135	0.630825651	0.482963111	0.609151473
1151	0.656594848	0.63084014	0.482982718	0.609168032
1152	0.656611415	0.63085475	0.483002335	0.609184534
1153	0.656628099	0.630869371	0.483021949	0.609201027
1154	0.656644989	0.630883829	0.483041565	0.60921752
1155	0.656662379	0.630898288	0.483061162	0.609234039
1156	0.65667965	0.630912776	0.483080762	0.609250526
1157	0.656696687	0.630927174	0.483100347	0.609267063
1158	0.656713871	0.630941349	0.48311991	0.609283697
1159	0.656730849	0.630955564	0.483139491	0.609300261
1160	0.656747768	0.630969809	0.483159085	0.609316759
1161	0.656764922	0.630983923	0.483178679	0.609333253
1162	0.65678193	0.630998219	0.48319827	0.60934973
1163	0.656798673	0.631012566	0.483217871	0.609366173
1164	0.656815504	0.631026943	0.483237463	0.609382633
1165	0.656832306	0.631041341	0.483257059	0.609399068
1166	0.656848931	0.631055708	0.483276644	0.609415545
1167	0.656865557	0.631070258	0.483296228	0.609431987
1168	0.656882035	0.631084655	0.483315815	0.609448432
1169	0.656898808	0.631098891	0.483335401	0.609464883
1170	0.656915463	0.631113136	0.483354977	0.609481362
1171	0.656932	0.631127291	0.483374561	0.609497815
1172	0.656948479	0.631141536	0.483394141	0.609514241
1173	0.656965134	0.631155995	0.48341372	0.609530607
1174	0.656981788	0.631170372	0.483433288	0.609546997
1175	0.65699859	0.63118478	0.483452852	0.609563377
1176	0.657015509	0.631199167	0.483472412	0.609579762
1177	0.657032311	0.631213686	0.483491948	0.609596211
1178	0.657049407	0.631228165	0.483511493	0.60961261
1179	0.657066385	0.631242745	0.483531046	0.60962896
1180	0.657083833	0.631257052	0.483550564	0.609645449
1181	0.657100605	0.631271196	0.483570103	0.609661918
1182	0.657117818	0.631285269	0.483589632	0.609678395
1183	0.65713509	0.6312992	0.48360916	0.609694888
1184	0.657152274	0.631313081	0.48362867	0.60971144
1185	0.657169369	0.63132691	0.483648206	0.609727915
1186	0.657186553	0.631340882	0.483667714	0.609744446
1187	0.657203707	0.631354854	0.483687245	0.609760894
1188	0.657220567	0.631368815	0.483706776	0.60977735
1189	0.65723734	0.631382787	0.483726301	0.609793813
1190	0.657253907	0.631396789	0.483745836	0.609810231
1191	0.65727062	0.631410771	0.483765369	0.609826645
1192	0.657287393	0.631424733	0.483784901	0.609843048
1193	0.657304312	0.631438755	0.483804434	0.609859417
1194	0.657321466	0.631452727	0.483823966	0.60987577
1195	0.657338532	0.631466689	0.483843491	0.609892147
1196	0.657355628	0.631480823	0.483863023	0.609908463
1197	0.657372488	0.631494977	0.483882573	0.609924723
1198	0.657389084	0.631509273	0.483902124	0.60994096
1199	0.657405211	0.631523478	0.483921671	0.609957237
1200	0.657421484	0.631537653	0.483941217	0.609973502
1201	0.657437786	0.631552	0.483960759	0.609989743
1202	0.657453736	0.631566407	0.483980308	0.610005956
1203	0.657469745	0.631580744	0.483999843	0.610022204
1204	0.657485724	0.63159505	0.484019379	0.610038454
1205	0.657501703	0.631609235	0.484038916	0.610054711
1206	0.657517477	0.63162341	0.484058462	0.610070944
1207	0.65753328	0.631637554	0.484077993	0.610087226
1208	0.657548907	0.631651576	0.484097513	0.61010357
1209	0.657564504	0.631665548	0.484117038	0.610119887
1210	0.657580542	0.631679571	0.484136575	0.610136128
1211	0.657596463	0.631693613	0.484156102	0.610152395
1212	0.657612736	0.631707585	0.484175613	0.610168698
1213	0.657629127	0.631721536	0.484195128	0.610184967
1214	0.657645429	0.63173566	0.484214634	0.610201232
1215	0.657661702	0.631749673	0.484234145	0.610217493
1216	0.657678151	0.631763634	0.484253659	0.610233735
1217	0.657694454	0.631777718	0.484273171	0.610249973
1218	0.657710844	0.631791912	0.484292684	0.61026618
1219	0.657727176	0.631805955	0.484312192	0.610282423
1220	0.657743508	0.631819927	0.484331705	0.610298655
1221	0.65775984	0.631833899	0.484351208	0.610314905
1222	0.657776406	0.631847739	0.484370722	0.610331124
1223	0.657793267	0.631861589	0.484390222	0.610347372
1224	0.65781048	0.63187552	0.484409719	0.610363579
1225	0.657827487	0.631889563	0.484429213	0.610379792
1226	0.657844436	0.631903707	0.484448698	0.610396008
1227	0.657861649	0.631917831	0.484468166	0.61041227
1228	0.657879185	0.631931954	0.484487642	0.610428486
1229	0.65789678	0.6319462	0.484507114	0.610444686
1230	0.657914316	0.631960445	0.484526587	0.610460876
1231	0.657931676	0.631974681	0.484546068	0.610477046
1232	0.657949153	0.631988957	0.48456553	0.610493268
1233	0.657966719	0.632003192	0.484584971	0.610509545
1234	0.657984519	0.632017174	0.484604434	0.610525765
1235	0.658002496	0.632031055	0.484623892	0.610541992
1236	0.658019973	0.632044965	0.48464336	0.610558193
1237	0.658037216	0.632058765	0.484662834	0.610574395
1238	0.658054722	0.632072524	0.484682308	0.61059058
1239	0.658072317	0.632086232	0.4847018	0.610606703
1240	0.658089442	0.632100072	0.484721298	0.610622796
1241	0.658106479	0.632113973	0.484740771	0.610638964
1242	0.65812378	0.632127772	0.484760251	0.610655099
1243	0.658140964	0.632141511	0.484779738	0.610671209
1244	0.658157883	0.632155087	0.484799226	0.610687346
1245	0.658174743	0.632168714	0.484818714	0.61070346
1246	0.658191575	0.63218231	0.484838203	0.610719557
1247	0.658208523	0.632195948	0.48485769	0.610735637
1248	0.658225589	0.632209636	0.484877174	0.610751699
1249	0.65824289	0.632223242	0.484896641	0.610767811
1250	0.658260103	0.6322369	0.484916101	0.610783939
1251	0.658277581	0.632250648	0.484935562	0.610800023
1252	0.658295293	0.632264569	0.48495499	0.610816171
1253	0.658313123	0.63227846	0.484974432	0.610832259
1254	0.65833107	0.632292472	0.484993861	0.610848356
1255	0.6583489	0.632306515	0.485013291	0.610864446
1256	0.658367171	0.632320507	0.48503273	0.610880488
1257	0.658385147	0.632334621	0.485052155	0.610896567
1258	0.658402918	0.632348735	0.48507158	0.610912644
1259	0.658420396	0.632362879	0.485091007	0.610928714
1260	0.658437785	0.632377084	0.485110438	0.610944752
1261	0.658454704	0.63239138	0.485129867	0.610960797
1262	0.658471859	0.632405565	0.485149289	0.610976872
1263	0.658488983	0.632419658	0.485168709	0.610992959
1264	0.658505726	0.63243367	0.485188121	0.611009091
1265	0.658522029	0.632447804	0.485207536	0.61102521
1266	0.658538273	0.632461959	0.485226956	0.611041312
1267	0.65855481	0.632476103	0.485246381	0.611057374
1268	0.658571347	0.632490298	0.485265804	0.611073429
1269	0.65858765	0.632504584	0.485285222	0.611089484
1270	0.658604246	0.632518809	0.485304638	0.611105532
1271	0.658620666	0.632532963	0.485324066	0.611121551
1272	0.658637174	0.632547026	0.485343471	0.611137659
1273	0.6586533	0.632561201	0.48536289	0.611153717
1274	0.65866925	0.632575274	0.485382308	0.611169806
1275	0.658685082	0.632589398	0.485401729	0.611185882
1276	0.65870112	0.632603329	0.485421129	0.611202038
1277	0.658717364	0.632617311	0.485440535	0.611218141
1278	0.658733872	0.632631191	0.485459944	0.611234222
1279	0.658750292	0.632645011	0.485479359	0.611250294
1280	0.658766712	0.632658739	0.485498765	0.611266407
1281	0.658782809	0.632672671	0.485518171	0.611282496
1282	0.658798817	0.632686632	0.485537575	0.611298591
1283	0.658815032	0.632700604	0.485556981	0.611314663
1284	0.658831628	0.632714738	0.485576394	0.61133066
1285	0.658847989	0.632729065	0.4855958	0.611346653
1286	0.658864497	0.632743361	0.485615215	0.611362595
1287	0.658880858	0.632757687	0.485634621	0.611378557
1288	0.658897219	0.632772095	0.485654037	0.611394455
1289	0.658914051	0.632786523	0.485673433	0.611410381
1290	0.658931234	0.63280085	0.485692835	0.611426273
1291	0.658948271	0.632815105	0.485712239	0.611442171
1292	0.658965102	0.632829544	0.485731645	0.611458035
1293	0.658982344	0.632843931	0.485751046	0.611473905
1294	0.658999381	0.632858329	0.485770427	0.61148984
1295	0.659016095	0.632872767	0.485789812	0.611505764
1296	0.659032192	0.632887246	0.485809201	0.611521692
1297	0.659048083	0.632901785	0.485828601	0.611537577
1298	0.659064033	0.632916294	0.485847997	0.611553472
1299	0.659079806	0.632930753	0.485867409	0.611569316
1300	0.659095727	0.63294513	0.485886821	0.611585158
1301	0.659111824	0.632959274	0.485906239	0.611601
1302	0.659128332	0.632973327	0.485925665	0.611616795
1303	0.659144605	0.63298736	0.485945087	0.611632613
1304	0.659160672	0.633001341	0.485964514	0.611648424
1305	0.659176828	0.633015486	0.485983935	0.611664217
1306	0.659193072	0.633029802	0.486003339	0.611680029
1307	0.659209521	0.633044179	0.486022731	0.611695853
1308	0.659226146	0.633058526	0.486042112	0.611711711
1309	0.659242596	0.633072904	0.486061489	0.61172758
1310	0.659259456	0.633087271	0.486080861	0.611743435
1311	0.659276229	0.633101648	0.486100223	0.611759325
1312	0.659293383	0.633116005	0.486119579	0.6117752
1313	0.659310713	0.633130423	0.486138931	0.611791059
1314	0.659327985	0.63314477	0.486158282	0.611806922
1315	0.659345404	0.633159026	0.486177633	0.611822783
1316	0.659363145	0.633173261	0.486196954	0.611838729
1317	0.659380652	0.633187547	0.486216279	0.611854649
1318	0.659397983	0.633201742	0.486235626	0.611870501
1319	0.65941499	0.633215886	0.486254971	0.611886374
1320	0.65943188	0.633230152	0.486274317	0.611902219
1321	0.659448623	0.633244408	0.486293663	0.611918067
1322	0.659465278	0.633258907	0.486313003	0.611933893
1323	0.659481639	0.633273355	0.486332328	0.611949785
1324	0.65949803	0.633287671	0.486351653	0.611965686
1325	0.65951442	0.633301937	0.486370979	0.611981583
1326	0.659530957	0.633316325	0.486390297	0.611997464
1327	0.659547348	0.633330773	0.486409608	0.612013359
1328	0.659563592	0.633345464	0.486428935	0.612029165
1329	0.659579982	0.633360318	0.486448253	0.612044962
1330	0.659596608	0.633375071	0.486467561	0.612060786
1331	0.659613703	0.633389965	0.486486871	0.612076549
1332	0.659631298	0.633404809	0.486506174	0.612092301
1333	0.659648423	0.633419663	0.486525483	0.612108043
1334	0.659665548	0.633434486	0.486544793	0.612123767
1335	0.659682555	0.633449198	0.486564116	0.612139467
1336	0.65969968	0.633463809	0.486583427	0.612155209
1337	0.659716893	0.633478561	0.486602739	0.61217092
1338	0.659733812	0.633493212	0.486622035	0.612186704
1339	0.659751055	0.633507904	0.486641335	0.612202443
1340	0.65976818	0.633522383	0.486660627	0.612218235
1341	0.65978504	0.63353678	0.486679927	0.612234022
1342	0.659801666	0.633551198	0.486699206	0.61224989
1343	0.659818232	0.633565646	0.486718492	0.612265727
1344	0.659834124	0.633580044	0.486737792	0.612281551
1345	0.659849839	0.63359429	0.486757088	0.612297415
1346	0.659865465	0.633608586	0.48677639	0.612313251
1347	0.65988118	0.633622933	0.486795691	0.612329062
1348	0.659896807	0.63363733	0.486814996	0.612344844
1349	0.659912669	0.633651657	0.486834284	0.612360664
1350	0.659928031	0.633666105	0.486853564	0.612376511
1351	0.65994357	0.633680523	0.486872854	0.612392311
1352	0.659959432	0.633694829	0.486892134	0.612408135
1353	0.659975294	0.633709247	0.486911418	0.612423914
1354	0.659990686	0.633723645	0.486930718	0.612439656
1355	0.660006136	0.633737961	0.486950015	0.612455412
1356	0.660021734	0.633752217	0.486969298	0.612471214
1357	0.660037595	0.633766503	0.486988564	0.612487043
1358	0.660053751	0.633780728	0.487007817	0.612502902
1359	0.66006976	0.633795035	0.487027078	0.612518722
1360	0.660085386	0.63380929	0.487046338	0.612534561
1361	0.660101366	0.633823353	0.487065599	0.61255039
1362	0.660117139	0.633837376	0.487084871	0.612566178
1363	0.660132913	0.633851439	0.487104131	0.612581991
1364	0.660148481	0.633865522	0.487123398	0.61259778
1365	0.660164196	0.633879413	0.487142663	0.612613593
1366	0.660179735	0.633893182	0.487161927	0.612629428
1367	0.660195332	0.633907012	0.48718119	0.612645252
1368	0.6602109	0.63392071	0.48720044	0.61266114
1369	0.660226204	0.633934357	0.487219701	0.612677004
1370	0.660241243	0.633947964	0.487238948	0.612692925
1371	0.660256518	0.63396154	0.487258174	0.612708906
1372	0.660271763	0.63397537	0.487277406	0.612724817
1373	0.66028689	0.63398922	0.487296639	0.612740725
1374	0.66030193	0.634002999	0.487315877	0.61275662
1375	0.660317233	0.6340169	0.48733512	0.612772455
1376	0.660332889	0.634030932	0.487354359	0.612788254
1377	0.660348399	0.634045087	0.487373604	0.612803999
1378	0.66036382	0.634059231	0.487392849	0.612819734
1379	0.660379271	0.634073304	0.487412097	0.61283546
1380	0.660394956	0.634087296	0.487431331	0.612851226
1381	0.660410847	0.634101288	0.487450549	0.612867033
1382	0.660426797	0.634115361	0.487469782	0.612882764
1383	0.660443305	0.634129485	0.487489005	0.612898485
1384	0.66045949	0.634143731	0.487508221	0.612914231
1385	0.660475675	0.634158209	0.487527427	0.612929967
1386	0.660492066	0.634172678	0.487546649	0.612945625
1387	0.660508603	0.634187035	0.487565869	0.612961294
1388	0.660525111	0.634201361	0.487585085	0.612976983
1389	0.660541619	0.634215648	0.4876043	0.612992669
1390	0.660558568	0.634229863	0.487623509	0.613008359
1391	0.660575281	0.63424425	0.487642729	0.613023985
1392	0.660592054	0.634258688	0.48766194	0.613039628
1393	0.660609061	0.634273025	0.487681138	0.613055309
1394	0.66062598	0.634287413	0.487700339	0.613070964
1395	0.660642136	0.634301891	0.487719538	0.613086637
1396	0.660658497	0.634316248	0.48773874	0.613102296
1397	0.660674535	0.634330504	0.487757947	0.613117958
1398	0.660691014	0.634344678	0.487777151	0.613133613
1399	0.660707199	0.634358904	0.487796347	0.613149282
1400	0.660723472	0.634372865	0.48781554	0.613164984
1401	0.660739627	0.634386938	0.487834726	0.613180688
1402	0.660755401	0.634400991	0.487853904	0.613196435
1403	0.660771263	0.634415095	0.487873079	0.613212179
1404	0.660787095	0.63442929	0.487892252	0.613227905
1405	0.660803104	0.634443586	0.487911421	0.613243603
1406	0.660819113	0.634457852	0.487930578	0.613259335
1407	0.660835151	0.634472036	0.487949735	0.613275072
1408	0.660851424	0.634486018	0.487968893	0.613290821
1409	0.660867697	0.6345	0.487988062	0.613306526
1410	0.660883705	0.634513942	0.488007251	0.613322181
1411	0.660899655	0.634527893	0.488026434	0.613337847
1412	0.660915341	0.634541845	0.488045619	0.613353508
1413	0.660931144	0.634555867	0.488064811	0.613369126
1414	0.6609468	0.634569889	0.488083999	0.613384761
1415	0.660962868	0.634583932	0.488103172	0.613400411
1416	0.660978671	0.634598026	0.488122337	0.613416092
1417	0.660994797	0.634611967	0.488141499	0.613431778
1418	0.661010688	0.63462601	0.488160656	0.613447471
1419	0.661026374	0.634640052	0.488179812	0.613463162
1420	0.661042147	0.634654136	0.488198984	0.613478768
1421	0.661057686	0.634668229	0.488218144	0.613494408
1422	0.661073372	0.634682302	0.488237319	0.613509983
1423	0.661089292	0.634696548	0.48825649	0.613525517
1424	0.66110533	0.634710935	0.48827564	0.613541081
1425	0.66112128	0.634725353	0.488294797	0.613556615
1426	0.661137553	0.634739842	0.488313933	0.613572186
1427	0.661153562	0.634754311	0.488333071	0.613587757
1428	0.661169982	0.634768678	0.488352216	0.613603291
1429	0.661186343	0.634783025	0.488371365	0.613618811
1430	0.661202645	0.634797412	0.488390526	0.613634283
1431	0.661218683	0.63481184	0.488409688	0.613649751
1432	0.661234839	0.634826349	0.488428839	0.613665234
1433	0.661251259	0.634840798	0.488447979	0.613680745
1434	0.661267238	0.634855276	0.488467119	0.613696264
1435	0.661283306	0.634869775	0.488486248	0.6137118
1436	0.661299256	0.634884142	0.488505381	0.61372735
1437	0.661315117	0.634898418	0.488524518	0.6137429
1438	0.66133095	0.634912684	0.488543653	0.61375845
1439	0.661346753	0.634926909	0.488562779	0.613774036
1440	0.66136282	0.634941206	0.488581897	0.61378962
1441	0.661378682	0.634955492	0.488601023	0.613805184
1442	0.661394485	0.634969626	0.488620142	0.613820792
1443	0.66141067	0.634983679	0.488639247	0.613836434
1444	0.661427266	0.634997802	0.488658357	0.613852021
1445	0.661443539	0.635011876	0.488677463	0.613867628
1446	0.661460106	0.635025908	0.488696547	0.613883293
1447	0.661476761	0.63503989	0.488715639	0.613898923
1448	0.661493269	0.635053943	0.488734739	0.613914514
1449	0.661509953	0.635067813	0.488753836	0.613930127
1450	0.661527107	0.635081572	0.488772928	0.613945728
1451	0.661544232	0.635095372	0.488792027	0.613961294
1452	0.661561298	0.635109212	0.488811117	0.613976882
1453	0.661578453	0.635123133	0.488830209	0.613992445
1454	0.661595548	0.635137013	0.488849317	0.614007953
1455	0.661612644	0.635150914	0.48886841	0.614023503
1456	0.661629446	0.635164896	0.488887502	0.61403905
1457	0.661645954	0.635178756	0.488906596	0.614054617
1458	0.661662432	0.635192616	0.488925684	0.614070201
1459	0.661679175	0.635206446	0.488944761	0.614085808
1460	0.661696036	0.635220053	0.488963832	0.614101464
1461	0.661712867	0.6352337	0.488982906	0.614117103
1462	0.661729492	0.635247347	0.489001985	0.614132723
1463	0.661746265	0.635261045	0.48902105	0.614148361
1464	0.661762802	0.635274885	0.489040112	0.614163989
1465	0.661779486	0.635288553	0.489059173	0.614179636
1466	0.661795818	0.635302312	0.489078235	0.61419526
1467	0.661812326	0.635315979	0.489097297	0.614210884
1468	0.661829011	0.635329698	0.489116355	0.614226491
1469	0.661845783	0.635343304	0.489135393	0.614242166
1470	0.661862673	0.635357083	0.489154438	0.614257779
1471	0.661879387	0.635370984	0.489173496	0.614273331
1472	0.661896453	0.635384834	0.489192555	0.614288854
1473	0.661913666	0.635398502	0.489211605	0.614304426
1474	0.661930438	0.63541218	0.489230673	0.614319956
1475	0.661946917	0.635425888	0.489249743	0.614335483
1476	0.661963131	0.635439626	0.489268808	0.61435103
1477	0.661979668	0.635453172	0.489287865	0.614366609
1478	0.661996206	0.635466759	0.489306916	0.614382199
1479	0.662012978	0.635480366	0.489325967	0.614397754
1480	0.662029868	0.635493962	0.489345017	0.614413293
1481	0.662046905	0.635507762	0.489364068	0.61442878
1482	0.662063648	0.63552151	0.489383118	0.61444429
1483	0.662080538	0.635535158	0.489402175	0.614459771
1484	0.662097457	0.635548876	0.489421221	0.614475277
1485	0.662114464	0.635562594	0.489440264	0.614490781
1486	0.662131472	0.635576464	0.489459299	0.614506278
1487	0.662148685	0.635590152	0.489478336	0.614521773
1488	0.662165516	0.6356038	0.489497364	0.614537321
1489	0.662182611	0.635617406	0.489516388	0.614552871
1490	0.662199325	0.635631165	0.489535422	0.614568375
1491	0.662216186	0.635645025	0.489554455	0.614583854
1492	0.66223287	0.635658784	0.489573482	0.614599372
1493	0.662249613	0.635672432	0.48959252	0.614614862
1494	0.662266444	0.635686038	0.489611567	0.61463032
1495	0.662283745	0.635699432	0.48963061	0.61464579
1496	0.662300958	0.635712978	0.489649648	0.614661235
1497	0.662317995	0.635726423	0.489668691	0.614676683
1498	0.662334826	0.635740019	0.489687734	0.614692114
1499	0.662351598	0.635753504	0.489706779	0.614707546
1500	0.662368547	0.635766807	0.489725801	0.614723079
1501	0.662385613	0.635780322	0.489744828	0.614738552
1502	0.662402503	0.635793889	0.489763854	0.614754006
1503	0.662419393	0.635807353	0.489782875	0.614769486
1504	0.6624364	0.635820778	0.489801895	0.614784963
1505	0.66245379	0.635834242	0.489820918	0.6148004
1506	0.66247068	0.635847778	0.489839946	0.614815829
1507	0.662487364	0.635861314	0.48985898	0.614831239
1508	0.662504254	0.635875012	0.489878007	0.614846626
1509	0.662521202	0.63588875	0.489897028	0.614862014
1510	0.662538239	0.635902286	0.489916063	0.614877365
1511	0.662554982	0.635915903	0.489935087	0.614892754
1512	0.66257152	0.635929703	0.489954122	0.614908077
1513	0.662587822	0.635943674	0.489973159	0.614923374
1514	0.662604271	0.635957687	0.489992196	0.614938648
1515	0.662620809	0.635971658	0.490011219	0.614953966
1516	0.662637229	0.635985671	0.490030238	0.614969289
1517	0.662653531	0.635999571	0.490049259	0.61498462
1518	0.662670039	0.636013391	0.490068276	0.61499996
1519	0.662686576	0.636027353	0.490087296	0.61501526
1520	0.662703437	0.636041294	0.490106317	0.615030533
1521	0.662720386	0.636055164	0.490125332	0.615045825
1522	0.662737099	0.636069187	0.490144361	0.615061045
1523	0.662753637	0.636083138	0.490163379	0.615076314
1524	0.662769939	0.636096928	0.4901824	0.615091584
1525	0.662786623	0.636110565	0.490201407	0.615106902
1526	0.662803131	0.636124354	0.490220413	0.615122202
1527	0.662819727	0.636138001	0.490239404	0.615137563
1528	0.662836382	0.636151639	0.490258391	0.615152907
1529	0.662853302	0.636165195	0.490277368	0.615168275
1530	0.662869663	0.636178974	0.490296354	0.615183597
1531	0.662886024	0.636192763	0.490315335	0.61519893
1532	0.662902356	0.636206593	0.490334319	0.615214246
1533	0.662918629	0.636220321	0.490353294	0.615229609
1534	0.662934961	0.63623411	0.490372271	0.61524495
1535	0.662951263	0.636247839	0.490391247	0.615260298
1536	0.662967654	0.636261425	0.490410232	0.615275627
1537	0.662983897	0.6362749	0.490429205	0.615291016
1538	0.663000023	0.636288426	0.490448179	0.615306394
1539	0.663016061	0.63630181	0.490467158	0.615321773
1540	0.663032011	0.636315254	0.490486142	0.615337125
1541	0.663047814	0.63632879	0.490505137	0.615352426
1542	0.663063353	0.636342265	0.490524108	0.615367822
1543	0.663079127	0.636355618	0.490543073	0.615383228
1544	0.663094695	0.636369103	0.490562038	0.615398617
1545	0.66311038	0.63638274	0.490581001	0.615413975
1546	0.663126418	0.636396327	0.490599963	0.615429314
1547	0.663142457	0.636410126	0.490618916	0.615444643
1548	0.663158612	0.636423804	0.490637866	0.615459993
1549	0.663174797	0.636437401	0.490656836	0.615475282
1550	0.663190718	0.636450997	0.490675795	0.615490618
1551	0.663206814	0.636464685	0.490694738	0.615505976
1552	0.663222647	0.636478383	0.490713682	0.615521334
1553	0.663238597	0.636491899	0.490732625	0.615536707
1554	0.66325484	0.636505373	0.490751557	0.615552099
1555	0.663270878	0.636518848	0.49077048	0.615567514
1556	0.66328674	0.636532465	0.490789408	0.615582886
1557	0.663302837	0.636545971	0.490808337	0.615598254
1558	0.663319051	0.636559344	0.490827269	0.615613625
1559	0.663335148	0.6365729	0.490846185	0.615629014
1560	0.663351509	0.636586406	0.490865096	0.615644405
1561	0.663368105	0.636599881	0.490884001	0.615659803
1562	0.663384966	0.636613285	0.490902904	0.615675197
1563	0.663401856	0.63662678	0.4909218	0.615690579
1564	0.663418804	0.636640336	0.490940692	0.615705957
1565	0.663435694	0.636653831	0.490959575	0.615721363
1566	0.663452467	0.636667286	0.490978465	0.615736755
1567	0.663469327	0.636680832	0.490997346	0.615752144
1568	0.663485747	0.636694479	0.491016225	0.61576753
1569	0.663501991	0.636708177	0.491035118	0.615782851
1570	0.663518146	0.636721784	0.491054005	0.615798204
1571	0.66353486	0.636735319	0.491072882	0.615813567
1572	0.663551162	0.636748855	0.491091757	0.61582895
1573	0.663567083	0.636762492	0.491110637	0.615844311
1574	0.663583092	0.636776028	0.491129514	0.615859685
1575	0.663598983	0.636789645	0.491148394	0.615875036
1576	0.66361461	0.636803191	0.491167267	0.615890431
1577	0.663630148	0.636816666	0.491186131	0.615905833
1578	0.66364604	0.636830293	0.491204979	0.615921218
1579	0.663661872	0.636843991	0.491223827	0.61593657
1580	0.663677381	0.636857557	0.49124267	0.615951964
1581	0.663692538	0.636871184	0.491261524	0.615967319
1582	0.663707813	0.63688474	0.491280379	0.615982664
1583	0.663723204	0.636898246	0.49129924	0.615997982
1584	0.663738831	0.636911639	0.49131809	0.616013338
1585	0.663754341	0.636925053	0.491336944	0.616028682
1586	0.66377032	0.636938174	0.491355792	0.616044061
1587	0.663786035	0.636951557	0.491374644	0.616059399
1588	0.663801192	0.6369649	0.491393499	0.616074757
1589	0.663816437	0.636978304	0.491412344	0.616090121
1590	0.663831593	0.636991749	0.491431197	0.616105446
1591	0.663847279	0.637005224	0.491450046	0.616120743
1592	0.663863023	0.637018739	0.491468893	0.61613603
1593	0.663878797	0.637032255	0.491487745	0.616151298
1594	0.663894336	0.63704576	0.491506589	0.616166591
1595	0.663909786	0.637059184	0.491525429	0.616181905
1596	0.66392556	0.637072558	0.491544268	0.6161972
1597	0.663941099	0.63708584	0.491563102	0.616212535
1598	0.663957107	0.637099011	0.491581946	0.616227823
1599	0.663972675	0.637112232	0.491600788	0.616243129
1600	0.66398839	0.637125221	0.491619624	0.616258481
1601	0.664004047	0.637138331	0.491638464	0.616273796
1602	0.664019732	0.637151542	0.491657318	0.616289044
1603	0.664035476	0.637164713	0.491676158	0.616304333
1604	0.664051191	0.637178036	0.491694995	0.616319593
1605	0.664066994	0.637191348	0.491713828	0.616334864
1606	0.664082974	0.63720457	0.491732652	0.616350158
1607	0.664098894	0.637217893	0.491751483	0.616365411
1608	0.664114727	0.637231418	0.491770311	0.616380634
1609	0.664130354	0.637244964	0.491789141	0.616395849
1610	0.664145745	0.637258612	0.491807972	0.616411057
1611	0.664161402	0.637272127	0.491826794	0.616426294
1612	0.664176882	0.637285744	0.491845616	0.616441507
1613	0.66419198	0.637299604	0.491864438	0.616456691
1614	0.664207225	0.637313434	0.491883251	0.616471891
1615	0.664222939	0.637327162	0.491902065	0.616487064
1616	0.664238449	0.637340911	0.491920874	0.616502253
1617	0.664253782	0.637354792	0.491939683	0.616517426
1618	0.664268968	0.637368652	0.491958508	0.616532545
1619	0.664283978	0.637382755	0.491977338	0.616547609
1620	0.664299194	0.637396849	0.491996153	0.616562702
1621	0.664314145	0.637410892	0.492014964	0.616577822
1622	0.66432936	0.637424995	0.492033778	0.616592903
1623	0.664344811	0.637439139	0.492052576	0.616608013
1624	0.664360291	0.637453263	0.492071384	0.616623076
1625	0.664376212	0.637467407	0.492090161	0.616638212
1626	0.664392514	0.63748146	0.49210894	0.616653331
1627	0.664408611	0.637495574	0.492127727	0.616668423
1628	0.664424267	0.637509677	0.492146515	0.616683523
1629	0.664439806	0.637523588	0.492165296	0.616698674
1630	0.664455315	0.637537499	0.492184078	0.616713808
1631	0.664470883	0.63755143	0.492202858	0.616728935
1632	0.664486422	0.637565311	0.492221634	0.616744073
1633	0.66450199	0.63757912	0.492240403	0.616759237
1634	0.66451747	0.637593052	0.492259182	0.616774346
1635	0.664533214	0.6376068	0.49227796	0.61678946
1636	0.664549135	0.637620519	0.492296727	0.616804604
1637	0.664564908	0.637634206	0.492315493	0.616819759
1638	0.664580741	0.637647996	0.492334258	0.616834893
1639	0.664596514	0.637661704	0.492353015	0.616850068
1640	0.664611877	0.637675341	0.492371786	0.616865215
1641	0.664626916	0.6376891	0.492390554	0.616880358
1642	0.664641985	0.637702666	0.492409315	0.616895523
1643	0.664657318	0.637716232	0.49242806	0.61691072
1644	0.664672387	0.637729738	0.492446814	0.616925902
1645	0.664686986	0.637743152	0.492465575	0.616941095
1646	0.664701849	0.637756586	0.492484325	0.616956303
1647	0.664716859	0.637769929	0.49250308	0.616971498
1648	0.66473181	0.637783252	0.492521834	0.616986689
1649	0.664746644	0.637796656	0.492540578	0.617001895
1650	0.664761448	0.637809736	0.49255933	0.617017115
1651	0.664776311	0.637822754	0.492578071	0.617032359
1652	0.66479135	0.637835742	0.492596799	0.61704763
1653	0.664806243	0.637848822	0.492615527	0.617062888
1654	0.664820871	0.637861871	0.492634268	0.617078109
1655	0.664835881	0.63787492	0.492652998	0.617093338
1656	0.664850773	0.637887939	0.49267172	0.617108582
1657	0.664865607	0.637900937	0.492690432	0.617123861
1658	0.664880646	0.637914027	0.492709149	0.617139089
1659	0.664895568	0.637927188	0.49272788	0.617154263
1660	0.664910138	0.63794046	0.492746611	0.617169433
1661	0.664924707	0.637953681	0.492765332	0.617184639
1662	0.664938983	0.637966872	0.492784065	0.617199815
1663	0.664953523	0.637980053	0.492802802	0.617214959
1664	0.664967886	0.637993457	0.49282154	0.617230069
1665	0.664982603	0.638006891	0.492840271	0.617245166
1666	0.664997113	0.638020295	0.492859006	0.617260261
1667	0.6650118	0.638033689	0.492877741	0.617275344
1668	0.665026928	0.638046769	0.492896474	0.617290457
1669	0.665042114	0.63805995	0.4929152	0.617305565
1670	0.665057153	0.638073161	0.492933901	0.617320759
1671	0.665072134	0.638086545	0.4929526	0.617335927
1672	0.665087291	0.638099766	0.4929713	0.617351106
1673	0.665103211	0.638112815	0.492989995	0.617366277
1674	0.665118779	0.638126006	0.493008681	0.617381469
1675	0.665134377	0.638139268	0.493027378	0.617396599
1676	0.665149886	0.63815253	0.493046083	0.617411694
1677	0.665165425	0.63816565	0.493064783	0.61742682
1678	0.665181081	0.63817875	0.493083484	0.617441922
1679	0.665196678	0.638191789	0.493102191	0.617456999
1680	0.665212393	0.638204696	0.493120889	0.617472114
1681	0.665228343	0.638217695	0.49313958	0.617487213
1682	0.665244234	0.638230713	0.49315827	0.617502313
1683	0.665260037	0.638243803	0.493176968	0.617517362
1684	0.665276193	0.638256872	0.493195645	0.617532442
1685	0.66529229	0.638270063	0.493214314	0.617547518
1686	0.665308504	0.638283204	0.493232987	0.617562569
1687	0.665324689	0.638296496	0.493251644	0.617577635
1688	0.665340962	0.638309738	0.493270301	0.617592701
1689	0.665356706	0.638323051	0.493288957	0.617607781
1690	0.665372774	0.638336353	0.493307615	0.617622829
1691	0.665389135	0.638349717	0.493326267	0.617637859
1692	0.665406025	0.6383631	0.49334491	0.617652878
1693	0.665422592	0.638376383	0.493363551	0.61766793
1694	0.665439129	0.638389553	0.493382198	0.617682977
1695	0.665455549	0.638402978	0.493400835	0.617698016
1696	0.66547191	0.638416463	0.493419471	0.617713042
1697	0.665488036	0.638429938	0.493438101	0.617728089
1698	0.665504221	0.638443402	0.49345672	0.617743163
1699	0.665520347	0.638456817	0.493475336	0.617758239
1700	0.665536062	0.638470271	0.493493979	0.617773235
1701	0.66555166	0.638483635	0.493512618	0.617788261
1702	0.665566817	0.63849713	0.493531246	0.617803321
1703	0.665581415	0.638510645	0.493549871	0.61781841
1704	0.665596014	0.638524181	0.4935685	0.617833474
1705	0.665610466	0.638537757	0.493587133	0.617848512
1706	0.665624683	0.638551374	0.493605767	0.617863538
1707	0.665638929	0.638565042	0.493624406	0.61787852
1708	0.665653322	0.638578649	0.493643032	0.617893541
1709	0.665667627	0.638592174	0.493661658	0.617908564
1710	0.665682373	0.63860573	0.493680276	0.617923584
1711	0.665697295	0.638619144	0.493698883	0.617938645
1712	0.66571207	0.638632599	0.493717488	0.617953696
1713	0.665726933	0.638646023	0.493736082	0.617968776
1714	0.665741943	0.638659579	0.49375468	0.617983803
1715	0.66575707	0.638673146	0.493773258	0.61799888
1716	0.665772227	0.638686742	0.493791848	0.618013905
1717	0.66578759	0.638700359	0.493810429	0.618028939
1718	0.665803099	0.638714098	0.493829004	0.61804396
1719	0.665818931	0.638727836	0.493847571	0.618058978
1720	0.665834441	0.638741595	0.493866137	0.618074007
1721	0.665850038	0.638755324	0.493884693	0.618089062
1722	0.665865812	0.638768951	0.493903252	0.618104103
1723	0.665881762	0.638782709	0.493921803	0.618119127
1724	0.665897858	0.638796428	0.493940355	0.618134147
1725	0.665913573	0.638810217	0.493958905	0.618149179
1726	0.665929553	0.638823915	0.493977441	0.61816426
1727	0.665945591	0.638837593	0.493995973	0.618179343
1728	0.665961188	0.63885122	0.49401452	0.618194403
1729	0.665977256	0.638864837	0.494033062	0.618209448
1730	0.665993206	0.638878382	0.494051602	0.618224503
1731	0.666009038	0.638891847	0.494070132	0.618239603
1732	0.666025047	0.63890518	0.494088658	0.618254723
1733	0.666040585	0.638918615	0.494107196	0.618269808
1734	0.666055977	0.638932171	0.494125739	0.61828486
1735	0.66607134	0.638945757	0.494144281	0.618299901
1736	0.666086467	0.638959415	0.494162812	0.618314972
1737	0.666101301	0.638972829	0.494181352	0.618330056
1738	0.66611634	0.638986233	0.494199895	0.618345108
1739	0.666131262	0.638999728	0.494218437	0.61836015
1740	0.66614639	0.639013091	0.494236974	0.618375213
1741	0.666161341	0.639026455	0.494255498	0.618390325
1742	0.666176556	0.639039696	0.494274018	0.618405438
1743	0.666191978	0.639052989	0.494292534	0.618420538
1744	0.666207575	0.639066251	0.494311034	0.61843568
1745	0.666222879	0.639079726	0.494329535	0.618450795
1746	0.666237977	0.639093272	0.494348047	0.618465861
1747	0.666252987	0.639106848	0.494366561	0.618480916
1748	0.666267967	0.639120272	0.494385081	0.618495967
1749	0.66628283	0.639133849	0.494403592	0.618511006
1750	0.666297782	0.639147455	0.494422097	0.618526041
1751	0.666312704	0.639161042	0.494440604	0.618541066
1752	0.666327684	0.639174628	0.494459109	0.618556077
1753	0.666342635	0.639188164	0.49447762	0.618571077
1754	0.666357822	0.639201528	0.494496125	0.6185861
1755	0.666372655	0.639214972	0.494514632	0.618601118
1756	0.666387107	0.639228356	0.494533133	0.618616185
1757	0.666401148	0.639241719	0.494551638	0.618631253
1758	0.666415012	0.639255001	0.494570142	0.61864634
1759	0.666428935	0.639268233	0.494588648	0.618661408
1760	0.66644324	0.639281617	0.49460716	0.618676395
1761	0.66645781	0.63929496	0.494625665	0.618691389
1762	0.666472614	0.639308394	0.494644163	0.618706381
1763	0.666487448	0.639321768	0.494662665	0.618721357
1764	0.66650237	0.639335192	0.494681161	0.618736333
1765	0.66651735	0.639348606	0.494699653	0.618751314
1766	0.66653189	0.639362071	0.494718144	0.618766306
1767	0.666546636	0.639375445	0.494736629	0.618781311
1768	0.666561264	0.639388818	0.49475511	0.618796328
1769	0.666575716	0.639402344	0.494773599	0.618811288
1770	0.66659055	0.639415829	0.494792072	0.618826278
1771	0.666605501	0.639429253	0.49481055	0.61884124
1772	0.666620893	0.639442596	0.494829026	0.6188562
1773	0.666635932	0.639455939	0.494847492	0.618871197
1774	0.666651001	0.639469353	0.494865977	0.61888611
1775	0.666666246	0.639482626	0.494884441	0.618901096
1776	0.666681608	0.639495756	0.494902898	0.618916117
1777	0.666696647	0.639508754	0.494921358	0.618931149
1778	0.666711657	0.639521712	0.494939816	0.618946187
1779	0.666725992	0.639534721	0.494958294	0.618961176
1780	0.666740561	0.639547607	0.494976766	0.618976192
1781	0.666755424	0.639560504	0.494995243	0.618991163
1782	0.666770464	0.639573472	0.4950137	0.619006173
1783	0.666785767	0.639586359	0.495032153	0.619021191
1784	0.666800954	0.639599145	0.495050609	0.619036212
1785	0.666815905	0.63961193	0.495069064	0.619051237
1786	0.666830973	0.639624624	0.495087515	0.619066284
1787	0.66684569	0.639637309	0.495105967	0.619081344
1788	0.666860318	0.639650064	0.495124429	0.619096357
1789	0.666875005	0.63966289	0.495142876	0.619111397
1790	0.666889662	0.639675807	0.495161314	0.619126446
1791	0.666904496	0.639688461	0.495179746	0.619141533
1792	0.666919359	0.639701165	0.495198182	0.619156595
1793	0.666934163	0.639713879	0.49521662	0.619171645
1794	0.666948733	0.639726766	0.495235066	0.619186631
1795	0.666963214	0.639739653	0.495253508	0.619201626
1796	0.666977607	0.639752489	0.495271955	0.619216601
1797	0.666991971	0.639765569	0.495290411	0.619231499
1798	0.667006011	0.639778567	0.495308864	0.619246433
1799	0.667019905	0.639791667	0.495327321	0.619261334
1800	0.667033887	0.639804574	0.495345775	0.619276265
1801	0.667047693	0.639817512	0.495364223	0.619291217
1802	0.66706188	0.639830541	0.495382666	0.619306141
1803	0.667075892	0.639843701	0.495401107	0.619321054
1804	0.667089844	0.63985675	0.495419551	0.619335969
1805	0.66710362	0.639869647	0.495437988	0.619350929
1806	0.667117485	0.639882463	0.495456419	0.619365916
1807	0.667131144	0.639895208	0.495474856	0.619380887
1808	0.667144949	0.639908176	0.495493289	0.619395826
1809	0.667158255	0.639921185	0.495511727	0.619410757
1810	0.667171444	0.639934305	0.495530171	0.619425651
1811	0.667185162	0.639947232	0.495548607	0.619440564
1812	0.667199026	0.639960261	0.495567043	0.619455447
1813	0.667213008	0.639973391	0.495585469	0.619470336
1814	0.667227049	0.63998642	0.495603889	0.619485244
1815	0.667241266	0.639999429	0.495622307	0.619500148
1816	0.667255688	0.640012336	0.495640713	0.619515096
1817	0.667270052	0.640025294	0.495659106	0.619530079
1818	0.667284298	0.640038282	0.495677506	0.619545031
1819	0.667298721	0.640051209	0.495695905	0.619559981
1820	0.667313231	0.640064299	0.49571431	0.619574873
1821	0.66732783	0.640077389	0.495732719	0.61958974
1822	0.667342252	0.640090387	0.495751119	0.619604656
1823	0.66735691	0.640103335	0.495769524	0.619619545
1824	0.66737145	0.640116445	0.495787931	0.619634405
1825	0.667385961	0.640129585	0.495806339	0.619649249
1826	0.66740053	0.640142786	0.495824744	0.619664083
1827	0.667415099	0.640155967	0.495843143	0.61967893
1828	0.667430021	0.640169259	0.495861531	0.619693764
1829	0.667444708	0.640182582	0.495879924	0.619708584
1830	0.66745963	0.640195865	0.495898328	0.619723347
1831	0.667474464	0.640209157	0.495916737	0.619738086
1832	0.667489327	0.640222308	0.495935148	0.619752836
1833	0.667504337	0.640235417	0.495953535	0.619767659
1834	0.667519112	0.640248669	0.495971909	0.619782516
1835	0.667533652	0.64026182	0.495990292	0.619797363
1836	0.66754828	0.64027495	0.496008683	0.619812178
1837	0.667563113	0.640288111	0.496027065	0.619826996
1838	0.667578006	0.640301068	0.496045449	0.61984183
1839	0.66759284	0.640314189	0.496063826	0.619856655
1840	0.667607703	0.640327339	0.496082205	0.619871466
1841	0.667622331	0.640340419	0.496100582	0.619886299
1842	0.667636959	0.640353599	0.496118957	0.619901115
1843	0.667651499	0.640366943	0.49613733	0.619915907
1844	0.667666215	0.640380174	0.496155707	0.619930695
1845	0.667681078	0.640393325	0.496174074	0.619945513
1846	0.667695883	0.640406475	0.49619243	0.61996037
1847	0.667710746	0.640419747	0.496210797	0.619975159
1848	0.66772555	0.640433019	0.496229162	0.619989944
1849	0.667740501	0.640446089	0.496247533	0.620004716
1850	0.667755364	0.64045928	0.496265897	0.620019487
1851	0.66777011	0.64047237	0.496284256	0.620034284
1852	0.667784797	0.64048552	0.49630262	0.620049049
1853	0.667799866	0.64049862	0.496320977	0.620063822
1854	0.667814846	0.640511649	0.496339333	0.620078603
1855	0.667829328	0.640524748	0.4963577	0.620093353
1856	0.667843897	0.64053797	0.496376054	0.620108116
1857	0.667858173	0.64055109	0.496394415	0.620122883
1858	0.667873065	0.640564129	0.496412764	0.620137664
1859	0.667887928	0.640577087	0.496431114	0.620152449
1860	0.667902527	0.640589933	0.496449473	0.620167229
1861	0.667917243	0.640602779	0.49646782	0.620182029
1862	0.667931754	0.640615758	0.496486169	0.620196808
1863	0.667946529	0.640628776	0.496504496	0.620211625
1864	0.667961568	0.640641734	0.49652283	0.620226409
1865	0.667976549	0.640654763	0.496541161	0.62024118
1866	0.667991852	0.640667792	0.496559483	0.62025595
1867	0.668007039	0.640680831	0.496577807	0.620270713
1868	0.668022107	0.640693971	0.496596129	0.62028546
1869	0.668037293	0.640707213	0.496614439	0.620300225
1870	0.668052392	0.640720424	0.496632748	0.620314996
1871	0.66806749	0.640733656	0.496651064	0.620329732
1872	0.668082852	0.640746847	0.496669367	0.620344494
1873	0.668098273	0.640760038	0.496687675	0.620359225
1874	0.668113959	0.640772965	0.496705984	0.620373967
1875	0.668129409	0.640786024	0.496724292	0.6203887
1876	0.668144596	0.640799165	0.496742589	0.620403471
1877	0.668160017	0.640812265	0.496760891	0.620418215
1878	0.668175556	0.640825314	0.496779196	0.620432936
1879	0.668191094	0.640838434	0.496797492	0.620447678
1880	0.668206515	0.640851767	0.496815803	0.620462332
1881	0.668221849	0.640865079	0.496834108	0.620476994
1882	0.668237182	0.64087821	0.496852407	0.620491692
1883	0.668252397	0.640891178	0.496870722	0.620506352
1884	0.66826776	0.640904166	0.496889032	0.620521004
1885	0.66828324	0.640917053	0.496907344	0.620535651
1886	0.668298455	0.64092994	0.496925644	0.620550349
1887	0.668313553	0.640942847	0.496943942	0.620565049
1888	0.668328358	0.640955723	0.49696224	0.620579756
1889	0.668343162	0.640968539	0.49698054	0.620594462
1890	0.668357761	0.640981325	0.496998841	0.620609164
1891	0.668372301	0.640994009	0.497017133	0.620623905
1892	0.668386665	0.641006845	0.497035426	0.62063862
1893	0.668400852	0.6410196	0.497053724	0.620653325
1894	0.668414893	0.641032426	0.497072026	0.620668009
1895	0.668428698	0.641045404	0.49709032	0.620682697
1896	0.668442416	0.641058382	0.497108598	0.620697421
1897	0.668455986	0.641071381	0.49712688	0.620712128
1898	0.66846944	0.641084318	0.497145158	0.620726845
1899	0.668482746	0.641097226	0.497163444	0.620741529
1900	0.668496199	0.641110062	0.497181728	0.62075621
1901	0.668509594	0.641122867	0.497200014	0.620770887
1902	0.668523164	0.641135602	0.497218291	0.620785593
1903	0.668536852	0.641148266	0.49723656	0.62080032
1904	0.668550805	0.641160981	0.497254826	0.620815026
1905	0.668564611	0.641173756	0.497273098	0.620829698
1906	0.668578446	0.641186704	0.497291355	0.620844388
1907	0.668592809	0.641199641	0.497309608	0.620859057
1908	0.668607291	0.641212396	0.497327867	0.620873725
1909	0.668621742	0.641225232	0.497346119	0.620888401
1910	0.668635842	0.641238079	0.497364373	0.620903082
1911	0.66865	0.641250874	0.497382626	0.62091776
1912	0.668664158	0.64126367	0.497400862	0.620932475
1913	0.668678522	0.641276435	0.497419098	0.620947174
1914	0.668692915	0.641289099	0.497437338	0.620961856
1915	0.668707337	0.641301753	0.497455577	0.620976536
1916	0.668721642	0.641314416	0.497473801	0.620991273
1917	0.668735859	0.641327182	0.497492028	0.62100598
1918	0.668750164	0.641339927	0.497510262	0.621020658
1919	0.668764352	0.641352621	0.497528491	0.621035361
1920	0.668778392	0.641365386	0.497546723	0.621050036
1921	0.668792345	0.641378263	0.497564959	0.621064685
1922	0.668806268	0.641391231	0.497583182	0.621079351
1923	0.668820368	0.641404067	0.497601397	0.621094047
1924	0.668834966	0.641416883	0.497619607	0.621108719
1925	0.668849682	0.641429678	0.497637819	0.621123373
1926	0.668864457	0.641442565	0.497656012	0.621138065
1927	0.668879203	0.641455513	0.497674196	0.62115278
1928	0.668893391	0.641468552	0.497692399	0.621167437
1929	0.668907578	0.641481621	0.497710595	0.621182105
1930	0.668921824	0.64149464	0.497728793	0.621196755
1931	0.668935689	0.64150776	0.497746988	0.621211423
1932	0.668949583	0.641520982	0.497765181	0.621226071
1933	0.668963829	0.641534091	0.497783381	0.621240676
1934	0.668978104	0.641547181	0.497801582	0.621255273
1935	0.668992586	0.641560169	0.497819773	0.621269902
1936	0.669007067	0.641573087	0.49783796	0.621284553
1937	0.669022018	0.641585862	0.497856141	0.621299218
1938	0.669036764	0.641598739	0.497874328	0.621313849
1939	0.669051597	0.641611636	0.497892528	0.621328426
1940	0.669066402	0.641624482	0.497910717	0.621343043
1941	0.669081265	0.641637146	0.497928892	0.621357719
1942	0.669096099	0.641650012	0.497947076	0.621372329
1943	0.66911102	0.64166296	0.497965263	0.621386902
1944	0.669125795	0.641675959	0.497983452	0.621401457
1945	0.669140365	0.641688906	0.498001633	0.621416043
1946	0.669154817	0.641701874	0.498019814	0.621430624
1947	0.669168916	0.641714852	0.498038001	0.621445195
1948	0.669182927	0.641727678	0.498056183	0.621459802
1949	0.669196997	0.641740626	0.498074358	0.621474407
1950	0.669211038	0.641753442	0.498092535	0.621489016
1951	0.669225079	0.641766309	0.498110717	0.621503586
1952	0.669239237	0.641779185	0.498128888	0.621518162
1953	0.669253101	0.641792103	0.498147052	0.621532765
1954	0.669266672	0.64180504	0.498165213	0.621547383
1955	0.669280272	0.641817836	0.49818338	0.621562002
1956	0.669293666	0.64183055	0.498201547	0.621576629
1957	0.669307384	0.641843133	0.498219711	0.621591262
1958	0.669321072	0.641855847	0.498237881	0.621605853
1959	0.669334789	0.641868603	0.498256027	0.621620495
1960	0.66934839	0.641881327	0.498274172	0.621635142
1961	0.669361931	0.641894173	0.498292299	0.621649828
1962	0.669375942	0.641906949	0.498310419	0.621664519
1963	0.669389806	0.641919815	0.49832855	0.621679148
1964	0.669403612	0.641932702	0.498346683	0.621693771
1965	0.669417594	0.641945609	0.498364803	0.62170842
1966	0.669431664	0.641958415	0.498382925	0.621723068
1967	0.669446087	0.641971008	0.498401037	0.621737757
1968	0.669460392	0.641983641	0.498419151	0.621752438
1969	0.669474814	0.641996356	0.49843727	0.621767073
1970	0.669489119	0.642009101	0.498455382	0.621781728
1971	0.669503894	0.642021846	0.498473472	0.62179643
1972	0.669518786	0.642034631	0.498491552	0.621811138
1973	0.669533943	0.642047427	0.498509637	0.621825811
1974	0.669548748	0.642060253	0.498527724	0.621840489
1975	0.669563258	0.64207317	0.498545824	0.62185512
1976	0.669577563	0.642085986	0.498563948	0.621869693
1977	0.66959228	0.642098832	0.498582057	0.621884283
1978	0.669606908	0.642111719	0.498600177	0.621898827
1979	0.669621506	0.642124566	0.498618291	0.621913392
1980	0.669635841	0.642137473	0.498636404	0.621927964
1981	0.669650498	0.642150268	0.498654507	0.621942561
1982	0.669665244	0.642163104	0.498672608	0.621957135
1983	0.669679813	0.642176042	0.49869072	0.621971652
1984	0.669694441	0.642188919	0.498708835	0.621986157
1985	0.669708923	0.642201846	0.498726961	0.622000616
1986	0.669723463	0.642214693	0.498745079	0.622015113
1987	0.669737768	0.642227498	0.498763206	0.622029597
1988	0.669751955	0.642240243	0.498781322	0.622044125
1989	0.669766113	0.642252988	0.498799441	0.62205863
1990	0.669780036	0.642265895	0.498817568	0.622073093
1991	0.669793695	0.642278884	0.498835699	0.622087539
1992	0.669807413	0.64229174	0.498853831	0.622101988
1993	0.669821248	0.642304678	0.498871954	0.622116443
1994	0.669835465	0.642317727	0.498890072	0.622130876
1995	0.669849916	0.642330695	0.4989082	0.622145263
1996	0.669864133	0.642343632	0.498926322	0.622159689
1997	0.669878438	0.642356499	0.498944442	0.622174122
1998	0.669892743	0.642369142	0.498962561	0.622188585
[truncated: 98,002 more rows]
