# Supplementary material for: Identification and characterization of constrained non-exonic bases lacking predictive epigenomic and transcription factor binding annotations
Source: Nat Commun. 2020 Dec 2;11:6168. doi: 10.1038/s41467-020-19962-9 (PMC7710766; doi:10.1038/s41467-020-19962-9)
Supplement: Supplementary file 11 — Source Data [file 41467_2020_19962_MOESM11_ESM.zip › SourceData/SupTable3.txt]

Number of Bases Covered	CNEP Underestimation Value
1800	-0.046
7600	-0.042
9705	0.003
14987	0.003
19015	-0.045
19627	-0.021
20414	-0.038
21304	-0.062
21793	-0.040
22800	-0.070
29001	-0.013
31374	-0.002
33000	-0.055
36174	-0.019
36287	0.016
36640	-0.023
37200	0.016
41800	-0.009
43600	-0.009
43813	-0.006
44744	-0.005
46156	0.041
48375	-0.024
50488	-0.020
51022	-0.023
52235	0.000
54684	0.041
55800	0.014
56190	-0.006
56472	0.055
56800	0.000
59223	-0.020
60800	-0.033
61353	-0.018
64371	-0.002
66105	0.002
71530	0.002
72383	-0.001
74225	0.012
77568	-0.010
78515	-0.006
79200	-0.009
80600	-0.022
82200	-0.012
84929	-0.022
88180	-0.019
89863	-0.002
92400	-0.027
93200	-0.016
93880	-0.012
96266	-0.009
97000	-0.023
98760	0.017
110849	-0.017
112781	0.004
113342	-0.003
116200	-0.006
120095	0.012
122154	0.001
124800	-0.026
129399	-0.002
131000	0.001
131726	-0.005
132200	-0.008
133913	0.020
136951	-0.002
146000	-0.026
147024	0.000
149220	-0.013
151349	0.000
152220	-0.001
152917	-0.021
159824	-0.008
164400	-0.003
165293	-0.025
165298	-0.009
166600	-0.010
167955	-0.011
172204	-0.008
174421	-0.002
176000	-0.023
177415	0.004
178905	-0.002
185200	-0.004
187069	-0.011
190313	-0.009
190600	0.009
193110	-0.021
193800	0.000
193805	-0.005
195071	-0.014
196600	-0.016
196790	0.004
197940	-0.013
198800	-0.006
203600	-0.003
204124	-0.015
205766	-0.015
209180	0.001
209590	-0.010
210135	-0.009
213854	0.001
214200	-0.008
215000	-0.008
215281	-0.022
217607	-0.023
219400	-0.010
220000	-0.003
221800	-0.005
224000	-0.013
227000	-0.015
229600	-0.001
231137	-0.009
235595	-0.013
237415	0.007
239845	-0.014
243000	-0.005
244099	-0.001
253950	-0.006
261200	0.000
264353	-0.014
266400	-0.013
268109	-0.002
269800	0.003
270200	0.000
272800	-0.016
273156	0.001
278200	-0.007
280182	-0.003
280327	-0.010
281062	-0.016
281400	0.001
283572	0.001
285901	-0.009
287200	0.004
288000	0.007
289000	-0.015
289491	-0.012
290334	-0.012
290679	-0.003
295200	-0.005
295282	-0.003
296141	-0.020
297320	-0.006
297884	-0.014
299681	-0.010
300452	-0.002
300565	-0.015
303000	-0.003
309200	-0.010
314103	-0.014
315355	-0.009
319391	-0.011
320531	-0.013
322999	0.001
326393	-0.008
327406	-0.018
329236	-0.016
330960	-0.013
334717	-0.007
342600	-0.011
354000	-0.012
355611	-0.004
358287	-0.013
358978	-0.005
359089	0.002
359850	0.000
361400	-0.013
362316	-0.003
362600	0.000
369800	-0.014
372400	-0.002
373435	-0.010
378400	0.000
379000	-0.006
381605	-0.003
387293	-0.004
388362	-0.004
389561	-0.005
392187	-0.010
393682	-0.006
396200	0.007
397180	-0.009
398800	-0.010
402800	-0.012
403479	0.002
405200	0.001
408096	-0.010
416046	0.001
416800	-0.026
418000	-0.016
425800	-0.012
427859	-0.002
427961	-0.013
434438	-0.009
437600	-0.011
437875	-0.003
438000	-0.016
445122	-0.010
447400	-0.006
447620	-0.011
448800	-0.014
449400	-0.013
452221	0.001
452816	-0.008
454200	-0.002
454224	0.007
458790	-0.005
461600	-0.018
464400	-0.007
468800	-0.010
469200	-0.009
469666	-0.015
469693	-0.009
471170	0.000
471317	-0.002
475000	-0.003
475163	-0.007
476200	-0.002
479000	0.004
479415	-0.011
480570	-0.002
481400	0.002
486653	-0.024
488616	0.002
489634	-0.002
493288	-0.008
495732	-0.011
501540	-0.006
501974	-0.008
503087	-0.013
506721	-0.004
507200	-0.013
507875	-0.007
508270	-0.012
510200	-0.008
510330	-0.002
514000	-0.009
516600	-0.002
516699	0.000
518600	-0.005
519435	0.003
519440	-0.009
523816	-0.013
524391	-0.014
524886	0.002
525231	-0.003
526235	-0.006
527912	-0.017
529092	-0.014
530000	-0.012
530190	0.005
536851	-0.008
537152	-0.016
537400	-0.005
541271	-0.006
545255	-0.012
547800	-0.003
549200	-0.010
550400	-0.002
551000	0.005
552829	0.006
554805	-0.009
559630	-0.007
560954	-0.006
563261	-0.007
563890	0.005
564800	-0.008
567400	-0.005
573182	-0.004
577600	-0.004
577834	-0.004
581639	-0.008
585400	-0.011
585638	-0.007
588152	-0.007
590066	-0.011
590768	-0.004
591724	-0.002
596000	-0.007
596094	-0.010
598200	-0.003
602672	-0.002
603200	0.003
603752	-0.012
609058	-0.005
615200	-0.001
616832	-0.014
621400	-0.007
622164	-0.003
622704	-0.004
625251	-0.010
627023	-0.004
631514	-0.001
631800	-0.005
633800	-0.016
635600	0.001
638600	-0.003
640368	0.002
645200	-0.015
646011	-0.006
650000	-0.015
650614	-0.003
651200	-0.003
653181	-0.013
656139	0.003
657705	-0.006
658200	-0.009
664000	-0.001
667800	-0.007
668000	-0.011
670000	-0.010
670600	-0.008
679200	-0.002
679440	-0.006
680362	-0.006
681990	-0.008
684564	-0.008
686171	-0.005
686958	-0.011
687200	0.005
688489	-0.005
692606	-0.004
696800	-0.003
701925	-0.013
703452	-0.011
715800	-0.005
722200	-0.003
722435	-0.013
722493	-0.005
726200	-0.006
728621	-0.007
735200	-0.005
739600	-0.002
741957	-0.013
743877	-0.006
745200	-0.011
749012	-0.004
749658	-0.015
751365	-0.013
751813	-0.017
753800	-0.008
755078	-0.003
756800	-0.005
757200	-0.015
758200	-0.006
758852	-0.012
761000	0.002
762000	-0.006
763696	-0.003
763738	-0.008
764775	-0.007
766372	-0.009
769200	-0.014
770400	-0.006
771633	0.003
775600	-0.002
777665	-0.007
780185	-0.008
782703	-0.001
783058	-0.003
784056	-0.007
785118	-0.003
789349	-0.015
791260	-0.008
791343	-0.008
791400	0.005
792857	-0.002
801888	-0.014
803876	-0.003
804400	0.007
806000	-0.009
806440	-0.011
810490	-0.007
810557	-0.009
810600	-0.007
812200	-0.004
812206	-0.012
814411	-0.004
814600	-0.002
814800	-0.002
815103	-0.009
817987	-0.003
821400	-0.012
821492	-0.008
822880	-0.014
825000	-0.017
830000	-0.003
831185	-0.015
833098	0.000
833452	-0.009
840822	-0.005
846042	-0.006
852000	-0.001
852800	-0.004
853600	0.001
855003	0.006
855400	-0.003
855800	-0.006
859826	-0.012
861368	-0.009
864400	-0.003
865374	-0.010
866000	-0.003
871148	-0.007
871194	-0.013
872493	-0.010
877200	-0.004
884099	-0.012
884942	-0.008
889055	-0.002
889742	-0.017
891942	-0.009
892000	-0.012
892012	-0.013
893966	-0.003
896200	-0.001
897312	-0.008
897578	-0.020
897800	-0.002
900740	-0.013
903853	-0.003
904627	-0.004
907829	-0.014
908326	-0.004
908766	-0.011
910400	0.002
916345	-0.010
917043	-0.009
917560	-0.001
918200	-0.011
919543	-0.011
927210	-0.008
930289	-0.013
935200	-0.002
940067	-0.015
940400	-0.003
940652	-0.010
948798	-0.002
948883	-0.013
949025	-0.006
949725	-0.008
954837	-0.003
956800	-0.013
958293	-0.013
959400	0.001
962785	-0.006
963600	-0.013
972908	-0.015
973422	-0.004
976345	-0.015
976600	-0.004
977290	-0.012
981086	0.000
981329	-0.005
981800	-0.008
991000	-0.005
995346	-0.014
996360	-0.003
999425	-0.002
1003299	-0.013
1004200	-0.008
1004200	-0.002
1010507	-0.007
1011173	-0.010
1011542	-0.012
1013953	-0.005
1014800	-0.014
1015000	-0.003
1015000	-0.003
1015153	-0.007
1016188	-0.001
1016370	-0.004
1018744	-0.008
1021669	-0.001
1023607	-0.007
1024738	-0.002
1026090	-0.003
1028200	-0.003
1029266	-0.014
1032000	-0.005
1033836	-0.002
1035971	-0.003
1041000	0.000
1046000	-0.011
1047676	-0.009
1048135	-0.014
1048200	-0.014
1048800	-0.004
1053276	-0.009
1064482	-0.011
1065600	-0.004
1066766	-0.006
1067040	-0.021
1075094	-0.014
1076000	-0.011
1076725	-0.003
1076953	-0.006
1081200	-0.003
1081600	-0.001
1082000	-0.005
1082206	-0.002
1082445	-0.002
1083682	-0.003
1085361	-0.008
1088800	-0.001
1090000	-0.009
1090127	-0.001
1096400	-0.003
1096992	-0.002
1097764	-0.013
1098400	-0.010
1100844	-0.005
1101037	-0.016
1104694	-0.006
1105351	-0.003
1113200	0.001
1114429	-0.004
1116800	-0.001
1117010	-0.011
1117380	-0.003
1124261	-0.008
1125560	-0.003
1128200	-0.006
1129800	-0.005
1132470	-0.001
1132779	-0.012
1138587	-0.012
1141788	-0.011
1142747	-0.001
1143518	-0.005
1144388	-0.010
1151133	-0.003
1151200	-0.013
1152000	-0.012
1155899	-0.004
1156306	-0.014
1160400	-0.008
1163952	-0.011
1168044	-0.012
1168698	-0.004
1169730	-0.002
1169800	-0.011
1173400	-0.002
1174534	-0.017
1174596	-0.003
1178272	-0.006
1179000	-0.007
1179200	-0.002
1180411	-0.001
1180869	-0.008
1183980	-0.003
1185800	-0.006
1187800	-0.002
1190800	-0.008
1194993	-0.012
1197000	-0.006
1197186	-0.005
1198074	0.000
1207200	-0.005
1207953	-0.010
1210452	-0.007
1210600	-0.004
1227625	-0.002
1231056	-0.006
1235346	-0.002
1237208	-0.010
1239602	-0.005
1243400	-0.010
1245517	-0.012
1246894	-0.014
1247400	-0.001
1250577	-0.001
1253855	-0.004
1254840	-0.007
1258688	-0.012
1259400	0.001
1259742	-0.010
1261000	-0.001
1263800	-0.008
1266027	-0.002
1266923	-0.002
1268570	-0.008
1268710	-0.017
1271000	-0.007
1271012	-0.007
1281600	-0.007
1282725	-0.005
1284600	-0.005
1286349	-0.012
1288172	-0.006
1293387	-0.001
1298800	-0.009
1301050	-0.006
1303033	0.001
1305830	-0.009
1306330	0.001
1307400	-0.006
1308000	-0.004
1310321	-0.014
1311200	-0.011
1313458	-0.012
1316367	-0.005
1318149	-0.005
1318171	-0.019
1319400	-0.002
1320600	-0.002
1322429	-0.006
1324522	-0.008
1325274	-0.013
1327800	-0.005
1328292	-0.012
1330600	-0.017
1339600	-0.009
1339802	-0.001
1340000	-0.004
1341000	-0.011
1345600	-0.003
1345600	-0.002
1346448	-0.005
1347081	-0.003
1347200	-0.009
1353800	-0.008
1356349	-0.013
1358543	-0.001
1364200	-0.005
1365150	-0.002
1376400	-0.011
1378705	-0.011
1378746	-0.002
1379200	0.000
1380400	-0.002
1381600	-0.002
1384960	-0.013
1386000	-0.013
1387200	-0.004
1396743	-0.001
1396947	0.001
1397600	-0.003
1400200	-0.006
1405209	-0.002
1405867	-0.011
1408791	-0.012
1409221	-0.011
1409469	-0.007
1410400	-0.001
1414496	-0.004
1418800	-0.002
1420169	-0.002
1421412	-0.010
1424513	-0.011
1425800	0.004
1426800	-0.004
1427400	0.002
1431369	-0.012
1433068	-0.011
1435400	-0.006
1438269	0.001
1441400	-0.009
1446400	-0.003
1447488	-0.003
1448000	0.000
1455800	-0.008
1458542	0.001
1460800	-0.010
1462000	-0.001
1462010	-0.004
1462552	-0.011
1465034	-0.004
1471858	0.001
1472443	-0.005
1478200	-0.004
1479006	-0.001
1481200	-0.011
1482158	-0.008
1486367	-0.013
1486446	-0.004
1487447	0.000
1487600	0.000
1489600	-0.001
1493690	-0.003
1494400	-0.003
1497400	-0.008
1499632	-0.007
1501008	-0.011
1511406	-0.002
1511740	-0.017
1512347	-0.007
1512400	-0.001
1514449	-0.006
1515200	-0.014
1516800	-0.013
1522023	-0.002
1523597	-0.006
1527621	-0.004
1533400	-0.003
1533600	-0.001
1533800	-0.009
1534000	0.000
1534471	-0.007
1537172	-0.001
1537576	-0.010
1539049	-0.007
1539200	-0.001
1541400	-0.002
1544350	-0.007
1546695	-0.002
1550400	0.000
1551800	-0.002
1552633	-0.002
1562600	-0.006
1562864	-0.009
1564846	-0.014
1565000	-0.008
1568582	0.000
1570695	-0.010
1573000	-0.004
1577331	-0.005
1580006	-0.012
1580231	-0.007
1580400	-0.004
1581400	-0.011
1583837	-0.005
1588427	-0.013
1590088	-0.005
1590600	-0.012
1593815	0.001
1595190	-0.001
1597000	-0.004
1605024	-0.005
1606135	-0.004
1613981	-0.008
1622194	-0.005
1622790	0.000
1623000	-0.001
1633808	-0.004
1634800	-0.010
1639877	-0.011
1640056	-0.015
1646404	-0.006
1647343	-0.014
1648000	-0.005
1648175	-0.013
1649600	-0.008
1649800	-0.012
1650923	-0.015
1652400	-0.004
1652534	-0.003
1659000	-0.014
1670600	-0.009
1678000	-0.003
1682400	0.000
1687675	-0.007
1688200	-0.016
1690800	-0.010
1691400	-0.005
1694800	0.001
1699227	-0.001
1704400	-0.011
1710200	-0.010
1711200	0.000
1711800	-0.004
1711804	-0.010
1713400	0.001
1714000	-0.005
1716338	-0.012
1716400	-0.010
1722538	-0.003
1726400	0.001
1728000	-0.005
1731438	0.000
1737000	-0.004
1738200	-0.007
1743200	0.000
1746765	-0.009
1750000	-0.005
1758028	-0.008
1763031	-0.006
1766200	-0.001
1767103	-0.006
1767330	-0.009
1770400	-0.003
1775455	-0.014
1777400	0.000
1777756	-0.012
1781351	-0.009
1783452	-0.003
1787707	-0.011
1788120	-0.003
1789400	-0.014
1790679	-0.010
1792178	-0.002
1812600	-0.005
1815642	-0.005
1817127	-0.003
1817830	-0.010
1818000	-0.008
1820400	-0.003
1822400	-0.012
1825454	-0.005
1826411	-0.017
1827000	-0.002
1827499	-0.007
1828996	-0.005
1832000	0.000
1832800	-0.010
1833600	-0.006
1834600	-0.006
1841061	-0.013
1844733	-0.013
1848716	-0.004
1852846	-0.003
1853200	-0.010
1856927	-0.009
1863988	0.001
1866648	-0.005
1872639	-0.013
1872864	-0.009
1876800	-0.006
1878000	-0.008
1878800	-0.001
1880600	-0.003
1890037	-0.003
1894000	-0.001
1895496	-0.008
1899276	-0.009
1899800	-0.008
1899800	0.020
1899925	0.000
1904680	-0.010
1905400	0.002
1908467	-0.004
1912449	0.001
1917259	-0.011
1919363	-0.006
1919553	-0.010
1921958	-0.011
1924810	-0.013
1927913	-0.011
1928950	-0.016
1932404	-0.010
1932800	-0.012
1933400	0.001
1941774	-0.010
1946013	-0.015
1947400	-0.008
1947626	-0.013
1949387	-0.001
1949400	-0.011
1953400	-0.002
1954493	-0.013
1956643	-0.008
1959092	-0.006
1961567	-0.011
1962998	-0.010
1963780	-0.007
1966922	-0.006
1975037	-0.012
1977000	-0.002
1981200	-0.003
1984400	-0.003
1988875	-0.008
1989400	-0.006
1991400	-0.004
1991829	-0.009
1993807	-0.007
1996310	-0.005
1997445	-0.008
2000000	-0.001
2012000	-0.011
2012683	-0.003
2012785	-0.014
2013277	-0.015
2013984	-0.010
2014000	0.000
2014800	-0.005
2015800	-0.008
2023400	-0.001
2025200	-0.003
2029000	-0.010
2029681	-0.011
2034657	-0.004
2035054	-0.001
2041784	-0.013
2050000	-0.009
2050800	-0.010
2057343	-0.003
2060289	-0.011
2060800	-0.009
2062589	0.000
2062997	-0.002
2065282	-0.001
2071600	-0.002
2072800	-0.001
2077400	-0.008
2080557	-0.014
2084352	-0.014
2084793	-0.006
2087400	-0.008
2089800	-0.003
2093263	-0.014
2094797	-0.007
2096493	-0.003
2099800	0.015
2107487	-0.009
2112948	-0.013
2113600	-0.002
2115883	-0.011
2116000	-0.010
2116765	-0.006
2119501	-0.004
2120409	-0.008
2125400	-0.002
2126000	-0.004
2127714	-0.010
2130807	-0.008
2131043	-0.006
2139400	-0.001
2141719	-0.002
2142966	0.000
2147799	-0.003
2148041	-0.011
2155228	-0.011
2163316	-0.009
2166190	-0.006
2172425	-0.001
2172800	0.000
2173399	-0.006
2175800	-0.013
2175842	-0.010
2176400	-0.004
2179048	-0.016
2180000	-0.002
2180105	-0.001
2187200	0.002
2193625	-0.006
2198015	-0.011
2208069	-0.001
2208800	0.003
2210900	-0.005
2214125	-0.004
2216600	-0.009
2219310	-0.003
2220200	-0.001
2220790	-0.012
2225476	-0.011
2225682	-0.013
2227600	-0.009
2227628	0.000
2231800	-0.011
2235944	-0.008
2237400	-0.005
2242245	-0.011
2243187	-0.003
2245197	-0.014
2248487	-0.008
2248600	-0.002
2252399	-0.016
2262903	-0.011
2262988	-0.010
2264727	-0.010
2266401	-0.006
2271000	-0.001
2281812	-0.002
2283000	-0.009
2283600	-0.006
2285600	-0.007
2287989	-0.002
2288344	-0.004
2288400	0.000
2292800	-0.013
2293200	-0.002
2295252	-0.009
2295466	-0.010
2296200	-0.003
2296800	-0.007
2297557	-0.003
2299200	-0.001
2300979	-0.008
2305262	-0.009
2305600	-0.012
2305800	-0.002
2306800	-0.009
2308682	-0.012
2312800	-0.006
2315058	-0.002
2315662	-0.002
2317691	-0.008
2321038	-0.014
2327400	-0.003
2327400	0.000
2334722	-0.011
2334871	-0.004
2335800	-0.010
2335800	-0.010
2342560	-0.002
2345000	-0.002
2347384	-0.007
2347800	-0.003
2350200	0.002
2362281	0.000
2363126	-0.010
2364961	-0.008
2366200	-0.003
2367000	0.002
2367200	-0.001
2371400	-0.008
2372400	-0.001
2374910	-0.010
2380284	-0.008
2380400	-0.001
2381200	-0.007
2382200	-0.001
2382800	0.000
2383000	-0.003
2383366	-0.002
2387163	-0.010
2387486	-0.006
2399000	-0.007
2402855	-0.012
2405000	-0.010
2407400	-0.008
2417626	-0.016
2419041	-0.005
2420263	-0.010
2425400	-0.003
2426600	-0.007
2426800	-0.010
2429600	-0.006
2439075	-0.014
2442648	-0.015
2445200	-0.002
2448084	-0.001
2449568	-0.007
2452600	-0.003
2457867	0.000
2458754	-0.009
2458754	-0.002
2460800	-0.004
2461000	-0.013
2462200	-0.004
2462400	-0.004
2464400	-0.001
2466056	-0.007
2477839	-0.010
2478526	0.000
2479081	-0.009
2483350	-0.006
2487200	-0.004
2487623	-0.009
2495048	-0.008
2497445	-0.007
2502400	-0.001
2517400	-0.001
2522376	-0.001
2523325	-0.012
2532070	-0.008
2532608	-0.013
2532942	-0.010
2534800	-0.003
2535000	-0.004
2539472	-0.001
2543202	-0.011
2549384	-0.005
2550000	-0.004
2551544	-0.010
2555073	-0.008
2574600	-0.003
2576772	-0.004
2579000	-0.002
2583000	-0.004
2585046	-0.001
2586200	-0.001
2588971	-0.004
2590200	-0.005
2593200	-0.002
2596400	-0.008
2598903	-0.009
2603600	-0.009
2611400	-0.005
2612200	-0.004
2613600	-0.009
2614600	-0.002
2616200	-0.002
2620139	-0.009
2620701	-0.008
2622400	-0.002
2624000	-0.003
2625000	-0.007
2626579	-0.008
2628981	0.000
2630855	-0.011
2633969	-0.012
2636254	-0.006
2637200	-0.002
2641858	-0.012
2642600	-0.013
2643400	-0.003
2643600	-0.004
2645800	-0.012
2648354	-0.012
2648615	-0.003
2653000	0.000
2656503	-0.008
2660110	-0.002
2666738	-0.008
2667200	-0.001
2667958	-0.003
2669600	-0.002
2672000	0.000
2674635	-0.015
2675400	-0.001
2675958	-0.002
2678582	-0.010
2680225	-0.007
2680556	-0.002
2685357	-0.009
2685915	0.000
2688000	-0.002
2693000	0.000
2711600	-0.009
2714200	-0.002
2721147	-0.012
2727342	-0.012
2729200	-0.012
2729934	-0.011
2734742	-0.008
2737600	-0.009
2737695	-0.006
2740200	-0.001
2741530	-0.007
2741640	-0.004
2742469	-0.004
2749661	-0.011
2751320	-0.010
2753202	-0.006
2754400	-0.005
2754992	-0.008
2760600	-0.010
2761000	-0.002
2762400	-0.007
2763400	-0.001
2764110	-0.012
2764910	0.000
2768200	-0.001
2768400	-0.010
2777600	-0.003
2779680	-0.002
2780194	-0.011
2782000	-0.006
2784800	-0.002
2786375	-0.008
2786634	0.000
2792400	-0.009
2794092	-0.009
2798400	-0.004
2808000	-0.004
2808370	-0.003
2812571	-0.004
2815600	-0.010
2816200	-0.011
2819859	-0.006
2821519	-0.012
2824032	-0.004
2826832	-0.007
2826949	-0.008
2830000	-0.002
2831720	-0.004
2833600	-0.013
2834000	-0.009
2834115	-0.002
2835400	-0.002
2840123	-0.006
2840549	-0.014
2851644	-0.006
2860626	-0.012
2861600	-0.001
2863619	-0.012
2870200	-0.002
2871240	-0.011
2871717	-0.001
2873200	-0.008
2875432	0.000
2875800	-0.006
2878400	-0.009
2881200	-0.002
2887636	-0.007
2890810	-0.006
2891400	-0.003
2893357	-0.004
2893970	-0.013
2895200	-0.012
2901600	-0.009
2905800	-0.001
2906600	-0.012
2915241	-0.005
2917298	-0.001
2918600	-0.008
2925000	-0.002
2930200	-0.002
2932303	-0.011
2934400	-0.004
2936400	-0.009
2936400	-0.002
2936822	-0.007
2937857	-0.001
2940426	-0.012
2940628	-0.012
2940720	-0.010
2941600	-0.004
2942500	-0.014
2946749	-0.008
2946800	-0.008
2951600	-0.010
2952200	-0.008
2953165	-0.018
2954000	0.000
2955814	-0.011
2967549	-0.008
2980000	-0.001
2982800	-0.011
2985284	-0.013
2987800	0.000
2991044	-0.008
2992616	-0.005
2992786	-0.004
2996610	-0.012
3001000	-0.001
3001210	-0.005
3004600	-0.001
3018674	-0.007
3023000	-0.002
3027400	0.000
3029360	-0.005
3029400	-0.009
3029809	-0.006
3031155	-0.008
3034952	-0.007
3036400	-0.007
3040200	0.000
3046200	-0.003
3046984	-0.011
3048481	-0.015
3052268	-0.013
3052911	-0.004
3064800	-0.001
3066769	-0.008
3068400	-0.003
3070800	-0.006
3071600	-0.009
3076000	-0.008
3076200	-0.009
3076986	-0.005
3078800	-0.007
3079221	-0.012
3082022	-0.001
3090200	0.000
3090800	-0.011
3093269	-0.008
3094993	-0.007
3105400	-0.001
3106562	-0.005
3108800	-0.006
3110400	0.000
3117090	-0.010
3118100	-0.001
3119400	-0.007
3122400	0.000
3125002	-0.011
3125096	-0.008
3137241	-0.012
3139307	-0.008
3148200	-0.005
3148800	-0.009
3151000	-0.001
3152800	-0.004
3158800	-0.009
3160600	-0.009
3161400	-0.001
3167200	-0.007
3170000	-0.003
3174600	-0.009
3177372	-0.004
3178400	-0.001
3191800	-0.010
3193714	-0.012
3195470	-0.009
3195800	-0.009
3202000	0.000
3204979	-0.011
3206935	0.001
3207354	-0.008
3207537	-0.002
3207614	0.000
3210845	-0.006
3211488	-0.010
3215800	-0.002
3216600	0.000
3222707	-0.012
3224512	-0.010
3225800	-0.011
3229400	-0.001
3231000	-0.011
3231255	-0.006
3233600	-0.007
3235068	-0.013
3236001	-0.010
3237437	-0.013
3242800	0.000
3243000	-0.009
3243026	-0.002
3247640	0.001
3247862	0.001
3249416	-0.005
3249627	-0.009
3249627	-0.009
3251549	-0.004
3252953	-0.011
3256398	-0.009
3263132	-0.003
3265463	-0.009
3269319	-0.003
3273909	-0.010
3275000	-0.001
3276200	-0.001
3290000	-0.004
3290414	-0.010
3290600	-0.004
3294200	-0.006
3300200	-0.010
3301000	-0.009
3309200	-0.002
3309600	-0.002
3309920	-0.002
3313200	-0.007
3318445	-0.010
3323686	-0.011
3329000	-0.007
3331000	-0.004
3331600	-0.011
3337900	-0.007
3338400	-0.010
3339444	-0.007
3341400	-0.004
3342323	-0.011
3343397	-0.012
3348000	-0.001
3349800	-0.001
3350013	-0.006
3351000	-0.005
3352800	-0.005
3356800	-0.003
3357116	-0.008
3359400	-0.009
3363470	-0.005
3365400	-0.001
3372600	-0.004
3375200	-0.001
3382627	-0.013
3383800	-0.008
3385470	-0.005
3392000	-0.010
3393724	-0.004
3395052	0.000
3400800	-0.010
3412600	-0.001
3415800	-0.008
3418600	-0.007
3423000	-0.004
3424348	-0.006
3426968	-0.001
3429799	-0.003
3434600	-0.002
3439036	-0.012
3444600	-0.004
3446211	-0.003
3448100	-0.008
3450427	-0.004
3451600	-0.001
3452600	0.000
3453600	-0.001
3463200	-0.001
3464202	-0.006
3472276	-0.002
3478000	-0.002
3479127	-0.001
3479600	0.000
3480400	-0.001
3480854	-0.013
3481194	-0.005
3482200	-0.001
3486320	-0.002
3491200	-0.006
3494878	-0.009
3495263	-0.007
3495600	-0.002
3500400	-0.004
3501310	-0.011
3502000	-0.006
3512200	-0.002
3516600	-0.005
3517213	-0.006
3517400	0.000
3519388	-0.008
3524800	-0.001
3525365	-0.001
3526106	-0.008
3527200	-0.004
3527652	-0.012
3528079	-0.005
3531400	-0.002
3533000	-0.003
3538862	-0.010
3542000	-0.001
3542800	-0.009
3543065	-0.006
3546824	-0.011
3547200	-0.006
3550400	0.000
3554800	-0.008
3558200	-0.004
3561800	-0.002
3567997	-0.011
3572105	-0.011
3573880	-0.007
3574866	0.000
3576647	-0.011
3579800	-0.004
3582200	0.000
3582800	-0.001
3588714	-0.002
3597200	-0.001
3598200	-0.002
3599400	-0.003
3600936	-0.007
3604184	-0.002
3606731	-0.012
3608858	-0.011
3612095	-0.010
3617667	-0.006
3620517	-0.012
3622295	-0.010
3623000	-0.010
3638643	-0.009
3639200	-0.001
3639800	-0.003
3644400	-0.009
3648200	-0.010
3649800	-0.002
3652026	-0.005
3652836	-0.004
3660273	-0.008
3664200	0.000
3664795	-0.001
3667189	-0.011
3670926	0.000
3674422	-0.012
3690600	0.000
3703200	-0.001
3703556	-0.013
3716800	-0.010
3725600	-0.002
3728000	-0.001
3735540	-0.010
3740400	-0.002
3743400	-0.001
3750545	-0.005
3756021	-0.001
3758600	-0.001
3759221	-0.013
3760200	-0.003
3767993	-0.014
3769800	-0.003
3770400	-0.006
3774200	-0.001
3774600	-0.001
3780600	-0.001
3789000	-0.011
3791800	-0.002
3793137	-0.010
3794000	-0.001
3797615	-0.006
3797728	0.000
3798000	-0.001
3798400	-0.001
3800551	-0.005
3801228	-0.012
3802170	-0.009
3802996	-0.008
3811600	-0.002
3817000	-0.007
3817800	-0.001
3824205	-0.013
3824319	-0.014
3831181	-0.008
3833000	-0.001
3833158	-0.010
3833200	-0.002
3838000	-0.008
3840600	-0.006
3845364	-0.009
3848200	-0.010
3850400	-0.001
3856800	-0.007
3857800	-0.005
3860607	-0.002
3861000	-0.002
3864000	-0.001
3865600	-0.001
3872056	-0.008
3877101	-0.003
3882000	-0.012
3890729	-0.001
3891955	-0.003
3892946	-0.005
3897800	-0.003
3904200	-0.002
3904400	-0.002
3906600	-0.001
3910083	-0.012
3913000	-0.004
3914200	0.000
3914800	-0.010
3916000	0.000
3917335	-0.004
3917600	-0.001
3927206	-0.004
3936467	-0.007
3941181	-0.008
3942600	0.000
3952400	-0.004
3957562	-0.009
3959460	-0.007
3961400	-0.003
3962000	-0.001
3962053	-0.009
3964800	-0.004
3965062	-0.005
3967094	-0.003
3973765	-0.010
3978000	0.000
3983200	-0.006
3984800	-0.001
3988662	0.000
3989200	-0.005
3992400	-0.005
3994769	-0.013
4000003	-0.004
4005297	-0.011
4007800	-0.004
4009950	-0.003
4018106	-0.009
4026800	-0.003
4028800	-0.006
4034735	-0.010
4035600	-0.004
4039442	-0.009
4040273	-0.009
4041405	-0.006
4046464	-0.007
4047200	-0.007
4054800	-0.001
4055000	-0.007
4055812	-0.013
4056200	-0.005
4056499	0.000
4059600	-0.008
4060600	-0.001
4061400	-0.001
4062826	-0.010
4064000	-0.012
4068348	-0.013
4073400	-0.002
4075600	-0.003
4077320	-0.010
4078087	-0.014
4078087	-0.014
4079101	-0.001
4083800	-0.010
4083800	-0.002
4084085	0.000
4085800	-0.004
4088200	-0.008
4091000	-0.002
4095600	0.000
4095810	-0.006
4098049	-0.007
4098400	0.000
4099400	0.000
4106193	0.000
4106700	0.001
4108127	-0.005
4110400	-0.009
4112000	-0.011
4117200	-0.001
4120538	-0.015
4125600	-0.001
4127570	-0.007
4134800	-0.006
4135241	-0.010
4135400	0.002
4146200	-0.001
4147400	-0.001
4149141	-0.007
4151875	-0.010
4153378	-0.001
4154347	-0.012
4154800	-0.005
4158600	-0.008
4160000	-0.004
4163400	-0.001
4167600	-0.001
4168750	-0.002
4170686	-0.012
4172837	-0.014
4174400	-0.005
4174400	-0.003
4175600	-0.002
4177480	-0.002
4180743	-0.005
4185000	0.000
4186647	-0.007
4191815	-0.010
4193907	-0.005
4209674	-0.009
4215400	-0.001
4217400	-0.001
4219400	0.001
4219431	-0.013
4222760	-0.006
4225200	-0.007
4226690	-0.006
4236320	-0.007
4237600	-0.001
4241838	-0.001
4253039	-0.012
4258958	-0.010
4261665	-0.007
4269600	-0.007
4269600	-0.001
4272400	-0.001
4272983	-0.009
4277400	-0.001
4280000	-0.006
4280600	0.000
4288414	-0.010
4288488	-0.012
4294450	-0.011
4296200	-0.002
4297100	-0.009
4298272	-0.004
4298800	-0.008
4302600	-0.002
4302600	-0.001
4304400	-0.001
4305800	-0.003
4310909	-0.006
4319600	-0.006
4320354	-0.006
4327400	-0.001
4328200	-0.001
4329930	-0.002
4332600	-0.005
4333400	-0.003
4337800	-0.001
4342200	-0.003
4342655	-0.001
4346400	-0.001
4351600	-0.004
4352398	-0.006
4352408	-0.004
4354000	0.000
4354200	-0.004
4357400	-0.002
4361175	-0.010
4367600	0.000
4374400	-0.003
4375685	-0.008
4376385	-0.007
4376400	-0.001
4379461	-0.008
4381150	-0.004
4381193	-0.001
4381800	-0.007
4383260	0.000
4388800	-0.004
4391849	-0.004
4393040	-0.009
4394772	0.001
4397206	-0.009
4397284	-0.003
4405095	-0.008
4406640	-0.004
4407548	-0.003
4411487	-0.001
4412000	-0.002
4412600	-0.004
4416800	-0.001
4417000	-0.001
4417644	-0.006
4420800	-0.004
4421177	-0.011
4422400	-0.004
4423278	-0.006
4425000	-0.006
4427000	-0.001
4428428	-0.007
4429400	-0.003
4431423	-0.003
4434600	-0.003
4439042	-0.013
4441000	-0.001
4445829	-0.004
4445848	-0.007
4448000	-0.012
4449323	-0.012
4450131	-0.011
4452200	-0.001
4456995	-0.008
4457230	-0.008
4459643	-0.005
4459874	-0.008
4465422	-0.010
4470000	-0.001
4480600	-0.010
4484400	-0.001
4484800	-0.001
4485914	-0.010
4487200	-0.002
4489997	-0.007
4493725	-0.003
4502400	-0.001
4507547	-0.013
4508400	-0.001
4512000	-0.008
4512400	-0.001
4512600	-0.001
4518044	-0.008
4519200	-0.001
4520400	-0.007
4525037	-0.002
4527000	-0.004
4529600	-0.004
4531600	-0.001
4532757	-0.015
4534400	-0.006
4536800	-0.008
4537000	-0.001
4542605	-0.012
4543200	-0.001
4544986	-0.012
4550000	-0.002
4555600	-0.001
4557000	-0.001
4558418	-0.006
4563171	-0.008
4564234	-0.009
4567800	-0.004
4568741	-0.010
4569400	-0.004
4569400	-0.003
4570600	-0.002
4570600	-0.001
4573400	-0.003
4576400	-0.001
4577200	-0.007
4580787	0.000
4584800	-0.008
4585476	-0.011
4585600	-0.008
4585800	-0.003
4586800	-0.001
4591400	0.000
4592600	-0.003
4593800	-0.011
4593800	-0.001
4597400	-0.002
4597894	-0.009
4601800	-0.003
4602325	-0.002
4609200	-0.004
4611600	-0.001
4616600	-0.005
4617800	-0.004
4618608	-0.004
4625380	-0.009
4628000	-0.003
4628000	0.000
4628800	-0.007
4629200	-0.004
4631200	-0.002
4632400	-0.011
4632600	-0.009
4633779	-0.009
4633800	-0.001
4634081	-0.007
4635800	-0.005
4639597	-0.013
4643640	-0.003
4644427	-0.007
4646200	-0.001
4646465	-0.003
4646483	-0.006
4647890	-0.005
4650200	-0.010
4651262	-0.005
4657477	-0.011
4659145	0.000
4663000	-0.002
4665439	-0.003
4669200	-0.001
4671517	-0.005
4671742	-0.009
4672466	-0.007
4674400	-0.003
4676400	-0.009
4678365	-0.008
4682600	-0.010
4682965	0.000
4683600	0.001
4684410	-0.011
4684800	-0.001
4685000	-0.002
4691642	-0.008
4693843	0.000
4698047	-0.008
4713600	-0.002
4716987	-0.006
4718000	-0.001
4718000	-0.001
4720921	-0.004
4723000	-0.004
4725800	-0.010
4726800	-0.005
4731000	-0.004
4731000	-0.002
4731600	-0.001
4732800	-0.001
4733000	0.000
4737934	-0.011
4738949	-0.007
4740087	-0.005
4746600	-0.002
4747400	-0.002
4748800	-0.006
4750600	-0.009
4750600	-0.006
4751092	-0.011
4751400	-0.001
4755800	-0.001
4756454	-0.010
4757257	-0.007
4758400	-0.003
4759400	-0.001
4759800	-0.005
4759827	-0.010
4759827	-0.010
4762000	-0.001
4762253	-0.004
4767702	-0.002
4771600	-0.005
4773325	-0.012
4774800	-0.008
4774800	-0.001
4775200	-0.006
4778200	-0.007
4786600	-0.003
4787200	-0.001
4789400	-0.001
4789800	-0.001
4800200	-0.010
4803600	-0.003
4805200	-0.004
4810000	-0.001
4817528	-0.003
4818619	-0.006
4819200	-0.006
4823600	-0.004
4826429	-0.013
4828800	0.004
4829400	-0.001
4829800	-0.004
4831200	-0.003
4834753	-0.007
4836554	-0.011
4837400	-0.002
4837642	-0.007
4839200	-0.003
4846200	-0.008
4848000	-0.001
4848600	-0.001
4849000	-0.004
4849718	-0.008
4850200	-0.005
4856800	-0.001
4859710	0.001
4860155	-0.011
4860200	-0.001
4861605	-0.005
4864500	-0.005
4869200	-0.005
4870400	-0.004
4871353	-0.011
4873134	-0.001
4874200	-0.004
4876072	-0.003
4877800	-0.003
4884200	-0.001
4886007	-0.007
4888800	-0.001
4889200	-0.001
4896400	-0.001
4897303	-0.004
4899610	-0.009
4907000	-0.003
4909000	-0.003
4918000	-0.012
4920800	-0.009
4925000	-0.003
4925800	-0.008
4931000	-0.008
4931200	-0.001
4932938	-0.006
4933600	-0.001
4939422	-0.007
4942600	-0.001
4944800	-0.009
4948000	-0.002
4953807	-0.006
4954966	-0.005
4958400	0.001
4959541	-0.008
4961546	-0.003
4962800	0.000
4963400	-0.005
4965400	-0.006
4968800	-0.003
4969463	-0.005
4973200	-0.002
4974800	-0.001
4977800	-0.007
4980714	0.000
4982800	-0.003
4986400	-0.002
4987200	-0.004
4988200	-0.010
4989400	-0.001
4990400	-0.010
4992600	-0.008
4995600	-0.002
4995784	-0.007
4996200	-0.008
4998600	-0.005
5004200	-0.001
5004600	0.000
5005200	-0.007
5012200	0.000
5014400	-0.001
5017000	-0.010
5023400	-0.006
5024000	-0.002
5038200	-0.004
5039075	0.000
5041200	-0.007
5042200	-0.004
5042800	-0.002
5049800	0.000
5053000	-0.001
5055400	-0.003
5058800	-0.003
5061820	-0.001
5070200	-0.007
5073400	-0.001
5074600	0.005
5076800	-0.009
5081200	-0.001
5081558	-0.006
5082200	-0.001
5083400	-0.008
5089600	0.000
5091116	-0.010
5091400	-0.005
5092531	-0.010
5094000	-0.001
5094850	-0.001
5100887	-0.009
5111734	-0.005
5121200	0.000
5122200	-0.007
5122545	-0.011
5125400	-0.003
5126200	-0.005
5133200	-0.001
5134994	-0.012
5139577	-0.010
5140000	-0.001
5142200	-0.001
5142600	-0.003
5144200	-0.001
[truncated: 8,837 more rows]
